# Supplementary material for: Neuropathy-associated Tecpr2 mutation knock-in mice reveal endolysosomal loss of function phenotypes in neurons and microglia
Source: Cell Death Dis. 2025 Oct 31;16(1):775. doi: 10.1038/s41419-025-08168-w (PMC12578842; doi:10.1038/s41419-025-08168-w)
Supplement: Supplementary file 2 — Supplementary Table Info [file 41419_2025_8168_MOESM2_ESM.xlsx]

## Sheet: Summary
Summary of all supplementary tables
Table	Description
1	CSF proteomics data
2	Transcriptomics of whole brain
3	Medulla proteomics
4_Hindbrain	Nanostring analysis of Hindbrain area
4_Forebrain	Nanostring analysis ofForebarin area
5	Microglia whole cell proteomics
6	Biomolecular complementation affinity purification (BiCAP) proteomics
7_KO RAB5 Vs Par RAB5	Endosome content profiling
7_Par RAB5 vs Par empty	Endosome content profiling
8	Materials and reagents used
