# Supplementary material for: Neuropathy-associated Tecpr2 mutation knock-in mice reveal endolysosomal loss of function phenotypes in neurons and microglia
Source: Cell Death Dis. 2025 Oct 31;16(1):775. doi: 10.1038/s41419-025-08168-w (PMC12578842; doi:10.1038/s41419-025-08168-w)
Supplement: Supplementary file 3 — Supplementary Table 1 [file 41419_2025_8168_MOESM3_ESM.xlsx]

## Sheet: SuppTable1_summary
Table	Data
SuppTable1_CSF proteomics	CSF proteomics
Legends
Mouse number- 1, 156,878, 879, 1329	Tecpr2 wt/wt mice numbers
Mousenumber - 124,142,143,154,156	Tecpr2 ki/ki mice numbers

## Sheet: SuppTable1_CSF proteomics
Int_Mouse#1	Int_Mouse#124	Int_Mouse#142	Int_Mouse#143	Int_Mouse#154	Int_Mouse#156	Int_Mouse#187	Int_Mouse#878	Int_Mouse#879	Int_Mouse#1329	Pep_Mouse#1	Pep_Mouse#124	Pep_Mouse#142	Pep_Mouse#143	Pep_Mouse#154	Pep_Mouse#156	Pep_Mouse#187	Pep_Mouse#878	Pep_Mouse#879	Pep_Mouse#1329	C: potential contaminants	C: Student's T-test Significant MUT_WT	C: Student's T-test significant	N: -Log Student's T-test p-value MUT_WT	N: Student's T-test q-value MUT_WT	N: Student's T-test Difference MUT_WT	N: Student's T-test Test statistic MUT_WT	T: Protein.Group	T: Protein.Ids	T: Protein.Names	T: Genes	UP in MUT (FDR)	DOWN in MUT (FDR)	UP in MUT	DOWN in MUT
11.3252	10.8499	10.7561	10.9967	10.4084	10.5887	11.0292	11.3201	11.3435	11.2381	6	6	3	6	5	5	5	5	4	5		+	MUT_WT	2.70528	0.0473898	-0.531261	-4.51179	Q8C522	Q8C522	ENDD1_MOUSE	Endod1	0	1	0	1
11.9769	11.1135	11.192	11.7369	11.8627	11.238	12.3429	12.2952	12.8304	12.4138	2	2	2	2	2	2	2	2	2	2		+	MUT_WT	2.74174	0.0458246	-0.94319	-4.5756	P47212	P47212	GALA_MOUSE	Gal	0	1	0	1
12.4	11.6875	11.963	11.8072	11.3419	12.2482	11.9133	12.6182	12.3388	12.4979	2	2	2	2	2	2	2	2	2	2				1.65796	0.186828	-0.544068	-2.835	Q8JZZ7	Q8JZZ7	AGRL2_MOUSE	Adgrl2	0	0	0	1
9.65262	8.16704	8.86387	7.95285	9.08745	9.04489	10.601	9.4172	9.66919	9.1396	3	1	1	2	2	2	3	1	1	3				1.86726	0.14806	-1.0727	-3.15114	P00329	P00329	ADH1_MOUSE	Adh1	0	0	0	1
12.1105	11.7522	11.9596	11.9715	11.6388	11.4773	12.224	12.2717	12.5288	11.964	14	12	9	14	13	11	11	13	12	13				2.06249	0.122757	-0.459907	-3.45274	Q61490	Q61490	CD166_MOUSE	Alcam	0	0	0	1
16.4688	16.1427	15.6789	16.346	16.365	16.0893	16.3799	16.5742	16.3689	16.6025	10	10	9	10	9	9	9	10	10	10				1.54507	0.221208	-0.354463	-2.66674	Q8BWP8	Q8BWP8	B4GA1_MOUSE	B4gat1	0	0	0	1
12.2153	11.8624	12.0868	12.1718	12.1878	11.8948	12.4528	12.2568	12.4472	12.2743	13	14	10	14	12	12	12	14	12	12				2.02601	0.125725	-0.288561	-3.39581	Q9CPW0	Q9CPW0	CNTP2_MOUSE	Cntnap2	0	0	0	1
12.1919	11.2301	11.669	11.7103	11.2987	11.1472	12.1496	11.7707	11.8014	11.7402	3	3	3	3	3	2	3	3	3	3				2.03218	0.125037	-0.519708	-3.40541	Q80V42	Q80V42	CBPM_MOUSE	Cpm	0	0	0	1
9.15471	7.70197	8.08432	8.80808	9.03845	7.07353	11.5628	10.1065	8.57336	10.2841	2	1	NaN	2	1	1	2	2	1	2				1.67815	0.183412	-1.79503	-2.86523	Q9CR35	Q9CR35	CTRB1_MOUSE	Ctrb1	0	0	0	1
12.4771	11.635	11.752	11.7285	11.7618	11.8097	11.8113	12.4561	12.0747	11.8006	6	4	5	5	4	5	4	6	6	5				1.47239	0.24851	-0.386568	-2.55901	Q9R013	Q9R013	CATF_MOUSE	Ctsf	0	0	0	1
17.0095	16.7972	16.4792	16.8183	16.7532	16.6596	17.128	17.5719	16.9699	17.4362	5	4	5	5	4	5	4	5	5	5				2.32682	0.0798571	-0.521635	-3.87443	Q99LS0	Q99LS0	AUGN_MOUSE	Ecrg4	0	0	0	1
11.1141	11.3441	11.0762	10.9298	10.1852	10.3329	11.4608	11.5712	11.146	11.3921	3	3	3	3	3	3	3	3	2	3				1.33606	0.291115	-0.563203	-2.35767	Q80VA0	Q80VA0	GALT7_MOUSE	Galnt7	0	0	0	1
14.789	14.2342	14.6117	14.4305	14.6374	14.6715	15.2802	15.1945	14.6803	14.8769	19	17	18	19	19	19	16	19	18	19				1.8574	0.146348	-0.447157	-3.1361	Q61592	Q61592	GAS6_MOUSE	Gas6	0	0	0	1
16.6307	13.5249	11.7319	11.7332	14.3092	15.2315	14.1592	16.7862	14.8758	16.8112	23	21	10	19	21	21	19	23	21	23				1.67011	0.184372	-2.54643	-2.85318	P03995	P03995	GFAP_MOUSE	Gfap	0	0	0	1
8.76496	7.51437	8.40555	7.54489	7.4513	7.26163	9.12153	8.57129	8.55484	7.8313	2	1	1	2	NaN	1	NaN	2	2	1				1.91368	0.141886	-0.933239	-3.2222	Q8VC60	Q8VC60	GLB1L_MOUSE	Glb1l	0	0	0	1
11.8771	10.6006	10.0378	10.5248	10.9105	10.5971	10.9137	10.7875	11.3188	11.5561	3	4	3	4	4	5	3	5	4	5				1.82029	0.153678	-0.756509	-3.07963	Q640R3	Q640R3	HECAM_MOUSE	Hepacam	0	0	0	1
11.4952	11.9422	8.67704	8.48858	11.027	9.7698	11.769	11.6445	12.1625	10.9963	2	2	1	1	2	1	2	2	2	2				1.33234	0.291642	-1.63256	-2.35219	Q8VEK3	Q8VEK3	HNRPU_MOUSE	Hnrnpu	0	0	0	1
11.8323	10.721	10.3939	10.2768	10.9664	11.5771	11.645	11.2229	11.8227	11.0831	5	4	3	5	5	5	3	4	4	5				1.51967	0.229102	-0.734165	-2.62906	Q8BM72	Q8BM72	HSP13_MOUSE	Hspa13	0	0	0	1
11.6324	11.6291	7.63484	8.85539	9.00254	7.98477	10.5285	11.4023	10.204	10.6388	5	3	1	3	1	1	2	5	3	5				1.41488	0.267032	-1.85985	-2.474	A0A075B5S2	A0A075B5S2	A0A075B5S2_MOUSE	Ighv7-1	0	0	0	1
13.8421	13.3425	13.5327	13.3359	13.2968	13.4182	13.7112	13.9333	13.5864	13.4164	5	5	5	5	5	5	4	5	5	5				1.83605	0.150128	-0.312664	-3.10358	Q8R366	Q8R366	IGSF8_MOUSE	Igsf8	0	0	0	1
16.7824	16.5209	16.6381	16.6938	16.6709	16.3348	17.4052	17.0472	16.8882	16.8022	8	7	7	8	6	6	5	8	8	5				1.84348	0.148943	-0.413323	-3.11489	O89051	O89051	ITM2B_MOUSE	Itm2b	0	0	0	1
16.5369	13.2481	16.2373	15.6428	16.3344	15.2616	19.0882	17.5476	16.9592	15.7886	6	3	4	5	5	3	6	6	4	5				1.31856	0.299274	-1.83925	-2.33185	Q3UV17	P07744;Q3UV17;P50446;Q922U2;Q9Z331;Q8BGZ7;CON37;CON38;CON39;CON44;CON45;CON46;CON150;CON154;CON155;CON161;CON189;CON190;CON197;CON198	K22O_MOUSE	Krt76	0	0	0	1
14.2598	13.7786	14.3303	14.1243	14.0636	13.9325	14.3778	14.7211	14.5635	14.0648	15	15	14	15	14	14	15	15	15	14				1.35543	0.281767	-0.351493	-2.38625	P21956	P21956	MFGM_MOUSE	Mfge8	0	0	0	1
12.3507	11.6734	11.8434	11.5127	12.0808	11.1449	12.8275	11.8707	12.282	11.8839	3	3	2	3	3	3	3	3	3	3				1.43351	0.258315	-0.591925	-2.50152	Q61885	Q61885	MOG_MOUSE	Mog	0	0	0	1
16.2252	16.0431	16.1848	16.2527	16.0091	15.8962	16.515	16.4944	16.3877	16.3524	8	9	8	10	7	8	7	9	8	7				2.31452	0.0798605	-0.317784	-3.85442	Q80Z24	Q80Z24	NEGR1_MOUSE	Negr1	0	0	0	1
13.4552	13.0911	13.3363	12.9907	13.1794	12.9585	13.7402	13.5683	13.076	13.4535	18	17	15	17	18	18	16	17	16	17				1.56709	0.214362	-0.347455	-2.69948	O88322	O88322	NID2_MOUSE	Nid2	0	0	0	1
16.7434	16.6324	16.626	16.8569	16.5859	16.4323	16.8543	16.9715	16.8946	16.8221	32	32	25	34	29	27	23	33	29	29				1.74249	0.171108	-0.230497	-2.96192	P97467	P97467	AMD_MOUSE	Pam	0	0	0	1
12.7841	12.5719	12.2	12.6276	12.572	12.3095	12.576	12.7867	12.9509	12.7456	12	10	9	11	9	10	10	10	11	10				1.77766	0.16443	-0.312448	-3.01501	F8VPK8	F8VPK8	F8VPK8_MOUSE	Pcdh9	0	0	0	1
14.0718	13.8141	13.2467	14.0552	13.8144	13.1721	14.1546	14.5464	14.4201	13.9864	4	4	3	4	4	2	4	4	3	4				1.78019	0.164622	-0.615329	-3.01884	O35417	O35417	PDYN_MOUSE	Pdyn	0	0	0	1
13.6587	13.5474	13.6586	13.3965	13.2963	13.5691	13.8867	14.2757	13.781	13.7009	9	8	8	9	11	9	9	11	9	8				1.67356	0.183977	-0.36702	-2.85835	Q3TCN2	Q3TCN2	PLBL2_MOUSE	Plbd2	0	0	0	1
11.6306	11.3889	12.0117	11.3755	11.5206	11.493	12.2846	11.945	12.0358	11.8384	9	9	9	10	8	9	7	9	8	9				1.39352	0.269526	-0.38892	-2.44246	Q9R0B9	Q9R0B9	PLOD2_MOUSE	Plod2	0	0	0	1
10.6229	9.96812	10.2052	10.2483	10.2731	9.19958	10.6042	11.0776	10.9674	10.2719	4	4	4	4	3	3	2	3	3	3				1.73036	0.174189	-0.729975	-2.94366	P70206	P70206;P70208	PLXA1_MOUSE	Plxna1	0	0	0	1
16.0291	16.0117	16.1615	16.2151	16.1218	16.0093	16.6024	16.4224	16.3821	16.2802	21	19	18	21	21	20	20	20	21	20				1.31713	0.299341	-0.239334	-2.32975	P80560	P80560	PTPR2_MOUSE	Ptprn2	0	0	0	1
18.3204	18.1558	18.2867	18.3553	18.1533	18.2196	18.6526	18.6135	18.5474	18.3958	12	10	9	11	10	9	8	11	11	9				2.17959	0.0971134	-0.271806	-3.63746	P12961	P12961	7B2_MOUSE	Scg5	0	0	0	1
12.3335	12.3019	12.2535	11.9888	11.9632	12.0669	12.3885	13.01	12.6392	12.235	5	5	4	6	4	5	4	5	5	6				1.51038	0.231618	-0.406417	-2.61529	O08665	O08665	SEM3A_MOUSE	Sema3a	0	0	0	1
10.775	10.7564	9.82424	10.232	10.9157	10.7522	10.8358	11.2677	11.1005	11.6014	5	5	3	5	3	4	4	5	4	4				1.39641	0.269216	-0.619984	-2.44672	O88632	O88632	SEM3F_MOUSE	Sema3f	0	0	0	1
11.4734	11.1772	10.6335	10.7704	10.623	9.98314	10.8488	11.3753	11.3365	11.4936	4	4	3	4	4	3	3	2	3	4				1.74454	0.171231	-0.668071	-2.96501	Q4LFA9	Q4LFA9	SEM3G_MOUSE	Sema3g	0	0	0	1
13.7622	13.5862	13.2251	13.4337	13.7083	13.0058	13.4245	14.1367	14.1394	13.8353	12	12	9	12	11	11	11	12	11	11				1.46906	0.248585	-0.467813	-2.55408	P61939	P61939	THBG_MOUSE	Serpina7	0	0	0	1
12.8874	11.9689	12.4461	12.1831	11.751	11.7016	12.8144	12.6222	12.5421	12.2467	8	6	7	8	7	6	5	7	7	7				2.04604	0.124152	-0.61242	-3.42703	Q04519	Q04519	ASM_MOUSE	Smpd1	0	0	0	1
12.8207	12.71	12.6621	12.3733	11.7607	11.9818	13.0644	13.0889	13.2794	12.643	2	2	2	2	2	2	2	2	2	2				1.85826	0.148382	-0.68172	-3.13742	Q9WU03	Q9WU03	SPIT2_MOUSE	Spint2	0	0	0	1
17.7975	12.6484	16.7535	14.6332	15.2997	15.6358	21.3011	17.9638	16.1858	16.0921	28	6	20	17	20	19	26	27	15	21				1.414	0.265158	-2.87392	-2.4727	CON38;CON39	CON38;CON39	SWISS-PROT:P35908	SWISS-PROT:P35908	0	0	0	1
11.0179	8.13894	8.38443	8.09735	9.01068	8.44824	13.481	12.6421	10.1523	9.61197	6	NaN	1	2	3	1	9	8	6	3				2.36928	0.0759494	-2.96514	-3.94382	CON178	CON178	SWISS-PROT:Q7Z794	SWISS-PROT:Q7Z794	0	0	0	1
8.72075	8.9306	8.94902	8.54243	8.33426	7.16221	10.642	9.35581	10.0932	9.92064	3	4	NaN	3	3	1	3	3	2	3				1.7283	0.17415	-1.36277	-2.94055	P37804	P37804	TAGL_MOUSE	Tagln	0	0	0	1
14.9482	12.9329	14.1424	14.1523	14.5555	13.8275	15.4992	14.9291	14.4633	14.8455	4	2	3	4	3	4	2	4	4	4				1.8851	0.148698	-1.01493	-3.1784	Q62361	Q62361	TRH_MOUSE	Trh	0	0	0	1
19.0719	18.8443	18.8048	19.136	18.8494	18.9672	19.5907	19.6515	19.4999	19.2908	25	19	22	26	23	25	19	25	26	25				2.4571	0.0667027	-0.500652	-4.08897	Q0VGU4	Q0VGU4	VGF_MOUSE	Vgf	0	0	0	1
12.0677	11.5267	12.2479	11.7541	11.9105	11.506	12.4064	12.5218	12.5711	12.2154	7	8	8	8	8	8	8	8	8	8				2.03343	0.125794	-0.56745	-3.40737	Q9JHA8	Q9JHA8	VWA7_MOUSE	Vwa7	0	0	0	1
8.82334	10.7144	10.9633	10.7906	11.1824	12.2357	7.80002	7.7875	7.19448	9.53742	2	2	2	2	2	2	NaN	1	NaN	1		+	MUT_WT	3.42762	0.0214286	2.94872	5.8715	Q8CBW3	P62484;Q8CBW3	ABI1_MOUSE	Abi1	1	0	1	0
13.0055	14.0958	13.7323	13.6912	14.1648	13.7435	13.1462	13.4193	12.5204	12.9657	6	6	5	6	6	6	6	6	6	6		+	MUT_WT	2.93383	0.0367111	0.874107	4.91961	P56376	P56376	ACYP1_MOUSE	Acyp1	1	0	1	0
11.3037	13.8796	12.6222	12.8803	13.2046	14.7173	12.0813	11.1627	11.2415	11.1142	7	10	7	9	10	11	6	6	2	5		+	MUT_WT	2.96469	0.0359091	2.08011	4.97616	Q8BK64	Q8BK64	AHSA1_MOUSE	Ahsa1	1	0	1	0
10.5555	13.1828	12.395	12.2262	13.0998	14.1443	11.2383	11.0696	10.5076	9.7654	4	9	7	7	8	9	2	3	2	3		+	MUT_WT	3.28099	0.0253333	2.38232	5.57786	Q7TQF7	Q7TQF7	AMPH_MOUSE	Amph	1	0	1	0
11.0175	12.4039	12.2605	11.9634	12.6165	13.2347	10.6843	10.6853	10.5419	11.4042	6	10	6	10	9	9	4	7	4	7		+	MUT_WT	3.57519	0.01792	1.62916	6.17722	O35643	O35643	AP1B1_MOUSE	Ap1b1	1	0	1	0
7.21806	10.6887	10.9277	10.8784	10.3408	12.0629	7.10249	7.63049	7.39306	9.79215	2	4	4	3	4	5	1	1	1	2		+	MUT_WT	3.22147	0.026875	3.15242	5.46141	P22892	P22892	AP1G1_MOUSE	Ap1g1	1	0	1	0
12.0473	12.9924	13.2105	12.5837	13.3984	13.8879	12.2066	11.8369	11.5859	11.9867	9	12	8	13	11	14	8	8	6	11		+	MUT_WT	3.1556	0.0261111	1.28189	5.33434	P17426	P17426	AP2A1_MOUSE	Ap2a1	1	0	1	0
10.3051	11.7925	11.835	11.4726	11.5066	12.5787	10.9693	10.593	10.1464	11.0498	7	10	4	8	7	9	5	7	3	7		+	MUT_WT	2.74839	0.0464286	1.22435	4.5873	P17427	P17427	AP2A2_MOUSE	Ap2a2	1	0	1	0
14.1754	14.7283	14.9652	14.6496	14.6034	14.9718	14.3322	14.1135	13.9015	13.9058	9	11	8	11	11	11	9	11	10	10		+	MUT_WT	3.56135	0.0165926	0.697957	6.1481	Q9DBG3	Q9DBG3	AP2B1_MOUSE	Ap2b1	1	0	1	0
11.2108	12.879	13.2711	12.7847	12.9559	13.3483	11.7993	11.1128	11.9846	11.1724	11	17	9	16	17	15	6	8	2	10		+	MUT_WT	4.1578	0.01	1.59181	7.49609	P50516	P50516	VATA_MOUSE	Atp6v1a	1	0	1	0
7.75856	11.3827	10.3176	10.4732	11.7338	11.7491	9.64542	7.77104	7.43805	9.23939	1	2	2	2	2	2	2	1	1	1		+	MUT_WT	3.02552	0.0319024	2.76077	5.0887	P62814	P62814	VATB2_MOUSE	Atp6v1b2	1	0	1	0
9.18418	11.4296	11.8438	10.9724	11.8	11.7631	10.551	7.14999	8.26504	6.69427	3	5	4	5	4	5	2	1	NaN	1		+	MUT_WT	2.67314	0.0488387	3.19289	4.45592	Q8BVE3	Q8BVE3	VATH_MOUSE	Atp6v1h	1	0	1	0
8.4957	10.8578	10.2318	10.2345	10.7838	10.41	8.23897	8.18192	8.08905	8.80019	2	2	2	2	2	2	1	2	1	NaN		+	MUT_WT	5.53574	0	2.14242	11.5262	Q9JLV1	Q9JLV1	BAG3_MOUSE	Bag3	1	0	1	0
10.2966	12.4397	12.214	11.9503	13.4219	12.0565	11.2937	9.26261	9.94294	8.12968	2	5	5	5	5	4	3	2	2	1		+	MUT_WT	2.67303	0.048254	2.63137	4.45573	P28651	P28651	CAH8_MOUSE	Ca8	1	0	1	0
12.8486	14.94	14.7187	14.9629	15.5463	15.7472	12.8832	13.0741	12.3507	13.4309	6	6	5	7	6	6	6	6	4	5		+	MUT_WT	4.58666	0.0075	2.2655	8.59775	P12658	P12658	CALB1_MOUSE	Calb1	1	0	1	0
10.4953	12.0501	12.442	11.7139	12.5615	12.9809	10.9811	10.551	10.9009	10.7135	16	22	18	22	22	22	13	15	7	14		+	MUT_WT	3.87608	0.0131765	1.62133	6.83484	Q6ZQ38	Q6ZQ38	CAND1_MOUSE	Cand1	1	0	1	0
8.8334	12.222	10.3231	10.4554	10.8998	12.9128	8.88823	7.9795	8.04189	7.09146	3	5	5	4	5	5	2	NaN	NaN	1		+	MUT_WT	3.10747	0.0292973	3.19572	5.24265	P56389	P56389	CDD_MOUSE	Cda	1	0	1	0
10.9091	12.3569	12.3665	12.8582	12.4014	12.3075	11.6016	11.5388	11.4552	11.4184	4	7	7	7	6	6	4	4	3	5		+	MUT_WT	3.83285	0.0141053	1.07345	6.73738	O54983	O54983	CRYM_MOUSE	Crym	1	0	1	0
7.45288	9.58192	9.76947	10.0093	9.62216	10.5116	7.90539	7.89455	8.15496	8.12312	1	3	2	3	2	4	1	NaN	NaN	NaN		+	MUT_WT	4.87649	0.0032	1.9927	9.41485	Q9JLM8	Q9JLM8	DCLK1_MOUSE	Dclk1	1	0	1	0
7.65189	10.8404	10.3483	9.72444	10.7515	10.9824	8.82516	7.60541	7.46517	7.7895	1	2	2	2	2	2	NaN	NaN	NaN	NaN		+	MUT_WT	4.34734	0.00872727	2.66197	7.96808	O08788	O08788	DCTN1_MOUSE	Dctn1	1	0	1	0
10.4451	12.6422	12.2173	11.8923	12.4191	13.4189	11.0955	10.7655	9.75887	11.1527	4	9	7	9	8	9	6	5	2	4		+	MUT_WT	3.07415	0.0297436	1.87442	5.17973	Q62188	Q62188	DPYL3_MOUSE	Dpysl3	1	0	1	0
15.2311	16.8805	16.3848	16.1765	16.1513	17.3983	14.5124	14.5316	14.1501	14.3732	5	5	4	5	5	4	3	4	3	3		+	MUT_WT	3.85924	0.0133333	2.03859	6.79675	Q9D0M5	P63168;Q9D0M5;Q80ZS7	DYL2_MOUSE	Dynll2	1	0	1	0
13.7525	15.9718	15.6861	15.7022	15.422	16.3457	14.2963	13.8948	13.6423	14.112	11	13	14	14	12	14	11	10	11	10		+	MUT_WT	4.93922	0.00533333	1.88597	9.6001	P17183	P17183	ENOG_MOUSE	Eno2	1	0	1	0
14.5647	16.2517	15.338	15.5475	15.6368	17.1357	14.4838	13.1956	13.7885	14.5158	8	8	5	9	9	9	3	5	4	9		+	MUT_WT	2.65651	0.04925	1.87227	4.42713	Q05816	Q05816	FABP5_MOUSE	Fabp5	1	0	1	0
14.1221	15.5197	15.4445	15.4816	15.6194	15.6841	14.9475	13.2152	14.326	14.241	3	3	2	3	3	3	2	2	2	3		+	MUT_WT	2.92132	0.0356667	1.37953	4.89679	P26883	P26883	FKB1A_MOUSE	Fkbp1a	1	0	1	0
9.32274	11.2827	11.6702	11.26	11.1275	11.8873	10.0114	9.82432	9.09964	9.46656	4	4	4	5	5	6	3	4	2	4		+	MUT_WT	4.61967	0.00866667	1.9006	8.68772	P06837	P06837	NEUM_MOUSE	Gap43	1	0	1	0
12.9546	14.2017	14.169	14.2205	14.2105	14.9033	13.8076	13.6868	13.3174	13.217	19	17	16	20	17	20	13	19	17	15		+	MUT_WT	2.69415	0.0479333	0.94432	4.49239	Q9R111	Q9R111	GUAD_MOUSE	Gda	1	0	1	0
14.6044	16.0533	14.9992	15.8983	15.6389	16.1941	14.543	14.4696	13.558	14.4345	15	13	11	16	14	15	11	13	9	14		+	MUT_WT	2.98875	0.0327442	1.43489	5.0205	P50396	P50396	GDIA_MOUSE	Gdi1	1	0	1	0
13.0717	14.4315	14.2051	14.0758	13.8397	14.6296	13.4276	13.052	12.2897	13.2077	6	6	6	6	6	6	3	5	4	5		+	MUT_WT	3.08275	0.0294737	1.22662	5.19591	P50396;Q61598	Q61598;P50396	GDIA_MOUSE;GDIB_MOUSE	Gdi1;Gdi2	1	0	1	0
12.3846	14.2325	13.6809	13.0051	14.1423	15.2367	11.6881	12.6426	12.1347	12.0713	6	6	4	6	6	6	4	5	4	6		+	MUT_WT	2.80978	0.0413333	1.87522	4.69592	Q99KB8	Q99KB8	GLO2_MOUSE	Hagh	1	0	1	0
12.3915	13.593	13.2515	13.195	13.5614	13.8986	12.7635	11.9165	11.5605	12.1319	24	23	19	24	24	24	19	21	11	22		+	MUT_WT	3.28524	0.0257931	1.34713	5.58623	Q61316	Q61316	HSP74_MOUSE	Hspa4	1	0	1	0
9.93356	12.1693	11.9988	11.8568	12.1496	12.7283	10.8232	11.0466	9.93131	11.0928	6	7	6	6	7	7	6	5	3	5		+	MUT_WT	3.16853	0.0268571	1.61507	5.35914	P49442	P49442	INPP_MOUSE	Inpp1	1	0	1	0
8.52665	10.2821	10.1265	9.86407	10.3945	11.6723	8.53533	7.2654	7.80124	7.97468	NaN	7	2	5	4	7	1	NaN	NaN	NaN		+	MUT_WT	3.58733	0.0186667	2.44724	6.20285	Q9QXL2	Q9QXL2	KI21A_MOUSE	Kif21a	1	0	1	0
12.2165	13.8412	13.6109	13.2176	13.4814	14.1534	12.4976	12.2341	11.7937	11.9863	22	22	19	23	21	22	21	16	12	17		+	MUT_WT	4.20564	0.0103333	1.51525	7.61309	Q61233	Q61233	PLSL_MOUSE	Lcp1	1	0	1	0
11.8255	13.4917	12.3747	12.534	12.604	13.6255	11.3708	11.0836	11.001	11.2119	3	3	3	3	3	3	2	3	3	3		+	MUT_WT	3.20581	0.0269091	1.6274	5.43102	Q61233;Q99K51	Q99K51;Q61233	PLSL_MOUSE;PLST_MOUSE	Lcp1;Pls3	1	0	1	0
8.06721	13.8749	13.2953	13.7368	14.0053	14.6089	9.77932	11.3202	7.19454	10.69	1	3	3	3	3	3	2	3	1	2		+	MUT_WT	3.2746	0.0245161	4.494	5.56528	Q9CQV6	Q9CQV6;Q91VR7	MLP3B_MOUSE	Map1lc3b	1	0	1	0
9.74957	12.1027	11.7843	11.5975	11.575	13.205	10.7183	9.35144	8.11355	8.92935	4	5	3	4	3	5	3	2	1	3		+	MUT_WT	3.01976	0.0314286	2.68047	5.07797	Q61166	Q61166	MARE1_MOUSE	Mapre1	1	0	1	0
9.4771	12.6871	12.3803	11.1038	11.866	13.6073	7.92151	8.77406	8.41285	9.71878	2	4	3	3	3	4	NaN	NaN	NaN	1		+	MUT_WT	3.72733	0.013913	3.46804	6.50377	Q6PER3	Q6PER3	MARE3_MOUSE	Mapre3	1	0	1	0
8.44221	13.0788	11.746	12.6409	12.8242	13.2029	9.71677	9.57432	7.71255	9.13101	2	4	4	4	4	4	2	1	NaN	1		+	MUT_WT	4.48906	0.0072	3.78318	8.33625	P10637	P10637	TAU_MOUSE	Mapt	1	0	1	0
9.42827	11.9538	11.278	11.5912	11.3397	12.3103	8.1729	8.03759	7.08168	10.3022	NaN	2	2	2	2	2	NaN	NaN	NaN	2		+	MUT_WT	3.06914	0.029	3.09007	5.17031	Q9CR95	Q9CR95	NECP1_MOUSE	Necap1	1	0	1	0
12.3655	14.1142	13.617	13.8377	14.1475	14.5051	12.7899	11.4711	10.7129	12.6595	2	2	2	2	2	2	2	2	2	2		+	MUT_WT	2.88509	0.0376471	2.04453	4.83104	P29595	P29595	NEDD8_MOUSE	Nedd8	1	0	1	0
10.7111	12.4236	12.1513	11.4139	12.4287	13.7717	10.7007	9.07528	8.49317	9.9443	4	4	2	4	4	3	2	1	1	2		+	MUT_WT	2.72619	0.0453793	2.65292	4.54834	P15532	P15532	NDKA_MOUSE	Nme1	1	0	1	0
11.5125	12.3637	12.7035	12.2569	12.478	13.0807	11.7825	11.8574	11.494	11.2282	4	7	3	5	6	7	4	6	4	5		+	MUT_WT	3.20428	0.0265882	1.00164	5.42807	O35685	O35685	NUDC_MOUSE	Nudc	1	0	1	0
9.57032	11.9423	11.1978	10.3909	10.6467	12.532	9.15702	9.09784	9.09776	9.60288	4	7	4	6	5	7	1	2	NaN	2		+	MUT_WT	2.92448	0.0359149	2.03678	4.90255	Q62422	Q62422	OSTF1_MOUSE	Ostf1	1	0	1	0
13.2255	14.2504	14.2698	14.3405	14.7225	14.3739	13.371	13.6477	13.0128	13.4967	8	9	8	9	9	8	7	8	6	7		+	MUT_WT	4.15164	0.00933333	1.04068	7.48112	P60487	P60487	PLPP_MOUSE	Pdxp	1	0	1	0
13.977	15.6251	14.8359	15.1786	15.1633	15.1651	13.1589	13.8678	12.9685	13.8673	8	9	8	10	9	8	6	8	6	7		+	MUT_WT	3.80085	0.0138182	1.62569	6.66591	Q9DBJ1	Q9DBJ1	PGAM1_MOUSE	Pgam1	1	0	1	0
17.5708	18.7332	18.5959	18.9581	18.817	19.033	17.8607	17.7236	17.1083	17.5691	36	38	35	36	38	37	32	38	33	32		+	MUT_WT	4.53976	0.00666667	1.26095	8.47128	P52480	P52480	KPYM_MOUSE	Pkm	1	0	1	0
11.5799	12.7059	12.2039	12.6396	13.0008	13.0866	11.2308	10.6242	11.0758	11.2604	6	10	8	10	9	9	7	5	2	8		+	MUT_WT	4.00777	0.01025	1.57316	7.13817	P63328	P48453;P63328;P48455	PP2BA_MOUSE	Ppp3ca	1	0	1	0
10.5894	11.4806	11.747	11.4409	11.4386	11.4881	10.6622	10.6738	10.3616	10.8135	6	7	6	7	8	8	5	6	4	7		+	MUT_WT	4.9261	0.004	0.898975	9.5611	Q60676	Q60676	PPP5_MOUSE	Ppp5c	1	0	1	0
6.36131	10.6422	10.7641	10.2424	9.77985	11.9668	8.43689	7.86596	8.86043	8.42946	NaN	5	2	5	4	4	1	NaN	NaN	NaN		+	MUT_WT	2.82388	0.0401509	2.68826	4.72107	P15331	P15331	PERI_MOUSE	Prph	1	0	1	0
12.075	13.3161	12.8569	13.0297	13.2927	13.7751	12.4382	12.1865	11.8986	12.1635	7	6	6	6	6	7	7	5	5	6		+	MUT_WT	3.57057	0.0172308	1.10173	6.16748	P54728	P54728;P54726	RD23B_MOUSE	Rad23b	1	0	1	0
10.391	12.7749	11.6107	11.9126	12.2988	13.4957	10.9984	9.29578	8.32036	8.91037	6	9	4	8	9	9	3	3	1	3		+	MUT_WT	2.86458	0.038	2.83533	4.79405	Q8K0T0	Q8K0T0	RTN1_MOUSE	Rtn1	1	0	1	0
13.0785	14.7545	14.4134	14.4525	15.1406	15.0991	12.9727	12.4202	12.9537	12.885	2	2	2	2	2	2	2	2	2	2		+	MUT_WT	5.05483	0.006	1.91	9.94966	O55042;Q91ZZ3	O55042;Q91ZZ3	SYUA_MOUSE;SYUB_MOUSE	Snca;Sncb	1	0	1	0
12.1212	16.3401	14.7346	15.0031	15.2043	16.6317	14.2637	10.8302	10.6791	10.6092	9	10	10	10	10	10	10	3	2	5		+	MUT_WT	2.91694	0.036	3.8821	4.88882	Q9Z0F7	Q9Z0F7	SYUG_MOUSE	Sncg	1	0	1	0
9.1719	10.9034	10.7944	10.434	11.3915	12.4747	7.6253	8.07421	7.67918	8.32016	1	5	2	5	4	5	NaN	NaN	NaN	NaN		+	MUT_WT	3.81774	0.0127619	3.02546	6.70355	P63046	P63046	ST4A1_MOUSE	Sult4a1	1	0	1	0
15.0433	16.8385	16.3956	16.193	16.475	16.8111	14.995	15.2549	14.7455	15.4138	4	3	4	4	4	4	3	4	3	4		+	MUT_WT	4.58819	0.00857143	1.45212	8.6019	P20065	P20065	TYB4_MOUSE	Tmsb4x	1	0	1	0
9.35605	12.2418	11.5256	11.5692	12.0158	12.2989	10.2779	8.94078	8.91248	8.25254	3	3	2	3	2	3	2	3	NaN	3		+	MUT_WT	4.15818	0.0107692	2.78231	7.49702	Q62393	Q62393	TPD52_MOUSE	Tpd52	1	0	1	0
11.3031	14.4619	13.263	12.9397	13.8833	15.4119	12.3442	11.815	10.9341	11.1194	8	10	9	10	9	11	8	9	7	8		+	MUT_WT	2.91175	0.03552	2.48879	4.87937	Q9CRB6	Q9CRB6	TPPP3_MOUSE	Tppp3	1	0	1	0
11.5978	12.5538	11.8673	12.1742	12.5148	12.8739	11.4265	11.2894	10.7807	11.5978	5	6	4	6	6	6	5	5	3	4		+	MUT_WT	2.76413	0.0456	1.05835	4.61502	P63028	P63028	TCTP_MOUSE	Tpt1	1	0	1	0
15.7779	17.1116	16.449	16.4713	16.7506	17.9111	15.5446	15.3811	14.9032	14.5976	7	6	7	7	6	5	5	7	5	5		+	MUT_WT	2.92533	0.0366957	1.69786	4.9041	P10639	P10639	THIO_MOUSE	Txn	1	0	1	0
13.7455	15.4866	14.4467	14.8755	15.4612	16.0154	13.8073	13.3319	12.2378	13.9808	3	4	3	4	4	4	3	3	2	3		+	MUT_WT	2.65421	0.0486154	1.83642	4.42317	Q9CZY3;Q9D2M8	Q9D2M8;Q9CZY3	UB2V1_MOUSE;UB2V2_MOUSE	Ube2v1;Ube2v2	1	0	1	0
11.6176	13.3824	13.1795	13.0538	12.9019	13.4292	11.1906	11.1835	9.72757	10.4061	2	2	2	2	2	2	2	2	2	2		+	MUT_WT	3.83089	0.0134	2.36429	6.73299	Q9WV55	Q9WV55	VAPA_MOUSE	Vapa	1	0	1	0
15.5475	17.2761	16.792	16.9434	17.0509	18.1146	16.3127	15.479	14.4061	15.7676	9	10	8	11	10	10	10	10	9	9		+	MUT_WT	2.67421	0.0494426	1.73282	4.45777	P63101	P63101	1433Z_MOUSE	Ywhaz	1	0	1	0
11.1338	12.9682	12.473	12.1919	12.5622	12.9516	12.4799	8.19665	8.94826	8.73391	3	5	4	5	5	6	2	1	NaN	1				1.95743	0.140035	2.73089	3.28953	Q8CAY6	Q8CAY6	THIC_MOUSE	Acat2	0	0	1	0
13.018	14.7263	14.221	13.562	14.5838	15.2631	13.8266	13.5128	12.8052	13.5412	4	4	3	4	4	4	4	4	3	4				1.99012	0.130655	1.13044	3.34007	Q9D358	Q9D358	PPAC_MOUSE	Acp1	0	0	1	0
10.9767	11.5957	11.6784	11.2716	11.8278	12.351	11.5785	11.3378	10.4156	11.13	6	6	5	6	6	6	5	5	2	6				1.4252	0.263889	0.657201	2.48925	P61161	P61161	ARP2_MOUSE	Actr2	0	0	1	0
12.3043	13.0417	12.8426	12.5252	12.9952	13.5376	12.8087	11.7554	10.3138	11.3984	5	6	5	5	6	6	6	5	5	6				1.63023	0.19562	1.27235	2.79355	P56375	P56375	ACYP2_MOUSE	Acyp2	0	0	1	0
8.36302	9.47089	8.13335	9.77131	7.38157	10.2214	7.16094	7.31528	7.90791	7.4307	2	2	1	2	1	2	NaN	NaN	NaN	1				1.33657	0.291588	1.36013	2.35843	Q9JKV1	A0A0A6YVU8;Q9JKV1	ADRM1_MOUSE	Adrm1	0	0	1	0
9.73578	11.5093	11.5316	10.7901	11.0991	12.6737	11.3089	7.40587	7.60292	8.19624	4	4	4	4	4	4	3	1	1	1				1.97742	0.134561	2.67082	3.32041	A0A7N9VR94	A0A7N9VR94	A0A7N9VR94_MOUSE	Ahnak2	0	0	1	0
12.6712	14.4134	13.3687	13.2975	14.0468	14.9357	13.833	12.5888	11.5116	13.1995	9	10	10	9	10	10	9	9	7	10				1.45531	0.251848	1.25159	2.53375	Q9JII6	Q9JII6	AK1A1_MOUSE	Akr1a1	0	0	1	0
14.9141	15.1521	15.0326	15.2154	16.33	15.7825	13.6565	14.4927	13.9371	15.2263	17	17	16	17	17	17	9	16	14	17				1.61811	0.196109	1.05717	2.77545	P05063	P05063	ALDOC_MOUSE	Aldoc	0	0	1	0
12.8623	14.0023	12.9403	13.5739	13.8729	14.5151	13.2586	12.8084	11.8383	13.2583	7	10	7	9	10	10	7	7	7	8				1.53923	0.221423	0.97574	2.65808	O35643;Q9DBG3	Q9DBG3;O35643	AP1B1_MOUSE;AP2B1_MOUSE	Ap1b1;Ap2b1	0	0	1	0
8.8976	9.82033	9.58837	9.02777	9.75577	10.6684	7.55677	7.69679	8.72936	8.71392	2	3	2	2	3	3	1	2	NaN	3				2.24319	0.0854737	1.45324	3.73916	P35585	P35585;Q9WVP1	AP1M1_MOUSE	Ap1m1	0	0	1	0
9.84938	10.9069	10.5495	10.0844	11.4621	11.9017	9.12961	9.95864	8.36035	10.3495	2	4	4	3	4	4	2	3	2	4				1.79388	0.16137	1.45143	3.03957	P84091	P84091	AP2M1_MOUSE	Ap2m1	0	0	1	0
11.8147	12.0762	12.1216	11.4773	11.9965	12.2774	10.856	11.0879	10.3978	11.2261	4	4	4	4	4	4	3	4	3	4				2.02567	0.124582	0.913304	3.39528	Q9JM76	Q9JM76	ARPC3_MOUSE	Arpc3	0	0	1	0
7.62698	9.4384	8.60255	8.08993	9.15501	9.59012	8.31994	8.64441	8.12293	7.81741	2	4	2	3	4	4	1	3	1	4				1.51489	0.231249	0.86887	2.62197	Q9CPX6	Q9CPX6	ATG3_MOUSE	Atg3	0	0	1	0
9.26418	10.7297	9.96864	11.0606	10.2608	10.5292	10.0357	7.89632	7.92028	9.7499	2	2	2	2	2	2	2	1	1	1				1.85927	0.149244	1.53652	3.13895	P62814;Q91YH6	Q91YH6;P62814	VATB1_MOUSE;VATB2_MOUSE	Atp6v1b1;Atp6v1b2	0	0	1	0
9.36019	10.67	8.87327	10.9892	11.8023	11.7342	8.12171	8.43997	9.59149	9.1717	NaN	3	1	3	3	3	NaN	1	NaN	1				1.84983	0.147856	1.87677	3.12456	P50518	P50518	VATE1_MOUSE	Atp6v1e1	0	0	1	0
11.944	13.9337	12.9295	12.7819	13.2737	14.9285	12.3823	11.136	6.95854	9.17307	4	5	3	3	6	6	3	2	1	1				1.77683	0.162411	3.25068	3.01376	O08539	O08539	BIN1_MOUSE	Bin1	0	0	1	0
13.0127	13.8779	13.0848	13.8646	13.8857	13.3859	12.9547	12.795	11.668	12.811	9	8	8	9	7	7	5	8	5	6				1.93966	0.140644	0.97151	3.26213	Q8R016	Q8R016	BLMH_MOUSE	Blmh	0	0	1	0
9.86657	10.8799	10.0594	8.66063	10.2573	10.974	8.73814	9.02744	7.42588	8.50534	2	2	2	2	3	3	1	2	1	1				1.45581	0.252861	1.45357	2.53449	Q06138	Q06138	CAB39_MOUSE	Cab39	0	0	1	0
10.0976	11.2668	10.7165	9.85974	10.708	11.6956	10.5257	9.73818	9.0916	10.1942	3	3	3	3	3	3	3	2	1	3				1.32176	0.298364	0.919884	2.33658	Q9CXW3	Q9CXW3	CYBP_MOUSE	Cacybp	0	0	1	0
12.5353	14.2009	13.375	14.1956	14.1627	14.434	12.8682	12.8058	10.5531	13.4808	6	8	8	8	8	8	5	6	4	6				1.80979	0.155752	1.62498	3.06369	Q08331	Q08331	CALB2_MOUSE	Calb2	0	0	1	0
10.1865	11.7043	10.2334	11.1702	10.7094	11.9293	9.79548	8.91606	9.03201	9.76145	2	2	2	2	2	2	2	2	1	2				2.44757	0.0657368	1.61105	4.0731	Q923T9	Q923T9	KCC2G_MOUSE	Camk2g	0	0	1	0
9.33362	9.00446	9.01207	9.10706	9.71613	9.98903	6.69072	8.19399	7.29752	6.88474	3	2	1	1	2	4	2	2	NaN	1				1.89166	0.148096	1.68563	3.18844	O35350	O35350	CAN1_MOUSE	Capn1	0	0	1	0
15.7996	17.1799	16.4898	16.1592	16.9818	17.7148	16.722	15.693	15.3685	16.5004	9	9	7	9	9	10	7	8	6	7				1.35621	0.282544	0.888371	2.3874	P18760	P18760	COF1_MOUSE	Cfl1	0	0	1	0
14.5474	15.4439	14.8887	14.7734	15.5335	16.536	15.4587	14.3556	13.2167	13.86	8	9	7	9	9	9	7	7	7	8				1.33704	0.292562	1.14743	2.35912	P45591	P45591	COF2_MOUSE	Cfl2	0	0	1	0
10.8982	12.1783	11.7488	11.3866	11.9249	12.7254	10.3586	10.0279	7.80502	10.7438	2	2	2	2	2	2	2	2	NaN	2				1.9982	0.129857	2.0261	3.3526	Q5M8N0	Q5M8N0	CNRP1_MOUSE	Cnrip1	0	0	1	0
8.33761	8.75087	9.06729	8.87306	8.72069	9.27263	8.01383	8.69891	8.86056	7.87476	1	2	NaN	3	2	2	1	1	2	1				1.55368	0.217864	0.579774	2.67953	E9PY62	E9PY62	E9PY62_MOUSE	Cntnap3	0	0	1	0
8.51546	9.94413	8.62585	8.48769	7.92438	9.77996	7.1213	7.5162	7.55404	7.82952	2	2	1	2	1	2	1	2	1	1				1.59669	0.203741	1.2451	2.74352	O88587	O88587	COMT_MOUSE	Comt	0	0	1	0
7.88667	11.8435	11.6432	10.6543	10.9402	12.4707	10.4111	7.50695	8.71851	9.71798	2	4	3	4	4	4	3	1	1	2				2.52137	0.0602254	2.66217	4.19661	O89053	O89053	COR1A_MOUSE	Coro1a	0	0	1	0
10.3955	12.59	11.9244	10.7664	12.2513	11.4311	7.8518	11.1255	9.23078	10.1102	2	3	2	3	3	3	1	2	NaN	3				1.88028	0.144794	2.04993	3.17104	Q64010	Q64010	CRK_MOUSE	Crk	0	0	1	0
12.5762	12.9777	12.8921	13.3834	13.3556	12.9376	11.9436	12.5784	12.6798	12.8104	5	5	5	5	5	5	5	4	5	5				1.90696	0.143742	0.591592	3.2119	O35188	O35188	X3CL1_MOUSE	Cx3cl1	0	0	1	0
10.352	10.6838	11.0434	11.1655	10.7838	10.8811	9.73857	10.0173	8.58966	10.4154	4	5	2	5	4	4	2	2	1	3				1.88501	0.147528	1.08893	3.17828	Q921M7	Q921M7;Q8BHZ0	CYRIB_MOUSE	Cyrib	0	0	1	0
10.4753	12.0846	11.9388	11.0051	11.9974	12.5245	11.5663	10.8359	10.9484	10.2284	3	3	3	3	3	3	2	3	2	2				1.93659	0.14037	1.09923	3.25741	Q8BHG2	Q8BHG2	CZIB_MOUSE	Czib	0	0	1	0
10.8079	13.9636	8.7946	13.0876	13.7157	14.7971	7.8894	11.1151	7.43978	8.32751	2	3	1	2	2	3	1	2	1	1				1.68622	0.183569	3.75576	2.87733	Q99KJ8	Q99KJ8	DCTN2_MOUSE	Dctn2	0	0	1	0
12.4661	12.8768	12.8174	12.7348	13.0295	13.3252	12.7417	12.7695	12.2721	12.5461	9	8	8	10	10	8	7	9	9	8				1.67893	0.184166	0.39767	2.8664	Q3U1J4	Q3U1J4	DDB1_MOUSE	Ddb1	0	0	1	0
11.5762	13.0296	12.5183	12.3449	12.9341	13.5499	12.6511	12.0434	11.5974	11.9963	11	13	11	13	13	13	11	11	7	13				1.85825	0.147299	0.902489	3.1374	Q99KK7	Q99KK7	DPP3_MOUSE	Dpp3	0	0	1	0
7.16925	10.3888	9.26239	8.73819	9.91121	10.3658	7.84202	8.34323	7.3536	8.72412	1	2	1	3	2	3	NaN	1	NaN	NaN				2.55053	0.0584928	1.84684	4.24586	Q6PDL0	Q6PDL0	DC1L2_MOUSE	Dync1li2	0	0	1	0
8.95998	10.8843	7.43453	10.5292	10.314	12.0001	8.60254	8.40156	7.46613	6.89455	NaN	4	1	3	4	4	NaN	1	NaN	NaN				1.469	0.247515	2.16746	2.554	Q03173	Q03173	ENAH_MOUSE	Enah	0	0	1	0
16.4328	17.8917	17.2803	16.8708	17.6294	18.1421	16.9125	16.8549	15.6835	16.9678	15	15	16	15	14	15	14	15	16	14				1.77729	0.163467	0.992547	3.01447	P17182	P17182	ENOA_MOUSE	Eno1	0	0	1	0
15.9499	17.6809	16.9797	16.1632	16.7487	17.1147	17.0143	16.2414	15.4062	15.4546	3	3	3	3	3	3	3	3	3	2				1.36632	0.279763	0.924142	2.40232	P17182;P17183;P21550	P17182;P21550;P17183	ENOA_MOUSE;ENOB_MOUSE;ENOG_MOUSE	Eno1;Eno2;Eno3	0	0	1	0
9.39438	10.992	10.2719	10.1262	10.7701	11.9316	10.0392	8.41054	8.03837	6.38463	3	5	2	4	5	6	3	1	NaN	1				2.00347	0.129189	2.36493	3.36078	Q9WV92	Q9WV92	E41L3_MOUSE	Epb41l3	0	0	1	0
10.0774	11.3901	10.393	11.0437	10.6295	10.2187	8.64666	10.3074	9.45371	10.347	4	4	3	4	3	3	NaN	4	3	3				1.43385	0.259349	0.968569	2.50203	Q9QYY7	Q9QYY7	ESM1_MOUSE	Esm1	0	0	1	0
9.40084	11.1508	8.88979	9.91236	9.58125	10.5081	7.09674	9.00196	8.72845	7.91841	1	4	3	4	3	4	NaN	1	NaN	NaN				1.62956	0.195222	1.57918	2.79255	Q3U7R1	Q3U7R1	ESYT1_MOUSE	Esyt1	0	0	1	0
9.60167	10.581	10.6343	9.45161	10.0013	10.8003	8.70986	8.81626	7.74005	8.98127	3	3	2	3	2	2	2	2	NaN	2				2.34282	0.0791111	1.52387	3.90052	Q920E5	Q920E5	FPPS_MOUSE	Fdps	0	0	1	0
8.57391	12.0297	7.851	11.6812	10.5166	12.4991	7.88848	6.88795	8.27318	7.90057	1	2	1	2	2	2	NaN	NaN	NaN	1				2.04125	0.124566	3.01071	3.41955	Q9Z2I2	Q9Z2I2	FKB1B_MOUSE	Fkbp1b	0	0	1	0
9.61861	11.0743	8.68804	10.3468	11.7221	12.3048	8.72407	7.20187	8.27411	9.12791	3	2	1	3	3	3	NaN	1	1	1				1.75755	0.167662	2.23788	2.98464	P60521	P60521	GBRL2_MOUSE	Gabarapl2	0	0	1	0
12.0439	13.6727	13.8651	11.6802	13.3718	12.9726	7.88979	12.2568	11.9325	10.206	2	3	2	3	2	3	1	2	2	2				1.40098	0.267345	2.2467	2.45347	Q8K157	Q8K157	GALM_MOUSE	Galm	0	0	1	0
13.8028	14.2357	13.9462	14.2787	14.0219	14.8384	13.1455	13.5168	12.5137	13.0594	4	4	3	4	4	4	3	3	3	4				2.35899	0.0775	1.05656	3.92697	Q9QUH0	Q9QUH0	GLRX1_MOUSE	Glrx	0	0	1	0
10.9987	12.1943	11.6281	11.4017	11.3541	12.3034	10.7207	11.075	10.5494	10.9335	4	5	5	5	4	4	3	4	2	3				2.49989	0.0630556	0.920861	4.1605	P51855	P51855	GSHB_MOUSE	Gss	0	0	1	0
11.9868	12.6488	12.7175	11.8841	12.7777	13.5375	12.4544	11.9295	11.5892	12.0146	5	5	5	5	5	5	4	5	2	5				1.38104	0.275	0.718198	2.42404	O09131	O09131	GSTO1_MOUSE	Gsto1	0	0	1	0
12.259	13.066	12.4989	11.7966	13.0872	14.4523	11.9138	11.5093	8.23907	11.0356	4	5	3	3	6	6	2	4	1	2				1.34228	0.29029	1.98883	2.36684	Q9R062	Q9R062	GLYG_MOUSE	Gyg1	0	0	1	0
11.487	12.4686	13.1733	12.5011	11.6585	11.8336	11.5107	11.0953	11.6139	11.7096	4	3	4	4	4	3	3	4	4	3				1.71068	0.176854	0.843733	2.91405	Q3UGR5	Q3UGR5	HDHD2_MOUSE	Hdhd2	0	0	1	0
9.55228	11.6255	10.6676	10.7193	10.924	12.1024	10.7202	7.29712	7.85989	9.7028	2	7	3	6	6	7	5	1	NaN	3				1.87198	0.147333	2.1813	3.15835	Q9WU63	Q9WU63	HEBP2_MOUSE	Hebp2	0	0	1	0
14.5341	16.2476	14.9951	14.8851	16.0069	16.753	15.5274	14.5833	13.3857	14.841	3	3	3	3	3	3	3	3	3	3				1.3646	0.279477	1.20322	2.39977	P70349	P70349	HINT1_MOUSE	Hint1	0	0	1	0
12.1298	12.9939	13.0673	12.6539	12.8711	13.7663	12.6981	12.784	12.0122	12.5085	16	17	14	17	17	17	14	17	11	17				1.54111	0.221886	0.643953	2.66087	P17710	P17710	HXK1_MOUSE	Hk1	0	0	1	0
11.8404	13.139	12.534	12.4524	12.7574	13.3926	12.4297	12.0082	11.294	12.487	10	10	9	10	10	9	6	10	6	7				1.76197	0.166719	0.843243	2.99131	P00493	P00493	HPRT_MOUSE	Hprt1	0	0	1	0
8.83577	9.8093	9.40885	9.45828	9.22735	10.5595	9.55593	7.92884	7.97999	7.82797	5	6	5	4	6	6	3	1	NaN	2				1.82617	0.152366	1.26697	3.08856	Q61699	Q61699	HS105_MOUSE	Hsph1	0	0	1	0
8.32342	8.93509	9.84473	8.51789	9.00451	9.58661	6.99164	8.56853	9.00014	6.54597	1	2	1	2	2	2	1	1	NaN	NaN				1.38828	0.271426	1.29183	2.43472	Q8VIM9	Q8VIM9	IRGQ_MOUSE	Irgq	0	0	1	0
11.2378	12.2461	12.2007	11.8529	12.7943	12.9077	12.1526	11.7595	11.251	12.2358	6	7	6	7	5	7	6	6	4	5				1.31058	0.302704	0.672996	2.32009	Q9D892	Q9D892	ITPA_MOUSE	Itpa	0	0	1	0
8.87986	10.4395	11.0331	9.61948	10.6621	9.67258	8.44856	9.76799	9.74378	8.3217	2	3	2	3	3	3	1	2	2	3				1.77594	0.161553	1.25298	3.01242	Q6WVG3	Q6WVG3	KCD12_MOUSE	Kctd12	0	0	1	0
8.81954	11.0679	10.4114	9.27075	10.5096	12.5173	8.80232	7.27939	7.78245	7.80386	1	2	2	2	2	2	NaN	NaN	NaN	NaN				2.61315	0.0515224	2.65789	4.35253	P28740	P28740	KIF2A_MOUSE	Kif2a	0	0	1	0
13.9963	14.3151	14.6883	14.5222	14.5433	14.471	13.6616	14.3904	14.0894	14.241	6	6	6	6	6	6	6	6	6	6				1.86574	0.147731	0.432262	3.14882	P17047	P17047	LAMP2_MOUSE	Lamp2	0	0	1	0
17.393	18.4352	18.1087	18.2031	18.549	18.8128	18.0644	17.5951	16.8201	17.6747	17	17	17	17	17	17	17	16	15	17				2.28748	0.0826067	0.912314	3.81058	P16125	P16125	LDHB_MOUSE	Ldhb	0	0	1	0
9.44112	12.5031	11.3246	9.59644	11.6736	14.0033	8.57832	9.57598	7.97625	8.08995	2	3	3	3	3	3	1	NaN	NaN	NaN				2.3303	0.0797108	3.08788	3.8801	Q7TQ95	Q7TQ95	LNP_MOUSE	Lnpk	0	0	1	0
12.0398	14.1383	13.1918	13.0921	13.1456	14.1539	11.5681	12.2512	12.1794	12.785	3	3	3	3	3	3	3	3	2	3				2.63443	0.0501818	1.37967	4.38907	P70202	P70202	LXN_MOUSE	Lxn	0	0	1	0
10.7911	12.2998	11.3535	11.6009	12.2536	13.3197	7.66155	10.9539	8.2715	10.7025	5	12	7	12	10	11	1	3	1	3				1.88276	0.147344	2.48942	3.17483	P14873	P14873	MAP1B_MOUSE	Map1b	0	0	1	0
9.20859	9.71908	9.04497	8.55301	10.0873	11.1969	8.23104	7.8967	7.92054	8.94959	3	3	2	2	3	3	1	1	NaN	3				1.37732	0.276206	1.27895	2.41855	P31938	P31938	MP2K1_MOUSE	Map2k1	0	0	1	0
9.13634	8.6874	9.3723	8.53639	8.83678	10.1125	7.44314	7.02058	7.50483	8.10832	1	4	2	3	4	5	NaN	NaN	NaN	NaN				1.57791	0.211204	1.26644	2.71556	Q9ESN9	Q9ESN9	JIP3_MOUSE	Mapk8ip3	0	0	1	0
15.4945	17.2573	16.7542	16.6799	17.2568	17.7005	16.2764	15.4028	14.4431	16.0669	3	3	3	3	3	3	3	3	3	3				2.5822	0.0549412	1.59302	4.29966	P34884	P34884	MIF_MOUSE	Mif	0	0	1	0
11.274	12.7079	11.6819	12.0982	12.0268	12.315	11.5883	11.2558	10.2572	10.7334	8	8	8	8	8	8	8	8	2	5				2.37082	0.0766667	1.14421	3.94635	Q924M7	Q924M7	MPI_MOUSE	Mpi	0	0	1	0
8.82024	9.20029	9.26972	9.13504	8.66217	10.3761	7.71876	8.57787	8.2824	7.81129	2	2	1	2	2	2	1	1	1	1				1.81329	0.155833	1.08656	3.06899	Q8VBW6	Q8VBW6	ULA1_MOUSE	Nae1	0	0	1	0
11.7752	12.6905	11.8883	11.7162	12.2021	14.6302	12.1537	10.8223	8.64206	7.32126	8	8	7	9	7	10	7	5	2	1				1.30862	0.301381	2.48255	2.3172	P08553	P08553	NFM_MOUSE	Nefm	0	0	1	0
15.6038	16.4061	15.9358	15.364	16.4893	17.3702	15.5613	15.2356	14.0109	14.9686	6	6	4	6	6	6	5	5	4	5				1.63887	0.192655	1.23703	2.80645	P15532;Q01768	P15532;Q01768	NDKA_MOUSE;NDKB_MOUSE	Nme1;Nme2	0	0	1	0
8.708	10.2749	10.573	10.3207	9.61997	7.45346	8.90377	7.87249	7.52817	7.43265	2	3	3	2	3	1	NaN	1	NaN	1				1.37312	0.278103	1.55939	2.41235	Q9D1X0	Q9D1X0	NOL3_MOUSE	Nol3	0	0	1	0
12.5506	13.7204	13.3707	12.7598	13.5768	14.3557	12.9802	12.7714	11.7141	12.9312	24	26	23	25	27	26	21	21	17	25				1.62696	0.19389	0.967189	2.78866	Q11011	Q11011	PSA_MOUSE	Npepps	0	0	1	0
12.236	13.8234	13.3295	13.0223	13.6511	14.9889	12.7265	12.104	11.4948	12.6205	8	10	8	10	8	9	5	9	4	6				2.2874	0.0816889	1.52671	3.81044	Q9JI75	Q9JI75	NQO2_MOUSE	Nqo2	0	0	1	0
14.1968	15.2661	14.0351	15.0562	15.2616	15.7437	14.4642	14.3877	13.9818	14.3396	10	18	9	12	14	19	11	9	8	9				1.56983	0.213433	0.798557	2.70355	P46460	P46460	NSF_MOUSE	Nsf	0	0	1	0
11.1747	12.5901	12.2162	11.8902	12.5892	12.8248	7.17134	11.0955	8.0488	12.3179	3	3	2	3	3	2	1	2	1	2				1.39344	0.268384	2.46044	2.44234	Q9JI46	Q9JI46	NUDT3_MOUSE	Nudt3	0	0	1	0
13.0728	14.4804	13.939	13.7908	14.1473	14.7695	14.1862	13.4172	12.6201	12.9621	3	3	3	3	3	3	3	3	3	2				1.79342	0.160354	0.973741	3.03887	P61971	P61971	NTF2_MOUSE	Nutf2	0	0	1	0
9.46653	11.6119	10.8642	12.4371	11.5571	10.8374	7.64129	9.97845	10.7673	11.2797	3	2	2	3	2	2	1	2	3	2				1.33296	0.292392	1.6349	2.3531	Q9D3H2	Q9D3H2;A2AEN9	OBP1A_MOUSE	Obp1a	0	0	1	0
13.5738	14.6125	13.6852	13.965	14.6256	14.988	13.2661	13.2802	11.8604	14.2555	7	7	7	7	7	7	6	7	5	7				1.40909	0.265776	1.12806	2.46545	Q7TQI3	Q7TQI3	OTUB1_MOUSE	Otub1	0	0	1	0
8.64797	10.1346	9.44752	9.90336	9.97747	10.8559	7.52653	6.05105	8.45995	9.48005	3	5	3	5	5	5	NaN	1	NaN	1				1.92148	0.14082	2.03065	3.23418	Q4KMM3	Q4KMM3	OXR1_MOUSE	Oxr1	0	0	1	0
7.88472	11.4206	9.00079	9.59283	10.61	11.3839	9.4112	8.51194	8.61764	8.70564	3	3	3	3	3	3	3	2	2	2				1.95328	0.139828	1.77539	3.28313	Q6P9R2	Q6P9R2	OXSR1_MOUSE	Oxsr1	0	0	1	0
7.61001	9.99144	8.93255	9.30624	9.93225	10.7701	8.37002	8.17649	9.03662	8.12369	2	3	2	3	3	3	1	1	NaN	NaN				2.34124	0.0782927	1.52314	3.89795	Q61644	Q61644	PACN1_MOUSE	Pacsin1	0	0	1	0
10.1466	12.1827	11.5429	10.9218	11.9638	13.6005	11.3901	10.3341	9.66268	10.0613	7	12	4	12	11	13	7	4	2	8				1.93006	0.14	1.7234	3.24736	P63005	P63005	LIS1_MOUSE	Pafah1b1	0	0	1	0
15.347	16.6991	15.8936	15.9069	16.9966	17.5186	16.1611	15.6787	14.5086	15.7075	11	12	12	12	12	12	10	11	9	11				1.55429	0.218674	1.12241	2.68045	Q99LX0	Q99LX0	PARK7_MOUSE	Park7	0	0	1	0
7.93981	11.6884	9.34022	11.5023	10.7216	11.9501	8.64589	11.1076	8.24098	7.0414	1	2	1	2	3	2	NaN	2	NaN	1				1.73499	0.173291	2.44539	2.95063	Q9QYX7	Q9QYX7	PCLO_MOUSE	Pclo	0	0	1	0
14.5867	16.5499	13.5169	16.5056	16.7601	16.8024	14.0816	14.5691	12.74	14.8153	3	3	3	3	3	3	3	3	2	3				1.46587	0.248193	1.86844	2.54937	P63054	P63054	PCP4_MOUSE	Pcp4	0	0	1	0
11.1016	11.6025	11.7928	11.5181	12.0627	11.8678	11.6338	11.4573	11.0828	11.6352	4	4	4	4	5	5	4	5	3	4				1.41478	0.265818	0.386655	2.47385	P08003	P08003	PDIA4_MOUSE	Pdia4	0	0	1	0
9.99813	11.5434	10.9601	10.4774	10.9597	12.7048	7.91526	10.3576	8.78953	11.2147	3	2	3	2	2	2	1	3	2	2				1.36264	0.279513	1.67404	2.39688	Q62048	Q62048	PEA15_MOUSE	Pea15	0	0	1	0
16.3187	17.787	17.1483	17.2179	17.6207	17.8565	17.0036	16.4616	15.7951	16.9496	10	10	10	10	10	10	8	10	7	9				2.3067	0.0794545	1.02035	3.84171	P70296	P70296	PEBP1_MOUSE	Pebp1	0	0	1	0
15.6383	16.7613	15.9527	15.9815	16.4614	16.8886	16.267	15.5517	14.623	15.8062	10	9	10	10	10	10	8	9	7	9				1.44148	0.256939	0.831868	2.5133	P62962	P62962	PROF1_MOUSE	Pfn1	0	0	1	0
14.0698	15.0716	14.563	14.8759	15.1614	15.5868	14.419	13.4856	11.745	14.2908	5	5	5	5	5	5	4	4	3	5				1.62936	0.194276	1.4497	2.79225	Q9JJV2	Q9JJV2	PROF2_MOUSE	Pfn2	0	0	1	0
13.1068	14.3271	14.15	13.7249	14.688	15.1415	13.7483	13.175	12.9979	13.3985	11	12	9	11	13	13	10	11	9	11				2.45154	0.0660267	1.121	4.07971	Q8CHP8	Q8CHP8	PGP_MOUSE	Pgp	0	0	1	0
11.6018	12.8481	12.4746	11.6847	12.3221	13.2282	11.996	9.95367	9.50516	11.8802	5	9	4	8	8	9	4	8	NaN	7				1.50877	0.23134	1.52417	2.6129	P53810	P53810	PIPNA_MOUSE	Pitpna	0	0	1	0
16.4506	17.7641	17.1243	17.0138	17.6104	17.9502	16.9375	16.7153	15.5483	17.0834	9	10	9	10	9	10	9	9	8	9				1.69643	0.181552	0.945576	2.89265	P17742	P17742	PPIA_MOUSE	Ppia	0	0	1	0
10.1219	10.4025	11.1342	9.98763	9.98289	10.7222	9.49102	9.74314	8.23425	8.17088	4	5	2	5	3	5	3	4	1	3				1.653	0.187045	1.29364	2.82758	P62141	P62137;P63087;P62141	PP1B_MOUSE	Ppp1cb	0	0	1	0
10.8701	12.2687	11.2052	12.1106	12.7044	13.102	11.6167	10.7563	10.4411	11.7381	6	7	6	7	8	8	6	6	5	5				1.72188	0.175478	1.19372	2.93089	Q3UM45	Q3UM45	PP1R7_MOUSE	Ppp1r7	0	0	1	0
13.7292	15.5376	14.2205	14.0422	14.8896	15.7547	13.7813	13.8787	12.8132	13.9186	9	10	10	11	10	10	8	9	7	9				1.88101	0.145692	1.2647	3.17216	P99029	P99029	PRDX5_MOUSE	Prdx5	0	0	1	0
11.4483	13.2357	12.3775	12.1729	13.1225	13.9067	12.3124	11.4359	11.1696	11.903	6	6	5	6	6	6	5	6	4	6				2.101	0.113545	1.30917	3.51314	P58389	P58389	PTPA_MOUSE	Ptpa	0	0	1	0
8.04308	12.2277	12.3984	10.7712	11.5964	13.2993	7.56726	11.2032	8.41345	11.6166	1	2	2	2	2	2	1	2	1	2				1.66414	0.185341	2.68988	2.84425	P62821;Q9D1G1	Q9D1G1;P62821	RAB1A_MOUSE;RAB1B_MOUSE	Rab1A;Rab1b	0	0	1	0
11.6084	14.459	12.8487	12.0513	13.0011	15.8818	11.3932	10.2844	8.39157	10.9268	3	4	2	4	4	4	2	2	NaN	4				2.09382	0.114078	3.1275	3.50185	P63011	P63011	RAB3A_MOUSE	Rab3a	0	0	1	0
14.0748	14.7507	14.7704	14.5086	14.8295	15.1831	14.3909	14.4888	13.6908	14.5405	8	8	8	8	8	8	7	8	8	8				1.74862	0.170684	0.571295	2.97117	P52760	P52760	RIDA_MOUSE	Rida	0	0	1	0
8.63248	11.0975	9.70807	8.82825	9.93094	11.8014	9.8232	8.62337	8.26735	8.02017	1	3	3	2	3	4	NaN	NaN	NaN	NaN				1.51367	0.230586	1.59991	2.62016	Q9ES97	Q9ES97	RTN3_MOUSE	Rtn3	0	0	1	0
10.9376	13.955	12.5276	12.4058	13.4468	14.7062	11.6874	6.6084	8.38467	10.2082	7	11	6	10	9	11	3	1	NaN	2				2.26684	0.0815745	3.84301	3.77723	Q99P72	Q99P72	RTN4_MOUSE	Rtn4	0	0	1	0
12.2563	13.4365	12.9806	12.5812	12.9593	14.2454	12.7397	12.252	10.9095	12.8495	11	13	10	12	10	12	10	11	5	10				1.31029	0.301562	1.03917	2.31967	Q9CZC8	Q9CZC8	SCRN1_MOUSE	Scrn1	0	0	1	0
11.8976	12.8781	12.5869	12.1574	12.4581	14.0995	11.3288	11.641	11.5926	11.5216	10	10	7	10	10	10	6	8	7	7				2.12684	0.10901	1.23969	3.55386	Q9D154	Q9D154	ILEUA_MOUSE	Serpinb1a	0	0	1	0
12.8881	15.0369	13.0082	13.591	14.2243	15.8013	13.6701	12.8105	11.5144	13.3401	14	15	13	14	15	15	14	13	9	13				1.36653	0.280919	1.48771	2.40262	Q60854	Q60854	SPB6_MOUSE	Serpinb6	0	0	1	0
15.8624	17.994	16.6441	17.0178	17.7999	18.8827	16.9003	16.3673	15.0102	17.1867	3	2	2	3	3	3	2	3	3	3				1.46317	0.248615	1.40232	2.54538	O70456;P61982;P62259;P63101;P68254;P68510;Q9CQV8	P63101;O70456;Q9CQV8;P61982;P68510;P62259;P68254	1433B_MOUSE;1433E_MOUSE;1433F_MOUSE;1433G_MOUSE;1433S_MOUSE;1433T_MOUSE;1433Z_MOUSE	Sfn;Ywhab;Ywhae;Ywhag;Ywhah;Ywhaq;Ywhaz	0	0	1	0
13.7023	15.1027	14.8727	14.3595	14.0841	15.6108	8.29399	13.2153	8.3011	9.73486	2	2	2	2	2	2	1	2	1	1				2.0519	0.123577	4.15646	3.43618	Q91VW3	Q91VW3	SH3L3_MOUSE	Sh3bgrl3	0	0	1	0
13.48	14.6577	13.8122	14.8135	14.7638	14.7273	13.749	13.5348	12.0917	14.4781	7	7	6	7	6	6	6	7	6	7				1.45269	0.251094	1.08819	2.52988	Q9WTX5	Q9WTX5	SKP1_MOUSE	Skp1	0	0	1	0
8.66852	9.07108	8.30208	9.68408	10.0196	10.6777	7.10368	9.41958	7.48686	7.60027	1	4	NaN	3	4	4	1	NaN	NaN	NaN				1.45458	0.251109	1.49513	2.53267	P60879	P60879	SNP25_MOUSE	Snap25	0	0	1	0
12.3191	12.9698	12.9927	13.5185	12.7368	12.7149	8.18893	11.9916	9.36151	8.21069	2	2	2	2	2	2	1	2	1	1				1.93648	0.1392	2.97218	3.25723	Q91ZZ3	Q91ZZ3	SYUB_MOUSE	Sncb	0	0	1	0
11.3824	11.8436	12.1227	11.5561	11.9933	12.7467	11.7769	10.9556	10.4746	11.7619	2	2	2	2	2	2	2	2	2	2				1.40485	0.267393	0.782194	2.45919	O70493	O70492;O70493	SNX12_MOUSE	Snx12	0	0	1	0
18.4453	19.2647	19.2383	19.2808	19.3818	19.6664	19.0073	19.0474	18.4433	18.6692	8	7	7	8	8	8	6	7	7	6				2.52706	0.0602857	0.643891	4.20619	P08228	P08228	SODC_MOUSE	Sod1	0	0	1	0
13.0257	14.5542	13.9445	13.84	14.1124	14.9445	13.6204	13.2237	12.3642	13.465	11	11	9	11	11	11	9	11	6	8				2.27348	0.0814624	1.13932	3.78794	Q64442	Q64442	DHSO_MOUSE	Sord	0	0	1	0
11.5199	12.4206	12.119	11.9624	12.6284	12.9889	12.2417	11.4899	11.0498	11.6224	5	6	3	5	6	6	4	5	5	4				1.88116	0.146822	0.839131	3.17239	Q99L47	Q99L47	F10A1_MOUSE	St13	0	0	1	0
8.97375	11.4282	10.4922	10.722	11.0184	13.399	10.5945	9.24299	9.53882	10.0123	1	2	2	3	2	3	2	1	NaN	2				1.71686	0.175239	1.7395	2.92333	Q9Z1W9	Q9Z1W9	STK39_MOUSE	Stk39	0	0	1	0
8.06317	10.7115	10.3427	9.2144	10.4608	9.53672	9.12711	9.45163	8.84404	9.78892	2	2	2	2	2	2	2	2	2	2				1.38316	0.274026	0.998238	2.42717	Q9ER00	Q9ER00	STX12_MOUSE	Stx12	0	0	1	0
9.90411	10.3408	10.9294	10.2962	10.7409	10.2863	8.99746	10.0883	8.55849	8.40802	3	3	2	3	3	3	3	2	2	3				2.15672	0.101265	1.32744	3.60115	P61264	P61264	STX1B_MOUSE	Stx1b	0	0	1	0
8.43072	9.48573	9.11676	8.92798	9.63739	10.2204	8.84342	8.45747	7.58206	7.66367	2	2	2	2	2	2	NaN	1	1	1				2.31483	0.0808	1.28218	3.85492	O70439	O70439	STX7_MOUSE	Stx7	0	0	1	0
11.4593	12.2636	12.4231	11.6458	12.2565	12.794	12.1704	11.871	11.1112	11.2074	8	8	7	8	8	8	7	7	5	8				1.50601	0.231841	0.712723	2.6088	Q9WVA4	Q9WVA4	TAGL2_MOUSE	Tagln2	0	0	1	0
12.3803	14.0123	12.7334	13.2222	13.6409	14.8825	11.6046	11.8819	10.4002	12.5242	9	9	8	9	9	9	7	7	5	9				2.21452	0.0905417	1.94005	3.69319	Q9R1Q8	Q9R1Q8	TAGL3_MOUSE	Tagln3	0	0	1	0
9.92279	11.4391	11.1684	10.6733	11.0978	11.487	7.88675	9.84501	10.1246	7.7971	2	3	2	2	2	3	1	2	1	NaN				2.27903	0.0813478	2.05787	3.79691	Q8BH58	Q8BH58	TIPRL_MOUSE	Tiprl	0	0	1	0
8.27311	11.4586	10.4298	10.117	11.1786	12.5376	10.8473	8.3207	7.46271	8.12453	1	5	2	5	4	5	2	1	NaN	2				2.10978	0.11172	2.53866	3.52696	Q5SRX1	Q5SRX1	TM1L2_MOUSE	Tom1l2	0	0	1	0
9.95297	9.61739	10.1504	8.94012	10.1118	10.4731	7.43781	8.50846	8.16979	8.97927	1	2	2	2	2	2	1	2	NaN	NaN				1.44006	0.256411	1.24889	2.51121	Q9Z0P5	Q9Z0P5	TWF2_MOUSE	Twf2	0	0	1	0
14.1042	15.8259	15.3315	14.8047	15.533	16.038	15.1104	14.9972	14.0956	15.1911	4	4	4	4	4	4	4	4	4	4				1.41534	0.267945	0.806919	2.47468	Q9CQM5	Q9CQM5	TXD17_MOUSE	Txndc17	0	0	1	0
11.6162	12.8816	12.5319	12.0762	12.7331	13.5483	12.2349	12.0873	11.0733	12.1193	7	8	4	7	7	8	3	4	5	7				1.68263	0.183762	0.92802	2.87194	Q8CDN6	Q8CDN6	TXNL1_MOUSE	Txnl1	0	0	1	0
10.3986	10.4814	10.2033	10.2814	11.4074	11.7899	7.89414	9.8962	8.42773	10.2009	2	4	2	3	4	4	1	2	2	3				1.40212	0.267822	1.46915	2.45516	P61087	P61087	UBE2K_MOUSE	Ube2k	0	0	1	0
10.6096	12.56	11.4066	11.5083	12.2825	13.2951	11.7012	6.90051	9.01263	11.2179	2	2	2	2	2	2	2	1	1	2				1.41051	0.266198	2.3221	2.46755	P68037	P68037	UB2L3_MOUSE	Ube2l3	0	0	1	0
12.3144	14.1178	12.8598	12.3848	13.5443	14.8507	12.5491	12.1375	11.8462	12.518	6	8	7	7	7	7	4	7	4	5				1.63071	0.19627	1.27845	2.79426	P61089	P61089	UBE2N_MOUSE	Ube2n	0	0	1	0
14.5167	17.6344	15.741	15.1427	16.5536	18.0486	15.2083	14.8187	13.1998	15.7601	12	11	9	11	12	12	10	11	7	11				1.608	0.199804	1.92333	2.76038	Q9R0P9	Q9R0P9	UCHL1_MOUSE	Uchl1	0	0	1	0
10.7038	12.521	12.5554	12.1632	11.4692	12.9668	7.18913	11.0936	8.58926	12.0871	2	2	2	2	2	2	1	2	1	2				1.49497	0.235606	2.40255	2.59244	Q9CR09	Q9CR09	UFC1_MOUSE	Ufc1	0	0	1	0
11.2946	11.7761	11.573	11.6911	11.7044	11.4157	8.19295	10.7727	10.6017	10.3049	3	2	2	3	3	3	1	3	2	3				1.49807	0.235248	1.39867	2.59705	O08747	O08747	UNC5C_MOUSE	Unc5c	0	0	1	0
10.0443	11.9361	10.9563	10.3975	11.9513	13.1077	10.0928	10.3269	9.22068	10.3476	3	5	3	3	5	5	3	3	2	3				1.94146	0.141538	1.66332	3.2649	Q9JMA1	Q9JMA1	UBP14_MOUSE	Usp14	0	0	1	0
11.2566	13.3075	12.0591	12.1574	12.105	14.2575	10.4332	10.8776	8.75171	10.6959	6	5	4	4	5	6	4	2	2	3				2.31416	0.0789425	2.37433	3.85384	Q9QY76	Q9QY76	VAPB_MOUSE	Vapb	0	0	1	0
10.6804	12.0468	10.9396	11.6715	11.8137	13.3118	11.7101	8.84974	8.8552	9.86508	5	7	2	7	4	7	3	1	NaN	2				1.71818	0.175975	1.96455	2.92532	Q80TB8	Q80TB8	VAT1L_MOUSE	Vat1l	0	0	1	0
12.1224	13.0569	13.3222	12.5899	12.8772	13.3266	12.8743	12.1957	11.1409	12.5674	5	5	3	4	5	5	5	4	3	5				1.52214	0.228903	0.854402	2.63271	Q9QZ88	Q9QZ88	VPS29_MOUSE	Vps29	0	0	1	0
10.386	11.7301	11.9274	10.5296	11.6153	12.6333	11.0498	10.7386	9.86679	10.7907	6	9	8	7	7	7	8	4	2	6				1.65501	0.187474	1.12076	2.83057	Q99KC8	Q99KC8	VMA5A_MOUSE	Vwa5a	0	0	1	0
13.3498	14.561	14.375	13.9707	14.2469	14.7253	13.9493	13.4833	12.5408	12.9134	18	19	17	19	16	16	14	17	13	15				2.47042	0.0665753	1.12846	4.11117	O88342	O88342	WDR1_MOUSE	Wdr1	0	0	1	0
9.93522	11.4974	10.957	10.8098	11.678	11.8859	11.0085	10.1467	10.2117	9.61625	4	4	4	4	4	4	3	2	2	4				2.28532	0.0812747	1.18194	3.80707	Q9CQW1	Q9CQW1	YKT6_MOUSE	Ykt6	0	0	1	0
14.5428	16.2648	16.0401	15.7723	16.2345	17.5277	15.4951	14.5302	13.266	14.6775	5	5	6	7	6	6	4	5	2	4				2.39437	0.0727792	1.86556	3.98506	P61982	P61982	1433G_MOUSE	Ywhag	0	0	1	0
13.3303	14.2268	13.8302	13.5852	14.1782	14.6935	13.6218	13.1331	12.1868	13.5846	7	8	6	7	8	8	7	7	6	7				1.69275	0.181711	0.931457	2.88712	P68254	P68254	1433T_MOUSE	Ywhaq	0	0	1	0
5.91412	9.77049	8.28497	8.21324	9.43556	9.60863	6.70964	8.02398	8.54442	8.10573	2	2	1	2	2	2	1	2	1	1				1.5574	0.218434	1.603	2.68507	Q505B7	Q505B7	ARCH_MOUSE	Zbtb8os	0	0	1	0
11.7246	11.1009	10.4653	12.329	11.241	8.75538	7.91425	10.1011	7.95217	10.6353	3	2	2	3	2	NaN	1	2	NaN	3				0.555913	0.715241	1.11283	1.16383	B1AVU4;Q9D3N5	B1AVU4;Q9D3N5	B1AVU4_MOUSE;Q9D3N5_MOUSE	5430402E10Rik;Gm14744	0	0	0	0
20.5533	19.2222	19.4448	18.778	8.06195	10.9502	19.5496	19.2776	19.713	9.54666	23	22	19	22	1	6	21	22	22	NaN				0.333739	0.839058	-2.4366	-0.76947	Q19LI2	Q19LI2	A1BG_MOUSE	A1bg	0	0	0	0
19.2571	18.7651	18.3168	18.5844	17.7215	17.4739	18.5283	18.1458	18.3145	17.5262	69	68	61	72	62	61	59	65	64	61				0.193694	0.923546	-0.182033	-0.485725	Q6GQT1	Q6GQT1	A2MG_MOUSE	A2m	0	0	0	0
17.7823	17.2762	17.6951	17.2382	17.1765	17.2041	17.6751	17.3447	17.5848	17.2193	2	2	2	2	2	2	2	2	2	2				0.722544	0.622708	-0.203226	-1.43417	Q61838;Q6GQT1	Q6GQT1;Q61838	A2MG_MOUSE;PZP_MOUSE	A2m;Pzp	0	0	0	0
7.65875	9.66873	7.30194	8.23246	8.41885	9.55103	8.52262	7.74111	8.19257	7.90065	1	2	1	2	1	2	NaN	1	NaN	1				0.667621	0.648752	0.631463	1.34674	Q3UHJ0	Q3UHJ0	AAK1_MOUSE	Aak1	0	0	0	0
14.6125	15.0671	14.8364	14.7799	15.0142	15.3929	15.1848	15.2058	14.6363	14.8846	8	8	7	8	8	8	8	8	7	8				0.286312	0.856338	0.113318	0.67744	Q8R0P4	Q8R0P4	AAMDC_MOUSE	Aamdc	0	0	0	0
10.743	11.7357	11.1422	10.9761	11.8633	11.9435	12.21	11.6021	10.3638	11.8762	4	4	4	4	4	4	4	4	2	4				0.169616	0.928922	0.173128	0.43267	Q8BGQ7	Q8BGQ7	SYAC_MOUSE	Aars1	0	0	0	0
7.93987	9.77623	8.1016	7.58237	9.72852	8.2658	9.86302	8.43807	8.96092	8.6973	1	3	1	NaN	3	3	2	2	2	1				0.0577336	0.98035	-0.0889324	-0.16174	P61922	P61922	GABT_MOUSE	Abat	0	0	0	0
11.1734	11.0876	11.1676	10.5201	10.4169	10.2724	10.8262	11.4349	11.5443	8.67073	2	2	2	2	2	2	2	2	2	1				0.0227487	0.990629	-0.036977	-0.0660389	P41234	P41234	ABCA2_MOUSE	Abca2	0	0	0	0
13.1417	11.4639	12.3312	12.4434	8.80665	11.9166	8.30051	12.9401	13.2267	7.50329	2	2	2	2	1	3	1	2	2	1				0.0945038	0.957074	0.369907	0.255954	Q922Q6	Q922Q6	ABHEA_MOUSE	Abhd14a	0	0	0	0
13.538	14.5276	13.8154	12.5422	14.1817	13.7245	14.3883	14.0107	12.0484	14.6678	6	6	5	6	5	5	4	6	5	6				0.0165727	0.995547	0.0276335	0.0484325	Q8VCR7	Q8VCR7	ABHEB_MOUSE	Abhd14b	0	0	0	0
11.0997	10.5878	8.80945	8.84909	12.4511	11.3252	11.6497	11.0042	8.06236	10.536	2	2	1	NaN	2	2	2	2	NaN	2				0.0240056	0.993466	-0.0658543	-0.0695941	Q8BWT1	Q8BWT1	THIM_MOUSE	Acaa2	0	0	0	0
10.7596	10.766	11.0025	8.20506	10.633	10.8133	11.492	10.1484	8.53093	9.41731	4	4	2	NaN	4	4	4	4	1	2				0.109197	0.950533	0.214321	0.292044	P45952	P45952	ACADM_MOUSE	Acadm	0	0	0	0
13.4525	12.9673	13.2209	13.2519	13.4173	12.5182	13.1526	13.1467	13.0863	13.4395	12	12	11	12	11	10	10	11	12	11				0.476487	0.757583	-0.180361	-1.02846	Q61282	Q61282	PGCA_MOUSE	Acan	0	0	0	0
15.4175	15.4006	15.4853	15.6811	15.2728	15.1608	15.7212	15.8524	15.5938	15.6728	33	30	29	32	30	27	25	32	30	28				1.22285	0.334457	-0.25142	-2.19063	P09470	P09470	ACE_MOUSE	Ace	0	0	0	0
14.4497	14.2852	14.8927	14.5809	14.4089	14.0159	14.3746	14.4799	15.1286	14.9498	12	12	11	12	10	11	11	12	11	11				0.539934	0.72604	-0.23982	-1.137	P21836	P21836	ACES_MOUSE	Ache	0	0	0	0
11.3045	12.0181	11.2343	10.9353	11.2682	12.4747	14.011	10.6199	10.3624	11.2126	9	13	8	13	10	11	14	8	3	7				0.0415032	0.987119	0.0840441	0.118152	Q91V92	Q91V92	ACLY_MOUSE	Acly	0	0	0	0
10.3005	10.6463	9.94092	8.91382	11.204	11.2688	11.0323	10.5145	8.95361	10.8353	7	7	5	5	7	6	5	7	3	6				0.0414289	0.986756	0.0675468	0.11795	P28271	P28271	ACOHC_MOUSE	Aco1	0	0	0	0
14.3791	15.0931	14.522	13.1802	15.4027	15.3971	15.1416	15.0123	13.6865	13.776	16	18	13	5	18	17	14	16	7	14				0.258473	0.867825	0.319944	0.621642	Q99KI0	Q99KI0	ACON_MOUSE	Aco2	0	0	0	0
12.712	14.9446	12.7251	12.4855	13.8854	16.2822	13.9079	12.5429	11.5281	13.4346	7	8	4	8	8	7	4	6	4	8				0.776097	0.585012	1.23944	1.51815	Q91V12	Q91V12	BACH_MOUSE	Acot7	0	0	0	0
12.5395	12.8172	13.6725	12.57	12.7783	12.9493	11.9403	12.6982	12.8914	13.0606	4	4	4	4	4	4	4	4	4	4				0.59496	0.693312	0.331445	1.22864	P24638	P24638	PPAL_MOUSE	Acp2	0	0	0	0
10.7624	10.6183	10.2905	10.4986	10.2134	10.6932	7.71516	9.8591	10.8048	8.35691	2	2	2	2	2	2	1	2	2	1				0.773779	0.583457	0.963119	1.51454	Q8BP40	Q8BP40	PPA6_MOUSE	Acp6	0	0	0	0
12.3259	12.0111	9.40479	6.84045	8.80457	9.05346	8.23524	11.8632	7.67464	11.944	2	2	1	1	1	2	1	2	1	2				0.409009	0.796617	-1.18574	-0.908957	P60710;P63260;Q8BFZ3	Q8BFZ3;P60710;P63260	ACTBL_MOUSE;ACTB_MOUSE;ACTG_MOUSE	Actb;Actbl2;Actg1	0	0	0	0
17.3887	17.8173	17.8221	17.0142	17.9448	18.6078	18.0193	17.4909	16.4641	17.7005	6	6	5	6	6	6	6	6	6	6				0.56526	0.704588	0.428566	1.17944	P60710;P63260;P63268;Q8BFZ3	Q8BFZ3;P63268;P62737;P60710;P68134;P63260;P68033	ACTBL_MOUSE;ACTB_MOUSE;ACTG_MOUSE;ACTH_MOUSE	Actb;Actbl2;Actg1;Actg2	0	0	0	0
16.9899	17.4593	17.2522	16.918	17.4774	17.625	17.6255	17.2499	16.0454	17.0732	9	9	8	8	10	9	8	9	8	8				0.58349	0.695939	0.349589	1.20971	P60710;P63260	P60710;P63260	ACTB_MOUSE;ACTG_MOUSE	Actb;Actg1	0	0	0	0
17.8873	18.4178	18.2989	17.6578	18.4573	18.8843	18.6137	18.2457	17.1152	18.1939	5	5	5	5	5	5	5	5	5	5				0.481145	0.760338	0.332061	1.03655	P60710;P63260;P63268	P63268;P62737;P60710;P68134;P63260;P68033	ACTB_MOUSE;ACTG_MOUSE;ACTH_MOUSE	Actb;Actg1;Actg2	0	0	0	0
14.1185	13.2075	12.9146	12.4287	14.2519	15.3217	14.0259	14.0465	12.7664	12.3649	4	4	3	4	4	4	4	4	3	4				0.0925762	0.957418	0.160427	0.251158	P63268	P63268;P62737;P68134;P68033	ACTH_MOUSE	Actg2	0	0	0	0
11.4039	11.7232	12.4844	11.1641	12.0134	12.1606	12.7443	12.022	10.9716	11.5352	3	3	3	3	3	3	3	3	3	3				0.18285	0.924153	0.173741	0.46202	O88990;P57780	P57780;Q7TPR4;O88990;Q9JI91	ACTN3_MOUSE;ACTN4_MOUSE	Actn3;Actn4	0	0	0	0
10.5156	10.4904	11.1126	10.4036	10.8386	9.85894	11.917	11.1822	9.28378	10.4457	8	9	6	8	8	6	7	8	3	7				0.0976229	0.952882	-0.12803	-0.263685	P57780	P57780	ACTN4_MOUSE	Actn4	0	0	0	0
10.7038	11.5499	11.981	10.497	11.1993	11.855	10.7155	11.3352	8.75907	9.9377	9	10	7	10	10	10	7	6	2	10				1.21617	0.338227	1.12621	2.18076	Q99JY9	Q99JY9	ARP3_MOUSE	Actr3	0	0	0	0
11.9414	11.3401	11.6649	11.4091	9.86696	10.165	8.26383	11.9402	11.0665	8.71316	2	2	2	2	2	2	1	2	2	1				0.236957	0.882133	0.504194	0.577502	Q61271	Q61271	ACV1B_MOUSE	Acvr1b	0	0	0	0
10.2021	11.0536	11.0639	10.4252	11.3256	10.9273	11.4816	10.5891	10.5731	10.8725	5	5	4	4	4	4	4	4	2	4				0.365876	0.822138	0.215447	0.829923	Q99JW2	Q99JW2	ACY1_MOUSE	Acy1	0	0	0	0
10.5166	10.4587	7.05557	7.81858	10.1805	8.49244	8.21638	10.3515	8.07339	10.5302	2	2	NaN	1	2	1	NaN	2	NaN	2				0.373099	0.819978	-0.736479	-0.843319	Q91XE4	Q91XE4	ACY3_MOUSE	Acy3	0	0	0	0
10.8175	10.6629	9.39913	11.3005	11.1192	11.0111	11.2891	11.2101	10.6218	11.3821	2	2	1	2	2	2	2	2	2	2				0.451489	0.774384	-0.365562	-0.984727	O35598	O35598	ADA10_MOUSE	Adam10	0	0	0	0
10.9874	11.1268	9.7403	11.2681	11.0269	11.4033	11.0838	10.6443	11.2513	10.8358	3	3	3	3	3	3	2	3	3	3				0.0531063	0.985971	-0.0474533	-0.149448	Q9R1V4	Q9R1V4	ADA11_MOUSE	Adam11	0	0	0	0
11.8349	11.6342	11.694	11.1823	8.35898	10.8089	11.5399	10.9362	11.8873	10.8643	2	2	2	2	1	2	2	2	2	2				0.481197	0.762243	-0.676867	-1.03664	O88839	O88839	ADA15_MOUSE	Adam15	0	0	0	0
10.9642	11.1914	10.2676	10.9356	11.1813	11.4182	11.4661	9.47831	10.8349	10.9886	2	2	2	2	2	2	2	2	2	2				0.272013	0.86289	0.252381	0.648957	O35674	O35674	ADA19_MOUSE	Adam19	0	0	0	0
11.7179	11.8484	12.502	11.9025	11.8887	11.0476	11.3851	12.3281	12.2486	12.3205	9	8	7	9	9	8	7	9	7	9				0.219163	0.904594	-0.162186	-0.54027	Q9R1V6	Q9R1V6	ADA22_MOUSE	Adam22	0	0	0	0
15.5109	14.9836	15.3099	15.1311	14.6813	15.182	14.2075	15.7402	15.8634	15.1092	9	8	6	9	7	5	5	9	8	7				0.30809	0.842618	-0.228658	-0.720144	Q9R1V7	Q9R1V7	ADA23_MOUSE	Adam23	0	0	0	0
9.18549	7.91465	10.1329	9.28888	7.01634	10.0796	9.96327	9.2481	7.71747	7.75593	2	2	1	2	2	1	NaN	1	1	1				0.0525606	0.986517	0.112425	0.147992	Q61072	Q61072	ADAM9_MOUSE	Adam9	0	0	0	0
13.0917	12.5707	12.2343	12.9316	11.2615	11.0067	10.9378	12.7308	12.748	11.9397	5	5	5	5	5	4	2	5	5	2				0.217596	0.905315	-0.288618	-0.536958	P97857	P97857	ATS1_MOUSE	Adamts1	0	0	0	0
14.3925	14.7188	13.8893	14.508	14.7829	14.7761	14.6875	14.9636	15.0379	14.9518	7	6	2	7	7	4	6	7	5	7				0.646707	0.659898	-0.271639	-1.31305	Q8C9W3	Q8C9W3	ATS2_MOUSE	Adamts2	0	0	0	0
13.1529	13.245	12.824	13.5668	13.4606	13.2514	13.2184	13.5911	13.5417	13.3797	6	6	6	6	6	6	5	6	6	6				0.296499	0.846824	-0.107231	-0.697514	E9Q287	E9Q287	E9Q287_MOUSE	Adamts3	0	0	0	0
10.8049	10.3723	10.4349	11.399	11.147	11.4958	10.7516	11.0055	10.7067	10.7896	3	3	2	3	2	2	2	3	2	2				0.271871	0.862436	0.158104	0.648672	Q8BNJ2	Q8BNJ2	ATS4_MOUSE	Adamts4	0	0	0	0
11.7683	10.6835	10.3987	11.4463	11.061	11.0971	12.0532	11.4466	11.3991	9.65545	3	3	3	3	3	3	3	3	2	3				0.306267	0.843287	-0.327233	-0.7166	Q8BLI0	Q8BLI0	ATL1_MOUSE	Adamtsl1	0	0	0	0
11.5296	9.45137	11.7267	10.8711	11.0374	10.3264	7.96593	12.2033	11.5427	11.9956	2	2	2	2	2	2	1	2	2	2				0.163896	0.930781	-0.364837	-0.419837	O70176	O70176	PACA_MOUSE	Adcyap1	0	0	0	0
9.69214	9.47322	9.53696	7.02038	10.9123	11.3437	12.0172	10.6589	8.97714	11.3382	2	1	2	1	2	2	2	2	NaN	2				0.427637	0.782508	-0.87941	-0.94242	Q9QYC0	Q9QYC0	ADDA_MOUSE	Add1	0	0	0	0
10.6809	10.6296	11.3779	10.3921	11.1338	9.2803	8.53808	11.4673	11.0239	10.8325	5	5	5	5	4	5	1	5	5	4				0.029989	0.991326	0.0541965	0.0863919	Q3UHD1	Q3UHD1	AGRB1_MOUSE	Adgrb1	0	0	0	0
13.4365	13.1414	13.7182	13.9193	13.351	12.8198	13.3423	13.4369	13.8497	13.2826	4	4	3	4	4	4	4	4	4	4				0.138154	0.947477	-0.079648	-0.360896	Q8CGM1	Q8CGM1	AGRB2_MOUSE	Adgrb2	0	0	0	0
12.316	11.8495	11.8882	12.2166	11.6562	10.6856	12.6145	12.4808	12.1295	11.0946	4	4	3	3	4	2	2	4	4	2				0.606579	0.681524	-0.46784	-1.24773	Q80ZF8	Q80ZF8	AGRB3_MOUSE	Adgrb3	0	0	0	0
11.2843	11.4425	11.6688	11.4255	11.6071	10.2308	11.6787	11.4881	11.873	11.5158	5	5	5	6	5	5	4	4	6	5				0.480622	0.759315	-0.293036	-1.03564	Q9Z0M6	Q9Z0M6	AGRE5_MOUSE	Adgre5	0	0	0	0
10.2375	9.13578	9.58635	10.0301	10.9441	8.3429	8.82239	10.1987	10.7937	11.0281	2	2	1	2	2	1	NaN	2	2	2				0.488352	0.753517	-0.608217	-1.04902	Q8K209	Q8K209	AGRG1_MOUSE	Adgrg1	0	0	0	0
12.8089	13.1159	13.5651	13.3288	12.9978	12.7412	12.5793	13.2431	12.8958	13.2188	6	5	3	6	5	5	5	6	4	5				0.495528	0.7524	0.200571	1.06139	Q80TR1	Q80TR1	AGRL1_MOUSE	Adgrl1	0	0	0	0
11.554	11.7797	12.2894	11.752	11.6732	12.1733	11.784	12.1997	11.7766	11.9844	13	12	12	13	11	12	9	12	8	11				0.175839	0.927467	0.0737589	0.446531	Q80TS3	Q80TS3	AGRL3_MOUSE	Adgrl3	0	0	0	0
13.393	14.7611	13.4897	12.9973	14.7663	15.0119	14.7255	14.0407	12.5673	14.4668	10	10	8	10	10	10	10	10	8	10				0.274592	0.861982	0.366611	0.654122	P28474	P28474	ADHX_MOUSE	Adh5	0	0	0	0
9.1622	9.96741	8.19126	9.40824	10.2265	11.4243	7.59045	9.81901	9.25229	9.43918	1	2	1	2	2	2	1	1	1	NaN				0.585309	0.696129	0.790919	1.21272	Q9D1K7	Q9D1K7	ADSSP_MOUSE	Adissp	0	0	0	0
12.04	13.6962	12.5322	11.399	12.8328	14.3969	12.2298	12.7351	11.3253	12.7689	7	7	7	7	7	8	7	7	4	7				0.641291	0.660813	0.751614	1.30429	P55264	P55264	ADK_MOUSE	Adk	0	0	0	0
13.0552	12.7098	12.8437	12.6504	13.0166	13.2468	12.8053	13.1099	12.4855	13.493	8	9	8	9	8	9	9	9	8	9				0.192505	0.922475	-0.0963614	-0.48314	P54923	P54923	ADPRH_MOUSE	Adprh	0	0	0	0
7.89101	12.9111	12.8277	12.6553	14.271	8.39137	7.97763	12.3137	9.24815	14.5708	1	2	2	2	2	1	1	2	1	2				0.51668	0.740835	1.81103	1.0976	Q8CG72	Q8CG72	ADPRS_MOUSE	Adprs	0	0	0	0
11.2227	10.893	11.65	9.05071	12.1801	12.3933	11.0735	11.2633	9.82268	10.8197	4	3	3	4	4	5	3	4	3	4				0.245688	0.876397	0.393021	0.595527	P54822	P54822	PUR8_MOUSE	Adsl	0	0	0	0
13.3105	11.0134	12.1586	7.27655	13.1378	13.1487	11.9461	12.6864	11.3531	11.6675	8	4	3	NaN	8	8	3	6	4	3				0.316856	0.841147	-0.8457	-0.737117	P28650	P28650	PURA1_MOUSE	Adss1	0	0	0	0
10.6237	9.49085	9.83761	6.56366	10.1041	10.4064	7.02642	10.3304	9.36336	7.4363	2	2	1	1	2	2	1	2	NaN	1				0.120864	0.949372	0.324508	0.32013	P28650;P46664	P28650;P46664	PURA1_MOUSE;PURA2_MOUSE	Adss1;Adss2	0	0	0	0
11.1592	12.1331	11.8463	10.9976	11.9863	13.0384	11.9479	11.2319	9.8305	12.0835	3	5	4	4	5	5	4	4	2	4				0.734058	0.61457	0.749741	1.45232	P46664	P46664	PURA2_MOUSE	Adss2	0	0	0	0
15.2512	14.8407	15.1219	14.9916	15.8556	15.6206	15.1086	15.3701	15.4224	15.9271	22	21	20	23	23	22	17	21	21	20				0.221559	0.900944	-0.129812	-0.545324	Q640N1	Q640N1	AEBP1_MOUSE	Aebp1	0	0	0	0
17.6652	17.4943	17.5683	17.6742	17.0635	16.7895	17.2305	17.766	17.4914	17.1637	24	26	21	28	22	22	20	26	22	22				0.302221	0.844749	-0.145395	-0.708714	O89020	O89020	AFAM_MOUSE	Afm	0	0	0	0
11.828	9.97375	9.47273	11.8316	11.6236	12.3716	10.5691	10.9189	8.42124	10.2506	15	5	3	2	14	14	6	13	1	8				0.364632	0.821864	0.657087	0.82761	F8VPN4	F8VPN4	F8VPN4_MOUSE	Agl	0	0	0	0
14.4846	14.6749	14.6273	14.7994	14.7045	14.5559	14.7817	15.1639	14.6552	14.9375	11	12	11	13	11	10	9	10	8	10				0.500998	0.755305	-0.132189	-1.07079	A2ASQ1	A2ASQ1	AGRIN_MOUSE	Agrn	0	0	0	0
20.9604	21.004	20.852	21.0774	20.707	20.5646	20.1511	20.9205	20.8457	20.6046	14	13	14	14	13	14	12	13	14	13				0.359375	0.823992	0.144556	0.817809	P11859	P11859	ANGT_MOUSE	Agt	0	0	0	0
13.199	13.6999	13.1977	12.7875	14.1539	14.2514	14.1178	13.5173	12.1859	13.7525	14	15	12	13	16	15	15	11	9	15				0.253373	0.871349	0.263575	0.611262	P50247	P50247	SAHH_MOUSE	Ahcy	0	0	0	0
10.1306	9.36182	9.86492	9.30583	9.61808	9.37605	10.5875	10.3638	8.2704	10.2521	3	2	NaN	NaN	2	2	3	3	NaN	3				0.438219	0.776431	-0.415539	-0.961262	Q68FL4;Q80SW1	Q80SW1;Q68FL4	SAHH2_MOUSE;SAHH3_MOUSE	Ahcyl1;Ahcyl2	0	0	0	0
11.9233	12.1943	13.3785	11.5073	12.7738	12.6166	14.1667	12.7057	11.5084	12.2689	8	10	10	9	9	8	11	10	5	10				0.0126183	0.994964	-0.0205002	-0.0370367	E9Q616	E9Q616	E9Q616_MOUSE	Ahnak	0	0	0	0
19.0178	18.835	18.5417	19.0672	18.5823	18.2363	18.3696	18.9736	18.6096	18.5149	9	8	8	10	9	9	8	8	8	9				0.0859455	0.954253	-0.0445972	-0.234543	P29699	P29699	FETUA_MOUSE	Ahsg	0	0	0	0
12.5694	12.7727	13.0445	12.6205	13.4574	12.4506	12.3481	13.6984	13.1985	13.1638	9	9	8	9	9	8	7	9	9	9				0.165372	0.929816	-0.126501	-0.423158	A2AS37	A2AS37	A2AS37_MOUSE	AI182371	0	0	0	0
16.3221	15.219	14.3899	12.1623	16.5456	17.0028	15.3166	15.5295	15.032	15.1899	8	6	3	6	8	8	5	6	4	6				0.184098	0.923615	-0.414075	-0.464764	Q9R0Y5	Q9R0Y5	KAD1_MOUSE	Ak1	0	0	0	0
11.8655	13.4938	12.1815	12.6495	13.668	13.6619	13.4612	11.9369	11.7946	12.6168	12	18	13	18	19	18	12	12	5	16				0.969193	0.474261	0.795957	1.81328	Q9WTQ5	Q9WTQ5	AKA12_MOUSE	Akap12	0	0	0	0
14.9025	14.8619	14.0264	12.869	15.2243	15.8771	15.2952	14.6812	13.3289	15.0679	12	13	11	12	13	13	13	13	10	13				0.0471313	0.98714	-0.0833813	-0.133418	P45376	P45376	ALDR_MOUSE	Akr1b1	0	0	0	0
10.8598	10.5036	10.2513	9.42125	11.8194	11.3707	11.3066	10.9317	7.99826	11.8492	4	4	2	2	4	4	3	3	1	4				0.0371012	0.986349	0.0841452	0.106096	G5E895	G5E895	G5E895_MOUSE	Akr1b10	0	0	0	0
11.3075	12.269	10.8724	9.40176	12.2258	12.7661	12.055	11.8683	10.2431	11.847	2	2	2	2	2	2	2	2	2	2				0.0211592	0.991995	0.0428322	0.0615294	P45377	P45377	ALD2_MOUSE	Akr1b8	0	0	0	0
8.50768	9.53645	7.59152	6.89636	8.98435	8.8045	8.50045	9.47212	8.58902	9.64931	2	2	NaN	NaN	2	2	1	2	NaN	2				0.495571	0.753351	-0.581083	-1.06146	Q8CG76	Q8CG76	ARK72_MOUSE	Akr7a2	0	0	0	0
22.7898	22.8978	23.1257	22.9547	22.7499	22.4354	22.6845	23.1836	23.0219	22.5338	70	68	67	73	69	67	55	71	70	64				0.020919	0.991902	-0.0100094	-0.0608467	P07724	P07724	ALBU_MOUSE	Alb	0	0	0	0
12.452	12.2019	12.4526	12.2064	12.835	12.0819	12.1617	12.7055	12.169	12.7124	8	8	8	8	7	8	5	8	7	8				0.18506	0.922416	-0.0845352	-0.466875	F8VQ07	F8VQ07	F8VQ07_MOUSE	Albfm1	0	0	0	0
15.7381	14.8477	13.1205	13.3383	14.9098	15.1821	13.6633	14.7274	14.1893	16.3478	21	21	19	20	21	21	18	20	20	20				0.457533	0.769337	-0.653503	-0.995358	P24549	P24549	AL1A1_MOUSE	Aldh1a1	0	0	0	0
10.7786	11.4957	8.86923	8.24015	11.7388	12.4091	8.29481	11.7406	11.403	13.2335	2	2	1	1	2	2	1	2	2	2				0.184094	0.922897	-0.539497	-0.464754	P24549;P47738;Q62148	Q62148;Q9CZS1;P47738;Q9JHW9;O35945;P24549	AL1A1_MOUSE;AL1A2_MOUSE;ALDH2_MOUSE	Aldh1a1;Aldh1a2;Aldh2	0	0	0	0
14.8744	14.7258	12.8961	12.5451	14.753	14.3909	13.8252	14.0804	13.2553	15.7963	16	16	9	15	16	14	12	16	13	14				0.338219	0.838663	-0.504148	-0.777985	Q62148	Q62148	AL1A2_MOUSE	Aldh1a2	0	0	0	0
12.0514	11.8496	11.0908	10.3458	12.298	12.1645	11.9874	12.7098	9.96835	12.9442	18	17	7	12	15	16	15	17	5	17				0.246734	0.874972	-0.382478	-0.597674	Q8R0Y6	Q8R0Y6	AL1L1_MOUSE	Aldh1l1	0	0	0	0
10.1779	12.886	11.3639	9.23362	11.9439	11.2013	12.4375	12.1106	8.81096	11.0758	8	13	5	4	13	7	11	12	1	8				0.178054	0.925496	0.403193	0.451438	P47738	P47738	ALDH2_MOUSE	Aldh2	0	0	0	0
8.93081	9.26817	8.22235	8.07874	7.98805	8.31588	9.46757	9.76907	8.19269	8.88689	1	3	NaN	NaN	3	2	1	2	NaN	NaN				1.02532	0.444959	-0.674766	-1.89745	Q8CHT0	Q8CHT0	AL4A1_MOUSE	Aldh4a1	0	0	0	0
12.9446	13.8864	12.902	12.2522	13.7964	13.7247	13.4442	13.0747	11.892	13.9595	12	12	9	12	12	12	9	12	7	12				0.216186	0.905069	0.249334	0.533972	Q9DBF1	Q9DBF1	AL7A1_MOUSE	Aldh7a1	0	0	0	0
10.9591	10.9072	10.6439	9.59152	11.6805	11.6856	11.9508	11.3618	10.0275	11.2942	9	10	8	8	10	10	8	10	5	9				0.170112	0.929216	-0.216945	-0.43378	Q9JLJ2	Q9JLJ2	AL9A1_MOUSE	Aldh9a1	0	0	0	0
17.9254	17.2037	17.3614	17.0537	18.5061	19.2719	17.2322	17.5362	16.1665	16.0875	22	21	19	21	21	22	19	20	20	20				0.806451	0.564952	0.889791	1.56526	P05064	P05064	ALDOA_MOUSE	Aldoa	0	0	0	0
12.6	12.4304	12.2193	12.6412	10.8323	10.1471	7.25727	13.0703	11.4422	7.57317	2	2	2	2	2	2	1	2	2	NaN				0.429825	0.78016	1.2655	0.946326	P05063;P05064	P05064;P05063	ALDOA_MOUSE;ALDOC_MOUSE	Aldoa;Aldoc	0	0	0	0
10.2299	8.09977	9.84527	8.38033	9.23445	7.26166	9.09139	8.0675	7.94899	9.02472	3	2	2	3	2	1	2	NaN	NaN	3				0.202587	0.915395	-0.308204	-0.504945	Q91Y97	Q91Y97	ALDOB_MOUSE	Aldob	0	0	0	0
17.1972	17.0297	17.0766	16.9032	16.8207	16.2683	16.7345	16.9533	16.8501	16.9687	12	11	11	12	10	10	10	11	11	10				0.317115	0.841501	-0.121048	-0.737616	Q07456	Q07456	AMBP_MOUSE	Ambp	0	0	0	0
13.67	13.0269	12.9798	13.5857	13.5283	13.1262	12.7291	13.4838	13.1402	13.4825	11	10	8	10	10	8	8	10	9	9				0.0905715	0.955874	-0.0517422	-0.246153	P00687	P00687	AMY1_MOUSE	Amy1	0	0	0	0
14.4197	14.579	13.9452	14.6027	14.1029	14.2284	14.2345	14.7745	13.638	14.359	5	5	4	5	3	3	2	5	4	2				0.00980041	0.99531	0.00652714	0.0288558	P00687;P00688	P00688;P00687;E9PV85	AM2A5_MOUSE;AMY1_MOUSE	Amy1;Amy2a5	0	0	0	0
10.49	11.2788	11.0979	10.3122	10.6265	10.4296	11.6624	11.7518	11.4502	10.0729	5	5	2	5	4	3	5	4	2	4				0.386871	0.81024	-0.336443	-0.868678	P00688	P00688	AM2A5_MOUSE	Amy2a5	0	0	0	0
10.7451	10.9529	11.0521	10.7372	10.7256	10.9238	9.364	10.5251	11.129	11.165	3	3	2	2	2	2	2	2	2	2				0.390803	0.809735	0.292691	0.875873	Q9R045	Q9R045	ANGL2_MOUSE	Angptl2	0	0	0	0
10.8241	10.7429	10.3331	8.78541	10.0073	9.84926	9.64286	10.8477	9.06223	11.3746	4	4	3	2	4	3	4	4	2	3				0.325432	0.836071	-0.406725	-0.753605	O35381	O35381	AN32A_MOUSE	Anp32a	0	0	0	0
13.0071	6.33737	13.2192	7.96194	13.5267	13.1225	8.67575	13.2147	8.28786	13.9376	2	1	2	1	2	2	1	2	1	2				0.113753	0.949395	-0.591043	-0.303071	O35381;Q9EST5	Q64G17;Q9EST5;O35381	AN32A_MOUSE;AN32B_MOUSE	Anp32a;Anp32b	0	0	0	0
10.1931	8.64537	8.91296	6.99605	8.4499	8.49529	9.60769	10.4241	7.03365	7.42524	3	3	3	3	3	3	2	3	2	2				0.354505	0.83105	-0.636851	-0.808696	P10107	P10107	ANXA1_MOUSE	Anxa1	0	0	0	0
9.37482	11.2745	8.62173	11.1784	7.86338	9.90233	8.47655	9.43424	9.03103	9.49916	1	5	NaN	5	1	2	1	2	NaN	3				0.381118	0.815676	0.604902	0.858113	P97384	P97384	ANX11_MOUSE	Anxa11	0	0	0	0
11.4162	9.73513	10.8682	9.60914	10.7678	9.58448	12.3675	11.9077	10.122	9.79989	6	6	3	6	5	4	7	6	3	6				0.925576	0.491164	-1.00975	-1.74745	P07356	P07356	ANXA2_MOUSE	Anxa2	0	0	0	0
11.824	12.1577	11.1443	8.60094	12.0708	11.1172	12.153	11.5534	10.6849	12.0088	5	6	3	2	7	5	4	6	2	7				0.405808	0.798414	-0.626645	-0.903168	O35639	O35639	ANXA3_MOUSE	Anxa3	0	0	0	0
14.4507	14.9214	13.6048	13.3581	14.4747	13.7326	13.9262	13.899	13.136	14.7858	10	10	6	9	10	9	8	9	8	10				0.0179764	0.994911	-0.0212656	-0.0524543	P48036	P48036	ANXA5_MOUSE	Anxa5	0	0	0	0
12.681	11.7591	8.75035	10.6053	11.2742	11.7959	10.7241	11.173	9.47568	11.241	16	12	3	13	13	15	5	10	4	14				0.108631	0.951388	-0.221982	-0.290668	P14824	P14824	ANXA6_MOUSE	Anxa6	0	0	0	0
10.4262	11.4503	10.6236	10.5224	11.3413	12.2734	10.6944	9.4319	10.671	11.1247	2	4	2	4	4	4	2	3	2	4				0.971616	0.475222	0.772588	1.81692	P17426;P17427	P17427;P17426	AP2A1_MOUSE;AP2A2_MOUSE	Ap2a1;Ap2a2	0	0	0	0
7.80829	8.40871	8.78167	8.27277	8.79532	9.37392	8.3294	7.49528	9.83361	6.68178	NaN	3	1	3	1	3	NaN	NaN	NaN	NaN				0.607085	0.681685	0.696807	1.24856	Q9JME5	Q9JME5	AP3B2_MOUSE	Ap3b2	0	0	0	0
11.0483	9.73304	10.5076	10.0687	9.27297	9.64653	9.89016	11.2209	10.5378	9.25208	4	4	2	3	NaN	1	2	4	4	2				0.632356	0.664621	-0.544059	-1.2898	P12246	P12246	SAMP_MOUSE	Apcs	0	0	0	0
11.5888	11.6158	11.7876	10.2014	12.7939	12.5657	12.3095	12.65	11.5499	11.6414	7	7	4	4	7	8	7	8	3	7				0.114535	0.948253	-0.155024	-0.304955	Q8R146	Q8R146	ACPH_MOUSE	Apeh	0	0	0	0
10.9073	11.4036	8.21198	8.17867	10.646	11.4496	11.2745	11.0862	8.69823	10.0195	2	2	1	1	2	2	2	2	1	2				0.189049	0.92173	-0.419162	-0.475607	Q9WVQ5	Q9WVQ5	MTNB_MOUSE	Apip	0	0	0	0
18.7904	18.9957	18.4725	19.4852	18.9632	18.5668	18.6852	19.1107	18.8676	19.0422	23	22	23	24	22	20	18	23	25	21				0.00435576	0.997654	-0.00253716	-0.0129037	Q03157	Q03157	APLP1_MOUSE	Aplp1	0	0	0	0
17.2698	17.2178	16.2351	17.4911	16.8864	16.6234	16.8096	17.1967	16.8829	17.0357	15	15	14	15	14	13	13	15	14	14				0.260177	0.867289	-0.148185	-0.6251	Q06335	Q06335	APLP2_MOUSE	Aplp2	0	0	0	0
18.2931	18.1613	16.7159	18.5229	18.1845	18.1925	17.9982	17.9073	17.3586	18.6127	2	2	2	2	2	2	2	2	2	2				0.0750742	0.962992	-0.0785866	-0.206908	P12023;Q06335	Q06335;P12023	A4_MOUSE;APLP2_MOUSE	Aplp2;App	0	0	0	0
19.7868	19.6745	19.5509	19.7428	20.1271	19.355	19.043	19.5571	19.5304	19.8293	25	25	23	26	25	24	22	26	24	24				0.319976	0.839057	0.140726	0.743127	Q00623	Q00623	APOA1_MOUSE	Apoa1	0	0	0	0
18.2868	8.37584	17.4459	18.1999	18.0798	17.2307	8.27699	17.1326	18.0376	17.8871	2	1	2	2	2	2	1	2	2	2				0.00727276	0.998347	-0.0577515	-0.0214742	P09813	P09813	APOA2_MOUSE	Apoa2	0	0	0	0
18.9769	19.3992	19.2153	19.2522	19.627	18.9506	18.9712	19.5183	18.8062	19.4242	30	29	26	30	28	26	25	29	25	27				0.369698	0.820694	0.149504	0.837019	P06728	P06728	APOA4_MOUSE	Apoa4	0	0	0	0
11.4161	9.80481	10.3306	11.2958	10.5696	10.9046	8.0518	10.5377	9.43089	9.59373	9	4	7	8	9	8	1	7	4	6				0.608838	0.681027	0.775066	1.25144	E9Q414	E9Q414	APOB_MOUSE	Apob	0	0	0	0
13.3328	7.87779	11.0399	8.02301	12.9239	12.8367	12.1504	12.1665	11.0201	9.66766	3	1	2	1	3	3	2	3	2	2				0.396885	0.807074	-1.12725	-0.886969	Q9WV35	Q9WV35	ABEC2_MOUSE	Apobec2	0	0	0	0
10.3749	8.85349	7.06622	10.8915	11.8571	10.6147	9.24289	7.5223	11.4447	10.5755	2	1	1	2	2	2	NaN	1	2	2				0.0076557	0.998094	0.0245294	0.0225952	P34928	P34928	APOC1_MOUSE	Apoc1	0	0	0	0
13.871	13.393	7.26301	13.4191	13.499	9.14184	8.80709	13.0645	7.87248	13.0466	2	2	1	2	2	1	1	2	1	2				0.0020174	1	0.0108348	0.00599238	P33622	P33622	APOC3_MOUSE	Apoc3	0	0	0	0
19.7906	19.4549	18.8297	19.7025	19.5856	18.651	19.3927	18.9234	19.4838	19.703	8	8	8	8	8	8	8	8	8	8				0.361496	0.822543	-0.213976	-0.821766	P51910	P51910	APOD_MOUSE	Apod	0	0	0	0
21.2942	21.7787	21.0362	21.824	21.3369	20.6166	21.2745	20.9312	20.9932	20.9227	27	24	25	28	25	26	20	26	27	24				0.44289	0.772448	0.235318	0.969543	P08226	P08226	APOE_MOUSE	Apoe	0	0	0	0
11.6337	10.5854	8.51616	11.4026	11.6388	9.66868	9.49784	11.8924	7.14698	11.8609	2	2	1	2	2	2	1	2	1	2				0.0137348	0.995274	-0.0440427	-0.040264	Q91V80	Q91V80	APOF_MOUSE	Apof	0	0	0	0
18.0252	17.7329	17.6831	17.6479	17.6259	17.274	17.477	17.9195	17.6746	17.8495	21	19	18	22	20	18	17	18	19	19				0.797583	0.572807	-0.196409	-1.55153	Q01339	Q01339	APOH_MOUSE	Apoh	0	0	0	0
13.7416	14.0141	13.2989	13.6958	14.1186	13.9376	12.4876	14.0881	13.6934	13.8552	3	3	3	3	2	2	2	3	2	2				0.328582	0.837214	0.239819	0.759632	Q9Z1R3	Q9Z1R3	APOM_MOUSE	Apom	0	0	0	0
14.4574	13.947	14.0198	14.2085	14.8317	13.6407	13.8973	14.7781	14.6176	14.894	2	2	2	2	2	2	2	2	2	2				0.773561	0.581451	-0.399327	-1.5142	G3X9D6	G3X9D6	G3X9D6_MOUSE	Apon	0	0	0	0
19.1279	19.1599	18.3669	19.3305	18.9529	18.7847	18.5702	18.9449	18.8788	18.9636	26	26	25	26	25	24	22	26	26	25				0.0405706	0.985588	0.0219116	0.115607	P12023	P12023	A4_MOUSE	App	0	0	0	0
12.2906	12.6125	11.9246	11.6947	12.5304	13.1036	11.4764	11.7727	11.0301	12.9508	5	5	4	5	5	5	5	5	3	5				0.531896	0.728435	0.469041	1.12343	P61205;P84078	P61205;Q8BSL7;P84078	ARF1_MOUSE;ARF3_MOUSE	Arf1;Arf3	0	0	0	0
13.7234	14.2165	14.0414	13.5771	14.9382	14.5248	14.8853	13.8485	12.6456	14.5556	4	4	4	3	4	4	4	4	2	4				0.312576	0.84119	0.327937	0.728844	P61750	P84084;P61750	ARF4_MOUSE	Arf4	0	0	0	0
11.3787	8.58587	8.03658	11.0552	9.35667	8.8338	13.3729	10.4553	7.4311	6.98236	2	1	NaN	2	1	NaN	2	2	NaN	1				0.234052	0.883966	-0.750441	-0.571471	Q61176	Q61176	ARGI1_MOUSE	Arg1	0	0	0	0
15.3618	16.3477	15.311	15.5126	15.9276	16.331	15.9929	15.4708	13.8999	15.8056	4	7	6	6	7	7	6	6	5	7				0.678598	0.638484	0.579785	1.36433	Q99PT1	Q99PT1	GDIR1_MOUSE	Arhgdia	0	0	0	0
8.93156	7.62294	8.22297	7.7053	8.38215	8.76902	9.17272	8.54905	8.08361	9.22707	2	2	1	NaN	2	2	2	2	1	2				1.19894	0.3436	-0.652325	-2.15532	P61211	P61211	ARL1_MOUSE	Arl1	0	0	0	0
11.792	12.5201	11.5685	10.9142	11.9642	12.7379	11.7586	11.264	9.98195	12.0939	4	4	4	3	4	4	4	4	2	4				0.536322	0.728406	0.562892	1.1309	Q9WUL7	Q9WUL7	ARL3_MOUSE	Arl3	0	0	0	0
10.4003	10.0913	8.05748	10.0313	10.2273	9.60125	11.45	10.6932	9.78545	10.4086	2	2	1	2	2	2	2	2	2	2				1.06713	0.410431	-0.94578	-1.95986	Q8VEH3	Q8VEH3	ARL8A_MOUSE	Arl8a	0	0	0	0
12.2099	12.6408	8.5244	12.1481	11.3163	12.3464	7.8288	12.2015	12.1393	11.8982	3	3	1	3	2	2	NaN	2	3	2				0.0430883	0.987983	0.139671	0.122469	Q8BT18	Q8BT18	ARMD4_MOUSE	Armh4	0	0	0	0
9.02361	8.10806	8.98727	8.0654	8.86112	9.14431	8.8201	8.14343	8.46934	7.29378	1	2	1	3	1	3	NaN	NaN	NaN	NaN				0.321327	0.839284	0.283177	0.745726	A6H630	A6H630	ARMT1_MOUSE	Armt1	0	0	0	0
8.91107	10.652	10.2223	9.27846	9.10582	11.3624	10.6576	9.25962	9.12549	8.48939	2	2	2	2	2	2	2	1	1	1				0.760572	0.591636	0.835568	1.49392	Q9WV32	Q9WV32	ARC1B_MOUSE	Arpc1b	0	0	0	0
10.8955	12.0528	10.9915	11.013	11.5696	12.5365	11.0809	10.404	7.95405	10.9889	6	6	5	6	5	6	5	5	1	5				1.14094	0.380816	1.36802	2.06949	Q9CVB6	Q9CVB6	ARPC2_MOUSE	Arpc2	0	0	0	0
11.527	12.4021	12.8064	11.4388	11.9382	12.9872	12.1617	11.3653	11.045	11.7317	3	4	4	4	4	4	4	4	3	4				1.23191	0.336132	0.748406	2.20401	P59999	P59999	ARPC4_MOUSE	Arpc4	0	0	0	0
8.67411	9.03524	8.02952	9.13477	8.02054	9.93215	9.4249	8.86215	7.97396	9.99777	2	2	1	1	2	2	1	2	NaN	2				0.117594	0.948241	-0.156136	-0.312307	Q8BWG8	Q8BWG8	ARRB1_MOUSE	Arrb1	0	0	0	0
13.3214	13.237	12.4258	13.5971	13.7101	13.2781	13.1787	13.9762	12.3044	13.7262	5	5	3	4	4	5	3	3	3	5				0.0502681	0.987424	-0.0517122	-0.141856	P50428	P50428	ARSA_MOUSE	Arsa	0	0	0	0
15.0702	15.3347	15.4419	15.3201	15.4437	15.3776	15.3961	15.8387	15.2681	15.5735	9	9	9	10	8	8	8	9	8	8				0.129937	0.947974	-0.0457062	-0.341646	P50429	P50429	ARSB_MOUSE	Arsb	0	0	0	0
12.3781	12.3907	12.5909	11.7615	12.1892	12.3452	12.4632	12.943	12.6627	12.6294	6	7	6	7	7	7	6	7	6	7				1.17442	0.360712	-0.359769	-2.11906	Q3TYD4	Q3TYD4	ARSG_MOUSE	Arsg	0	0	0	0
11.4033	10.4951	11.1306	10.8465	10.6551	7.65967	11.5726	11.1744	11.5639	11.3466	2	2	2	2	2	1	2	2	2	2				1.07247	0.410407	-1.25476	-1.96779	Q9D2L1	Q9D2L1	ARSK_MOUSE	Arsk	0	0	0	0
13.8381	13.1947	13.4251	13.4377	13.4926	12.9949	13.7531	13.4997	13.3244	13.6097	7	6	3	6	5	6	5	6	3	5				1.27329	0.321992	-0.296	-2.26509	Q8R2G4	Q8R2G4	NAR3_MOUSE	Art3	0	0	0	0
12.8117	12.4472	12.1777	12.6866	12.1936	12.0471	12.2866	12.7499	12.4393	12.2306	7	7	7	7	7	7	7	7	6	7				0.56168	0.707303	-0.193191	-1.17347	Q9WV54	Q9WV54	ASAH1_MOUSE	Asah1	0	0	0	0
13.1076	12.6185	12.848	12.734	11.9824	11.8393	12.8027	12.2392	12.7123	12.2608	9	9	8	9	9	9	9	8	9	9				0.366587	0.82242	-0.220098	-0.831245	Q9JHE3	Q9JHE3	ASAH2_MOUSE	Asah2	0	0	0	0
11.4373	11.6779	11.0159	11.0767	11.9734	11.8753	11.4893	10.7408	10.2288	11.189	7	8	6	8	8	8	5	6	2	8				0.848308	0.536245	0.506819	1.62974	Q91YI0	Q91YI0	ARLY_MOUSE	Asl	0	0	0	0
11.6977	11.6847	10.3503	11.0756	11.3833	11.2529	12.2194	11.7178	10.5627	11.9535	4	4	2	4	5	5	5	4	4	5				0.659557	0.655979	-0.480853	-1.33378	Q8R3P0	Q8R3P0	ACY2_MOUSE	Aspa	0	0	0	0
11.1583	10.7761	10.1036	10.2602	10.86	11.904	10.9886	10.7342	10.4941	10.7494	5	6	3	6	6	6	4	5	3	6				0.0463767	0.98494	-0.0441523	-0.131381	Q8C0M9	Q8C0M9	ASGL1_MOUSE	Asrgl1	0	0	0	0
11.1619	11.9094	10.5634	10.2424	11.7091	12.0646	12.7883	11.3521	11.1285	12.8973	5	7	4	5	7	7	7	6	3	7				0.481151	0.761328	-0.567861	-1.03656	P16460	P16460	ASSY_MOUSE	Ass1	0	0	0	0
12.0745	12.6315	12.4454	10.6667	12.7772	13.1783	12.7298	12.5872	11.5848	12.3054	14	16	11	11	17	17	13	16	12	16				0.0623542	0.97496	0.0834946	0.173912	Q9CWJ9	Q9CWJ9	PUR9_MOUSE	Atic	0	0	0	0
14.6017	15.1387	14.5079	14.8158	15.0854	14.8562	14.8962	14.1996	13.6421	14.9253	6	6	5	5	6	6	5	5	4	5				0.83423	0.543304	0.427836	1.60811	O08997	O08997	ATOX1_MOUSE	Atox1	0	0	0	0
11.2397	12.5011	11.3583	12.5018	11.4666	11.409	12.4702	11.6599	11.4088	12.3235	10	12	8	12	11	11	9	12	8	10				0.02563	0.991697	0.0269482	0.0741749	Q8VDN2	Q8VDN2	AT1A1_MOUSE	Atp1a1	0	0	0	0
12.6426	14.2797	12.3607	13.5053	13.3225	12.8859	13.2927	13.4908	12.1918	14.4312	12	12	7	11	12	12	10	12	7	12				0.0429799	0.987618	0.0610109	0.122174	Q6PIE5;Q8VDN2	Q8VDN2;Q9WV27;Q9Z1W8;Q64436;Q6PIC6;Q6PIE5	AT1A1_MOUSE;AT1A2_MOUSE	Atp1a1;Atp1a2	0	0	0	0
11.6054	13.8705	12.4128	12.2494	12.87	12.037	12.3107	12.3471	12.1143	14.0061	9	13	5	9	12	9	6	12	5	13				0.158027	0.936646	0.211208	0.406574	Q6PIE5	Q6PIE5	AT1A2_MOUSE	Atp1a2	0	0	0	0
12.7631	13.3854	12.9352	12.9381	12.3154	12.7084	12.9173	12.9056	12.1322	12.8403	4	4	2	4	4	4	4	3	3	4				0.264693	0.864201	0.14478	0.634232	P14094	P14094	AT1B1_MOUSE	Atp1b1	0	0	0	0
8.73269	11.8529	8.34586	8.44475	9.33787	8.85101	7.72254	10.6426	9.10685	10.8029	2	4	NaN	2	4	2	1	3	1	4				0.0137105	0.99473	-0.0350373	-0.0401939	P97370	P97370	AT1B3_MOUSE	Atp1b3	0	0	0	0
9.75858	7.22714	9.56085	7.47546	11.203	13.0174	10.4018	10.1956	8.01888	8.52005	11	1	2	1	13	16	9	6	NaN	2				0.0981001	0.953696	0.317792	0.264864	Q8R429	Q8R429	AT2A1_MOUSE	Atp2a1	0	0	0	0
11.4643	14.4335	12.7584	10.5063	12.8236	12.6011	12.7479	13.8278	12.1064	11.8093	7	11	7	4	9	7	8	10	5	9				0.116944	0.948254	0.233447	0.310749	Q03265	Q03265	ATPA_MOUSE	Atp5f1a	0	0	0	0
10.6835	13.1693	11.1334	9.20501	11.8055	11.7662	12.4832	12.722	9.90191	11.2036	9	12	8	8	10	10	9	11	5	9				0.00687953	0.998034	0.0170235	0.0203222	P56480	P56480	ATPB_MOUSE	Atp5f1b	0	0	0	0
18.516	18.1513	18.4219	18.442	18.1011	18.0228	18.2638	18.6689	18.6831	18.2912	7	7	7	7	7	7	7	7	7	7				1.14072	0.379853	-0.256784	-2.06916	Q9R1Q9	Q9R1Q9	VAS1_MOUSE	Atp6ap1	0	0	0	0
15.9764	15.7956	15.7417	16.1737	16.0744	15.5634	15.4984	16.2611	16.4021	15.8536	11	10	5	11	8	9	6	10	7	9				0.278696	0.860783	-0.128561	-0.662314	Q9CYN9	Q9CYN9	RENR_MOUSE	Atp6ap2	0	0	0	0
12.0657	12.2726	8.15615	12.3118	12.0177	11.9352	11.8129	11.6934	11.7457	11.9807	3	3	NaN	3	3	3	2	3	2	3				0.272332	0.863172	-0.520984	-0.649597	Q9WU60	Q9WU60	ATRN_MOUSE	Atrn	0	0	0	0
13.6594	13.5059	13.211	13.9886	13.9979	13.5948	14.7618	14.6253	13.9269	13.8777	3	3	3	3	3	3	3	3	3	3				1.04029	0.431729	-0.510566	-1.91983	P35455	P35455	NEU2_MOUSE	Avp	0	0	0	0
10.1744	9.71499	11.539	10.7741	8.69568	8.64849	8.31357	7.64292	11.5727	10.6896	3	2	2	3	1	2	1	1	2	2				0.0763588	0.962513	0.19584	0.2102	Q00993	Q00993	UFO_MOUSE	Axl	0	0	0	0
17.7507	17.3296	17.4734	17.3634	17.428	17.18	17.0734	17.8093	17.4522	17.7443	16	16	16	16	16	16	16	16	16	16				0.724495	0.620651	-0.211088	-1.43725	Q64726	Q64726	ZA2G_MOUSE	Azgp1	0	0	0	0
19.546	19.6541	16.1442	19.8738	18.9406	19.3971	19.513	19.1758	16.6407	19.5201	3	3	3	3	3	3	3	3	3	3				0.0302727	0.991831	-0.0771645	-0.0871833	P01887	P01887	B2MG_MOUSE	B2m	0	0	0	0
7.96876	9.8643	7.36475	9.82921	7.1325	9.29431	8.75273	10.1139	9.86603	7.19255	2	2	1	2	1	2	1	2	2	2				0.034908	0.989665	-0.081776	-0.10005	Q91Z92	Q91Z92	B3GT6_MOUSE	B3galt6	0	0	0	0
12.2823	11.8466	12.4507	12.0705	11.9817	10.9978	11.8995	12.4568	12.3085	12.2612	4	4	4	4	4	2	2	4	4	4				0.731468	0.616431	-0.372199	-1.44824	Q9Z222	Q9Z222	B3GN2_MOUSE	B3GNT2	0	0	0	0
12.1204	11.8578	11.9854	11.7977	12.1031	11.3609	11.4297	11.4164	11.7096	12.0159	7	7	5	7	6	5	4	6	4	6				0.167757	0.928473	0.0825842	0.42851	Q09200	Q09200	B4GN1_MOUSE	B4galnt1	0	0	0	0
12.2668	12.8824	12.7474	12.8211	12.1925	11.9571	12.2918	12.6407	12.6648	12.3266	3	4	2	4	4	3	3	4	3	4				0.153671	0.939489	0.0819397	0.396663	P15535	P15535	B4GT1_MOUSE	B4galt1	0	0	0	0
11.9839	12.8602	13.3541	12.1718	11.8114	13.4544	12.4206	12.6035	12.3613	13.2234	2	2	2	2	2	2	2	2	2	2				0.226322	0.89192	0.211859	0.555331	O54962	O54962	BAF_MOUSE	Banf1	0	0	0	0
14.3338	15.2744	15.1945	15.837	15.7338	15.9149	8.43794	14.1178	14.1004	13.9911	8	7	8	8	8	8	1	7	7	7				1.26654	0.323907	2.59472	2.25512	Q91XV3	Q91XV3	BASP1_MOUSE	Basp1	0	0	0	0
10.8882	11.0741	10.6407	11.2664	10.8635	10.6649	11.7003	11.1531	11.0181	11.1194	7	7	5	7	7	5	6	6	6	6				0.758804	0.592903	-0.273895	-1.49115	Q9R069	Q9R069	BCAM_MOUSE	Bcam	0	0	0	0
17.1058	16.9245	17.0837	17.2018	17.185	16.6812	16.7792	17.1557	17.3669	17.3395	30	28	27	32	28	28	25	30	29	29				0.42436	0.786434	-0.134187	-0.936561	Q61361	Q61361	PGCB_MOUSE	Bcan	0	0	0	0
10.7957	11.1943	12.5688	10.9447	12.0371	12.982	12.9361	10.9416	10.2491	11.4931	5	5	3	5	4	5	3	4	2	3				0.518608	0.741491	0.662228	1.10088	P24288	P24288	BCAT1_MOUSE	Bcat1	0	0	0	0
11.7849	11.4903	11.3633	11.578	11.264	10.5105	11.5523	11.357	11.3565	10.7649	6	6	5	6	3	5	4	6	6	6				0.19053	0.922985	-0.121914	-0.478841	Q03311	Q03311	CHLE_MOUSE	Bche	0	0	0	0
11.0668	11.3999	10.7028	11.5248	11.0741	9.66086	11.0767	11.4209	10.9611	11.4152	2	2	2	2	2	2	2	2	2	2				0.407557	0.797505	-0.315633	-0.906333	P21237	P21237	BDNF_MOUSE	Bdnf	0	0	0	0
13.1176	13.3358	13.8092	13.4668	12.5352	12.7933	12.8305	13.7661	12.9951	12.8591	9	8	8	10	5	8	8	8	8	8				0.0955959	0.955798	0.0743452	0.258665	P28653	P28653	PGS1_MOUSE	Bgn	0	0	0	0
10.1012	11.5768	11.4239	9.5564	11.491	12.4232	11.0525	10.2905	10.3032	11.1766	9	10	5	8	10	10	5	7	2	9				0.679313	0.64103	0.709435	1.36547	Q9CY64	Q9CY64	BIEA_MOUSE	Blvra	0	0	0	0
13.8974	15.1355	14.4134	13.0274	15.6924	15.7819	14.6	15.0699	14.5333	14.6003	8	8	5	6	9	7	6	9	7	5				0.199607	0.916557	0.269965	0.498526	Q923D2	Q923D2	BLVRB_MOUSE	Blvrb	0	0	0	0
12.5185	12.4012	12.9989	12.4549	12.831	12.182	12.5727	12.5375	13.0183	12.2637	4	4	3	4	4	4	3	4	3	4				0.0150923	0.997016	-0.00850964	-0.0441776	P98063	Q9WVM6;P98063	BMP1_MOUSE	Bmp1	0	0	0	0
10.6366	7.78895	11.1648	11.6754	11.9964	10.8148	7.88212	8.25601	7.27098	9.22973	2	1	2	2	2	2	1	1	1	1				1.18007	0.357196	2.03297	2.12741	P20722	P20722	BMP6_MOUSE	Bmp6	0	0	0	0
9.6278	10.541	10.7638	10.8488	10.8033	10.1831	10.146	9.99489	11.0002	10.7624	4	4	3	4	4	2	2	4	2	4				0.545392	0.722788	0.321745	1.14618	Q6AZB0	Q6AZB0	BOC_MOUSE	Boc	0	0	0	0
13.1439	13.5188	13.1571	9.21894	15.1038	15.0214	13.2417	14.3641	13.6869	12.9737	7	6	3	3	7	7	5	7	6	6				0.0933629	0.957258	-0.278109	-0.253117	P15327	P15327	PMGE_MOUSE	Bpgm	0	0	0	0
9.91744	7.24097	8.20056	7.0576	9.33554	8.08032	9.08276	7.24571	8.94233	8.87554	4	1	1	1	1	1	2	1	3	1				0.698652	0.639267	-0.829761	-1.39631	P07743	P07743	BPIA2_MOUSE	Bpifa2	0	0	0	0
11.9262	13.0393	12.6405	12.0459	12.8096	13.4314	12.5282	12.2699	8.83593	12.709	7	7	5	7	7	7	7	7	1	6				0.773761	0.582259	1.13952	1.51451	Q9Z0S1	Q9Z0S1	BPNT1_MOUSE	Bpnt1	0	0	0	0
13.6302	13.3002	12.7429	13.8964	13.6003	13.3286	13.2138	13.4692	13.1811	13.7885	9	8	7	9	9	9	9	9	8	7				0.141954	0.94556	-0.0828896	-0.369723	Q80V26	Q80V26	IMPA3_MOUSE	Bpnt2	0	0	0	0
13.0979	13.0957	12.6857	13.299	12.8794	12.8856	13.3462	13.6083	13.2441	12.5598	4	4	3	4	4	3	4	4	4	4				0.457157	0.768441	-0.202185	-0.994696	P18572	P18572	BASI_MOUSE	Bsg	0	0	0	0
14.97	14.6917	13.8602	14.8506	14.4757	14.0574	14.5385	14.6603	13.5543	14.5426	11	11	10	11	11	11	11	10	10	11				0.079394	0.960591	-0.0660181	-0.217949	Q8CIF4	Q8CIF4	BTD_MOUSE	Btd	0	0	0	0
16.7465	16.2539	16.4737	16.3501	16.0114	16.2361	16.0989	16.1005	16.4266	15.7603	7	7	7	7	7	7	7	7	7	7				0.0760168	0.962657	0.0384838	0.209324	P98086	P98086	C1QA_MOUSE	C1qa	0	0	0	0
16.4635	16.1124	16.2118	15.8828	16.0583	16.0174	16.2033	16.0672	16.0453	15.6858	6	7	7	7	5	6	6	7	7	5				0.0984134	0.953538	-0.0364782	-0.265638	P14106	P14106	C1QB_MOUSE	C1qb	0	0	0	0
15.2647	15.0035	14.0367	14.6097	14.6153	14.8566	14.647	14.1601	14.5965	14.1883	6	6	6	6	6	6	6	6	6	6				0.0740921	0.962612	0.0530264	0.204386	Q02105	Q02105	C1QC_MOUSE	C1qc	0	0	0	0
13.669	13.0431	12.9967	13.1011	13.0458	12.5675	12.2764	12.7949	12.9298	12.9731	15	14	13	15	15	14	12	15	13	14				0.0317575	0.990125	0.0222046	0.0913178	Q8CG16	Q8CG16;Q8CFG9;Q3UZ09	C1RA_MOUSE	C1ra	0	0	0	0
16.6176	15.8881	16.5261	15.7608	15.6594	14.9958	15.864	15.9263	15.9419	16.0132	12	12	10	12	9	10	11	11	10	12				0.512658	0.743396	-0.306566	-1.09075	Q8CG14	Q8CG14;Q8CFG8	CS1A_MOUSE	C1s1	0	0	0	0
15.4485	15.2074	14.6856	15.1669	14.814	14.7174	14.4438	14.7372	14.8957	14.9532	29	28	23	28	27	24	21	27	25	25				0.0398953	0.985291	0.0225956	0.11376	P21180	P21180	CO2_MOUSE	C2	0	0	0	0
19.4765	19.0921	19.0917	18.9659	18.7635	18.2986	19.0358	19.051	18.8956	18.72	107	106	99	110	99	96	92	100	96	94				0.457431	0.768536	-0.193429	-0.995178	P01027	P01027	CO3_MOUSE	C3	0	0	0	0
18.8051	18.965	18.6308	18.7311	18.1986	17.8911	18.4523	17.9645	17.996	17.5648	72	75	70	78	69	66	61	65	67	63				0.536666	0.728795	0.326752	1.13149	P01029	P01029	CO4B_MOUSE	C4b	0	0	0	0
12.69	11.8789	11.07	12.1915	12.7631	12.1864	11.7347	12.3152	11.2499	13.2218	5	5	2	5	5	4	5	5	4	5				0.202827	0.915653	-0.224327	-0.505461	P08607	P08607	C4BPA_MOUSE	C4bpa	0	0	0	0
14.9764	14.5121	14.3152	14.4602	14.5748	14.489	14.0819	14.386	13.9642	14.9064	54	50	46	55	48	49	48	53	47	48				0.0117752	0.995213	0.00732784	0.0345943	P06684	P06684	CO5_MOUSE	C5	0	0	0	0
12.9741	12.7574	12.2377	12.4037	15.6916	14.8773	12.5634	12.9135	12.5926	15.9272	11	10	7	12	18	16	5	10	6	18				0.0759818	0.962137	0.199375	0.209234	E9Q6D8	E9Q6D8	E9Q6D8_MOUSE	C6	0	0	0	0
13.3173	13.1868	13.1777	12.5584	16.6815	16.0354	13.5803	12.7869	12.7437	16.6587	15	13	8	13	22	21	11	11	7	22				0.181242	0.925127	0.510596	0.458478	D3YXF5	D3YXF5	D3YXF5_MOUSE	C7	0	0	0	0
8.6579	8.76996	11.1736	10.7	14.6589	14.4108	11.6283	11.2642	10.9553	14.9459	2	3	6	10	21	21	6	12	7	21				0.111775	0.950676	0.452337	0.298292	Q8K182	Q8K182	CO8A_MOUSE	C8a	0	0	0	0
10.4923	9.18106	11.6952	11.519	15.7841	15.2269	12.4459	12.1166	11.6619	16.0724	5	4	8	12	15	16	8	9	6	16				0.0274937	0.991059	0.123422	0.0794117	Q8BH35	Q8BH35	CO8B_MOUSE	C8b	0	0	0	0
12.4818	11.9415	13.3748	13.0655	15.9361	15.5221	12.6797	13.1812	11.9438	16.3025	5	5	6	7	7	7	6	6	4	7				0.247885	0.875656	0.650182	0.600038	Q8VCG4	Q8VCG4	CO8G_MOUSE	C8g	0	0	0	0
13.6901	13.9897	13.9494	13.4878	15.5933	15.3296	14.4929	13.931	13.6339	15.8866	21	20	20	21	21	20	15	21	18	21				0.0890281	0.955684	0.143032	0.24229	P06683	P06683	CO9_MOUSE	C9	0	0	0	0
13.2853	14.4128	13.9108	9.97354	15.5462	15.224	14.1587	15.2684	14.8683	14.3231	9	10	9	8	9	9	9	10	10	9				0.217253	0.905343	-0.56729	-0.536232	P13634	P13634	CAH1_MOUSE	Ca1	0	0	0	0
13.2521	13.5627	12.9547	11.5953	14.0519	14.4033	12.8855	13.9286	13.4713	12.9204	6	6	6	6	6	6	5	6	6	6				0.0141652	0.996755	0.0219986	0.041506	P00920	P00920	CAH2_MOUSE	Ca2	0	0	0	0
16.7945	15.0622	16.1146	13.0432	16.6281	17.3165	18.6815	16.3154	15.7226	15.0314	11	9	9	8	9	10	10	10	10	7				0.407024	0.797631	-0.876146	-0.90537	P16015	P16015	CAH3_MOUSE	Ca3	0	0	0	0
13.8851	13.6737	13.6735	13.7919	13.6464	13.5907	13.7688	14.0323	13.6394	13.8694	22	21	18	22	20	19	18	21	19	20				1.25752	0.326479	-0.163785	-2.24182	Q6PDJ1	Q6PDJ1	CAHD1_MOUSE	Cachd1	0	0	0	0
14.5499	14.6732	14.7232	15.3503	14.7138	14.399	14.7729	14.9291	14.6871	14.7979	25	25	23	26	23	24	23	24	23	24				0.0516939	0.986651	0.0245483	0.145675	O08532	O08532	CA2D1_MOUSE	Cacna2d1	0	0	0	0
14.5554	15.4177	15.2866	15.9442	15.5881	15.6225	15.3506	15.6533	14.9267	15.2245	2	2	2	2	2	2	2	2	2	2				1.07585	0.40926	0.429708	1.97283	O08532;Q6PHS9	Q6PHS9;O08532	CA2D1_MOUSE;CA2D2_MOUSE	Cacna2d1;Cacna2d2	0	0	0	0
12.8718	12.9906	12.7359	13.4799	13.0482	12.615	12.7948	13.2626	13.2778	13.2599	18	18	11	18	17	15	15	18	14	16				0.272448	0.863677	-0.119461	-0.649829	Q6PHS9	Q6PHS9	CA2D2_MOUSE	Cacna2d2	0	0	0	0
16.7339	16.513	16.8487	17.1554	16.8358	16.3835	16.8107	16.9941	16.8565	16.871	20	21	19	22	19	20	20	22	20	21				0.319222	0.839728	-0.105953	-0.741677	Q9Z1L5	Q9Z1L5	CA2D3_MOUSE	Cacna2d3	0	0	0	0
14.6749	14.7077	14.275	15.118	14.9226	14.4608	14.9692	14.9056	14.392	14.9134	5	5	4	5	5	4	3	5	4	3				0.154527	0.938935	-0.0741808	-0.398615	Q8R5M8	Q8R5M8	CADM1_MOUSE	Cadm1	0	0	0	0
12.936	13.0112	13.0122	13.2876	12.5172	12.2203	12.956	12.8609	13.1286	12.5217	5	5	5	5	5	5	5	5	5	5				0.1236	0.950483	-0.070907	-0.326649	Q8BLQ9	Q8BLQ9	CADM2_MOUSE	Cadm2	0	0	0	0
14.5361	14.8071	14.2753	15.0359	13.9105	13.7664	14.3801	14.5275	14.7007	14.0333	8	9	7	9	8	6	6	9	7	7				0.105075	0.950007	-0.0765064	-0.282001	Q99N28	Q99N28	CADM3_MOUSE	Cadm3	0	0	0	0
14.1416	14.1134	14.0274	14.6437	13.8764	13.7798	14.9561	14.1747	14.4632	14.0292	7	7	6	7	6	6	5	6	7	6				0.564624	0.704557	-0.264807	-1.17838	Q8R464	Q8R464	CADM4_MOUSE	Cadm4	0	0	0	0
13.8465	12.658	8.75409	12.5021	12.2497	12.53	11.6634	13.6726	10.9658	12.0049	2	2	1	2	2	2	2	2	2	2				0.316137	0.840905	-0.691863	-0.735729	P70160	P70160	CALC_MOUSE	Calca	0	0	0	0
11.8312	13.0429	13.4272	12.1611	13.0409	13.5271	13.2923	12.318	12.2138	12.0092	5	5	5	6	6	6	4	6	3	5				1.10715	0.393732	0.706942	2.01937	P0DP26;P0DP27;P0DP28	P0DP26;P0DP28;P0DP27	CALM1_MOUSE;CALM2_MOUSE;CALM3_MOUSE	Calm1;Calm2;Calm3	0	0	0	0
15.6674	15.9731	16.3383	16.2414	16.1181	16.1988	16.2672	16.2799	16.049	16.3638	13	13	13	15	13	12	11	13	13	12				0.131924	0.948571	0.0484896	0.346323	P14211	P14211	CALR_MOUSE	Calr	0	0	0	0
11.0723	11.3308	11.0198	10.5737	10.7821	10.0777	10.1759	12.0463	11.1336	10.6404	3	3	3	3	3	3	2	2	3	3				0.289729	0.854906	-0.256887	-0.684192	O35887	O35887	CALU_MOUSE	Calu	0	0	0	0
11.5547	12.1547	12.5635	12.5232	11.5809	11.9259	12.6513	11.8261	11.9948	11.7555	2	2	2	2	2	2	2	2	2	2				0.314906	0.840957	0.193147	0.733351	P11798	P11798	KCC2A_MOUSE	Camk2a	0	0	0	0
15.3595	15.3491	15.0765	15.2297	15.1595	15.2907	15.2597	15.5076	15.1329	15.3957	18	18	16	18	18	17	18	18	18	18				0.690267	0.640389	-0.109998	-1.38296	Q8VCF1	Q8VCF1	CANT1_MOUSE	Cant1	0	0	0	0
10.6928	10.8774	9.85768	9.58853	9.38907	9.76251	9.05925	10.3673	8.74438	9.23759	2	2	2	2	2	2	2	2	1	1				0.245264	0.87516	0.274785	0.594655	P35564	P35564	CALX_MOUSE	Canx	0	0	0	0
10.9087	12.0668	11.7974	11.0757	12.2076	13.0582	12.0046	11.1432	10.3789	11.1868	5	8	6	8	6	8	7	6	5	5				1.23712	0.333255	0.916679	2.2117	P40124	Q9CYT6;P40124	CAP1_MOUSE	Cap1	0	0	0	0
9.0051	10.8366	11.1575	10.5868	10.6213	11.1405	11.3851	9.49359	9.99263	9.77577	2	3	3	3	3	3	2	3	1	2				1.2602	0.325466	0.938129	2.24576	P24452	P24452	CAPG_MOUSE	Capg	0	0	0	0
11.0825	11.5743	11.4782	10.686	11.2328	12.0941	11.1333	11.0792	7.15184	11.0298	5	6	5	7	8	8	4	4	NaN	4				0.678971	0.640386	1.11775	1.36492	O08529	O08529	CAN2_MOUSE	Capn2	0	0	0	0
11.566	11.8191	12.0377	11.1168	11.9787	12.7427	12.5614	11.7192	7.99315	10.6354	2	4	3	4	4	4	3	3	1	4				0.613726	0.676604	1.04397	1.25944	O88456	O88456	CPNS1_MOUSE	Capns1	0	0	0	0
11.2384	11.8806	10.8418	10.969	12.1063	12.5551	12.3203	10.8336	8.52909	11.8011	4	4	2	4	3	4	4	4	1	4				0.454524	0.772173	0.726036	0.99007	P47754	P47754	CAZA2_MOUSE	Capza2	0	0	0	0
11.2791	11.9487	11.3839	11.4035	12.3408	13.0555	12.0499	11.4762	11.0416	11.7932	8	8	6	9	8	8	8	8	4	8				0.688593	0.641905	0.498492	1.38029	P47757	P47757	CAPZB_MOUSE	Capzb	0	0	0	0
11.2178	10.5631	9.90329	11.2002	10.8949	11.1151	11.3448	11.4116	10.3424	10.9495	3	3	2	3	3	3	2	3	2	3				0.483864	0.759289	-0.317909	-1.04126	P56388	P56388	CART_MOUSE	Cartpt	0	0	0	0
12.003	11.3528	12.3515	10.4995	12.9567	13.0409	12.2961	13.2026	12.0698	10.5666	17	14	13	5	17	16	12	17	12	13				0.00661854	0.997572	0.0126549	0.019557	P24270	P24270	CATA_MOUSE	Cat	0	0	0	0
15.0296	14.9753	15.4249	15.2876	14.8885	15.4397	15.6204	15.1485	15.4742	15.1261	5	6	5	7	4	4	4	6	6	3				0.188547	0.921396	-0.0765453	-0.474512	Q9R171	Q9R171	CBLN1_MOUSE	Cbln1	0	0	0	0
13.7541	14.7589	14.6042	14.3408	14.0979	13.3583	13.9032	14.2755	14.423	13.8902	4	4	4	4	4	4	4	4	4	4				0.277577	0.859126	0.182812	0.660082	Q9JHG0	Q9JHG0	CBLN3_MOUSE	Cbln3	0	0	0	0
12.9835	12.6037	13.0797	13.0801	13.2358	12.883	12.9538	13.0651	13.561	13.3445	4	4	4	4	4	4	4	4	4	4				0.627921	0.670502	-0.205115	-1.28259	Q8BME9	Q8BME9	CBLN4_MOUSE	Cbln4	0	0	0	0
12.2293	13.9219	12.4559	12.0926	13.4769	14.0355	13.0139	12.7313	11.8076	13.1127	10	11	8	10	10	11	9	10	7	11				0.659362	0.65504	0.617605	1.33346	P48758	P48758	CBR1_MOUSE	Cbr1	0	0	0	0
9.89317	10.7895	11.0329	8.83788	10.9904	11.2253	11.927	10.4839	9.77255	11.1192	5	6	5	5	6	6	3	4	3	6				0.0375957	0.987014	-0.0639759	-0.107455	Q8K354	Q8K354	CBR3_MOUSE	Cbr3	0	0	0	0
11.128	11.6887	10.9552	11.437	11.1901	11.963	10.8561	11.5761	6.64514	11.3588	4	4	2	4	4	4	4	3	1	4				0.580172	0.695672	1.13396	1.20422	J3QPU5	J3QPU5	J3QPU5_MOUSE	Ccer2	0	0	0	0
10.3366	9.89973	9.01116	9.7249	8.86053	8.91328	8.59661	8.3852	7.54612	10.1154	3	3	NaN	3	2	2	1	1	NaN	2				0.198389	0.917523	0.28594	0.495896	Q9Z121	Q9Z121	CCL8_MOUSE	Ccl8	0	0	0	0
14.6819	14.0315	14.0285	14.5712	14.3024	13.7674	13.9014	14.6989	14.4652	14.0831	5	5	5	5	5	5	4	5	5	4				0.50052	0.75403	-0.225919	-1.06997	P29268	P29268	CCN2_MOUSE	Ccn2	0	0	0	0
16.882	16.8848	17.0328	17.1844	16.9262	16.665	17.3826	17.3716	16.8897	16.8935	7	7	7	7	7	7	7	7	7	7				0.452136	0.774136	-0.145221	-0.985867	Q64299	Q64299	CCN3_MOUSE	Ccn3	0	0	0	0
6.54876	7.84342	8.54117	10.2006	7.8399	9.15568	7.36801	7.70563	8.67214	8.67758	2	2	1	1	2	2	1	2	1	2				0.784399	0.581949	0.921743	1.53107	P80318	P80318	TCPG_MOUSE	Cct3	0	0	0	0
9.44358	9.03774	7.36081	7.92168	10.2814	10.1104	7.2758	7.09157	8.26201	9.56237	1	2	NaN	1	2	2	NaN	1	1	1				0.344849	0.837324	0.615348	0.790533	P80315	P80315	TCPD_MOUSE	Cct4	0	0	0	0
8.65219	8.33436	7.62679	7.86894	10.5286	6.31231	8.02348	8.26609	7.13506	9.74047	2	1	1	NaN	2	1	1	2	NaN	2				0.105893	0.950467	-0.229265	-0.283999	P80317	P80317	TCPZ_MOUSE	Cct6a	0	0	0	0
8.67873	8.25325	9.28939	7.17391	9.05968	9.43975	9.27495	8.23522	6.83706	7.93794	1	2	1	2	2	1	1	1	NaN	3				0.333874	0.839637	0.450418	0.769728	P42932	P42932	TCPQ_MOUSE	Cct8	0	0	0	0
13.3878	13.5567	13.4334	13.6245	12.9201	12.9081	13.5078	13.1158	12.7478	12.4451	31	32	25	32	28	27	27	29	26	27				0.450226	0.774948	0.247688	0.982502	Q8R422	Q8R422	CD109_MOUSE	Cd109	0	0	0	0
14.3149	14.2017	14.1943	14.1061	13.6578	13.4638	13.3637	13.8224	13.9242	13.3745	9	9	9	9	9	9	8	9	8	8				0.297473	0.848134	0.164808	0.699424	P10810	P10810	CD14_MOUSE	Cd14	0	0	0	0
14.0822	13.8976	13.2766	14.2267	14.3001	13.9206	14.4118	14.4885	13.6014	14.1928	7	7	6	7	7	7	6	6	6	7				0.441	0.774267	-0.231003	-0.966195	O54901	O54901	OX2G_MOUSE	Cd200	0	0	0	0
12.523	12.0269	11.9376	12.0726	12.1393	11.6243	11.4109	12.1997	12.5265	12.3866	4	5	5	5	5	5	4	5	5	5				0.516878	0.741579	-0.249216	-1.09794	Q91V98	Q91V98	CD248_MOUSE	Cd248	0	0	0	0
14.5456	14.839	14.2869	14.5368	14.378	13.9254	14.1736	14.2595	14.2026	13.4829	2	2	2	2	2	2	2	2	2	2				0.534762	0.725025	0.260371	1.12827	P15379	P15379	CD44_MOUSE	Cd44	0	0	0	0
8.96476	9.92824	8.57639	10.8564	7.72118	7.68818	8.88228	9.38563	7.31481	8.84592	2	2	1	2	1	1	1	2	2	1				0.147681	0.942334	0.275405	0.382944	Q61735	Q61735	CD47_MOUSE	Cd47	0	0	0	0
12.1355	7.64955	12.7272	11.4927	12.1868	11.5516	11.8909	12.0559	9.54349	12.6783	3	1	2	3	2	2	2	3	1	2				0.206645	0.913835	-0.539249	-0.513652	Q61475	Q61475	DAF1_MOUSE	Cd55	0	0	0	0
10.6679	10.2005	9.40717	10.0891	10.6392	8.19122	8.24547	10.6695	8.85631	7.68838	2	2	1	2	2	1	1	2	1	1				0.26722	0.862188	0.479941	0.639327	O55186	O55186	CD59A_MOUSE	Cd59a	0	0	0	0
14.0723	13.7193	13.4164	13.7257	12.4604	11.9402	13.4384	13.2005	12.5864	12.5171	13	12	12	14	11	10	10	12	12	9				0.0878091	0.954007	-0.110562	-0.239231	Q9QWK4	Q9QWK4	CD5L_MOUSE	Cd5l	0	0	0	0
10.491	10.7342	9.58144	10.7021	9.65701	8.48861	9.04871	9.49629	9.73135	7.95175	2	2	2	2	2	1	2	NaN	2	1				0.364451	0.821266	0.488847	0.827272	P31996	P31996	CD68_MOUSE	Cd68	0	0	0	0
8.38623	8.06918	9.30836	9.34268	8.1965	8.44521	8.0334	8.55954	9.0618	8.62041	2	2	NaN	2	1	2	NaN	2	NaN	1				0.171608	0.928976	0.14011	0.437118	P35762	P35762	CD81_MOUSE	Cd81	0	0	0	0
12.079	11.986	11.2649	12.4467	12.2362	11.2528	10.9065	12.1618	11.3388	11.9592	2	2	2	2	2	2	2	2	2	2				0.16733	0.92873	0.148277	0.427553	O88324	O88324	CD83_MOUSE	Cd83	0	0	0	0
11.3031	11.7511	11.3716	11.4012	10.8119	11.0606	11.6042	10.54	10.6307	11.0568	5	5	4	5	4	5	3	4	4	4				0.450711	0.774809	0.252324	0.983356	Q18PI6	Q18PI6	SLAF5_MOUSE	Cd84	0	0	0	0
10.3425	11.3622	10.808	10.1226	10.994	10.8673	11.1775	9.51904	10.0773	10.7959	3	3	2	3	3	3	3	3	3	3				0.626116	0.67256	0.448398	1.27965	P60766	P60766	CDC42_MOUSE	Cdc42	0	0	0	0
11.5455	11.3612	11.4636	11.3324	12.8957	12.1268	12.4445	12.3015	12.898	11.7549	3	3	2	3	3	3	3	3	3	3				0.409618	0.796183	-0.352953	-0.910059	P09803	P09803	CADH1_MOUSE	Cdh1	0	0	0	0
11.861	11.7643	10.2477	11.1692	10.8982	11.2723	11.9571	11.8601	10.9941	12.2791	5	5	4	5	4	5	4	5	5	4				1.22661	0.334029	-0.719927	-2.19619	P70408	P70408	CAD10_MOUSE	Cdh10	0	0	0	0
12.121	11.6963	12.1409	11.9518	11.7764	11.7083	11.3699	11.623	11.7952	11.8595	11	11	8	10	9	9	7	10	7	10				0.281839	0.858251	0.100984	0.668568	P55288	P55288	CAD11_MOUSE	Cdh11	0	0	0	0
16.0032	15.7581	15.8492	16.076	15.7684	15.5787	16	15.9324	15.8092	16.1328	13	11	11	13	12	11	12	13	11	11				0.932734	0.490281	-0.169451	-1.75828	Q9WTR5	Q9WTR5	CAD13_MOUSE	Cdh13	0	0	0	0
12.9712	13.6838	12.4695	13.2885	12.5906	12.0138	12.6778	12.9211	13.1947	12.3938	10	12	10	12	9	10	10	11	9	10				0.0235506	0.991656	-0.0224752	-0.068308	P33146	P33146	CAD15_MOUSE	Cdh15	0	0	0	0
18.8903	18.7019	18.6827	19.0526	18.8355	18.7089	19.0145	18.9247	18.8399	19.0332	14	15	13	15	14	14	12	14	13	12				0.982692	0.46642	-0.144195	-1.83357	P15116	P15116	CADH2_MOUSE	Cdh2	0	0	0	0
13.1618	12.3164	12.599	12.9928	12.643	12.6814	12.6528	12.9447	12.955	12.9036	10	9	8	10	8	10	7	10	7	9				1.12967	0.384974	-0.277037	-2.05277	P39038	P39038	CADH4_MOUSE	Cdh4	0	0	0	0
13.7269	13.5552	13.6365	13.776	13.4569	13.423	13.2778	13.6121	13.7842	13.5579	12	11	10	12	11	11	11	11	12	12				0.0740998	0.963215	-0.022246	-0.204406	P55284	P55284	CADH5_MOUSE	Cdh5	0	0	0	0
10.6893	10.9528	11.2243	10.8662	10.5803	10.5015	11.1177	11.1079	11.1509	11.147	6	6	4	7	7	6	4	7	5	7				0.686331	0.642949	-0.217522	-1.37668	P97326	P97326	CADH6_MOUSE	Cdh6	0	0	0	0
10.5139	10.5702	9.22668	10.5774	9.92767	9.4234	10.4087	10.388	10.3186	9.64521	4	4	3	4	3	4	3	4	4	4				0.440057	0.774017	-0.309808	-0.964523	Q8BM92	Q8BM92	CADH7_MOUSE	Cdh7	0	0	0	0
12.2971	12.6315	12.4817	12.8388	12.5937	12.659	12.8209	12.55	12.8585	12.9294	5	5	5	5	4	5	5	5	5	5				0.147646	0.941018	-0.0502085	-0.382863	P97291	P97291	CADH8_MOUSE	Cdh8	0	0	0	0
9.54286	9.88468	10.5332	10.2162	10.0849	9.9846	10.7758	10.0988	10.197	10.3104	3	4	4	4	2	3	3	4	4	3				0.0701502	0.966163	-0.044235	-0.194221	E9QA28	E9QA28	CEA16_MOUSE	Ceacam16	0	0	0	0
10.652	11.0122	11.1732	10.9727	10.7302	9.76913	12.6449	11.736	10.7642	10.8696	5	5	5	5	4	5	5	5	4	4				0.652351	0.655945	-0.601825	-1.32217	Q91X79	Q91X79	CELA1_MOUSE	Cela1	0	0	0	0
11.8055	7.73359	8.6747	9.22487	8.34138	12.4179	14.0312	12.412	8.10171	12.7164	2	1	1	1	1	2	2	3	1	3				1.0691	0.409646	-2.53486	-1.96278	P05208	P05208	CEL2A_MOUSE	Cela2a	0	0	0	0
14.8617	14.8908	15.0107	14.5103	15.5568	15.3609	15.105	14.6249	15.9197	14.8782	5	4	2	5	4	3	4	5	4	4				0.0141544	0.996186	-0.01199	-0.0414749	Q9R0M0	Q9R0M0	CELR2_MOUSE	Celsr2	0	0	0	0
8.87505	7.10567	9.60586	10.7298	11.103	12.8725	9.5681	8.76563	8.68188	9.74366	1	1	2	3	3	3	NaN	1	NaN	1				0.56769	0.70101	1.15651	1.18349	Q9JKC6	Q9JKC6	CEND_MOUSE	Cend1	0	0	0	0
14.6188	14.0783	14.4644	14.1377	13.1374	13.1647	14.048	14.5649	14.5572	13.4489	7	7	7	7	6	6	6	7	7	6				0.62569	0.671048	-0.451053	-1.27896	D3Z5G7	D3Z5G7	D3Z5G7_MOUSE	Ces1b	0	0	0	0
17.6117	17.483	18.1337	17.1723	15.8737	16.7575	18.4245	17.6725	18.058	16.5593	17	16	17	16	14	15	15	16	17	13				0.569547	0.698946	-0.581142	-1.18658	P23953	P23953;D3Z5G7	EST1C_MOUSE	Ces1c	0	0	0	0
17.9025	17.9518	18.2115	17.329	16.4485	17.224	18.6803	17.9732	18.1304	16.6384	2	2	2	2	2	2	2	2	2	2				0.430867	0.779183	-0.432003	-0.948183	P23953;Q8VCT4	P23953;Q8VCT4	EST1C_MOUSE;EST1D_MOUSE	Ces1c;Ces1d	0	0	0	0
13.2795	12.6029	14.3168	13.252	14.6957	13.4788	8.09263	13.3817	13.8385	14.0507	5	4	3	3	4	4	1	3	3	3				0.441503	0.774154	1.14064	0.967085	Q8BK48	Q08ED5;Q8QZR3;E9PV38;Q91WG0;Q6AW46;Q6PDB7;Q8BK48;F6Z9B9	EST2E_MOUSE	Ces2e	0	0	0	0
17.0315	16.7755	16.8608	16.8589	16.9023	16.5284	16.2047	16.7666	16.9217	16.9921	32	31	30	34	30	29	27	30	30	30				0.00378127	0.998473	0.00185928	0.0112091	P04186	P04186	CFAB_MOUSE	Cfb	0	0	0	0
18.2694	18.9605	18.527	18.6694	17.6098	17.3513	18.6771	19.3326	18.4538	17.715	8	8	6	8	7	7	9	9	8	8				0.27162	0.861329	-0.265954	-0.648169	P03953	P03953	CFAD_MOUSE	Cfd	0	0	0	0
17.6021	17.3611	17.2474	17.6917	17.3985	16.8409	16.7245	17.1568	17.4515	17.2883	49	48	49	51	45	44	40	48	48	45				0.116833	0.947164	0.0632809	0.310482	P06909	E9Q8B5;P06909	CFAH_MOUSE	Cfh	0	0	0	0
12.3245	12.9495	13.0522	12.6908	12.5335	12.3839	12.57	13.3188	13.1981	12.2297	3	3	3	3	3	3	3	3	3	3				0.00824225	0.997145	-0.00623989	-0.0243104	Q61406	Q61406	Q61406_MOUSE	Cfhr1	0	0	0	0
13.6443	13.0065	13.0379	14.1247	12.5873	13.863	9.45497	13.5442	9.20571	6.81879	2	2	2	2	2	2	1	2	1	1				1.12649	0.385686	2.79029	2.04806	A0A668KLU9	A0A668KLU9	A0A668KLU9_MOUSE	Cfhr2	0	0	0	0
10.8453	10.7903	8.44025	11.0585	11.1746	10.842	9.62673	11.5114	11.5658	11.1274	3	3	1	5	5	2	3	5	3	4				0.331235	0.840329	-0.474179	-0.764698	E9Q8B5	E9Q8B5	E9Q8B5_MOUSE	Cfhr4	0	0	0	0
16.9203	16.7436	16.7641	16.5731	16.3228	16.0337	16.9412	16.7763	16.4323	16.4856	24	23	21	25	22	22	18	23	22	19				0.625479	0.670479	-0.223686	-1.27862	Q61129	Q61129	CFAI_MOUSE	Cfi	0	0	0	0
14.0972	13.7131	12.8608	13.4946	13.3646	12.8526	13.8163	12.8065	13.3507	12.2983	7	7	5	7	7	6	5	6	4	6				0.0153919	0.996896	-0.0166851	-0.04504	P11680	P11680	PROP_MOUSE	Cfp	0	0	0	0
14.1646	13.9475	14.0286	14.1811	14.048	13.9215	13.8227	13.6106	13.6654	13.9763	5	4	5	5	5	5	3	5	5	5				0.823149	0.552662	0.177403	1.59105	Q8R1U2	Q8R1U2	CGRE1_MOUSE	Cgref1	0	0	0	0
18.3989	18.1417	18.254	18.5525	18.2895	18.1295	18.1443	18.4849	18.6511	18.289	23	16	22	25	23	23	13	24	23	23				0.486328	0.756388	-0.120188	-1.04552	P26339	P26339	CMGA_MOUSE	Chga	0	0	0	0
19.1415	19.2036	18.8237	19.4632	18.9623	19.0575	19.2265	19.5082	19.1494	19.0932	40	36	35	45	39	38	25	37	37	37				0.415079	0.795638	-0.121682	-0.919904	P16014	P16014	SCG1_MOUSE	Chgb	0	0	0	0
15.4601	15.6945	15.5731	15.3762	15.2634	15.3566	16.3707	15.3644	15.0492	15.1567	16	16	16	16	16	16	15	15	16	16				0.0389278	0.986508	-0.0274559	-0.111111	Q61362	Q61362	CH3L1_MOUSE	Chi3l1	0	0	0	0
9.62472	7.63502	7.12791	8.37744	9.96863	8.39008	10.5996	8.10499	8.41809	7.20708	3	3	1	3	NaN	1	2	1	1	2				0.268592	0.861913	-0.491083	-0.642088	O35744	O35744;Q91Z98	CHIL3_MOUSE	Chil3	0	0	0	0
15.4025	15.5343	15.0207	15.8668	15.1999	14.6482	14.881	15.1795	15.703	15.4097	35	33	32	35	31	29	27	32	32	30				0.0898963	0.95627	-0.0611719	-0.244464	P70232	P70232	NCHL1_MOUSE	Chl1	0	0	0	0
9.90477	9.48925	8.11835	9.79216	7.77274	10.0838	8.7829	9.72936	10.1241	10.0246	2	2	1	2	2	2	1	2	2	2				0.616793	0.677271	-0.66189	-1.26445	Q9Z0E2	Q9Z0E2	CHRD_MOUSE	Chrd	0	0	0	0
10.7804	10.3106	10.9493	10.8392	10.8745	9.66026	10.0076	10.8588	11.5335	11.1576	4	3	3	4	3	2	2	4	4	3				0.443042	0.773161	-0.340774	-0.969811	Q6PGK7	Q6PGK7	CHSTA_MOUSE	Chst10	0	0	0	0
13.4532	13.0736	13.5962	13.372	13.2677	12.8548	12.2754	13.2893	13.6576	13.6695	7	6	6	7	6	6	4	7	6	6				0.0442576	0.988281	-0.0361317	-0.125644	Q91XQ5	Q91XQ5	CHSTF_MOUSE	Chst15	0	0	0	0
18.5556	19.0334	17.5969	17.7169	18.3169	19.0753	18.3063	19.0891	17.9604	19.4327	16	17	15	17	16	16	13	17	16	15				0.340346	0.839485	-0.320928	-0.782016	Q04447	Q04447	KCRB_MOUSE	Ckb	0	0	0	0
19.3573	16.1898	17.9002	14.0344	19.6542	19.9315	18.8474	18.9708	17.5222	16.7867	19	17	18	14	18	19	18	18	17	18				0.260034	0.866835	-0.754873	-0.624809	P07310	P07310	KCRM_MOUSE	Ckm	0	0	0	0
10.9819	6.97404	7.37873	9.5763	11.238	11.7552	10.5569	11.357	8.47457	7.38226	3	1	1	NaN	3	3	2	3	1	1				0.110193	0.950481	-0.366068	-0.294459	Q6P8J7	Q6P8J7	KCRS_MOUSE	Ckmt2	0	0	0	0
14.9576	14.9924	15.3393	15.1042	15.74	15.448	15.0839	15.3393	15.6817	15.365	7	6	7	7	6	6	6	7	7	6				0.078675	0.960095	0.0392965	0.216117	P43025	P43025	TETN_MOUSE	Clec3b	0	0	0	0
12.5061	13.6927	13.3434	12.4189	13.3889	14.065	13.272	12.8515	11.4978	13.038	11	11	9	11	9	12	9	11	8	8				0.967867	0.471978	0.748686	1.81128	Q9Z1Q5	Q9Z1Q5	CLIC1_MOUSE	Clic1	0	0	0	0
11.5793	12.2987	11.7275	10.9656	11.7393	12.1242	12.0742	12.4324	11.0169	12.2481	6	6	6	6	6	6	4	6	5	6				0.107522	0.951428	-0.09909	-0.287971	Q9QYB1	Q9QYB1	CLIC4_MOUSE	Clic4	0	0	0	0
10.4289	9.61226	9.28666	9.57742	9.49466	8.2816	10.0857	10.084	9.9851	8.7643	3	4	3	4	4	1	3	4	4	4				0.849795	0.537822	-0.619086	-1.63202	Q3UMW8	Q3UMW8	CLN5_MOUSE	Cln5	0	0	0	0
17.1655	17.2827	17.2202	17.4133	17.2067	17.2276	17.3488	17.3563	17.3842	17.4129	32	31	32	33	30	29	29	32	30	30				0.51653	0.740083	-0.0634426	-1.09735	Q9EPL2	Q9EPL2	CSTN1_MOUSE	Clstn1	0	0	0	0
10.2019	10.5404	10.083	10.0537	10.0636	10.0352	9.68207	10.3095	9.69171	10.1129	3	3	3	4	4	3	3	4	3	4				0.433988	0.7801	0.15556	0.953742	Q9ER65	Q9ER65	CSTN2_MOUSE	Clstn2	0	0	0	0
16.04	15.7577	15.6664	15.9714	15.6301	15.7778	15.5307	16.3257	15.8911	15.9955	17	15	12	17	14	15	13	17	17	14				0.690633	0.642158	-0.195918	-1.38354	Q99JH7	Q99JH7	CSTN3_MOUSE	Clstn3	0	0	0	0
10.7092	11.441	9.18881	7.36713	11.2037	10.7911	9.73207	10.7441	8.04902	10.5553	3	3	1	1	3	3	2	3	1	3				0.0149878	0.996685	0.0404231	0.0438768	O08585	O08585	CLCA_MOUSE	Clta	0	0	0	0
12.6958	13.7263	12.9921	12.6416	13.799	13.6476	13.397	13.4333	12.3808	13.7856	32	35	26	30	35	33	23	33	18	35				0.268891	0.862752	0.222805	0.64269	Q68FD5	Q68FD5	CLH1_MOUSE	Cltc	0	0	0	0
20.2163	20.383	19.9782	20.6277	20.5409	19.9412	19.9952	20.3199	20.3264	20.239	24	25	24	26	24	23	24	26	24	24				0.19319	0.923164	0.0748161	0.48463	Q06890	Q06890	CLUS_MOUSE	Clu	0	0	0	0
13.7384	14.889	13.395	12.2963	13.9626	14.0562	13.6962	13.9121	12.9825	14.4587	10	11	8	8	11	10	10	11	7	11				0.0266749	0.991089	-0.0377438	-0.0771135	Q8R1G2	Q8R1G2	CMBL_MOUSE	Cmbl	0	0	0	0
12.0348	13.9558	12.4552	12.1568	13.0419	14.6615	12.6035	12.4535	11.5314	12.5718	6	6	4	5	6	6	4	5	4	6				1.08902	0.402791	1.01521	1.99242	Q9DBP5	Q9DBP5	KCY_MOUSE	Cmpk1	0	0	0	0
10.7245	10.8998	10.8616	8.97092	11.1196	11.7863	10.5001	9.78184	9.9418	10.5957	4	5	5	4	4	5	4	4	4	5				0.365085	0.822679	0.418846	0.828451	Q3U5Q7	Q3U5Q7	CMPK2_MOUSE	Cmpk2	0	0	0	0
12.7895	13.6538	13.0513	12.2535	13.4868	14.0393	13.2255	12.5848	11.8719	13.1598	14	14	12	14	14	14	10	12	8	13				0.738999	0.609436	0.570629	1.4601	Q9D1A2	Q9D1A2	CNDP2_MOUSE	Cndp2	0	0	0	0
15.2578	15.2484	14.4527	15.6665	15.1919	15.3211	15.305	14.9801	14.5768	14.9019	4	4	4	4	4	3	2	4	4	4				0.308006	0.841954	0.171804	0.719981	O88507	O88507	CNTFR_MOUSE	Cntfr	0	0	0	0
17.3885	17.3154	17.0181	17.5255	17.226	17.048	17.4189	17.2131	17.3111	17.3503	40	41	34	42	37	37	34	41	39	38				0.519845	0.741361	-0.109796	-1.10299	P12960	P12960	CNTN1_MOUSE	Cntn1	0	0	0	0
16.2972	16.2903	15.9844	16.4005	16.0576	15.6569	16.0487	16.2188	16.3325	16.2264	37	35	32	36	32	31	25	34	34	28				0.494658	0.751894	-0.146767	-1.05989	Q61330	Q61330	CNTN2_MOUSE	Cntn2	0	0	0	0
10.959	10.5818	10.9855	11.0907	11.2899	10.7091	11.4714	10.8078	11.6119	10.3605	6	6	6	6	5	5	4	6	6	6				0.165738	0.929757	-0.110715	-0.423979	Q07409	Q07409	CNTN3_MOUSE	Cntn3	0	0	0	0
13.5242	13.1931	13.17	13.5252	13.3368	12.7438	13.2662	13.4201	13.6393	13.4855	14	14	9	14	14	12	11	13	11	12				1.03434	0.436645	-0.273296	-1.91093	Q69Z26	Q69Z26	CNTN4_MOUSE	Cntn4	0	0	0	0
12.3537	12.5222	12.4408	12.8707	12.332	11.5891	12.0013	12.3402	12.4631	12.1594	20	19	14	20	18	18	14	19	19	19				0.149378	0.94218	0.0874365	0.386842	Q9JMB8	Q9JMB8	CNTN6_MOUSE	Cntn6	0	0	0	0
13.7968	13.8876	13.706	13.9255	13.5009	13.0547	13.502	13.8191	14.0529	13.566	26	24	20	26	22	24	21	24	23	25				0.301852	0.84465	-0.132446	-0.707993	Q99P47	E9PY62;Q99P47	CNTP4_MOUSE	Cntnap4	0	0	0	0
17.1747	17.9095	18.2666	18.0706	18.593	17.7247	18.3843	17.9538	17.7692	18.3552	14	14	13	14	14	14	12	14	12	14				0.29414	0.848334	0.185402	0.692881	Q62507	Q62507	COCH_MOUSE	Coch	0	0	0	0
9.59695	10.2041	7.7241	10.6437	9.6265	10.3565	7.9465	8.25023	9.24005	10.3816	1	2	1	2	2	2	NaN	1	1	2				0.411642	0.794183	0.62791	0.913711	Q64739	Q64739	COBA2_MOUSE	Col11a2	0	0	0	0
11.2722	11.1031	11.7414	11.5774	11.4086	10.9418	10.3624	11.4577	11.383	10.9244	9	9	6	10	10	7	3	8	10	9				0.517926	0.741683	0.274529	1.09972	Q60847	Q60847	COCA1_MOUSE	Col12a1	0	0	0	0
12.9922	12.3264	13.0542	12.2733	12.6752	11.8566	13.2214	12.1018	12.2048	12.8382	7	7	5	7	7	7	7	7	7	7				0.341474	0.837928	-0.234526	-0.784151	O35206	O35206	COFA1_MOUSE	Col15a1	0	0	0	0
11.7271	12.0022	12.3537	11.6966	12.2238	11.9935	11.7016	12.181	12.6066	12.5756	5	5	5	5	5	5	4	5	5	5				0.182733	0.923688	-0.104433	-0.461762	P39061	P39061	COIA1_MOUSE	Col18a1	0	0	0	0
15.8577	15.3359	14.9672	16.0346	16.3324	15.9389	15.2488	15.8422	15.9672	16.2727	11	11	11	12	10	10	9	11	11	10				0.149678	0.94212	-0.115915	-0.38753	P11087	P11087	CO1A1_MOUSE	Col1a1	0	0	0	0
15.1597	14.3075	14.9506	15.0772	15.0859	14.9528	14.4463	14.8947	15.3692	15.1686	12	11	10	11	12	11	9	11	10	11				0.256432	0.868744	-0.132927	-0.617494	Q01149	Q01149	CO1A2_MOUSE	Col1a2	0	0	0	0
13.9139	13.6479	13.0028	14.1964	14.3547	13.6005	12.9644	13.668	13.8141	13.877	10	10	9	10	10	10	9	10	10	10				0.146109	0.942346	0.112969	0.379326	P08121	P08121	CO3A1_MOUSE	Col3a1	0	0	0	0
11.4174	11.3187	12.1855	11.0596	11.2923	11.3223	11.5441	11.7666	11.5652	11.2233	5	6	6	5	5	6	5	4	5	5				0.119471	0.948953	-0.0676298	-0.316804	P08122	P08122	CO4A2_MOUSE	Col4a2	0	0	0	0
11.0102	11.6129	11.3406	11.1332	11.5614	11.7413	8.05967	10.9887	11.6907	11.7217	5	5	3	5	4	3	1	5	3	5				0.543281	0.724324	0.783695	1.14263	O88207	O88207	CO5A1_MOUSE	Col5a1	0	0	0	0
12.5037	12.0223	11.9234	12.2744	12.7166	11.9598	10.7004	12.2607	12.5929	12.3553	10	8	8	10	8	8	5	10	8	7				0.0938469	0.958066	0.0966837	0.254321	Q04857	Q04857	CO6A1_MOUSE	Col6a1	0	0	0	0
11.0123	11.0656	11.6221	11.062	11.5565	11.3825	10.2805	11.646	11.287	11.0885	3	3	2	3	3	3	2	3	3	3				0.508642	0.74742	0.274892	1.08389	Q02788	Q02788	CO6A2_MOUSE	Col6a2	0	0	0	0
11.6098	11.4706	11.7851	11.5987	11.8718	11.4257	11.1274	11.5258	11.9326	11.5882	26	26	16	26	24	23	11	23	22	21				0.188665	0.921814	0.0736298	0.474769	E9PWQ3	E9PWQ3	E9PWQ3_MOUSE	Col6a3	0	0	0	0
13.6833	13.9214	13.6909	14.0451	13.5399	12.8895	13.3241	13.7462	13.0759	14.3038	6	6	6	6	6	6	5	6	6	6				0.0108794	0.995051	-0.00929337	-0.0319942	Q8K4Q8	Q8K4Q8	COL12_MOUSE	Colec12	0	0	0	0
10.6982	10.8547	10.5993	11.0521	11.5382	11.0593	8.00066	10.2838	11.8413	10.8894	3	2	2	3	2	3	1	2	2	2				0.478481	0.759644	0.678062	1.03193	Q9R0G6	Q9R0G6	COMP_MOUSE	Comp	0	0	0	0
9.56251	9.89726	9.98533	9.86674	9.98652	10.266	10.5097	9.43398	8.71847	10.0406	2	3	2	3	2	3	2	3	1	3				0.53161	0.727076	0.347315	1.12294	O55029	O55029	COPB2_MOUSE	Copb2	0	0	0	0
14.2841	15.4041	15.1494	14.5589	14.8714	15.7813	14.9895	14.6251	13.657	14.7632	7	9	9	9	8	9	9	7	8	9				1.22828	0.336465	0.689236	2.19866	Q9CQI6	Q9CQI6	COTL1_MOUSE	Cotl1	0	0	0	0
19.0472	18.4795	18.178	18.4271	17.8943	17.6096	18.1737	18.443	18.1868	18.0865	52	53	46	54	47	46	41	52	51	44				0.531871	0.727464	-0.269746	-1.12338	Q61147	Q61147	CERU_MOUSE	Cp	0	0	0	0
15.1389	15.1352	15.3316	15.1216	15.4038	14.9169	15.1777	15.5617	15.1332	15.6532	11	11	11	11	11	11	11	11	11	11				0.496522	0.755748	-0.151127	-1.0631	Q9JHH6	Q9JHH6	CBPB2_MOUSE	Cpb2	0	0	0	0
12.7435	12.7139	12.8984	12.6706	12.9565	12.424	12.8473	13.0606	12.8587	13.1556	16	16	11	15	15	15	12	15	14	15				0.868198	0.522967	-0.200481	-1.66019	O89001	O89001	CBPD_MOUSE	Cpd	0	0	0	0
18.5696	18.3681	18.5783	18.7337	18.3013	18.3895	18.225	18.8036	18.3844	18.2817	21	21	19	22	21	21	16	21	21	20				0.0575309	0.980192	0.0212982	0.161204	Q00493	Q00493	CBPE_MOUSE	Cpe	0	0	0	0
12.1055	14.7148	10.1102	13.9935	14.1048	15.6557	11.7765	11.5851	8.79846	11.9109	2	2	2	2	2	2	2	2	1	2				1.22535	0.333792	2.48051	2.19432	P63040	P63040	CPLX1_MOUSE	Cplx1	0	0	0	0
14.8108	14.2687	14.1333	14.2728	13.9481	14.0136	13.3776	14.0888	14.1081	13.9597	8	7	8	8	7	7	7	8	8	7				0.0902836	0.955906	0.0582987	0.245433	Q9JJN5	Q9JJN5	CBPN_MOUSE	Cpn1	0	0	0	0
15.3893	14.7854	15.0703	14.9635	14.626	14.2007	14.1148	14.9591	14.9577	13.991	14	13	13	14	13	12	8	13	13	12				0.0537598	0.985199	0.046804	0.15119	Q9DBB9	Q9DBB9	CPN2_MOUSE	Cpn2	0	0	0	0
7.60439	8.8973	9.4191	7.88961	8.09171	8.92373	7.13064	8.25872	8.91305	9.53955	2	1	NaN	2	2	2	1	2	NaN	2				0.289825	0.855504	0.355023	0.684382	Q8BFS6	Q8BFS6	CPPED_MOUSE	Cpped1	0	0	0	0
16.8779	16.7846	16.4826	16.9292	16.4407	16.6994	16.758	17.0907	16.0941	16.5165	12	12	11	13	11	12	9	12	12	11				0.000263061	0.999957	-0.000151825	-0.000782956	Q9WVJ3	Q9WVJ3	CBPQ_MOUSE	Cpq	0	0	0	0
9.75824	10.7115	9.41453	8.84616	10.0702	10.2852	9.4999	8.82035	7.93633	10.1129	3	3	NaN	1	3	3	2	3	NaN	3				0.614845	0.677697	0.63996	1.26127	P22935	P22935	RABP2_MOUSE	Crabp2	0	0	0	0
8.76269	8.63095	9.63233	8.89948	7.7974	9.24669	7.05505	8.91622	9.46954	9.22462	2	2	2	2	2	2	1	2	2	2				0.110683	0.951492	0.155748	0.295649	Q80YA8	Q80YA8	CRUM2_MOUSE	Crb2	0	0	0	0
13.4281	13.0202	12.8527	12.8948	11.2325	10.7584	11.7597	12.9125	12.567	10.784	3	3	3	3	2	3	3	3	3	3				0.0754043	0.962769	-0.138536	-0.207754	O88668	O88668	CREG1_MOUSE	Creg1	0	0	0	0
11.155	11.2153	9.19829	11.5157	10.9726	10.9996	6.35395	11.0037	11.9119	9.96477	2	2	1	2	2	2	1	2	2	2				0.278082	0.859461	0.70243	0.661091	Q9CYA0	Q9CYA0	CREL2_MOUSE	Creld2	0	0	0	0
12.7382	13.0328	15.2288	12.9809	12.9373	12.4012	7.88691	13.2374	12.3529	12.3438	2	2	2	2	2	2	1	2	2	2				0.748692	0.604345	1.60438	1.47532	P63254	P63254	CRIP1_MOUSE	Crip1	0	0	0	0
10.0332	10.6875	11.278	10.0376	9.73339	8.42353	10.0811	8.34308	9.54824	7.42887	2	2	2	2	2	1	2	1	1	1				0.658918	0.654618	0.945102	1.33275	Q8CII9	Q8CII9	CRLF2_MOUSE	Crlf2	0	0	0	0
11.7895	13.1596	9.78685	12.7056	12.9727	14.0725	11.8199	11.1006	10.0959	11.5309	2	2	2	2	2	2	2	2	2	2				0.831748	0.545033	1.27208	1.60429	O08553;P97427;Q62188	P97427;O08553;Q62188	DPYL1_MOUSE;DPYL2_MOUSE;DPYL3_MOUSE	Crmp1;Dpysl2;Dpysl3	0	0	0	0
10.6499	10.5452	12.3086	10.494	11.2228	10.3163	11.0539	11.8627	11.2168	11.4946	4	4	4	4	4	4	2	4	4	3				0.278861	0.861332	-0.278178	-0.662643	P14847	P14847	CRP_MOUSE	Crp	0	0	0	0
14.7671	14.6028	14.6565	14.9163	14.9127	15.1204	14.2598	14.8825	14.4714	15.3584	14	14	13	14	13	13	13	14	13	13				0.175692	0.926965	0.0938931	0.446205	Q8R555	Q8R555	CRAC1_MOUSE	Crtac1	0	0	0	0
13.8817	7.87061	8.25834	8.32786	12.7356	12.8935	11.6912	11.7772	10.3267	8.56572	6	1	1	1	4	4	3	5	3	2				0.37834	0.816435	-1.23131	-0.852998	P23927	P23927	CRYAB_MOUSE	Cryab	0	0	0	0
9.9782	10.9143	9.64351	8.35542	11.2036	10.7421	11.6192	10.2599	9.47178	11.1557	3	3	2	3	3	3	3	2	3	3				0.198514	0.917981	-0.325155	-0.496167	Q99KP3	Q99KP3	CRYL1_MOUSE	Cryl1	0	0	0	0
9.84212	10.8817	9.31426	8.5212	10.9546	11.1697	11.3374	10.4389	8.55158	10.6646	4	4	2	2	4	4	4	3	1	4				0.000652323	0.999843	0.00137081	0.00194066	P47199	P47199	QOR_MOUSE	Cryz	0	0	0	0
12.7422	13.3268	13.4865	10.2099	13.9744	13.8952	14.1908	14.0469	11.9704	11.7998	6	8	7	5	8	8	8	7	5	6				0.0112482	0.994726	0.0285831	0.0330654	Q9CZU6	Q80X68;Q9CZU6	CISY_MOUSE	Cs	0	0	0	0
10.7953	10.7567	11.0188	9.61436	11.6629	10.5793	12.3135	11.4273	8.69415	10.7873	2	3	2	2	3	3	3	3	1	3				0.0395442	0.985608	-0.0770864	-0.1128	Q9DBE0	Q9DBE0	CSAD_MOUSE	Csad	0	0	0	0
9.96218	9.75587	9.79863	8.62611	9.26867	10.4714	9.81724	10.072	9.66162	9.85827	4	4	2	2	3	5	3	4	1	4				0.41688	0.79748	-0.290136	-0.923144	Q9ERK4	Q9ERK4	XPO2_MOUSE	Cse1l	0	0	0	0
13.5145	13.2557	13.4467	13.4769	13.3733	12.0069	13.3724	12.9967	13.184	13.5541	5	5	5	5	4	4	4	5	5	4				0.304575	0.844038	-0.212417	-0.713304	P07141	P07141	CSF1_MOUSE	Csf1	0	0	0	0
16.597	16.994	16.6283	16.9764	16.7114	16.5029	16.9966	16.7835	16.4568	17.3619	13	13	12	14	13	12	13	13	13	13				0.160041	0.934502	-0.0765476	-0.411135	P09581	P09581	CSF1R_MOUSE	Csf1r	0	0	0	0
11.5032	11.6709	11.5005	11.7068	11.3562	10.9792	11.1038	11.2275	11.7882	11.5356	20	19	17	20	17	12	17	18	18	18				0.0213144	0.992787	0.0110828	0.0619703	Q8VHY0	Q8VHY0	CSPG4_MOUSE	Cspg4	0	0	0	0
15.3502	16.2759	16.1208	16.334	16.2036	16.1673	16.2702	16.1275	15.9058	16.2422	4	4	4	4	4	4	4	4	4	4				0.691875	0.642662	0.241163	1.38552	Q71M36	Q71M36	CSPG5_MOUSE	Cspg5	0	0	0	0
9.13304	10.5387	8.52014	9.07683	10.1008	9.68455	10.8535	9.94178	9.04185	9.72385	2	2	1	1	2	2	2	2	1	2				0.12016	0.94883	-0.154608	-0.31845	P97315	P97315	CSRP1_MOUSE	Csrp1	0	0	0	0
22.0039	22.1796	21.2839	22.5463	21.8742	21.7708	22.3194	22.3295	21.2866	21.8472	10	12	9	12	10	9	9	10	11	8				0.0321883	0.990309	-0.0263447	-0.092515	P21460	P21460	CYTC_MOUSE	Cst3	0	0	0	0
13.596	13.8719	14.2879	14.2047	14.0286	13.964	13.7094	14.1256	13.5743	14.3894	5	6	5	6	4	4	5	6	5	3				0.503697	0.753531	0.192499	1.07542	Q9D1B1	Q9D1B1	Q9D1B1_MOUSE	Cst6	0	0	0	0
11.01	11.3698	8.05281	9.47866	8.85485	9.63362	11.5063	9.05258	8.08845	7.06384	3	3	1	3	2	2	2	2	NaN	NaN				0.0468302	0.98583	0.133708	0.132606	O89098	O89098	CYTF_MOUSE	Cst7	0	0	0	0
11.1097	13.07	13.0133	11.6284	12.9722	12.3344	12.7147	11.9054	11.1666	12.3679	4	5	5	5	5	4	4	5	3	4				0.943701	0.480639	0.75077	1.77485	Q62426	Q62426	CYTB_MOUSE	Cstb	0	0	0	0
15.3177	15.1256	15.0954	15.1171	14.6976	14.8137	15.1235	15.3136	15.0583	14.6559	12	12	9	12	12	12	12	12	10	11				0.36256	0.82329	-0.123911	-0.82375	Q8R242	Q8R242	DIAC_MOUSE	Ctbs	0	0	0	0
12.6741	12.5881	12.7865	12.5677	13.1036	12.6322	11.0388	12.8151	12.4854	13.1034	3	4	4	4	4	4	2	4	4	4				0.368519	0.821325	0.312271	0.834832	Q9D1D6	Q9D1D6	CTHR1_MOUSE	Cthrc1	0	0	0	0
14.7167	14.8258	14.1008	14.6275	13.9379	14.2055	14.8283	14.5965	14.7249	14.4056	5	5	5	6	5	5	4	5	5	5				0.916221	0.495365	-0.314868	-1.73328	P12399	P12399	CTL2A_MOUSE	Ctla2a	0	0	0	0
15.9906	15.9691	15.9057	15.8274	15.399	15.4174	15.6561	16.0137	15.6039	15.5054	15	13	13	15	15	10	11	14	13	12				0.117314	0.94816	-0.0501837	-0.311636	P16675	P16675	PPGB_MOUSE	Ctsa	0	0	0	0
18.4181	18.4686	18.4308	18.3125	17.9976	17.9828	18.3465	18.2917	17.9167	17.6002	16	17	16	16	15	16	16	17	17	15				0.278539	0.860246	0.123832	0.662002	P10605	P10605	CATB_MOUSE	Ctsb	0	0	0	0
13.7258	13.2423	13.1137	12.8596	12.4772	12.7998	13.2522	13.0721	13.0002	12.6864	10	9	8	10	9	8	5	10	9	9				0.546743	0.722576	-0.248802	-1.14845	P97821	P97821	CATC_MOUSE	Ctsc	0	0	0	0
19.0465	18.833	18.2748	18.9892	17.9728	18.1375	18.3974	18.4888	18.0236	17.1618	20	19	19	19	17	19	18	19	18	17				0.242426	0.876737	0.217872	0.58881	P18242	P18242	CATD_MOUSE	Ctsd	0	0	0	0
10.7606	11.0097	11.094	10.793	10.9011	10.1773	10.922	11.448	11.4452	11.2564	2	2	2	2	2	2	2	2	2	2				0.916488	0.496388	-0.371383	-1.73368	P70269	P70269	CATE_MOUSE	Ctse	0	0	0	0
14.3934	13.7333	14.0472	13.9487	13.0701	13.7016	13.8375	14.0069	13.5927	14.1014	6	6	5	6	6	6	4	5	5	6				0.652561	0.656755	-0.286209	-1.3225	P49935	P49935	CATH_MOUSE	Ctsh	0	0	0	0
16.5682	16.3458	16.4647	16.6268	16.2504	16.0956	16.6598	16.7034	16.3038	16.2182	13	13	13	13	13	12	12	13	13	11				0.464951	0.762236	-0.13401	-1.00835	P06797	P06797	CATL1_MOUSE	Ctsl	0	0	0	0
13.1075	12.9289	13.0213	12.1807	12.0614	12.4512	13.3075	13.025	12.5102	12.4891	4	4	3	4	4	4	4	4	4	4				0.708925	0.632023	-0.359185	-1.41262	Q8BM88	Q8BM88	CATO_MOUSE	Ctso	0	0	0	0
15.7161	15.6182	15.3684	15.6457	14.7041	14.3318	14.9687	15.5709	15.4764	13.9301	8	8	8	8	8	8	7	8	8	7				0.000993208	1	0.00123615	0.00295364	O70370	O70370	CATS_MOUSE	Ctss	0	0	0	0
17.6746	17.861	17.4174	17.4844	17.2143	17.3399	17.1712	17.4494	17.0792	16.5077	14	14	13	14	13	13	11	14	13	12				0.621753	0.674301	0.287005	1.27254	Q9WUU7	Q9WUU7	CATZ_MOUSE	Ctsz	0	0	0	0
12.8202	13.4175	7.60106	13.3782	13.0354	13.0709	12.6816	12.865	8.6798	11.0132	2	2	1	2	2	2	2	2	1	2				0.134313	0.946576	0.488643	0.351924	Q9CQ89	Q9CQ89	CUTA_MOUSE	Cuta	0	0	0	0
10.0137	11.0508	8.48578	10.1805	10.9179	10.6032	10.8572	7.47229	8.03376	10.81	2	2	1	2	2	2	2	1	1	2				0.434756	0.781601	0.810247	0.955108	P97792	P97792	CXAR_MOUSE	Cxadr	0	0	0	0
14.8727	14.1889	14.6368	13.9479	14.0483	13.68	14.1477	14.3013	14.8756	13.8963	3	3	3	3	3	3	3	3	3	3				0.615084	0.678346	-0.318345	-1.26166	Q8BSU2	Q8BSU2	CXL16_MOUSE	Cxcl16	0	0	0	0
10.5765	11.5694	7.57465	8.47814	12.1607	10.8778	11.7441	11.4767	11.5222	11.0891	2	2	1	NaN	2	2	2	2	2	2				0.609306	0.681438	-1.14962	-1.2522	P56395	P56395	CYB5_MOUSE	Cyb5a	0	0	0	0
11.3009	10.9269	11.1885	10.8744	10.4752	10.7689	10.61	10.9805	10.9416	10.9088	4	4	3	4	3	3	3	4	3	3				0.265813	0.86353	-0.101589	-0.636492	A1E5L0	A1E5L0	A1E5L0_MOUSE	Cytl1	0	0	0	0
14.0392	14.122	14.343	14.7161	14.3706	13.6089	13.8198	13.8365	14.3465	14.2916	10	10	8	10	9	9	7	9	10	9				0.336968	0.838675	0.165428	0.77561	A0A2R8VKG2	A0A2R8VKG2	A0A2R8VKG2_MOUSE	D430041D05Rik	0	0	0	0
16.8467	16.5419	16.661	16.7698	16.8193	16.4875	16.6771	16.4806	16.7354	16.8516	12	12	9	12	11	10	11	11	9	11				0.282152	0.858363	-0.0623798	-0.66919	Q62165	Q62165	DAG1_MOUSE	Dag1	0	0	0	0
10.3034	10.7742	10.6653	8.77709	11.2497	11.7163	10.911	10.8832	10.5599	10.6303	7	7	4	5	8	8	6	5	2	7				0.013992	0.99534	-0.0210495	-0.0410065	Q922B2	Q922B2	SYDC_MOUSE	Dars1	0	0	0	0
10.4523	10.48	8.4027	10.8061	10.5134	10.0492	10.3441	9.38982	10.4006	10.5478	3	3	1	3	3	2	3	3	3	3				0.141646	0.945676	-0.176651	-0.36901	Q64237	Q64237	DOPO_MOUSE	Dbh	0	0	0	0
13.8037	13.8723	12.8564	13.9098	13.8358	13.3041	6.75452	13.8009	12.8456	13.5571	2	2	2	2	2	2	1	2	2	2				0.47135	0.761985	1.40331	1.01952	P31786	P31786	ACBP_MOUSE	Dbi	0	0	0	0
11.0645	9.9295	10.9117	10.3416	10.2556	10.0144	7.22232	7.97745	11.0255	10.6396	3	3	2	2	3	3	1	1	3	2				0.370262	0.821262	0.704649	0.838065	Q91ZV3	Q91ZV3	DCBD2_MOUSE	Dcbld2	0	0	0	0
12.4323	11.7191	12.9097	12.5999	12.422	11.8488	12.4833	12.388	13.1832	12.5335	12	11	8	12	10	12	9	11	11	11				0.535913	0.728211	-0.304173	-1.13021	P70211	P70211	DCC_MOUSE	Dcc	0	0	0	0
15.3737	15.1264	15.512	15.1775	15.5636	16.0694	15.4355	16.1819	15.4298	15.9354	12	12	11	12	12	11	11	12	12	11				0.335186	0.839632	-0.181474	-0.772224	P28654	P28654	PGS2_MOUSE	Dcn	0	0	0	0
9.28898	9.17038	8.25731	8.39828	9.68655	9.99817	9.13286	10.0646	9.23785	10.0632	2	2	NaN	1	2	2	2	2	NaN	2				0.538085	0.727352	-0.455373	-1.13388	Q9DAR7	Q9DAR7	DCPS_MOUSE	Dcps	0	0	0	0
10.8314	10.4114	11.1306	10.0143	11.535	11.4464	11.3133	10.9163	7.64515	11.7281	4	4	2	5	5	5	5	5	1	5				0.216546	0.905209	0.420708	0.534736	Q9CWS0	Q9CWS0	DDAH1_MOUSE	Ddah1	0	0	0	0
11.9915	12.4743	11.216	11.4865	12.4016	12.0028	13.446	12.4733	11.1989	12.5578	6	6	5	5	6	6	6	6	5	6				0.426271	0.783183	-0.417285	-0.93998	Q99LD8	Q99LD8	DDAH2_MOUSE	Ddah2	0	0	0	0
12.3678	12.068	11.8617	11.9599	11.6839	12.0163	12.3292	12.1362	11.6174	11.815	8	8	4	8	8	8	8	8	7	8				0.37011	0.82072	-0.135161	-0.837783	Q03146	Q03146	DDR1_MOUSE	Ddr1	0	0	0	0
9.59506	10.0147	11.0042	8.58369	11.3267	10.0521	10.718	9.50114	10.0555	10.9012	3	4	4	4	4	3	4	4	2	4				0.0261275	0.991151	0.0421103	0.0755748	Q9Z1N5	Q9Z1N5	DX39B_MOUSE	Ddx39b	0	0	0	0
11.8187	12.5468	11.0711	10.3291	11.9961	11.6507	12.2362	11.6341	9.03929	12.3551	4	4	4	4	4	4	3	4	1	4				0.0503232	0.987943	0.10206	0.142004	Q9DBB8	Q9DBB8	DHDH_MOUSE	Dhdh	0	0	0	0
9.73464	9.95419	10.3763	6.87573	11.0421	10.5013	9.53386	10.6392	10.2344	9.68233	4	2	3	2	5	5	3	5	3	3				0.104325	0.949021	-0.214977	-0.280168	Q3U0B3	Q3U0B3	DHR11_MOUSE	Dhrs11	0	0	0	0
10.9186	10.8097	11.8186	10.5336	10.9086	10.2116	8.18196	11.2444	9.68265	10.9202	3	2	2	2	2	2	1	3	3	3				0.494739	0.752788	0.666897	1.06003	Q8C3I9	Q8C3I9	DIK2B_MOUSE	Dipk2b	0	0	0	0
17.5337	17.4518	17.2225	17.9749	17.374	17.4112	17.3798	17.7114	16.7756	17.3954	14	13	13	14	14	13	12	13	14	13				0.2621	0.865837	0.127713	0.628993	Q9QUN9	Q9QUN9	DKK3_MOUSE	Dkk3	0	0	0	0
13.0124	13.9092	13.6383	13.5554	13.1148	13.7071	13.7469	13.4725	12.9999	12.746	8	8	8	8	7	8	7	8	5	7				0.921928	0.492812	0.389391	1.74192	O08749	O08749	DLDH_MOUSE	Dld	0	0	0	0
12.8616	12.9558	12.9181	13.0667	13.0902	12.9825	13.0558	12.9922	12.223	13.2144	4	4	4	4	4	4	4	4	4	4				0.330971	0.839916	0.133273	0.764195	Q09163	Q09163	DLK1_MOUSE	Dlk1	0	0	0	0
10.5531	10.4567	11.7997	11.6124	10.672	11.282	10.6839	11.6518	11.1676	11.2572	2	2	2	2	2	2	2	2	2	2				0.116544	0.947054	0.101818	0.309787	Q8K1E3	Q8K1E3	DLK2_MOUSE	Dlk2	0	0	0	0
11.1673	11.5547	11.6239	11.2822	10.7795	10.6991	10.8677	11.4365	10.9643	11.0753	2	2	2	2	2	2	2	2	2	2				0.153849	0.939691	0.0856205	0.39707	Q6P253	Q6P253	DMKN_MOUSE	Dmkn	0	0	0	0
10.3958	8.64097	7.52983	7.6357	9.02113	6.52231	9.22777	9.36254	8.69693	7.19316	1	2	NaN	2	2	2	1	2	NaN	2				0.837354	0.541794	-1.10525	-1.61292	Q99KV1	Q99KV1	DJB11_MOUSE	Dnajb11	0	0	0	0
12.1078	12.6882	12.0876	11.8413	12.2818	8.14777	11.4795	12.8038	12.452	12.2859	4	4	2	5	2	1	2	4	4	5				0.434304	0.781465	-0.816491	-0.954304	Q91YW3	Q91YW3	DNJC3_MOUSE	Dnajc3	0	0	0	0
10.2781	9.18807	13.5418	10.3455	11.1724	10.4062	10.6356	10.3743	11.1963	11.3101	3	3	3	3	3	3	3	3	2	3				0.08317	0.956992	0.171935	0.227536	P49183	P49183	DNAS1_MOUSE	Dnase1	0	0	0	0
11.655	11.82	11.7148	11.8515	11.4281	11.7972	11.6393	12.5764	11.8189	12.0703	4	4	3	4	3	4	4	4	4	3				0.58084	0.696701	-0.229656	-1.20532	P56542	P56542	DNS2A_MOUSE	Dnase2	0	0	0	0
12.6941	13.5441	12.6213	13.3504	13.452	13.0463	13.0002	13.1304	13.0536	13.008	5	5	3	5	4	4	3	5	2	4				0.594958	0.692245	0.225547	1.22864	Q8JZM4	Q8JZM4	DNER_MOUSE	Dner	0	0	0	0
11.1527	10.6878	7.77786	11.761	11.3017	12.3766	10.0266	10.56	7.29978	7.28591	3	4	NaN	3	2	4	2	2	1	1				0.650622	0.657491	1.51598	1.31938	P39053	P39053	DYN1_MOUSE	Dnm1	0	0	0	0
9.15949	10.4278	8.31121	8.89108	9.25652	11.4567	8.83796	9.38475	8.26918	9.7759	2	3	1	2	3	3	2	2	NaN	2				0.426584	0.783676	0.583205	0.940538	Q8K1M6	Q8K1M6	DNM1L_MOUSE	Dnm1l	0	0	0	0
14.983	15.2672	15.3347	15.1251	15.0227	15.2457	15.3539	15.4812	14.9733	14.8881	9	9	9	9	7	8	8	9	9	9				0.193236	0.923767	0.0631817	0.484729	Q9ET22	Q9ET22	DPP2_MOUSE	Dpp7	0	0	0	0
14.1832	13.0336	13.8389	13.7112	14.096	14.0384	8.09033	13.4355	13.5661	14.1817	3	4	2	4	4	4	1	4	3	4				0.40117	0.804829	1.05226	0.894759	Q9QZZ6	Q9QZZ6	DERM_MOUSE	Dpt	0	0	0	0
13.7789	14.3105	13.8971	13.924	14.2739	15.4407	14.4095	13.5698	12.4488	13.4105	15	17	15	17	15	17	13	15	11	15				1.08931	0.405053	0.845728	1.99285	O08553	O08553	DPYL2_MOUSE	Dpysl2	0	0	0	0
8.23059	10.0392	8.09322	7.44262	10.3424	11.6285	7.92782	8.42026	7.50299	8.26274	NaN	2	NaN	1	2	2	NaN	NaN	NaN	NaN				0.986224	0.465344	1.4403	1.83888	Q9EQF6	Q9EQF6	DPYL5_MOUSE	Dpysl5	0	0	0	0
12.2112	11.9935	12.0821	12.6479	11.9594	12.2022	12.5377	12.5358	12.1067	12.6098	4	4	3	4	4	4	3	4	4	4				0.694881	0.642674	-0.223218	-1.39031	P55850	P55850	DSC3_MOUSE	Dsc3	0	0	0	0
9.97764	10.7331	10.7877	10.2856	10.6034	9.82423	11.4088	10.5759	10.5781	10.457	8	8	6	8	6	5	8	8	6	6				0.211425	0.910818	-0.152699	-0.52386	O55111	O55111	DSG2_MOUSE	Dsg2	0	0	0	0
10.5504	7.79479	12.5395	10.3001	12.9899	9.40797	14.3646	13.3462	11.0989	11.1489	3	NaN	6	5	13	1	12	10	2	7				0.592253	0.692766	-1.49536	-1.22418	E9Q557	E9Q557	DESP_MOUSE	Dsp	0	0	0	0
9.96419	10.6146	9.21289	9.10707	8.75654	9.06756	10.9473	10.9232	9.40521	9.68399	2	2	2	2	1	2	2	2	2	2				0.980514	0.467702	-0.83304	-1.8303	P97399	P97399	DSPP_MOUSE	Dspp	0	0	0	0
13.0664	13.959	13.3515	12.913	13.731	13.9447	13.8511	13.4743	12.5055	13.6427	9	9	7	8	9	8	7	9	5	9				0.389961	0.810249	0.271863	0.874333	Q9R0P5	Q9R0P5	DEST_MOUSE	Dstn	0	0	0	0
7.38011	8.19933	6.96817	7.90137	8.32456	9.36665	9.36827	9.76245	7.79907	7.34292	NaN	2	1	2	NaN	3	NaN	1	NaN	1				0.10337	0.949129	-0.178548	-0.277829	Q9JHU4	Q9JHU4	DYHC1_MOUSE	Dync1h1	0	0	0	0
8.28044	8.65277	7.80027	9.41087	9.80501	10.7564	7.36395	9.31087	8.5928	6.64095	NaN	2	1	2	3	3	NaN	NaN	NaN	NaN				0.970113	0.474507	1.24725	1.81466	O88485	O88485	DC1I1_MOUSE	Dync1i1	0	0	0	0
8.91364	9.2285	8.52272	9.04761	8.87903	8.96171	8.66778	8.32643	8.00543	10.0925	1	2	2	2	2	2	2	2	1	2				0.127976	0.950109	0.126753	0.337021	P62627	P62627	DLRB1_MOUSE	Dynlrb1	0	0	0	0
15.9567	15.6002	15.8296	15.7149	15.9833	15.2489	15.6796	15.7641	16.4216	15.5634	15	15	15	15	15	15	14	15	15	15				0.479842	0.75866	-0.201709	-1.03429	Q61508	Q61508	ECM1_MOUSE	Ecm1	0	0	0	0
13.3714	11.8462	12.7153	12.5512	13.3663	12.1277	12.5613	12.928	13.4829	12.5766	8	7	8	8	7	7	6	7	8	7				0.716475	0.626728	-0.462711	-1.42458	Q5FW85	Q5FW85	ECM2_MOUSE	Ecm2	0	0	0	0
13.1099	13.5303	12.8303	13.2565	13.3465	13.2436	13.598	13.5	12.9083	13.3911	3	3	3	3	3	3	3	3	3	3				0.133226	0.947768	-0.0600304	-0.349379	P48299	P48299	EDN3_MOUSE	Edn3	0	0	0	0
11.6251	12.7613	11.9464	11.0769	12.4532	12.1193	12.1897	11.9401	11.9901	12.3811	6	6	5	5	5	6	4	6	4	5				0.0525449	0.985962	0.0462099	0.14795	P10126	P10126	EF1A1_MOUSE	Eef1a1	0	0	0	0
14.1408	14.0197	13.1223	12.2124	14.9087	14.6662	14.2491	13.8064	13.0515	13.7841	6	6	5	5	6	6	5	6	6	6				0.0129026	0.994879	-0.0205359	-0.0378592	P10126;P62631	P10126;P62631	EF1A1_MOUSE;EF1A2_MOUSE	Eef1a1;Eef1a2	0	0	0	0
11.7617	7.58803	7.9998	7.32691	11.5113	11.1792	7.56629	8.66407	6.97869	8.89143	3	2	NaN	NaN	2	2	NaN	1	1	2				0.105364	0.9501	0.348601	0.282708	P62631	P62631	EF1A2_MOUSE	Eef1a2	0	0	0	0
12.0533	11.7244	11.5462	10.3825	11.8426	11.3503	11.5876	12.0047	12.1749	11.5339	2	2	2	2	2	2	2	2	2	2				0.910356	0.499586	-0.501692	-1.72438	O70251	O70251	EF1B_MOUSE	Eef1b	0	0	0	0
8.83014	9.55914	9.35753	8.17383	8.58582	10.1103	8.33626	9.78611	8.06863	8.30876	2	2	2	2	2	2	1	2	1	2				0.496074	0.75456	0.491341	1.06233	P57776	P57776	EF1D_MOUSE	Eef1d	0	0	0	0
11.0238	10.8866	10.9713	9.33856	11.2641	11.6972	11.1027	10.8417	10.032	10.6283	7	6	6	5	6	7	7	6	5	6				0.0877386	0.953547	0.105876	0.239054	Q9D8N0	Q9D8N0	EF1G_MOUSE	Eef1g	0	0	0	0
13.5165	13.6097	13.0586	12.4229	13.9853	14.2669	13.5764	13.3151	12.733	13.5811	25	25	16	21	25	24	20	24	17	25				0.128462	0.949733	0.124247	0.338168	P58252	P58252	EF2_MOUSE	Eef2	0	0	0	0
12.0379	11.3919	12.298	11.4206	11.246	10.7657	8.17903	11.3918	11.7927	11.4521	3	3	2	3	2	3	1	3	2	2				0.250345	0.873822	0.453749	0.605075	Q8BGQ6	Q8BGQ6	EFC14_MOUSE	Efcab14	0	0	0	0
16.8432	17.112	16.5905	17.199	17.0802	16.124	16.6006	16.4678	16.9976	16.7657	15	14	14	15	14	13	13	15	15	14				0.148259	0.941759	0.0861279	0.384273	Q8BPB5	Q8BPB5	FBLN3_MOUSE	Efemp1	0	0	0	0
14.2769	14.1382	14.3921	13.9782	14.0493	13.3984	14.2076	13.7384	13.9884	14.0856	12	12	11	12	12	12	9	11	11	12				0.137892	0.947335	-0.0681362	-0.360285	Q9WVJ9	Q9WVJ9	FBLN4_MOUSE	Efemp2	0	0	0	0
14.2761	13.6516	13.5947	13.11	13.8723	12.4664	9.63373	13.3928	7.1325	9.81027	2	2	2	2	2	2	1	2	1	1				1.00021	0.457847	2.48991	1.85986	P52793	P52793	EFNA1_MOUSE	Efna1	0	0	0	0
11.18	10.3948	11.8529	11.2201	9.72667	11.1187	12.1486	11.2525	10.9508	11.5498	3	3	2	3	3	3	2	3	3	3				0.648968	0.657833	-0.553696	-1.31671	O08543	O08543	EFNA5_MOUSE	Efna5	0	0	0	0
12.4972	13.9751	13.3093	13.5826	14.0734	13.7163	14.3909	14.3779	13.5644	14.2764	3	3	2	4	2	3	3	3	2	2				0.0845584	0.954416	-0.0900419	-0.231045	P52795	P52795	EFNB1_MOUSE	Efnb1	0	0	0	0
13.9629	13.8563	13.1295	13.7335	13.6339	13.3	13.5046	13.8229	13.257	14.0148	6	5	5	6	5	5	4	6	5	5				0.412568	0.796198	-0.181802	-0.915381	P52800	P52800	EFNB2_MOUSE	Efnb2	0	0	0	0
16.1764	15.3188	15.8386	15.7986	15.5129	14.7235	14.9781	15.7642	15.3888	14.932	8	9	8	9	8	6	5	9	7	6				0.0102784	0.995346	-0.00942516	-0.0302472	O35393	O35393	EFNB3_MOUSE	Efnb3	0	0	0	0
12.5806	11.9964	12.7955	12.2161	14.5969	14.4639	11.5554	12.4021	12.7799	14.9633	13	9	8	10	13	13	7	11	9	13				0.17801	0.924825	0.357501	0.45134	Q01279	Q01279	EGFR_MOUSE	Egfr	0	0	0	0
10.7586	11.3037	10.9708	9.7452	11.4371	11.9213	11.4682	11.8412	11.0479	11.8919	3	3	3	2	3	3	3	3	3	3				0.329977	0.837059	-0.3259	-0.762297	P60843	P60843	IF4A1_MOUSE	Eif4a1	0	0	0	0
12.9205	12.8813	11.9434	10.8073	13.1044	12.9856	12.6539	12.8014	10.9165	13.2706	8	7	6	7	7	8	6	7	6	6				0.104442	0.949382	-0.168183	-0.280454	P10630;P60843	P10630;P60843	IF4A1_MOUSE;IF4A2_MOUSE	Eif4a1;Eif4a2	0	0	0	0
11.003	10.4614	9.79839	8.59506	11.0844	10.9003	10.856	11.2953	9.07313	10.8116	3	3	3	2	3	3	2	3	1	3				0.315872	0.840576	-0.439907	-0.735217	P10630	P10630	IF4A2_MOUSE	Eif4a2	0	0	0	0
9.01718	8.27119	7.03828	8.24744	8.50209	9.82875	6.25402	9.58394	7.45699	8.12575	1	2	1	NaN	2	2	1	2	2	2				0.152708	0.940222	0.289973	0.394464	P59325	P59325	IF5_MOUSE	Eif5	0	0	0	0
12.1939	12.8371	11.6175	11.5861	12.3635	13.3284	12.7933	12.6567	11.4073	11.5258	5	5	4	3	5	5	3	5	3	5				0.210518	0.910601	0.231136	0.521928	P63242	Q8BGY2;P63242	IF5A1_MOUSE	Eif5a	0	0	0	0
10.9195	10.9088	10.7956	10.5545	10.0138	9.76834	9.99117	10.699	10.5709	10.5372	3	2	3	3	3	3	2	3	3	2				0.200863	0.915336	-0.135357	-0.501235	Q68FM6	Q68FM6	PPR29_MOUSE	Elfn2	0	0	0	0
9.32345	9.21064	8.13538	10.8938	9.80774	9.51243	10.2069	10.5227	10.5794	10.2438	2	2	1	3	2	1	2	2	2	2				0.655183	0.657292	-0.663238	-1.32673	P54320	P54320	ELN_MOUSE	Eln	0	0	0	0
10.8132	11.6533	10.8783	10.9514	11.7853	12.215	11.6077	10.7358	8.90727	11.2285	4	5	3	5	5	4	4	4	1	4				0.816204	0.559018	0.838171	1.58034	P62869	P62869	ELOB_MOUSE	Elob	0	0	0	0
10.3859	9.9313	10.3973	10.4134	10.5568	7.98701	10.3746	10.0058	10.0546	10.9893	3	3	2	3	3	1	3	3	3	3				0.454046	0.772208	-0.504853	-0.989229	Q99K41	Q99K41	EMIL1_MOUSE	Emilin1	0	0	0	0
12.4151	13.1884	12.3818	11.8276	13.0044	12.891	13.2964	12.7885	11.4432	13.6778	10	11	8	10	10	10	10	10	6	11				0.0507412	0.988228	-0.0655792	-0.143125	Q7TNG5	Q7TNG5	EMAL2_MOUSE	Eml2	0	0	0	0
15.6812	13.3287	15.5643	10.7536	16.1443	16.6019	15.037	15.6913	14.9422	13.1442	11	11	11	7	12	12	11	12	11	9				0.135845	0.948109	-0.420641	-0.355508	P21550	P21550	ENOB_MOUSE	Eno3	0	0	0	0
11.1415	12.3526	11.508	11.7145	11.9626	12.7092	11.966	11.5769	10.5818	12.4389	3	3	3	3	3	3	3	3	3	3				0.645326	0.661141	0.508356	1.31082	Q8BGB7	Q8BGB7	ENOPH_MOUSE	Enoph1	0	0	0	0
21.0464	20.6941	20.8211	20.9854	20.6861	21.1868	20.9408	21.6132	20.9247	20.9097	48	48	45	48	44	43	40	46	44	41				0.634713	0.662673	-0.212259	-1.29363	Q9R1E6	Q9R1E6	ENPP2_MOUSE	Enpp2	0	0	0	0
10.4562	10.3483	10.9692	10.7039	10.3774	10.7298	11.0891	11.0116	10.9252	10.0277	3	3	3	3	3	3	2	3	3	2				0.123982	0.951654	-0.0762623	-0.327558	Q8BTJ4	Q8BTJ4;Q3TIW9	ENPP4_MOUSE	Enpp4	0	0	0	0
10.6322	11.1668	12.2001	10.6585	10.6205	11.0531	10.3621	10.2693	8.54657	10.7992	3	3	3	3	2	3	3	3	1	3				1.13017	0.387152	1.0179	2.05352	Q9EQG7	Q9EQG7	ENPP5_MOUSE	Enpp5	0	0	0	0
11.7576	11.1813	11.6975	11.1043	11.6125	10.9492	11.5778	11.7435	10.8882	11.7777	6	6	5	6	4	5	4	6	6	6				0.501835	0.755951	-0.239985	-1.07223	Q8BGN3	Q8BGN3	ENPP6_MOUSE	Enpp6	0	0	0	0
9.52207	8.83233	10.3008	8.47526	9.46363	9.8832	7.92062	8.47727	8.23683	8.73496	NaN	2	1	2	2	2	NaN	1	NaN	2				1.01988	0.442908	0.812684	1.88933	O55026	O55026	ENTP2_MOUSE	Entpd2	0	0	0	0
11.9748	11.7603	12.1159	11.8472	11.52	11.518	10.9458	12.1646	12.1359	12.2241	8	8	8	8	8	6	6	8	8	8				0.208465	0.910763	-0.136753	-0.517546	Q3U0P5	Q3U0P5	ENTP6_MOUSE	Entpd6	0	0	0	0
10.7233	12.0244	8.0375	11.0338	11.6871	11.7554	12.0591	8.4433	7.17239	11.5806	2	2	1	2	2	2	2	1	1	2				0.330777	0.838609	0.911915	0.763825	O70318	O70318	E41L2_MOUSE	Epb41l2	0	0	0	0
13.9308	13.7068	14.3519	13.7138	13.5455	13.5457	14.7973	14.1728	14.5574	13.7124	7	7	7	7	7	7	6	7	7	7				0.997667	0.45682	-0.461413	-1.85605	Q99M71	Q99M71	EPDR1_MOUSE	Epdr1	0	0	0	0
15.8619	15.843	15.9435	16.4185	16.0436	15.5759	15.7301	16.1869	15.8166	15.9466	12	13	13	14	11	12	9	12	13	12				0.136465	0.948202	0.0564363	0.356956	Q03137	Q03137	EPHA4_MOUSE	Epha4	0	0	0	0
12.2646	11.938	12.3184	12.6925	12.1409	12.4957	12.6089	12.6602	12.0472	12.3637	6	6	4	6	6	4	5	6	4	5				0.161147	0.933395	-0.0717899	-0.413637	Q61772	Q60629;Q61772	EPHA7_MOUSE	Epha7	0	0	0	0
9.89544	10.9803	11.1839	10.207	10.3594	7.35891	10.1557	10.5119	8.69534	10.1361	2	2	2	2	2	NaN	2	2	1	2				0.0660894	0.971586	0.138995	0.183677	P54763	P54763	EPHB2_MOUSE	Ephb2	0	0	0	0
8.20603	9.31036	8.65913	7.50889	10.2902	9.58313	6.77278	9.74186	10.2062	10.1096	2	2	1	1	2	1	1	2	2	2				0.0267967	0.992005	0.0630279	0.0774556	P54761	P54761	EPHB4_MOUSE	Ephb4	0	0	0	0
11.7302	11.32	11.5139	11.9248	11.7181	11.3073	11.4685	11.4677	11.9862	11.5902	9	8	7	10	10	8	8	9	8	10				0.246875	0.875461	-0.0917439	-0.597965	O08644	O08644	EPHB6_MOUSE	Ephb6	0	0	0	0
8.09724	8.68454	9.2471	7.77642	10.0863	8.51086	8.25531	8.54285	8.26534	9.32493	3	1	1	NaN	3	2	1	2	1	2				0.360507	0.823638	0.363922	0.819921	P34914	P34914	HYES_MOUSE	Ephx2	0	0	0	0
11.3923	11.2961	10.4107	11.3159	11.0647	10.5353	11.1412	11.4855	11.576	10.9525	12	13	9	13	11	9	10	11	9	9				0.913727	0.496375	-0.384975	-1.72949	Q9EQH2	Q9EQH2	ERAP1_MOUSE	Erap1	0	0	0	0
12.1254	12.5204	12.5936	12.583	12.2622	11.0523	12.3413	12.6082	12.8521	12.5416	6	5	5	6	4	5	4	5	4	4				0.412358	0.795678	-0.291378	-0.915003	Q61527	Q61527	ERBB4_MOUSE	Erbb4	0	0	0	0
12.9405	13.3737	12.3414	12.8155	12.3626	13.4131	12.4004	12.2552	12.8341	12.6581	3	3	3	3	3	3	2	3	2	2				0.412065	0.795347	0.243619	0.914473	Q9D1Q6	Q9D1Q6	ERP44_MOUSE	Erp44	0	0	0	0
13.1789	15.0446	14.028	13.5069	14.9269	15.7279	14.4125	13.8302	12.4907	14.1433	9	10	9	10	9	10	10	9	8	9				1.07694	0.409288	1.03575	1.97446	Q9R0P3	Q9R0P3	ESTD_MOUSE	Esd	0	0	0	0
10.1018	8.49207	7.3996	8.77615	6.96281	7.62045	7.55754	8.91119	9.4325	8.52493	1	2	NaN	1	2	2	1	1	1	2				1.04678	0.42944	-1.05536	-1.92951	Q8BWY3	Q8BWY3	ERF1_MOUSE	Etf1	0	0	0	0
10.7211	10.8311	7.68143	7.82211	11.8391	10.1223	7.9402	9.62414	8.51259	8.87804	2	2	1	NaN	2	2	1	2	1	1				0.223004	0.898376	0.524	0.548365	Q99LC5	Q99LC5	ETFA_MOUSE	Etfa	0	0	0	0
10.6718	10.6885	10.2336	11.0963	11.0276	10.9229	11.3687	10.7551	11.1362	10.3983	8	8	5	9	6	7	6	4	6	8				0.116873	0.94776	-0.0722469	-0.310578	P70428	P70428	EXT2_MOUSE	Ext2	0	0	0	0
15.4432	15.8679	15.2344	16.0408	15.2908	14.9412	14.9641	15.4598	15.5348	15.5943	6	6	4	6	6	6	4	6	4	6				0.121969	0.95168	0.075787	0.322768	Q9ES89	Q9ES89	EXTL2_MOUSE	Extl2	0	0	0	0
10.3158	10.5263	7.77693	11.2473	10.2797	10.9686	11.3777	10.3391	8.06408	10.9889	2	3	1	3	3	3	2	3	1	3				0.0234087	0.991392	-0.0573528	-0.0679069	P26040	P26040	EZRI_MOUSE	Ezr	0	0	0	0
12.8425	14.1397	13.3097	12.6195	13.468	14.3257	13.8562	13.1649	12.5727	12.9334	7	7	6	7	7	7	5	5	6	7				0.655501	0.657702	0.498567	1.32724	P26040;P26041;P26043	P26040;P26043;P26041	EZRI_MOUSE;MOES_MOUSE;RADI_MOUSE	Ezr;Msn;Rdx	0	0	0	0
15.2279	14.4849	14.387	14.7162	14.55	14.1161	14.3254	14.6602	14.2536	14.7627	10	11	10	11	10	10	9	11	10	10				0.443983	0.776208	-0.195106	-0.971477	O88947	O88947	FA10_MOUSE	F10	0	0	0	0
15.2618	14.9819	15.0038	15.1221	15.1682	14.9634	15.3187	15.1382	15.1166	15.079	10	9	8	10	7	8	5	9	10	7				1.22909	0.336949	-0.134987	-2.19985	Q80YC5	Q80YC5	FA12_MOUSE	F12	0	0	0	0
14.1423	14.6343	14.8834	14.2968	13.9632	14.0458	14.492	14.0985	14.0929	14.4391	18	18	13	18	17	13	11	16	12	17				0.23438	0.884165	0.111733	0.572152	Q8BH61	Q8BH61	F13A_MOUSE	F13a1	0	0	0	0
12.9409	12.7435	12.2146	12.8084	12.331	12.0689	11.6548	12.9202	12.7418	12.723	14	14	12	14	13	10	12	14	14	14				0.238296	0.880825	-0.162859	-0.580277	Q07968	Q07968	F13B_MOUSE	F13b	0	0	0	0
18.5279	18.0128	18.138	18.2533	17.9564	17.1851	17.9028	18.4576	18.0611	18.198	27	26	25	27	26	24	26	27	27	25				0.728517	0.618651	-0.320406	-1.44359	P19221	P19221	THRB_MOUSE	F2	0	0	0	0
14.9136	14.7713	15.5398	15.0182	15.75	15.0532	16.0089	15.8975	15.548	15.8684	45	44	41	46	44	41	44	46	44	43				0.807131	0.565015	-0.420753	-1.56632	O88783	O88783	FA5_MOUSE	F5	0	0	0	0
11.567	10.5734	11.4747	10.8694	11.4791	10.5738	10.9119	10.9487	11.0873	11.4319	7	7	6	6	7	7	5	7	6	7				0.351616	0.830694	-0.195289	-0.803274	P16294	P16294	FA9_MOUSE	F9	0	0	0	0
16.9339	17.0535	16.714	15.6643	17.5111	17.9624	17.4928	16.5059	15.3958	15.7633	8	8	8	8	8	8	8	7	8	8				0.477966	0.759598	0.56269	1.03103	P11404	P11404	FABPH_MOUSE	Fabp3	0	0	0	0
15.3589	14.1377	13.8969	11.8627	14.1934	15.1257	19.1852	14.0751	13.2817	13.7036	9	8	7	7	8	8	9	8	7	8				0.497018	0.755683	-1.27762	-1.06395	P04117	P04117	FABP4_MOUSE	Fabp4	0	0	0	0
13.3972	11.3704	10.893	10.1267	11.9595	11.7535	9.01044	12.5581	11.6703	14.4557	3	3	2	3	4	4	NaN	4	2	4				0.469769	0.763898	-0.997733	-1.01677	P51880	P51880	FABP7_MOUSE	Fabp7	0	0	0	0
12.826	13.1453	12.4384	11.8598	13.2686	12.3739	13.582	12.8569	12.0597	12.9986	6	6	6	5	5	6	5	6	6	5				0.294175	0.84905	-0.247438	-0.692951	P35505	P35505	FAAA_MOUSE	Fah	0	0	0	0
10.6798	10.4754	10.056	10.0072	10.5687	9.78736	9.13131	10.1215	9.30655	9.68887	2	2	2	2	2	2	2	2	2	2				0.600952	0.688272	0.393321	1.2385	A2ATK9	A2ATK9	A2ATK9_MOUSE	Fam171a1	0	0	0	0
10.4852	10.0938	9.02291	10.1629	8.37058	10.0588	8.70206	10.0819	10.597	10.8461	2	2	1	2	1	2	NaN	2	2	2				0.545131	0.722084	-0.600637	-1.14574	Q14CH0	Q14CH0	F171B_MOUSE	Fam171b	0	0	0	0
10.0388	9.68649	10.3643	10.5687	11.0629	9.80108	10.1391	10.6139	10.244	11.0869	4	4	2	3	3	2	2	3	4	4				0.156077	0.937343	-0.12784	-0.402144	Q8VCS3	Q8VCS3	XYLK_MOUSE	Fam20b	0	0	0	0
14.3013	14.0403	14.0465	14.6397	14.4036	13.7421	13.761	14.1699	13.7395	13.9365	12	12	12	12	11	10	10	12	12	11				0.462637	0.76487	0.192832	1.00431	Q5MJS3	Q5MJS3	FA20C_MOUSE	Fam20c	0	0	0	0
10.4957	9.34996	8.62023	10.2379	9.48144	9.92859	9.99588	9.90521	8.35194	10.6237	2	2	1	2	2	2	2	2	1	2				0.305925	0.843129	-0.350858	-0.715935	Q8BYI8	Q8BYI8	F234B_MOUSE	Fam234b	0	0	0	0
16.6243	16.71	16.2708	16.928	16.6906	16.6518	17.0798	16.8714	16.4985	16.8577	12	13	12	13	12	12	11	12	12	11				0.417276	0.797603	-0.136082	-0.923856	Q91VU0	Q91VU0	FAM3C_MOUSE	Fam3c	0	0	0	0
9.67371	9.59802	10.4064	9.44925	9.55546	10.3405	9.47949	10.0081	9.01238	9.85474	4	5	3	6	2	2	2	4	4	2				0.448482	0.776353	0.264222	0.979426	P97321	P97321	SEPR_MOUSE	Fap	0	0	0	0
11.4678	11.0319	11.4938	10.3792	12.0668	11.907	15.7983	11.1586	7.68129	11.3407	23	15	6	9	24	21	38	12	1	12				0.0297604	0.990084	-0.11358	-0.085754	P19096	P19096	FAS_MOUSE	Fasn	0	0	0	0
11.351	11.2774	12.1707	11.7475	11.9654	10.6113	11.859	11.0178	11.7839	11.3341	4	3	2	3	4	4	2	4	3	4				0.0990393	0.952797	0.0853157	0.267182	A0A087WRT4	A0A087WRT4	A0A087WRT4_MOUSE	Fat1	0	0	0	0
11.2617	12.1491	11.0929	12.0292	11.3388	10.3422	11.331	11.2802	11.952	11.1772	28	35	12	35	24	9	14	20	23	27				0.00943414	0.995125	-0.00995388	-0.0277888	Q5F226	Q5F226	FAT2_MOUSE	Fat2	0	0	0	0
16.9095	16.3339	16.5696	16.8027	16.7708	16.1187	16.1138	16.5198	16.8997	16.3965	21	19	17	21	19	18	16	19	19	18				0.0892225	0.955974	-0.0487251	-0.242777	Q08879	Q08879	FBLN1_MOUSE	Fbln1	0	0	0	0
11.7363	12.1543	12.3692	12.7735	12.2706	11.5345	11.5567	11.9136	11.9291	12.281	12	13	13	15	14	11	12	15	13	15				0.726651	0.620148	0.337063	1.44065	P37889	P37889	FBLN2_MOUSE	Fbln2	0	0	0	0
14.9193	15.0192	14.6476	15.1502	14.8332	14.2463	14.9958	14.8636	15.0396	14.839	11	11	10	11	11	11	10	11	10	11				0.424013	0.786225	-0.152164	-0.935939	Q9WVH9	Q9WVH9	FBLN5_MOUSE	Fbln5	0	0	0	0
10.6797	10.2493	10.2651	10.0593	7.97446	8.44126	9.16707	10.6336	10.8275	10.9702	2	2	2	2	1	1	1	2	2	2				0.952243	0.476921	-1.05772	-1.78774	Q501P1	Q501P1	FBLN7_MOUSE	Fbln7	0	0	0	0
11.8831	11.5884	11.8883	11.8848	12.6415	11.8459	11.9752	12.4729	12.5515	12.2373	6	5	3	6	5	6	4	5	5	6				0.548998	0.719488	-0.254195	-1.15224	Q61554	Q61554	FBN1_MOUSE	Fbn1	0	0	0	0
12.2346	12.1308	10.0415	10.4746	11.0714	12.6468	11.518	12.2256	11.3776	13.8801	2	2	2	2	2	2	2	2	2	2				0.74589	0.601046	-0.974183	-1.47092	Q80UW2	Q80UW2	FBX2_MOUSE	Fbxo2	0	0	0	0
12.8274	12.493	12.515	12.8866	12.3271	12.0556	12.8095	12.351	12.2596	12.1616	6	6	5	6	6	6	5	6	6	6				0.0476919	0.987774	-0.026355	-0.13493	O70165	O70165	FCN1_MOUSE	Fcn1	0	0	0	0
17.831	17.4704	17.2402	17.426	17.4957	17.0572	16.8327	17.7273	17.5736	17.4318	10	11	10	12	13	10	10	12	10	12				0.312532	0.840506	-0.141412	-0.72876	Q9QXC1	Q9QXC1	FETUB_MOUSE	Fetub	0	0	0	0
16.6797	16.2525	16.142	16.8545	16.5503	15.599	16.0714	16.5618	16.4461	16.6138	22	20	22	24	23	20	20	23	21	21				0.362639	0.823966	-0.194892	-0.823898	E9PV24	E9PV24	FIBA_MOUSE	Fga	0	0	0	0
16.1596	15.7686	15.7567	16.5192	15.7877	14.9502	15.8939	16.2248	16.2347	16.1571	27	25	23	27	24	23	23	26	25	26				0.748534	0.603392	-0.377546	-1.47507	Q8K0E8	Q8K0E8	FIBB_MOUSE	Fgb	0	0	0	0
14.4789	14.321	14.1356	14.7209	14.3839	13.5376	13.7923	14.2864	14.4391	14.069	10	9	8	10	9	9	6	9	7	9				0.00970723	0.994987	0.00665989	0.0285844	P16092	P16092	FGFR1_MOUSE	Fgfr1	0	0	0	0
9.975	10.1362	10.6688	9.94909	10.5537	8.38204	7.89138	10.0555	9.88795	10.2827	3	3	3	3	2	3	1	3	2	3				0.215678	0.904643	0.31948	0.532895	P21803	P21803	FGFR2_MOUSE	Fgfr2	0	0	0	0
13.8578	13.6284	14.2689	14.0969	14.2529	13.4683	13.1558	13.4997	14.0155	13.6718	7	7	6	7	6	6	6	6	7	6				0.675263	0.643453	0.302932	1.35899	Q61851	Q61851;Q03142	FGFR3_MOUSE	Fgfr3	0	0	0	0
15.0357	14.625	14.2073	15.1441	14.3531	13.4617	13.4414	14.7358	14.4465	14.5224	18	17	17	18	17	17	16	17	18	17				0.0735833	0.963066	-0.0781477	-0.203078	Q8VCM7	Q8VCM7	FIBG_MOUSE	Fgg	0	0	0	0
11.9489	10.4252	11.1564	11.3312	8.04597	7.64653	10.2679	12.3875	11.681	10.8906	3	4	4	3	1	1	4	4	4	3				1.07367	0.410476	-1.71413	-1.96959	Q71KU9	Q71KU9	FGL1_MOUSE	Fgl1	0	0	0	0
12.595	11.5406	12.6859	12.7749	12.2715	11.9311	12.0383	12.2913	12.2151	12.9535	5	5	4	5	4	4	3	4	5	5				0.262953	0.866246	-0.177828	-0.630717	P12804	P12804	FGL2_MOUSE	Fgl2	0	0	0	0
11.6086	12.4494	11.834	10.5054	12.7682	13.1675	12.5187	12.0483	10.0675	11.3376	6	6	4	6	6	6	5	5	2	6				0.46635	0.761518	0.628773	1.0108	P97807	P97807	FUMH_MOUSE	Fh	0	0	0	0
14.034	12.1961	12.4865	10.5568	13.1222	14.1628	12.9547	12.776	11.505	11.3272	11	10	9	7	10	10	9	11	7	8				0.00631956	0.997809	-0.0144814	-0.0186798	P97447	P97447	FHL1_MOUSE	Fhl1	0	0	0	0
13.1343	13.9773	13.5661	13.2451	13.3651	13.4593	12.8926	13.8917	13.1868	13.6464	2	2	2	2	2	2	2	2	2	2				0.338583	0.838918	0.172205	0.778674	Q8BQB4	Q8BQB4	FJX1_MOUSE	Fjx1	0	0	0	0
11.8374	13.0125	13.2876	12.7485	12.6952	12.3343	12.2626	13.132	12.3888	12.2529	2	2	2	2	2	2	2	2	2	2				0.871439	0.523408	0.440874	1.66514	P45878	P45878	FKBP2_MOUSE	Fkbp2	0	0	0	0
9.19795	10.6877	8.25907	10.2072	10.3988	11.1988	10.7373	8.65322	8.44513	9.60799	3	5	1	4	5	4	3	1	2	4				0.621701	0.673299	0.821992	1.27246	P30416	P30416	FKBP4_MOUSE	Fkbp4	0	0	0	0
10.9801	10.464	10.4054	10.0769	9.68306	10.5338	10.5349	10.666	9.09604	9.91042	2	2	2	2	2	2	2	2	NaN	2				0.00442421	0.99807	-0.00484524	-0.0131055	Q80X90;Q8BTM8	Q8BTM8;Q8VHX6;Q80X90	FLNA_MOUSE;FLNB_MOUSE	Flna;Flnb	0	0	0	0
10.5621	9.87073	11.0065	10.5658	10.7479	8.62968	7.41101	10.7189	10.9342	10.9185	2	2	2	2	2	1	1	2	2	2				0.0237396	0.991829	0.0551713	0.0688425	Q6RKD8	Q6RKD8	FLRT1_MOUSE	Flrt1	0	0	0	0
9.67328	9.14023	7.24512	9.10427	10.1522	9.28609	9.13155	10.2488	9.94528	10.6406	3	3	NaN	3	2	3	NaN	3	3	2				0.924301	0.491266	-0.942324	-1.74552	Q8BLU0	Q8BLU0	FLRT2_MOUSE	Flrt2	0	0	0	0
16.4882	15.8981	15.6806	16.1747	16.6555	16.2337	15.8696	16.4814	15.7174	17.1537	7	7	7	7	7	7	6	7	7	7				0.298072	0.84769	-0.213513	-0.700598	P50608	P50608	FMOD_MOUSE	Fmod	0	0	0	0
16.9769	16.591	16.9132	17.0686	16.8336	16.0253	16.2584	16.4865	17.0279	16.6648	75	67	66	75	69	69	60	70	68	70				0.00496205	0.997998	0.00342941	0.0146897	P11276	P11276	FINC_MOUSE	Fn1	0	0	0	0
13.4229	13.6633	13.1678	13.5746	13.5722	13.3121	13.6221	13.4896	13.3178	13.1208	5	5	4	5	5	4	2	5	4	4				0.201962	0.91601	0.0633768	0.503601	B1AXV0	B1AXV0	FRS1L_MOUSE	Frrs1l	0	0	0	0
9.86596	6.75113	9.42282	8.36255	10.103	9.16337	8.53697	10.0588	9.67311	9.78535	2	1	2	2	2	2	1	2	1	2				0.637453	0.660646	-0.823476	-1.29807	P97401	P97401	SFRP3_MOUSE	Frzb	0	0	0	0
13.4105	14.6071	14.7148	14.5136	14.6606	14.8536	15.0318	14.2068	14.3957	13.9377	10	12	11	12	11	11	12	10	5	12				0.918439	0.496	0.473445	1.73664	Q61553	Q61553	FSCN1_MOUSE	Fscn1	0	0	0	0
15.7476	15.4035	15.5116	15.5821	15.4359	15.0114	14.7399	15.3867	15.513	15.2701	11	12	10	12	11	11	10	12	10	11				0.110244	0.95107	0.0574287	0.294585	Q62356	Q62356	FSTL1_MOUSE	Fstl1	0	0	0	0
10.0782	9.87111	10.5201	10.3935	10.7305	9.6728	11.026	10.2352	10.7549	9.94896	8	7	4	8	7	7	3	8	7	8				0.245561	0.875193	-0.17108	-0.595265	Q8BFR2	Q8BFR2	FSTL5_MOUSE	Fstl5	0	0	0	0
13.6967	13.8148	13.6609	13.8179	13.8024	13.3858	14.1323	13.8747	13.5416	13.917	7	6	5	7	5	6	5	7	4	5				0.485553	0.756953	-0.136071	-1.04418	P09528	P09528	FRIH_MOUSE	Fth1	0	0	0	0
13.2711	13.2483	13.797	13.1588	13.5773	13.5528	13.7726	13.7887	13.4882	13.6244	8	7	6	8	7	7	7	8	7	8				0.354018	0.830897	-0.122154	-0.807782	Q99LJ1	Q99LJ1	FUCO_MOUSE	Fuca1	0	0	0	0
13.092	12.6717	13.1254	12.5153	12.7192	12.3458	12.5007	13.2321	12.7797	12.3968	9	9	9	9	7	7	8	9	9	9				0.248136	0.87591	-0.124765	-0.600551	Q99KR8	Q99KR8	FUCO2_MOUSE	Fuca2	0	0	0	0
13.1469	12.3374	11.3112	13.0397	13.1164	11.9596	8.65822	13.2059	12.2314	11.8692	2	2	2	2	2	2	1	2	2	2				0.243242	0.87708	0.530536	0.590493	Q04646	Q04646	ATNG_MOUSE	Fxyd2	0	0	0	0
9.30698	10.7561	10.5487	10.4121	10.3459	7.8555	6.59419	10.3748	10.7389	9.25119	2	2	2	2	2	1	1	2	2	2				0.354752	0.831485	0.730452	0.809158	Q61090;Q9JIP6	Q61090;Q9JIP6	FZD2_MOUSE;FZD7_MOUSE	Fzd2;Fzd7	0	0	0	0
10.0703	11.1028	10.6056	9.30871	11.0913	11.1265	11.3675	10.7681	10.469	11.1629	8	7	5	4	8	7	6	7	2	7				0.107314	0.951214	-0.120586	-0.287463	Q00612	Q00612;P97324	G6PD1_MOUSE	G6pdx	0	0	0	0
14.4346	14.3765	14.2768	14.4378	14.5055	14.6267	14.167	14.6831	14.2595	14.5459	13	11	12	12	13	13	11	13	12	13				0.088423	0.953853	0.0266359	0.240772	P70699	P70699	LYAG_MOUSE	Gaa	0	0	0	0
10.9657	10.8967	10.369	11.0255	9.62101	10.3677	7.48001	11.0344	11.0873	10.6342	3	3	2	2	3	2	1	3	3	3				0.109367	0.950867	0.2157	0.292455	P54818	P54818	GALC_MOUSE	Galc	0	0	0	0
10.2192	10.5142	10.5004	9.0764	11.434	11.2212	11.4284	10.8148	10.1362	11.888	5	5	4	4	5	5	5	5	2	5				0.273067	0.863224	-0.34808	-0.651069	Q9R0N0	Q9R0N0	GALK1_MOUSE	Galk1	0	0	0	0
10.8115	11.0436	11.2662	10.9441	10.8358	9.82807	10.0575	11.5175	11.6081	11.7029	5	5	4	5	5	4	4	5	4	3				0.398534	0.806611	-0.355996	-0.88997	Q571E4	Q571E4	GALNS_MOUSE	Galns	0	0	0	0
13.6147	13.0688	13.1889	13.2158	13.4224	13.3497	13.5277	13.5491	13.0844	13.2893	12	12	10	12	11	11	11	11	12	12				0.702899	0.635902	-0.163935	-1.40306	O08912	O08912	GALT1_MOUSE	Galnt1	0	0	0	0
13.4248	13.6562	13.6874	13.5928	13.6893	12.7371	13.2878	13.7919	13.5853	13.7561	4	4	2	4	4	4	3	4	3	4				0.183778	0.922951	-0.0966208	-0.46406	O08912;Q8CF93	Q8CF93;O08912	GALT1_MOUSE;GLT13_MOUSE	Galnt1;Galnt13	0	0	0	0
10.6365	11.3867	11.0909	11.1133	11.3592	11.8466	10.8498	11.5155	11.5549	11.6719	3	3	2	3	3	3	3	2	3	3				0.179492	0.925299	0.113596	0.454618	Q6P9S7	Q6P9S7	GLT10_MOUSE	Galnt10	0	0	0	0
12.0843	12.2817	12.1257	12.3801	12.1582	12.1576	12.5208	12.4277	12.514	12.5462	6	6	6	6	6	6	5	5	6	6				1.1016	0.395647	-0.197934	-2.01112	Q8CF93	Q8CF93	GLT13_MOUSE	Galnt13	0	0	0	0
11.4515	11.7194	10.9459	10.9831	11.4169	10.2172	10.4767	9.49943	11.0074	10.6343	6	6	5	6	6	4	4	5	4	5				0.501767	0.755033	0.442632	1.07211	Q9D2N8	Q9D2N8	GLT15_MOUSE	Galnt15	0	0	0	0
12.3906	12.818	12.8614	12.7676	12.7821	13.2885	13.0356	13.1311	13.199	12.971	6	6	6	6	6	6	6	6	6	5				0.0885255	0.954878	-0.0419525	-0.241029	Q9JJ61	Q9JJ61	GLT16_MOUSE	Galnt16	0	0	0	0
10.9425	11.3637	10.7037	10.614	11.1986	10.1994	10.3112	11.3406	11.2137	10.4148	6	6	4	6	5	6	4	6	4	5				0.0338994	0.989544	-0.0286949	-0.0972602	Q8K1B9	Q8K1B9	GLT18_MOUSE	Galnt18	0	0	0	0
12.3582	12.5366	12.3065	12.5234	12.4263	12.0245	12.2156	12.7803	12.5821	12.6489	12	12	9	12	9	11	8	11	11	10				0.522354	0.738674	-0.153562	-1.10725	Q6PB93	Q6PB93	GALT2_MOUSE	Galnt2	0	0	0	0
10.6212	8.20042	9.48489	9.6697	10.7532	8.06185	8.31527	8.15125	7.62751	10.2763	2	1	2	2	2	1	1	1	1	2				0.112547	0.950969	0.235706	0.300159	O08832	O08832	GALT4_MOUSE	Galnt4	0	0	0	0
9.45686	9.52022	9.08175	8.70347	9.19618	7.84795	8.34286	9.78846	8.68623	8.23613	3	3	2	3	1	3	2	3	2	3				0.0264568	0.99104	-0.0321967	-0.0765008	Q8C7U7	Q8C7U7	GALT6_MOUSE	Galnt6	0	0	0	0
13.9313	13.7413	13.8044	13.7788	13.5341	13.6011	13.6047	13.918	13.8321	13.974	21	23	21	23	22	21	17	22	21	22				1.02311	0.440634	-0.160076	-1.89415	Q8BHN3	Q8BHN3	GANAB_MOUSE	Ganab	0	0	0	0
17.7171	18.2058	17.2186	16.7282	18.758	18.9137	18.0548	18.0184	16.5263	17.9385	19	19	17	18	18	19	16	19	16	17				0.251902	0.872467	0.31382	0.608261	P16858	A0A1D5RLD8;S4R1W1;P16858	G3P_MOUSE	Gapdh	0	0	0	0
9.54829	9.16499	8.93476	8.19347	10.0915	10.639	10.258	9.12388	9.55015	8.97715	4	4	2	2	4	5	3	3	1	4				0.0640287	0.972435	-0.0867479	-0.178298	Q9CZD3	Q9CZD3	GARS_MOUSE	Gars1	0	0	0	0
10.222	11.3742	10.1215	9.85481	11.8747	12.3002	11.6322	9.62549	10.2468	10.7513	3	3	2	2	3	3	3	3	2	3				0.482961	0.760251	0.609569	1.03969	Q64737	Q64737	PUR2_MOUSE	Gart	0	0	0	0
11.0191	10.8116	10.5	10.6949	10.4818	9.78516	10.9696	10.2929	9.93489	10.679	5	4	3	5	4	3	3	4	3	3				0.180104	0.926104	-0.124422	-0.455969	P17439	P17439	GBA1_MOUSE	Gba1	0	0	0	0
9.39565	9.25	10.0636	7.91372	10.2987	11.0876	10.7583	9.98829	9.0393	10.0984	4	4	3	2	4	4	3	3	2	3				0.0788303	0.960372	-0.133258	-0.216513	Q9D6Y9	Q9D6Y9	GLGB_MOUSE	Gbe1	0	0	0	0
8.64868	9.18206	6.2183	6.94643	8.44323	7.97587	8.48562	10.615	8.10363	9.85404	2	2	2	1	2	2	NaN	2	1	2				1.06919	0.410675	-1.38822	-1.96291	Q9Z0E6	Q9Z0E6	GBP2_MOUSE	Gbp2	0	0	0	0
21.4806	21.0903	20.954	21.1351	20.9291	20.8306	20.7388	21.2116	21.0461	21.1713	28	28	26	28	27	27	26	28	26	27				0.499439	0.753046	-0.141878	-1.06811	P21614	P21614	VTDB_MOUSE	Gc	0	0	0	0
10.3743	10.8291	8.06185	9.90644	11.0069	11.1354	10.8702	10.9161	10.4016	10.8603	6	6	1	6	6	6	4	5	4	5				0.3751	0.818745	-0.496579	-0.847018	P97494	P97494	GSH1_MOUSE	Gclc	0	0	0	0
9.3224	11.5266	9.85896	9.63373	11.5366	13.022	10.3892	10.2027	10.885	11.1029	3	3	2	2	3	3	3	3	2	3				0.492687	0.751656	0.735135	1.0565	O09172	O09172	GSH0_MOUSE	Gclm	0	0	0	0
9.90098	9.46721	10.1259	9.98751	9.4594	9.36801	10.403	9.51154	10.1244	9.80287	4	3	4	4	4	3	3	3	4	4				0.597989	0.691192	-0.266952	-1.23363	Q09324	Q09324	GCNT1_MOUSE	Gcnt1	0	0	0	0
10.3515	9.79443	8.08293	11.1002	10.4449	8.48731	8.12015	7.67229	6.72827	7.51205	2	2	1	2	2	1	1	1	1	1				0.958919	0.477043	1.5051	1.79781	P97402	P97402	GCNT2_MOUSE	Gcnt2	0	0	0	0
9.36213	9.91109	10.0616	10.3291	9.68193	9.3196	11.1091	8.53165	9.69964	11.2122	4	4	2	3	3	3	2	2	3	2				0.0819366	0.957905	-0.122281	-0.224411	Q9Z1W4	Q9Z1W4	GDF11_MOUSE	Gdf11	0	0	0	0
12.9163	13.7245	13.267	12.446	13.5941	14.1888	13.5273	13.2384	12.1856	13.4057	12	12	10	12	12	10	10	12	10	10				0.479575	0.758227	0.389435	1.03383	Q61598	Q61598	GDIB_MOUSE	Gdi2	0	0	0	0
9.59622	10.0034	9.16823	8.16588	9.97304	10.2049	9.54169	9.27041	9.22944	9.19169	2	2	2	2	2	2	2	2	1	2				0.135147	0.948405	0.137193	0.353877	O54984	O54984	GET3_MOUSE	Get3	0	0	0	0
13.3926	13.214	13.6371	13.7822	13.4175	13.4622	13.7099	13.4623	13.2576	13.1768	4	3	4	4	4	2	3	4	3	2				0.332846	0.838916	0.102792	0.76777	P97785	P97785	GFRA1_MOUSE	Gfra1	0	0	0	0
14.9224	14.4824	15.3243	15.0962	15.0738	14.994	15.1325	15.0708	15.2284	14.9969	9	9	8	9	9	9	8	9	8	9				0.205158	0.913221	-0.0760386	-0.510466	O08842	O08842	GFRA2_MOUSE	Gfra2	0	0	0	0
10.2914	11.7218	10.6858	9.77742	10.0751	11.4813	11.1119	10.635	9.85589	10.7606	3	5	3	4	3	4	3	4	3	4				0.199655	0.917195	0.217315	0.498631	P23591	P23591	FCL_MOUSE	Gfus	0	0	0	0
9.20509	10.4176	8.63191	8.1414	9.21537	10.5523	9.69336	7.62165	9.06314	9.0369	2	2	1	1	2	3	2	NaN	NaN	2				0.34575	0.836231	0.467696	0.792231	Q9D7X8	Q9D7X8	GGCT_MOUSE	Ggct	0	0	0	0
15.5222	15.2865	15.3439	15.5163	15.1458	15.1642	15.2518	15.5528	15.2423	15.4175	11	11	11	12	11	11	8	11	11	9				0.535434	0.728097	-0.105987	-1.12941	Q9Z0L8	Q9Z0L8	GGH_MOUSE	Ggh	0	0	0	0
12.8841	12.1148	11.9744	11.4317	11.6884	11.4371	11.1228	12.0111	11.8868	11.4862	6	5	5	6	5	6	4	6	6	6				0.179834	0.925972	-0.148893	-0.455373	P16882	P16882	GHR_MOUSE	Ghr	0	0	0	0
15.7159	15.362	15.4152	15.8605	15.7569	15.6058	15.633	15.3717	15.4709	15.5423	3	3	3	3	3	3	3	3	3	2				0.18717	0.922101	0.0533222	0.471499	Q91WR6	Q91WR6	GINM1_MOUSE	Ginm1	0	0	0	0
13.8583	13.7621	14.4021	14.0623	14.2776	13.9893	14.2354	14.5656	13.8263	14.3055	8	8	7	8	7	7	7	8	5	8				0.125772	0.94989	-0.0595575	-0.331805	Q9D0T7	Q9D0T7	GKN3_MOUSE	Gkn3	0	0	0	0
12.3183	12.0568	11.8313	11.7596	11.0512	11.7795	12.3385	12.452	12.1134	11.5866	4	4	4	4	4	3	3	4	3	3				1.11818	0.388658	-0.466083	-2.03574	P51569	P51569	AGAL_MOUSE	Gla	0	0	0	0
11.623	11.2393	12.4908	11.5703	11.0126	10.6724	11.7538	11.4853	11.2076	11.5342	9	9	7	10	8	8	8	10	9	8				0.147636	0.940346	-0.12371	-0.382841	P23780	P23780	BGAL_MOUSE	Glb1	0	0	0	0
9.64187	8.97707	8.73805	10.1545	9.284	7.63312	8.45383	8.11802	9.04905	7.71811	2	2	1	2	2	1	2	1	1	1				0.287046	0.855445	0.361165	0.678893	Q61543	Q61543	GSLG1_MOUSE	Glg1	0	0	0	0
13.2372	13.8146	13.1559	12.9233	13.4066	14.1365	13.9676	12.6012	11.7276	12.7832	6	7	6	6	6	7	6	6	5	6				0.734668	0.614874	0.624006	1.45328	Q9CPU0	Q9CPU0	LGUL_MOUSE	Glo1	0	0	0	0
11.8273	12.6529	11.8803	11.3688	12.6763	12.773	13.0656	11.8638	11.0664	12.5325	6	7	5	7	7	7	6	7	5	7				0.179406	0.92484	0.199184	0.454427	Q9CPV4	Q9CPV4	GLOD4_MOUSE	Glod4	0	0	0	0
11.7022	12.9133	11.8208	12.288	12.9884	14.5412	12.9799	11.9149	10.3698	11.709	4	5	3	5	5	5	4	3	3	4				1.024	0.44386	1.1752	1.89548	Q9CQM9	Q9CQM9	GLRX3_MOUSE	Glrx3	0	0	0	0
10.4534	10.9482	11.0175	6.79514	10.4608	10.3443	9.15193	11.1536	9.76103	10.1059	4	4	4	2	4	3	2	4	1	3				0.0908643	0.955882	-0.211978	-0.246885	P26443	P26443	DHE3_MOUSE	Glud1	0	0	0	0
13.2459	14.0095	12.8774	12.2342	13.9835	13.2572	14.299	13.7929	12.4633	14.0298	13	13	8	12	12	12	12	12	7	12				0.260679	0.867912	-0.293857	-0.626115	P15105	P15105	GLNA_MOUSE	Glul	0	0	0	0
11.313	10.0185	10.1548	11.0424	9.47628	8.199	7.72444	10.5237	9.33521	8.88315	2	2	2	2	NaN	1	1	2	2	1				0.105854	0.949861	0.2223	0.283903	Q02596	Q02596	GLCM1_MOUSE	Glycam1	0	0	0	0
13.4403	12.1144	13.7176	13.32	11.0006	8.99431	8.17268	10.1551	11.0003	8.85337	2	2	2	2	2	2	1	2	2	1				0.576244	0.699419	1.50504	1.1977	P01642	P01642	KV5A9_MOUSE	Gm10881	0	0	0	0
15.3968	15.769	15.7632	16.1268	15.4802	15.1892	15.648	14.6646	16.1332	15.8977	2	3	2	3	2	2	2	2	2	2				0.152969	0.940368	0.117601	0.395061	Q3UR78	Q3UR78	CD048_MOUSE	Gm1673	0	0	0	0
19.832	19.5236	19.3098	19.6332	19.4304	19.2956	19.0826	19.6937	19.7041	19.1893	8	8	8	8	8	7	8	8	8	8				0.144379	0.944053	-0.0618073	-0.375333	Q60648	Q60648	SAP3_MOUSE	Gm2a	0	0	0	0
8.29975	9.6616	7.77598	9.3026	9.56967	9.69859	8.70686	9.15441	9.60569	9.60708	1	3	1	2	2	3	1	3	NaN	2				0.10664	0.950783	0.12693	0.285822	Q8K0C9	Q8K0C9	GMDS_MOUSE	Gmds	0	0	0	0
12.42	14.1806	13.7553	13.4327	13.6616	14.8936	14.4236	13.0897	12.022	13.7249	5	5	5	5	5	5	5	5	5	5				0.883132	0.516229	0.848746	1.68298	Q9CQI3	Q9CQI3	GMFB_MOUSE	Gmfb	0	0	0	0
7.27909	9.87068	7.64978	9.01855	9.70561	7.84608	9.33931	8.68864	8.42207	10.0463	1	2	1	2	2	2	1	1	NaN	2				0.0336117	0.989595	0.0630636	0.0964634	Q922H4	Q922H4	GMPPA_MOUSE	Gmppa	0	0	0	0
9.37088	10.1695	7.8748	8.72985	10.4409	11.5251	9.36632	9.50107	8.94908	9.15795	2	2	1	NaN	2	2	2	2	NaN	2				0.314495	0.840875	0.47896	0.732557	Q9DCZ1	Q9DCZ1	GMPR1_MOUSE	Gmpr	0	0	0	0
8.72486	9.61009	9.69838	8.67569	9.31703	9.34534	9.75333	9.41653	8.55585	10.4588	3	5	2	2	4	2	4	3	4	5				0.047532	0.986894	-0.0525721	-0.134499	P08752	P08752	GNAI2_MOUSE	Gnai2	0	0	0	0
10.2636	11.0897	10.209	10.1745	11.111	10.3422	10.5073	11.3034	9.59147	10.5216	2	3	2	3	3	3	3	3	3	3				0.166588	0.928317	0.147781	0.425888	P62874	P29387;P62874;Q61011;P62880	GBB1_MOUSE	Gnb1	0	0	0	0
10.1042	10.889	9.42871	10.3048	10.0942	10.6196	11.1956	10.6758	8.42615	11.05	5	5	3	5	5	4	3	4	1	4				0.0140198	0.995862	-0.0230602	-0.0410866	O88958	O88958	GNPI1_MOUSE	Gnpda1	0	0	0	0
9.48365	10.6337	7.29907	10.0623	9.61712	10.2949	9.32905	8.56498	9.34208	9.04389	2	2	1	2	2	2	2	2	NaN	2				0.295635	0.847877	0.428701	0.695817	O88958;Q9CRC9	Q9CRC9;O88958	GNPI1_MOUSE;GNPI2_MOUSE	Gnpda1;Gnpda2	0	0	0	0
10.4128	11.3124	8.36055	11.053	10.4286	11.5315	8.29565	9.64708	9.81703	10.371	2	5	1	5	4	4	1	3	2	3				0.576921	0.700152	0.828484	1.19883	Q9CRC9	Q9CRC9	GNPI2_MOUSE	Gnpda2	0	0	0	0
11.3937	11.3164	11.1625	11.766	11.3584	11.4031	10.7173	11.756	11.9159	10.8647	2	3	2	3	2	3	3	2	2	3				0.103985	0.949028	0.0717615	0.279335	Q6S5C2	Q6S5C2	GNPTG_MOUSE	Gnptg	0	0	0	0
14.7372	14.4108	14.8885	14.5606	14.6171	14.595	15.0952	14.8835	14.6612	14.6091	14	13	10	14	11	13	11	14	11	13				0.805152	0.564414	-0.182825	-1.56325	Q8BFR4	Q8BFR4	GNS_MOUSE	Gns	0	0	0	0
10.5877	10.7326	11.7887	10.9133	10.8884	10.6931	11.6497	10.8364	11.2367	10.6514	2	2	2	3	3	2	2	2	3	2				0.0130453	0.995147	0.0108379	0.038272	Q91XA2	Q91XA2	GOLM1_MOUSE	Golm1	0	0	0	0
12.9099	13.3248	15.6572	12.6771	13.5591	12.7903	14.8118	13.2488	14.9844	12.3668	16	16	17	15	15	15	16	15	17	15				0.0288866	0.990333	-0.0626276	-0.0833127	P05201	P05201	AATC_MOUSE	Got1	0	0	0	0
9.11708	10.1808	10.6087	7.03523	9.6179	8.7466	11.1299	9.02155	10.0169	9.59807	2	4	3	1	3	3	4	4	2	2				0.312582	0.841998	-0.538854	-0.728857	P05202	P05202	AATM_MOUSE	Got2	0	0	0	0
12.5256	12.4395	8.32763	12.1467	12.0893	12.9542	12.113	7.37	11.3782	12.5626	3	3	1	3	3	2	3	1	2	2				0.117863	0.948947	0.401584	0.312952	O35930	O35930	GP1BA_MOUSE	Gp1ba	0	0	0	0
14.9754	14.6169	14.6585	14.9076	14.6626	14.6577	14.3093	15.0823	14.4513	14.9794	15	14	12	15	14	13	14	15	14	12				0.13548	0.94834	-0.0589024	-0.354657	Q9QZF2	Q9QZF2	GPC1_MOUSE	Gpc1	0	0	0	0
11.0473	10.8749	11.3903	11.1579	10.8274	10.5351	10.9348	11.5469	11.2697	10.8663	6	6	4	6	5	4	4	4	4	6				0.412861	0.796424	-0.175871	-0.915909	P51655	P51655	GPC4_MOUSE	Gpc4	0	0	0	0
11.5521	11.352	12.4813	11.7928	11.6359	11.4864	12.1026	12.0451	12.3369	11.7777	7	7	6	6	7	7	4	7	6	7				0.398704	0.807178	-0.213176	-0.89028	Q8CAL5	Q8CAL5	GPC5_MOUSE	Gpc5	0	0	0	0
14.5702	11.787	12.3312	11.2908	14.3926	14.7807	14.2171	13.3098	12.5998	12.8643	14	10	8	9	15	14	14	13	8	10				0.320427	0.839731	-0.595771	-0.743995	P13707	P13707	GPDA_MOUSE	Gpd1	0	0	0	0
10.8796	11.173	10.7027	9.48219	10.5173	11.2356	10.8606	10.407	7.30083	12.2426	3	4	3	2	5	4	4	4	NaN	4				0.122265	0.951762	0.284028	0.323473	Q3ULJ0	Q3ULJ0	GPD1L_MOUSE	Gpd1l	0	0	0	0
8.23272	9.53367	9.59799	9.20446	10.0246	9.81925	8.3878	9.73599	9.34972	9.29373	2	2	2	2	2	2	NaN	1	NaN	NaN				1.07017	0.410622	0.635993	1.96437	Q8BUV3	Q8BUV3	GEPH_MOUSE	Gphn	0	0	0	0
10.7784	11.9457	13.4988	10.5954	12.2982	12.7648	11.8497	11.5933	11.6942	10.8638	13	14	13	12	14	14	13	12	11	13				0.847125	0.536771	0.864711	1.62792	P06745	P06745	G6PI_MOUSE	Gpi	0	0	0	0
15.586	15.4263	15.1072	15.5235	15.2679	14.6874	15.0015	15.0312	15.27	15.1858	21	22	18	22	20	19	18	20	19	20				0.0237473	0.992386	-0.0124403	-0.0688643	O70362	O70362	PHLD_MOUSE	Gpld1	0	0	0	0
11.574	11.5868	11.7959	11.2694	11.6132	12.0822	12.2666	11.7734	10.4644	12.2434	3	3	2	3	3	3	2	3	2	3				0.00488266	0.997584	0.00512543	0.014456	P35802	P35802	GPM6A_MOUSE	Gpm6a	0	0	0	0
13.7559	13.9542	14.5125	14.1064	8.43353	14.4398	14.8243	14.0649	14.0981	12.7572	2	2	2	2	1	2	2	2	2	2				0.281046	0.858207	-0.810819	-0.666992	Q8C419	Q8C419	GP158_MOUSE	Gpr158	0	0	0	0
15.9256	16.6049	15.5931	16.6686	16.4404	15.7509	16.0105	16.1128	16.1702	16.4367	3	4	3	5	3	3	2	3	3	2				0.126509	0.949641	0.0804249	0.333551	Q9QY42	Q9QY42	GPR37_MOUSE	Gpr37	0	0	0	0
11.7033	9.37335	10.533	11.1267	10.5015	11.5503	11.6367	10.8582	9.79762	9.61581	3	3	2	2	4	4	4	3	2	3				0.0660372	0.971057	-0.105392	-0.183541	Q8QZR5	Q8QZR5	ALAT1_MOUSE	Gpt	0	0	0	0
11.7593	11.7843	11.887	10.6723	12.0328	12.2891	12.3722	11.5835	12.1341	11.2997	7	8	6	8	8	8	8	7	6	7				0.106704	0.951264	-0.0966412	-0.285978	P11352	P11352	GPX1_MOUSE	Gpx1	0	0	0	0
16.0099	16.1077	15.0886	15.9603	15.9141	15.751	16.305	16.0298	14.398	16.5033	7	7	7	7	7	6	6	7	7	6				0.0742298	0.963526	-0.0848549	-0.20474	P46412	P46412	GPX3_MOUSE	Gpx3	0	0	0	0
9.10494	10.9622	10.0596	8.25507	11.1282	11.5057	10.3606	9.4602	7.92758	9.76808	2	2	2	2	2	2	2	2	1	2				0.758502	0.592161	1.05786	1.49068	O70325	O70325	GPX4_MOUSE	Gpx4	0	0	0	0
11.0427	11.4237	11.9829	11.4018	12.0703	11.6899	11.6916	11.4339	11.1883	11.6642	6	7	5	7	7	7	5	6	5	6				0.85709	0.533025	0.309604	1.64319	Q60631	Q60631	GRB2_MOUSE	Grb2	0	0	0	0
11.9325	12.6147	12.3306	12.0051	12.8134	12.9876	12.5608	12.1632	11.5093	12.0322	8	9	5	8	6	8	8	7	4	7				1.15733	0.370135	0.510699	2.09377	Q91Z53	Q91Z53	GRHPR_MOUSE	Grhpr	0	0	0	0
13.1364	13.0088	12.6175	13.2157	12.111	11.3059	12.1723	12.8448	13.2479	12.2417	12	12	11	12	10	10	9	12	11	11				0.285959	0.85625	-0.276826	-0.67674	Q9Z2W8	Q9Z2W8	GRIA4_MOUSE	Gria4	0	0	0	0
14.7018	15.1858	14.7852	14.848	14.8116	14.4957	14.792	14.7378	14.1276	14.2763	11	11	11	11	10	10	8	11	10	11				0.900544	0.506839	0.298177	1.70948	P28798	P28798	GRN_MOUSE	Grn	0	0	0	0
11.9042	11.7896	11.0727	12.2757	10.658	11.6965	11.468	11.0511	12.1656	12.2788	2	2	2	2	2	2	2	2	2	2				0.325935	0.838326	-0.275036	-0.754567	Q8R1I2	Q8R1I2	GRP_MOUSE	Grp	0	0	0	0
18.7227	18.7121	18.8094	18.7292	19.0224	18.3385	18.527	18.5982	18.9269	18.5278	32	33	29	34	32	29	27	31	31	30				0.182298	0.923832	0.0617607	0.460805	P13020	P13020	GELS_MOUSE	Gsn	0	0	0	0
12.1945	13.1346	13.9641	12.7526	13.2034	12.076	12.8449	12.4851	12.6102	11.4305	7	7	7	7	7	7	6	7	7	5				0.968953	0.473236	0.713086	1.81292	P47791	P47791	GSHR_MOUSE	Gsr	0	0	0	0
14.5634	15.3341	13.8118	13.5344	15.6759	15.1415	15.5604	14.8463	13.0061	15.5479	10	10	8	10	10	10	9	10	7	10				0.00280957	1	-0.0052948	-0.00833787	P10649	P10649	GSTM1_MOUSE	Gstm1	0	0	0	0
12.5488	12.8755	11.6306	10.6456	12.372	12.3913	12.4745	12.276	10.6596	12.2455	8	8	6	6	8	7	7	7	6	8				0.0387536	0.986295	-0.0579021	-0.110634	P15626	Q8R5I6;P15626	GSTM2_MOUSE	Gstm2	0	0	0	0
10.74	11.0659	11.3801	8.91266	11.4454	11.612	10.9814	11.1421	8.52882	11.6965	6	7	3	4	7	7	5	6	2	7				0.137158	0.94755	0.26544	0.358574	P48774	P48774	GSTM5_MOUSE	Gstm5	0	0	0	0
8.80381	10.3975	8.93432	7.99253	9.98904	8.49114	10.5777	7.01368	7.04837	9.81432	2	2	NaN	NaN	2	1	2	1	1	2				0.247808	0.875158	0.50933	0.599878	Q80W21	Q80W21	GSTM7_MOUSE	Gstm7	0	0	0	0
13.8574	13.9208	12.7486	12.6698	14.0437	13.7135	13.5725	13.2621	12.6406	14.2693	8	8	5	8	7	7	7	8	5	7				0.0923056	0.956662	-0.101088	-0.250483	P19157	P19157	GSTP1_MOUSE	Gstp1	0	0	0	0
8.57442	11.6912	6.45843	7.81028	12.2756	11.8259	8.17	8.90184	8.81741	12.2025	1	2	1	1	2	2	1	1	1	2				0.193027	0.922734	0.679046	0.484276	Q64471	Q64471	GSTT1_MOUSE	Gstt1	0	0	0	0
8.91436	10.147	7.66218	8.83642	10.4117	9.53634	7.63886	9.00862	7.9923	7.41698	2	2	1	2	2	2	2	2	NaN	2				1.02392	0.442597	1.1245	1.89536	Q61133	Q61133	GSTT2_MOUSE	Gstt2	0	0	0	0
9.1425	9.25396	10.076	10.4688	8.17182	7.93613	7.24724	9.68759	8.07161	8.88774	1	2	2	2	NaN	1	1	2	NaN	1				0.387709	0.810338	0.574	0.870212	O09051	O09051	GUC2B_MOUSE	Guca2b	0	0	0	0
9.24939	9.18666	9.09094	7.88294	9.43381	9.17341	7.6894	8.86158	6.6201	8.63601	1	2	1	1	2	2	1	1	NaN	1				0.67404	0.64461	0.742259	1.35703	Q64520	Q64520	KGUA_MOUSE	Guk1	0	0	0	0
10.7196	9.3639	7.71057	9.35333	10.3398	10.4133	8.35361	9.40371	7.98715	6.56556	2	NaN	2	NaN	2	2	1	2	NaN	NaN				0.4465	0.774599	0.830256	0.975927	Q9Z1E4	Q9Z1E4	GYS1_MOUSE	Gys1	0	0	0	0
10.632	12.3037	12.3233	10.5883	11.4972	11.6244	12.3184	12.1827	11.4195	11.3472	2	2	2	2	2	2	2	2	2	2				0.0714451	0.965236	0.0874422	0.197568	P15864;P43274;P43277	P43275;P15864;P43274;P43277	H12_MOUSE;H13_MOUSE;H14_MOUSE	H1-2;H1-3;H1-4	0	0	0	0
13.0194	15.0631	14.4831	12.974	13.9157	13.7484	15.4616	14.4507	14.1405	14.3424	3	3	3	3	3	3	3	3	3	3				0.185761	0.923018	-0.246032	-0.468413	C0HKE1;C0HKE2;C0HKE3;C0HKE4;C0HKE5;C0HKE6;C0HKE7;C0HKE8;C0HKE9;Q64523;Q6GSS7;Q8BFU2;Q8CGP5;Q8CGP6;Q8CGP7;Q8R1M2	C0HKE3;Q8CGP7;Q8CGP6;Q64523;Q8CGP5;C0HKE6;C0HKE8;C0HKE5;C0HKE9;C0HKE1;Q8R1M2;Q8BFU2;C0HKE2;C0HKE7;Q8CGP4;C0HKE4;Q6GSS7	H2A1B_MOUSE;H2A1C_MOUSE;H2A1D_MOUSE;H2A1E_MOUSE;H2A1F_MOUSE;H2A1G_MOUSE;H2A1H_MOUSE;H2A1I_MOUSE;H2A1K_MOUSE;H2A1N_MOUSE;H2A1O_MOUSE;H2A1P_MOUSE;H2A2A_MOUSE;H2A2C_MOUSE;H2A3_MOUSE;H2AJ_MOUSE	H2ac11;H2ac12;H2ac13;H2ac15;H2ac20;H2ac25;H2ac4;H2ac6;H2ac7;H2ac8;H2aj;Hist1h2af;Hist1h2an;Hist1h2ao;Hist1h2ap;Hist2h2aa2	0	0	0	0
15.0108	16.1802	16.0608	14.113	15.7038	15.1152	16.412	16.111	14.0778	15.833	2	2	2	2	2	2	2	2	2	2				0.0333142	0.98969	-0.0542982	-0.095639	P10853;P10854;Q64475;Q64478;Q64524;Q64525;Q6ZWY9;Q8CGP0;Q8CGP1;Q8CGP2;Q9D2U9	P10854;Q6ZWY9;Q64525;Q64475;P70696;Q64524;Q64478;Q9D2U9;P10853;Q8CGP0;Q8CGP2;Q8CGP1	H2B1B_MOUSE;H2B1C_MOUSE;H2B1F_MOUSE;H2B1H_MOUSE;H2B1K_MOUSE;H2B1M_MOUSE;H2B1P_MOUSE;H2B2B_MOUSE;H2B2E_MOUSE;H2B3A_MOUSE;H2B3B_MOUSE	H2bc12;H2bc14;H2bc15;H2bc21;H2bc26;H2bc3;H2bc8;H2bc9;H2bu2;Hist1h2bp;Hist2h2bb	0	0	0	0
11.1506	11.0766	8.46557	10.8185	8.6758	8.67769	8.92475	10.6324	7.43237	6.78484	3	2	1	3	2	1	1	2	1	1				0.219311	0.905103	0.557864	0.540583	P01901	P01901	HA1B_MOUSE	H2-K1	0	0	0	0
14.6425	14.0956	14.5805	14.4359	14.0927	13.3348	13.7037	14.2144	14.1898	14.2633	12	9	11	12	11	10	10	11	9	11				0.138492	0.947991	-0.0948444	-0.361682	P01898	P01898;Q8HWB2;G3UXE9	HA10_MOUSE	H2-Q10	0	0	0	0
12.2921	11.957	11.2336	11.8932	11.1617	10.0732	11.3836	11.4281	11.048	11.3005	3	3	3	3	3	3	3	3	3	3				0.232032	0.883145	-0.226738	-0.567265	Q8HWB2	Q8HWB2	Q8HWB2_MOUSE	H2-Q4	0	0	0	0
13.6988	15.5983	14.5817	13.9688	14.2753	14.2929	16.042	15.5249	14.7298	14.9248	5	6	5	5	5	5	4	6	5	6				0.408477	0.796849	-0.440676	-0.907997	P62806	P62806	H4_MOUSE	H4c16	0	0	0	0
12.8716	12.6462	12.675	12.5078	12.737	12.2043	12.7701	12.8861	12.2886	12.1677	6	6	5	6	6	6	6	6	6	5				0.086991	0.953792	-0.0427389	-0.237175	Q8K0D2	Q8K0D2	HABP2_MOUSE	Habp2	0	0	0	0
10.8768	11.5198	10.6642	8.07705	10.8511	10.8268	11.6569	11.7228	8.08569	10.4711	3	3	3	1	3	3	3	3	1	2				0.0709013	0.965148	-0.174853	-0.196163	Q61425	Q61425	HCDH_MOUSE	Hadh	0	0	0	0
14.6915	8.94563	14.0164	14.2867	14.1328	13.383	8.51371	15.5653	13.9623	14.7883	2	1	2	2	2	2	1	2	2	2				0.128726	0.949689	-0.551339	-0.338791	Q9EQ21	Q9EQ21	HEPC_MOUSE	Hamp	0	0	0	0
7.7851	9.6345	9.02833	9.03284	8.82874	7.73268	8.08103	9.67741	7.72925	8.29253	1	2	NaN	2	1	2	NaN	2	NaN	1				0.54137	0.725545	0.538354	1.13941	Q80T19;Q9EQ21	Q80T19;Q9EQ21	HEPC2_MOUSE;HEPC_MOUSE	Hamp;Hamp2	0	0	0	0
12.2958	11.834	11.551	12.4185	12.3744	11.9869	11.5997	12.9177	12.3592	11.9812	3	3	2	3	2	3	2	3	3	3				0.310069	0.84191	-0.197769	-0.723988	Q80WM4	Q80WM4	HPLN4_MOUSE	Hapln4	0	0	0	0
9.7676	10.4749	9.42174	9.33219	10.0817	11.8455	10.784	10.5569	8.69241	9.57893	3	3	2	3	4	4	3	3	NaN	3				0.249332	0.874329	0.355212	0.603003	Q61035	Q99KK9;Q61035	HARS1_MOUSE	Hars1	0	0	0	0
20.401	20.7418	20.7	18.1064	21.7569	21.494	20.0495	21.8328	21.1585	20.3896	11	12	10	11	12	11	9	12	11	11				0.106508	0.950465	-0.206454	-0.285499	P01942	P01942	HBA_MOUSE	Hba	0	0	0	0
21.6273	21.664	21.7156	18.5716	22.6523	22.6624	21.087	22.6832	22.2386	21.1988	13	13	13	13	12	12	12	13	13	12				0.149227	0.941754	-0.313793	-0.386496	A8DUK4	P02088;A8DUK4	A8DUK4_MOUSE	Hbb-bs	0	0	0	0
20.8077	20.8668	21.0217	7.69781	22.1174	22.2747	7.96085	21.6913	21.4474	7.80117	3	2	2	1	3	3	1	3	2	1				0.278169	0.860116	2.85401	0.661264	P02104	P02104	HBE_MOUSE	Hbb-y	0	0	0	0
16.2721	16.4846	16.3196	16.6531	16.3523	16.411	7.18576	17.2793	16.8412	16.489	2	2	2	2	2	2	1	2	2	2				0.377418	0.816638	1.63062	0.851296	O55241	O55241	OREX_MOUSE	Hcrt	0	0	0	0
6.03747	9.8032	8.46807	6.30872	9.75778	9.95566	9.0943	7.84308	7.9076	9.99134	1	2	1	1	2	2	1	1	1	2				0.303908	0.844589	0.683925	0.712005	Q3SXD3	Q3SXD3	HDDC2_MOUSE	Hddc2	0	0	0	0
9.44718	10.5084	7.12455	8.88024	9.764	9.95443	10.5427	9.9608	8.0758	10.2776	2	2	1	NaN	3	3	2	2	NaN	3				0.230433	0.885068	-0.414484	-0.56393	P51859	P51859	HDGF_MOUSE	Hdgf	0	0	0	0
12.4705	11.5276	8.78179	12.3878	12.4293	11.6259	12.2991	7.8329	9.52293	12.4316	2	2	1	2	2	2	2	1	1	2				0.145432	0.942383	0.439068	0.377764	Q69ZR2	Q69ZR2	HECD1_MOUSE	Hectd1	0	0	0	0
13.8899	13.4923	12.8907	13.7496	13.4504	12.9037	13.5172	13.7852	13.0162	13.6461	8	6	6	8	7	7	6	7	6	7				0.573942	0.700301	-0.273574	-1.19388	E9Q7X6	E9Q7X6	HEG1_MOUSE	Heg1	0	0	0	0
12.3086	12.2671	12.4773	12.8166	12.6498	12.4906	12.4784	12.3308	12.6461	12.7297	17	16	14	18	14	14	11	17	13	13				0.126754	0.950504	0.041551	0.33413	Q9Z0Z4	Q9Z0Z4	HEPH_MOUSE	Heph	0	0	0	0
15.545	15.3601	15.2365	15.2051	14.5982	14.8894	15.0136	15.211	15.0475	14.6092	13	11	11	11	11	11	11	10	12	11				0.0470957	0.986591	-0.0274033	-0.133323	P29416	P29416	HEXA_MOUSE	Hexa	0	0	0	0
18.696	18.7749	18.997	18.8476	18.691	18.7239	18.6928	18.8874	18.7712	18.7148	30	29	30	31	29	30	27	31	31	29				0.366312	0.822153	0.0544342	0.830734	P20060	P20060	HEXB_MOUSE	Hexb	0	0	0	0
14.2539	14.0168	13.8897	14.2064	13.693	12.8429	13.4912	13.6827	13.7798	13.3802	12	11	11	12	12	10	6	11	10	10				0.0148062	0.996452	0.0121883	0.0433538	Q9R098	Q9R098	HGFA_MOUSE	Hgfac	0	0	0	0
11.2533	12.3271	11.2373	10.4356	12.1118	12.2395	11.3811	11.9816	7.12293	12.4983	4	4	2	4	4	4	3	3	1	3				0.35153	0.82994	0.822846	0.803112	Q91VF2	Q91VF2	HNMT_MOUSE	Hnmt	0	0	0	0
11.9827	10.9588	13.1417	10.5447	11.6319	12.3402	12.5746	12.843	11.5471	12.6015	3	3	3	3	3	3	3	3	3	3				0.528576	0.729627	-0.58631	-1.11781	O88569	O88569	ROA2_MOUSE	Hnrnpa2b1	0	0	0	0
9.89158	10.1074	10.2466	7.88529	10.0514	10.2495	11.1803	9.18655	9.64835	9.73687	3	3	2	1	3	3	2	3	2	3				0.150584	0.941659	-0.220689	-0.389606	Q99020	Q99020	ROAA_MOUSE	Hnrnpab	0	0	0	0
8.6952	8.52207	9.65293	7.65116	9.57915	8.92025	10.7799	9.27531	7.67717	8.32427	2	2	2	1	2	2	2	2	1	2				0.0468638	0.986405	-0.0852559	-0.132697	Q9Z204	Q9Z204	HNRPC_MOUSE	Hnrnpc	0	0	0	0
10.3313	9.89659	8.81614	9.76614	11.1316	9.92475	11.5115	9.04905	9.83023	10.2434	3	3	3	2	3	3	3	3	2	3				0.212528	0.910164	-0.286052	-0.526207	Q60668	Q60668	HNRPD_MOUSE	Hnrnpd	0	0	0	0
11.8056	11.5557	11.8797	10.7	11.819	12.4411	13.0305	11.8895	11.4959	11.8597	6	5	6	6	6	6	5	6	4	6				0.387937	0.810805	-0.337119	-0.870629	P61979	P61979	HNRPK_MOUSE	Hnrnpk	0	0	0	0
14.3906	13.9767	12.6749	14.1179	13.8683	13.5394	12.4321	12.4276	13.0188	14.6129	15	15	8	15	14	13	12	13	12	14				0.191287	0.923695	0.259029	0.480489	Q61646	Q61646	HPT_MOUSE	Hp	0	0	0	0
21.0456	20.9417	21.1098	20.7486	20.4729	20.0038	21.0519	21.3498	20.9491	20.7965	29	26	28	29	28	28	28	28	28	26				0.95247	0.478037	-0.383213	-1.78808	Q91X72	Q91X72	HEMO_MOUSE	Hpx	0	0	0	0
16.576	16.5255	16.5297	16.7524	16.7254	15.8858	16.3614	16.9067	16.7364	16.6734	14	13	13	14	11	11	11	14	12	12				0.41687	0.796583	-0.167007	-0.923125	Q9ESB3	Q9ESB3	HRG_MOUSE	Hrg	0	0	0	0
10.2564	10.8646	10.7167	11.1751	10.8275	10.7768	10.6006	11.231	11.5489	11.5668	2	2	2	3	3	2	2	2	2	3				0.254793	0.869918	-0.168591	-0.614158	Q9QYK4	Q9QYK4	H6ST3_MOUSE	Hs6st3	0	0	0	0
13.6917	14.3746	13.5899	13.5857	14.0659	14.6288	13.971	13.6121	12.5924	13.6824	12	13	11	13	13	13	13	12	7	12				0.898603	0.505027	0.539057	1.70653	P07901	P07901	HS90A_MOUSE	Hsp90aa1	0	0	0	0
14.7178	14.7937	13.8518	14.1165	14.8663	15.0556	14.7804	14.4161	13.6283	14.4917	11	12	11	10	10	10	10	12	10	10				0.16278	0.932202	0.129947	0.417324	P07901;P11499	P07901;P11499	HS90A_MOUSE;HS90B_MOUSE	Hsp90aa1;Hsp90ab1	0	0	0	0
15.0542	15.0801	14.2267	13.7553	15.2629	15.1654	15.3505	14.8518	13.9459	15.0142	14	14	11	14	13	11	12	14	9	13				0.14615	0.942933	-0.145241	-0.37942	P11499	P11499	HS90B_MOUSE	Hsp90ab1	0	0	0	0
14.1916	13.3743	13.9058	13.2305	13.5411	13.9556	14.3723	13.6559	13.8387	13.4363	2	2	2	2	2	2	2	2	2	2				0.658581	0.65401	-0.297486	-1.33221	P08113;P11499	P08113;P11499	ENPL_MOUSE;HS90B_MOUSE	Hsp90ab1;Hsp90b1	0	0	0	0
13.08	13.472	13.7869	13.5375	13.8212	13.0688	13.1491	13.6096	13.6462	13.8283	15	16	15	15	15	14	15	16	15	16				0.14346	0.944391	0.0746576	0.373211	P08113	P08113	ENPL_MOUSE	Hsp90b1	0	0	0	0
8.82756	10.6587	10.0548	9.3448	10.241	12.204	10.7216	9.39819	9.26741	9.77703	5	8	2	5	6	12	4	3	1	8				0.812591	0.561895	0.902307	1.57476	Q8K0U4	Q8K0U4	HS12A_MOUSE	Hspa12a	0	0	0	0
9.384	10.6773	10.6857	9.71887	11.3215	10.6166	10.4648	11.8191	9.41811	10.4653	6	6	3	6	5	6	4	6	3	5				0.233951	0.883352	0.293764	0.57126	P17879;Q61696	Q61696;P17879	HS71A_MOUSE;HS71B_MOUSE	Hspa1a;Hspa1b	0	0	0	0
14.5466	15.0039	14.4862	14.2534	14.9271	15.9723	14.944	14.6831	13.9858	14.479	2	2	2	2	2	2	2	2	2	2				0.576277	0.700406	0.400885	1.19776	P17156;P20029;P63017	Q61696;P17156;P63017;P20029;P16627;P17879	BIP_MOUSE;HSP72_MOUSE;HSP7C_MOUSE	Hspa2;Hspa5;Hspa8	0	0	0	0
13.7754	14.3232	13.8303	13.4454	14.1194	15.4354	14.0655	13.6786	12.8571	13.7731	6	6	6	6	6	6	6	6	5	5				0.784316	0.580909	0.600823	1.53094	P17156;P63017	Q61696;P17156;P63017;P16627;P17879	HSP72_MOUSE;HSP7C_MOUSE	Hspa2;Hspa8	0	0	0	0
9.28814	10.2651	8.91758	10.0005	10.8947	11.169	10.3013	8.99169	8.91425	7.08341	4	6	4	6	6	6	2	3	1	1				1.12329	0.387896	1.33364	2.04331	P48722	P48722	HS74L_MOUSE	Hspa4l	0	0	0	0
14.7488	15.0602	15.0699	15.0361	15.098	14.8229	15.1679	15.2329	14.6649	15.1913	24	22	24	24	23	22	21	24	21	22				0.0437252	0.988276	0.0162806	0.124199	P20029	P20029	BIP_MOUSE	Hspa5	0	0	0	0
15.757	16.6657	15.4451	15.8283	16.5036	17.2877	15.8736	15.7595	13.9068	15.5428	20	20	16	20	20	20	18	18	15	19				1.08913	0.403825	0.978135	1.99259	P63017	P63017	HSP7C_MOUSE	Hspa8	0	0	0	0
9.14673	9.50413	9.4044	8.43485	9.45424	10.0411	10.291	9.65901	8.90789	9.2454	3	4	3	3	4	4	3	4	2	4				0.084666	0.954769	-0.0822685	-0.231317	P38647	P38647	GRP75_MOUSE	Hspa9	0	0	0	0
13.5709	14.5559	13.2497	13.1262	14.6768	14.8306	13.9537	13.0409	12.0764	13.0069	6	6	3	6	6	6	4	4	2	4				1.07111	0.410909	0.958083	1.96577	P14602	P14602	HSPB1_MOUSE	Hspb1	0	0	0	0
10.858	11.4488	11.193	10.3093	11.3211	10.9859	11.7791	11.7285	10.2141	10.554	11	11	9	10	11	11	11	11	9	10				0.0230048	0.9906	0.0248766	0.0667641	P63038	P63038	CH60_MOUSE	Hspd1	0	0	0	0
11.6448	13.1746	11.8729	11.3781	12.7177	12.3375	12.7466	11.6794	11.6106	12.0454	3	3	3	3	3	3	3	3	3	3				0.415991	0.794654	0.350797	0.921545	Q64433	Q64433;Q9JI95	CH10_MOUSE	Hspe1	0	0	0	0
15.1187	15.2411	15.1803	15.1466	15.0772	14.7386	15.0124	15.1802	15.0757	15.4019	21	20	16	21	19	19	15	21	19	19				0.31315	0.841862	-0.0810322	-0.729956	Q05793	Q05793	PGBM_MOUSE	Hspg2	0	0	0	0
13.3312	13.6783	13.5536	13.1657	12.9291	12.6045	13.7104	13.1233	13.3091	13.0535	11	11	10	12	11	10	10	11	11	12				0.210605	0.9112	-0.119254	-0.522112	Q9R118	Q9R118	HTRA1_MOUSE	Htra1	0	0	0	0
10.3743	10.1039	11.0652	9.6915	10.4527	10.1511	11.0181	10.8012	10.741	10.9053	5	6	5	6	6	5	3	5	5	5				1.01343	0.448607	-0.475111	-1.87967	Q9JKR6	Q9JKR6	HYOU1_MOUSE	Hyou1	0	0	0	0
18.5995	18.0117	18.11	18.1733	17.9184	17.6846	17.5872	18.4054	17.899	18.1592	32	31	29	35	33	32	29	31	32	31				0.326919	0.83878	-0.150476	-0.756452	Q9DBD0	Q9DBD0	ICA_MOUSE	Ica	0	0	0	0
12.8863	12.9436	12.5847	12.5364	11.3534	11.5181	13.1622	12.3198	12.4907	11.3731	7	7	6	7	5	5	6	6	6	6				0.242564	0.877099	-0.259163	-0.589095	P13597	P13597	ICAM1_MOUSE	Icam1	0	0	0	0
11.1779	11.1683	10.0605	10.8735	7.9227	7.88875	8.64661	11.0913	8.08405	8.89688	2	2	2	2	1	1	1	2	1	1				0.00118073	1	0.00337143	0.00351053	P35330	P35330	ICAM2_MOUSE	Icam2	0	0	0	0
13.9618	13.8774	13.3391	14.194	13.9468	13.4977	13.9981	13.7151	13.8509	13.526	5	6	4	6	5	5	6	6	5	6				0.0808795	0.959444	-0.0394197	-0.221728	Q9JHJ8	Q9JHJ8	ICOSL_MOUSE	Icoslg	0	0	0	0
10.8268	10.2133	9.60557	10.2894	11.243	12.2441	10.263	11.4877	8.39483	10.9686	4	6	4	6	8	8	4	7	1	6				0.185454	0.922268	0.330872	0.46774	Q9JHR7	Q9JHR7	IDE_MOUSE	Ide	0	0	0	0
12.9255	14.1808	13.8477	13.2061	13.9834	14.8189	14.0889	13.3246	12.0711	13.3899	13	15	13	15	14	15	13	14	11	13				1.10359	0.395291	0.847366	2.01408	O88844	O88844	IDHC_MOUSE	Idh1	0	0	0	0
10.5285	11.1934	11.6547	9.23007	11.8858	11.5942	10.9313	11.0007	7.51279	9.90971	8	8	5	2	8	6	6	7	NaN	4				0.705442	0.635478	1.13503	1.4071	P54071	P54071	IDHP_MOUSE	Idh2	0	0	0	0
10.3997	10.5855	10.4707	10.9801	11.1492	11.3682	10.6296	10.4484	8.37828	11.0056	3	3	3	3	3	3	2	3	2	3				0.767111	0.584187	0.73844	1.50413	P58044	P58044	IDI1_MOUSE	Idi1	0	0	0	0
14.9747	14.5985	14.6552	14.8074	14.6068	14.9916	14.7641	15.2462	14.786	15.0429	11	11	11	11	10	10	10	11	11	10				1.08501	0.403926	-0.230853	-1.98646	Q08890	Q08890	IDS_MOUSE	Ids	0	0	0	0
11.9019	10.956	10.8847	11.5205	12.2074	11.5471	11.5722	11.2485	11.5827	12.0241	4	4	3	4	4	4	3	3	3	4				0.393055	0.808438	-0.242756	-0.879988	P48441	P48441	IDUA_MOUSE	Idua	0	0	0	0
14.2076	14.2291	13.9653	14.1787	13.0832	12.8538	13.1862	13.8563	13.0429	13.1304	5	5	4	5	4	4	3	5	4	3				0.190682	0.923454	0.177333	0.47917	Q9ESY9	Q9ESY9	GILT_MOUSE	Ifi30	0	0	0	0
15.75	15.8107	16.0693	15.7384	15.6445	15.6252	16.046	15.8385	15.9294	15.6611	5	5	5	5	5	5	5	5	5	5				0.269438	0.864007	-0.067379	-0.643789	O35664	O35664	INAR2_MOUSE	Ifnar2	0	0	0	0
10.1498	10.085	10.4001	9.70893	8.86715	7.84842	8.91399	10.4132	10.656	9.60431	3	2	3	3	2	1	2	2	3	2				0.469179	0.763214	-0.565552	-1.01574	Q9EQS9	Q9EQS9	IGDC4_MOUSE	Igdcc4	0	0	0	0
12.9123	12.1717	12.8004	12.9827	12.9673	11.8254	11.3481	12.6921	13.3008	12.6333	3	2	2	3	2	2	2	3	2	2				0.023784	0.992888	-0.0278231	-0.0689678	P05017	P05017	IGF1_MOUSE	Igf1	0	0	0	0
17.0279	16.6502	17.3072	16.6934	17.2437	17.1859	17.5398	17.4505	17.8222	17.3502	6	6	6	6	6	6	6	7	7	6				1.22769	0.334426	-0.422017	-2.19778	P09535	P09535	IGF2_MOUSE	Igf2	0	0	0	0
9.62864	9.64481	10.1382	9.92251	8.39482	9.49763	9.22697	9.45383	7.33951	9.82392	4	3	2	4	2	3	2	4	1	3				0.341652	0.838492	0.425011	0.784489	Q07113	Q07113	MPRI_MOUSE	Igf2r	0	0	0	0
14.5865	14.0517	14.8932	14.3029	13.6587	13.0484	13.7085	14.6806	14.5043	13.506	15	15	15	15	13	10	8	15	14	11				0.210999	0.911039	-0.206217	-0.522952	P70389	P70389	ALS_MOUSE	Igfals	0	0	0	0
16.6094	16.5671	17.0435	16.8698	17.4035	17.2388	16.9524	17.2389	17.4809	17.2183	11	10	9	11	11	10	8	10	10	11				0.139007	0.948252	-0.0754192	-0.362882	P47877	P47877	IBP2_MOUSE	Igfbp2	0	0	0	0
15.8821	14.9766	15.0999	15.3882	15.8334	14.8974	15.2038	15.6428	16.1528	15.3061	11	11	11	11	11	10	11	11	11	11				0.844574	0.538226	-0.398416	-1.62401	P47878	P47878	IBP3_MOUSE	Igfbp3	0	0	0	0
15.2766	15.5357	15.9485	15.7798	15.7285	15.3255	15.2214	15.486	15.6895	15.1625	8	7	7	8	8	7	6	8	8	8				1.1266	0.386872	0.296423	2.04823	P47879	P47879	IBP4_MOUSE	Igfbp4	0	0	0	0
14.4707	14.4788	13.2713	14.5801	14.5574	14.507	14.2553	14.7288	14.6963	14.3096	10	10	8	10	9	8	6	9	8	9				0.343634	0.837102	-0.2132	-0.788237	Q07079	Q07079	IBP5_MOUSE	Igfbp5	0	0	0	0
16.9075	16.5256	16.881	16.5971	17.1422	16.7827	16.6106	16.9429	17.5593	16.6636	9	8	8	9	8	8	7	8	8	8				0.324169	0.835369	-0.151065	-0.751182	P47880	P47880	IBP6_MOUSE	Igfbp6	0	0	0	0
15.1602	15.2005	15.2626	15.1351	14.8997	14.6623	14.4344	15.3848	15.4503	14.915	9	9	9	9	8	8	8	9	9	9				0.0614931	0.975742	-0.036939	-0.171651	Q61581	Q61581	IBP7_MOUSE	Igfbp7	0	0	0	0
14.4501	12.9675	13.1447	13.3742	12.6532	12.8664	15.0295	13.6381	12.7817	12.6586	6	6	6	6	6	6	6	6	5	6				0.756443	0.593823	-0.710375	-1.48746	A0A0A6YXW6	P01878;A0A0A6YXW6	A0A0A6YXW6_MOUSE	Igha	0	0	0	0
14.3219	16.5075	14.9484	16.0563	13.2762	13.7953	15.2141	14.1703	15.2117	13.7014	6	6	5	6	4	5	6	5	5	4				0.23235	0.884683	0.392879	0.567929	P01869	P01869	IGH1M_MOUSE	Ighg1	0	0	0	0
21.1011	19.4642	19.5859	19.6761	16.5225	16.8315	20.055	19.2318	19.5247	18.2916	14	15	12	15	10	12	13	14	13	13				0.726629	0.618959	-1.2248	-1.44062	P01867	P01867	IGG2B_MOUSE	Ighg2b	0	0	0	0
19.4868	18.8123	18.5911	19.7891	17.5192	15.9308	19.4519	18.4777	18.1817	18.0339	13	12	13	13	10	9	10	12	12	9				0.361596	0.823203	-0.59791	-0.821953	F6TQW2	P01865;P01864;F6TQW2;P01863	F6TQW2_MOUSE	Ighg2c	0	0	0	0
16.4876	21.4016	17.4004	15.4784	16.9615	18.2054	16.7998	19.2423	10.7528	18.2746	10	11	9	10	9	10	9	10	2	9				0.398228	0.806266	1.57806	0.889414	A0A1Y7VJN6	P03987;A0A1Y7VJN6	A0A1Y7VJN6_MOUSE	Ighg3	0	0	0	0
21.6957	19.8744	21.0667	19.8354	16.9016	16.1571	19.0001	19.2857	18.6481	16.0246	25	20	23	25	19	20	17	22	24	17				0.0440803	0.988112	-0.163788	-0.125163	P01872	P01872	IGHM_MOUSE	Ighm	0	0	0	0
10.0195	7.49172	7.01065	10.1463	8.31143	9.47058	7.76969	12.3698	7.39154	8.96889	3	1	NaN	3	3	2	1	3	NaN	1				0.330491	0.838363	-0.817757	-0.76328	A0A0B4J1J6	A0A0B4J1J6	A0A0B4J1J6_MOUSE	Ighv10-1	0	0	0	0
16.4562	15.817	15.7567	16.0547	15.6473	14.8623	17.7173	16.0155	8.8059	14.5302	2	2	2	2	2	2	2	2	1	2				0.241242	0.876261	0.922569	0.586368	A0A075B5T6;A0A0B4J1J6	A0A075B5T6;A0A0B4J1J6	A0A075B5T6_MOUSE;A0A0B4J1J6_MOUSE	Ighv10-1;Ighv10-3	0	0	0	0
11.3584	17.7986	13.6388	11.0634	7.49882	8.66622	12.1353	16.18	11.3405	7.26232	3	5	2	3	NaN	NaN	2	5	2	1				0.0113814	0.994942	0.0778769	0.0334519	A0A0A6YWI9	A0A0A6YWI9	A0A0A6YWI9_MOUSE	Ighv1-11	0	0	0	0
8.23599	9.84189	8.41421	12.5161	8.38295	9.17833	13.9359	11.1149	8.51094	8.65567	2	3	NaN	4	2	NaN	3	3	NaN	2				0.120189	0.949432	-0.42397	-0.31852	A0A087WPN7	A0A087WPN7	A0A087WPN7_MOUSE	Ighv13-2	0	0	0	0
8.27668	8.48946	16.302	14.2747	8.85555	8.60396	13.6902	14.7276	14.0109	13.2356	1	1	2	2	1	1	2	2	2	2				0.315277	0.840961	-1.48307	-0.734068	A0A075B5V7	A0A075B5V7;A0A075B5V6	A0A075B5V7_MOUSE	Ighv1-43	0	0	0	0
12.9326	10.3319	8.3016	10.723	8.62486	12.2754	13.3006	9.54453	11.1289	8.01394	2	2	1	2	1	2	2	1	2	NaN				0.325356	0.83547	-0.932747	-0.753459	A0A075B5V8	A0A075B5V8	A0A075B5V8_MOUSE	Ighv1-47	0	0	0	0
10.1647	10.894	9.3768	10.8488	8.99911	9.67533	11.2763	10.2131	9.94761	7.0146	2	2	2	2	2	2	2	2	2	2				0.108153	0.951272	0.235559	0.289507	A0A075B5T5	A0A075B5T5	A0A075B5T5_MOUSE	Ighv1-5	0	0	0	0
12.3401	14.064	14.073	13.4632	11.3932	9.97383	14.5154	14.3966	13.4309	17.1683	2	2	2	2	2	2	2	2	2	2				0.79688	0.571368	-1.77679	-1.55044	A0A075B680	A0A075B680	A0A075B680_MOUSE	Ighv1-62-2	0	0	0	0
17.1888	15.1966	13.2738	18.6081	12.5328	12.6735	19.0459	15.2163	14.088	12.5725	3	3	3	3	3	3	3	3	3	3				0.309216	0.842782	-1.16536	-0.722332	A0A0B4J1N0	A0A0B4J1N0	A0A0B4J1N0_MOUSE	Ighv1-76	0	0	0	0
13.2041	12.2381	12.0616	13.8008	10.5067	8.41245	12.6011	12.6152	12.472	12.0279	3	3	3	3	2	1	3	3	3	3				0.618722	0.675266	-1.18012	-1.2676	A0A075B5Y4	A0A075B5Y4	A0A075B5Y4_MOUSE	Ighv1-81	0	0	0	0
13.922	8.21099	7.20012	12.4973	11.8802	8.52386	6.93389	13.277	11.3235	8.59593	2	1	NaN	2	2	1	1	2	2	1				0.283515	0.858077	-1.14796	-0.671897	A0A0B4J1J7	A0A0B4J1J7	A0A0B4J1J7_MOUSE	Ighv1-82	0	0	0	0
11.6302	15.1468	12.9777	13.5466	12.5786	10.1608	14.1345	13.6694	12.8253	14.4511	3	4	2	4	3	2	4	3	3	4				0.191847	0.923214	-0.460023	-0.481709	A0A075B5R5	P01812;P01807;P01810;P01806;P01809;A0A075B5R5;P01808	A0A075B5R5_MOUSE	Ighv4-1	0	0	0	0
12.0361	8.15077	7.19712	12.7359	11.5739	7.95439	12.5092	12.9847	8.15564	9.63519	2	1	1	2	2	1	2	2	1	1				0.500675	0.754791	-1.54175	-1.07024	A0A075B5Q9	A0A075B5Q9	A0A075B5Q9_MOUSE	Ighv5-15	0	0	0	0
11.4924	12.245	10.6863	14.3704	11.3907	11.2325	12.1252	11.0438	10.8312	11.2964	3	3	2	3	2	3	3	2	2	3				0.413624	0.796842	0.6272	0.917284	A0A075B5R0	A0A075B5R0	A0A075B5R0_MOUSE	Ighv5-16	0	0	0	0
13.4139	15.6784	12.4598	15.4064	12.0139	12.2878	18.816	14.6208	13.0528	13.2536	3	3	3	3	2	3	3	3	2	3				0.342582	0.83753	-1.06215	-0.786248	A0A075B5Q6	A0A075B5Q6	A0A075B5Q6_MOUSE	Ighv5-9-1	0	0	0	0
14.9381	14.2965	13.6489	14.2776	12.7638	13.4418	15.8579	15.4532	13.563	12.6696	2	2	2	3	2	3	3	3	2	3				0.590694	0.693081	-0.810637	-1.22161	A0A075B5T2	P01797;P01796;P01803;A0A075B5T2;P01799;P01801;P01804;A0A0A6YWU3	A0A075B5T2_MOUSE	Ighv6-3	0	0	0	0
13.8586	15.3835	13.5733	13.4851	8.44166	12.7396	15.5378	12.7687	13.9858	12.9263	3	4	3	4	1	3	4	4	2	3				0.386432	0.809509	-1.09083	-0.867872	A0A075B5T3	A0A075B5T3;J3QK03	A0A075B5T3_MOUSE	Ighv6-6	0	0	0	0
11.2917	10.2327	8.09235	11.7074	10.2101	9.03363	11.3709	11.317	11.222	10.3888	4	4	1	4	3	4	4	4	4	2				1.07886	0.408185	-1.26285	-1.97732	A0A075B5R2	A0A075B5R2	A0A075B5R2_MOUSE	Ighv7-3	0	0	0	0
8.24124	9.72586	8.82818	11.6777	9.20186	7.38565	10.553	11.04	10.4564	9.2032	2	2	2	2	1	1	2	2	2	2				0.256682	0.868996	-0.534921	-0.618002	A0A0A6YXQ0	A0A0A6YXQ0	A0A0A6YXQ0_MOUSE	Ighv8-8	0	0	0	0
12.3467	12.7009	10.8155	13.4792	10.1496	8.99715	12.2225	10.8905	11.8309	10.241	2	2	2	2	2	1	2	2	2	2				0.113591	0.949081	-0.277839	-0.302679	A0A0B4J1J5	A0A0B4J1J4;A0A0B4J1J5;A0A075B5S9	A0A0B4J1J5_MOUSE	Ighv9-3	0	0	0	0
19.6612	19.2919	18.5868	19.1747	15.8713	16.3429	19.0669	18.0473	17.0152	16.9848	7	7	6	8	4	4	5	8	7	6				0.126525	0.950245	-0.301564	-0.33359	P01837	P01837	IGKC_MOUSE	Igkc	0	0	0	0
17.3416	16.6503	18.2927	17.9801	12.9413	13.1976	14.1389	17.5975	18.2753	14.5847	3	2	3	3	2	3	2	3	3	2				0.156166	0.937905	-0.575211	-0.402345	A0A140T8M1	A0A140T8M1;P04946;P01647;P01648;P01644;P01645;P01646	A0A140T8M1_MOUSE	Igkv10-96	0	0	0	0
14.8679	14.1289	12.3795	15.9857	11.3523	11.7833	13.9872	13.0724	14.5049	12.6668	8	8	5	8	3	4	5	7	7	4				0.312105	0.840533	-0.693901	-0.727934	A0A0B4J1H7	A0A0B4J1H7;A0A0B4J1H8	A0A0B4J1H7_MOUSE	Igkv1-135	0	0	0	0
18.1021	13.8852	15.1848	17.4106	12.083	13.7376	16.458	12.6523	14.5565	12.8483	5	4	4	6	3	2	5	4	4	4				0.127962	0.94945	-0.463227	-0.336986	P01635	P01635	KV5A3_MOUSE	Igkv12-41	0	0	0	0
16.4236	13.2767	15.2854	16.1044	11.8968	14.4534	15.641	14.5072	13.9194	12.9816	2	3	2	3	2	2	2	3	2	2				0.205417	0.913371	-0.49124	-0.511023	A0A140T8M2	A0A140T8M2	A0A140T8M2_MOUSE	Igkv12-44	0	0	0	0
13.2007	11.5654	13.2437	12.5226	9.36697	11.1188	16.9298	11.8674	13.5686	11.5158	2	2	2	2	2	2	2	2	2	2				0.821942	0.553278	-1.85298	-1.58919	A0A140T8P6	A0A140T8P6	A0A140T8P6_MOUSE	Igkv12-46	0	0	0	0
14.3174	13.9888	13.2262	14.2296	10.0742	13.1867	7.08841	13.6586	8.16333	10.5823	4	3	2	4	2	4	1	4	1	3				0.667073	0.647243	2.1791	1.34586	A0A140T8N3	A0A075B666;A0A140T8N3	A0A140T8N3_MOUSE	Igkv13-84	0	0	0	0
10.3243	12.9931	8.87034	11.5853	9.86006	8.85325	9.68835	12.577	11.7953	8.9204	2	2	1	2	2	2	1	2	2	1				0.079039	0.960593	-0.228644	-0.217045	A0A0B4J1I1	A0A0B4J1I1	A0A0B4J1I1_MOUSE	Igkv16-104	0	0	0	0
16.1634	14.1257	15.9135	14.5298	12.7841	8.55936	7.96843	14.0872	13.7622	8.60837	2	2	2	2	2	1	1	2	2	1				0.209104	0.910925	1.06457	0.51891	A0A075B6D5	A0A075B6D5	A0A075B6D5_MOUSE	Igkv19-93	0	0	0	0
8.16126	13.5302	7.77459	11.9214	9.70684	11.9041	14.1837	12.6996	11.8046	10.7775	1	2	1	2	2	2	2	2	2	2				0.151574	0.941107	-0.557908	-0.391873	A0A0B4J1H6	A0A0B4J1H6;P01630	A0A0B4J1H6_MOUSE	Igkv2-137	0	0	0	0
14.695	18.7216	13.1129	14.76	12.2321	9.4604	15.4251	15.2909	13.9823	12.5104	2	2	2	2	2	1	2	2	2	2				0.175845	0.928154	-0.723342	-0.446543	A0A075B5N9	A0A075B5N9;P01674	A0A075B5N9_MOUSE	Igkv3-7	0	0	0	0
14.4556	13.318	8.15157	16.4048	7.45727	8.11158	8.03019	8.95911	15.4816	12.697	2	2	1	3	1	1	1	1	2	2				0.216714	0.905729	-1.23606	-0.535091	A0A075B5M3	P01680;A0A075B5M3;A0N8I8	A0A075B5M3_MOUSE	Igkv4-58	0	0	0	0
12.626	15.0058	18.3837	11.0481	7.46793	8.1071	13.3494	10.5755	14.0276	8.0701	2	2	2	2	NaN	1	2	2	2	NaN				0.0408689	0.98556	0.272807	0.116422	A0A0B4J1I5;A0A0B4J1I8	A0A0B4J1I5;P04940;P04941;P04943;A0A0B4J1I8;P04944	A0A0B4J1I5_MOUSE;A0A0B4J1I8_MOUSE	Igkv4-59;Igkv4-70	0	0	0	0
12.9503	10.7793	8.3435	12.6416	9.81483	8.33953	14.5675	17.5978	8.79883	11.5121	2	2	NaN	2	2	1	2	2	1	2				0.989993	0.464471	-3.10153	-1.84454	A0A075B5M1	A0A075B5M1	A0A075B5M1_MOUSE	Igkv4-63	0	0	0	0
14.9408	17.419	7.9846	11.7431	11.6138	7.89144	8.33789	12.8827	9.34735	7.365	2	2	1	2	2	1	1	2	1	1				0.127271	0.950061	0.755644	0.335355	A0A075B5L5	P01675;P01676;P01678;A0A075B5L5;P01677;P01679	A0A075B5L5_MOUSE	Igkv4-86	0	0	0	0
17.6135	14.7633	15.7979	16.2695	12.4199	10.7867	15.3932	15.1658	15.7702	13.45	2	3	2	3	2	2	2	3	3	2				0.570596	0.698414	-1.47108	-1.18832	A0A075B5M7	A0A075B5M7;A0A0B4J1J2;A0A0B4J1J1	A0A075B5M7_MOUSE	Igkv5-39	0	0	0	0
16.0854	16.7058	7.76913	15.418	12.4539	9.05439	15.8884	15.1888	15.5873	8.54836	2	2	1	2	2	1	2	2	2	1				0.392452	0.807728	-1.97943	-0.878887	A0A075B5N7	A0A075B5N7	A0A075B5N7_MOUSE	Igkv6-13	0	0	0	0
13.1668	8.55067	7.95284	9.77013	8.18939	9.14897	12.0241	8.4912	9.18744	8.07183	2	1	1	2	1	2	2	1	2	1				0.68419	0.642621	-1.46589	-1.37327	A0A140T8P1	A0A140T8P1	A0A140T8P1_MOUSE	Igkv6-14	0	0	0	0
13.8174	18.5079	16.1736	14.0138	11.0473	12.0895	15.7621	14.5528	14.7657	11.9062	3	4	4	4	3	2	3	3	3	3				0.0484595	0.987413	0.20556	0.136997	A0A140T8M5	A0A140T8M5;P84750;A0A075B5N6;A0A0G2JGT0	A0A140T8M5_MOUSE	Igkv6-15	0	0	0	0
17.7353	16.8777	16.7496	16.0866	13.9263	14.1367	16.4809	16.6793	15.4622	14.5196	3	3	3	3	3	3	3	3	3	3				0.316842	0.84036	-0.620082	-0.73709	P01633	A0A075B5N7;A0A140T8N9;P01634;A0A140T8P2;P01633	KV5A1_MOUSE	Igkv6-17	0	0	0	0
14.3064	13.0659	12.5608	13.2254	11.9407	13.4179	14.5481	14.6671	12.2643	11.0304	2	2	2	2	2	2	2	2	2	2				0.28305	0.858298	-0.5211	-0.670974	A0A140T8N9	A0A140T8N9	A0A140T8N9_MOUSE	Igkv6-32	0	0	0	0
15.7718	15.2759	13.5172	12.4825	10.519	13.9404	15.2408	13.55	13.7886	11.3644	2	2	2	2	2	2	2	2	2	2				0.307633	0.841135	-0.796122	-0.719257	A0A140T8P5	A0A140T8P5	A0A140T8P5_MOUSE	Igkv8-24	0	0	0	0
10.6166	11.0457	11.8182	12.252	10.3298	9.35343	13.0952	12.4807	12.191	7.2102	2	2	2	2	2	1	2	2	2	1				0.047608	0.987323	-0.158902	-0.134704	A0A140T8M3	A0A140T8M3	A0A140T8M3_MOUSE	Igkv8-30	0	0	0	0
10.7632	9.72186	11.5839	10.3799	10.4702	10.9001	11.7655	12.6416	10.8678	12.6694	2	2	2	2	2	2	2	2	2	2				1.2282	0.335333	-1.1303	-2.19853	P01639	P01639	KV5A7_MOUSE	Igkv9-120	0	0	0	0
15.6105	10.939	8.9677	11.1799	9.24845	10.4164	12.2438	12.1444	9.37567	10.9815	4	3	1	4	2	2	3	3	2	3				0.906674	0.501235	-1.92089	-1.71879	A0A075B5K2	A0A075B5K2	A0A075B5K2_MOUSE	Igkv9-124	0	0	0	0
12.9298	13.3131	13.0368	14.0847	12.2418	12.5324	14.7105	13.5366	13.7159	13.3428	2	2	3	3	3	3	2	2	3	3				0.692167	0.643415	-0.605385	-1.38599	A0A0G2JE99	P01843;A0A0G2JE99	A0A0G2JE99_MOUSE	Iglc1	0	0	0	0
11.3758	12.2801	9.14755	11.7977	10.3281	11.2039	12.108	10.2477	11.2303	10.5746	3	2	3	3	2	2	2	2	2	2				0.0888514	0.955488	-0.155789	-0.241847	P01844;P01845	P01845;P01844	LAC2_MOUSE;LAC3_MOUSE	Iglc2;Iglc3	0	0	0	0
14.5939	14.391	14.0208	14.1972	14.5834	14.433	14.1589	14.599	14.3111	14.9139	7	6	5	7	6	5	6	7	7	6				0.557223	0.713602	-0.190253	-1.16602	Q8HW98	Q8HW98	IGLO5_MOUSE	Iglon5	0	0	0	0
12.0977	12.4709	12.6401	13.3456	12.8562	12.6165	12.1568	12.8173	12.5709	13.1649	8	8	7	9	8	8	8	8	8	8				0.397593	0.806574	0.224358	0.888258	Q7TQA1	Q7TQA1	IGSF1_MOUSE	Igsf1	0	0	0	0
12.0552	12.1844	12.4814	12.1603	12.2048	10.9222	12.9171	12.6566	13.2176	11.9069	3	3	3	3	2	2	2	3	2	2				0.772024	0.580922	-0.560035	-1.5118	Q7TNR6	Q7TNR6	IGS21_MOUSE	Igsf21	0	0	0	0
13.3088	12.9649	12.7251	12.8281	12.5355	12.1715	12.8368	12.8899	8.57472	12.6856	2	2	2	2	2	2	2	2	1	2				0.277438	0.858687	0.585866	0.659806	Q9Z0M9	Q9Z0M9	I18BP_MOUSE	Il18bp	0	0	0	0
15.7016	15.9286	15.7121	16.3428	17.0705	16.8188	15.8134	16.5274	16.174	17.232	14	16	14	14	16	14	12	15	14	14				0.0821048	0.958135	0.0848869	0.224837	Q61730	Q61730	IL1AP_MOUSE	Il1rap	0	0	0	0
10.1334	9.60566	10.1102	9.73709	9.59485	10.6604	8.77364	10.735	6.76413	9.04173	2	2	1	2	1	1	1	2	1	2				0.576071	0.698665	0.852054	1.19742	P34902	P34902	IL2RG_MOUSE	Il2rg	0	0	0	0
12.9598	12.4132	13.4174	13.3127	12.9525	11.7631	12.3124	12.7607	12.6227	12.5806	9	9	5	8	6	5	5	8	5	6				0.14767	0.941653	0.124549	0.382918	Q00560	Q00560	IL6RB_MOUSE	Il6st	0	0	0	0
13.2333	14.1058	13.6558	13.3789	14.3036	14.9631	13.7242	13.6484	12.7791	14.0329	10	11	9	11	11	11	10	11	8	11				0.900198	0.505888	0.59786	1.70895	O55023	O55023	IMPA1_MOUSE	Impa1	0	0	0	0
13.9824	14.8618	7.35889	14.9908	14.8178	14.8047	15.0563	14.8208	14.4463	7.96467	2	2	1	2	2	2	2	2	2	1				0.0192415	0.994777	0.112678	0.056069	A0A1L1STD6	A0A1L1STD6	A0A1L1STD6_MOUSE	Inafm2	0	0	0	0
9.26732	10.7671	8.03109	7.45804	10.3197	10.7563	10.6876	11.4499	7.42533	10.4573	3	3	NaN	1	3	3	3	3	NaN	3				0.151096	0.941249	-0.391033	-0.390779	P40936	P40936	INMT_MOUSE	Inmt	0	0	0	0
9.35127	9.63855	9.64426	8.6729	9.26775	9.91461	9.44967	6.99829	7.50741	10.4965	3	3	2	3	2	3	2	2	NaN	2				0.443694	0.774984	0.666975	0.970965	Q8BKC5	Q8BKC5	IPO5_MOUSE	Ipo5	0	0	0	0
15.2411	15.1126	15.1169	14.9957	14.8249	14.6185	14.8342	15.0473	15.0655	15.4449	7	6	7	7	6	6	6	7	7	6				0.688503	0.640826	-0.192867	-1.38015	Q6GU68	Q6GU68	ISLR_MOUSE	Islr	0	0	0	0
9.0052	9.96635	10.6638	10.5434	10.0965	9.8508	10.2536	10.7579	9.56769	9.45601	3	3	2	3	3	3	2	2	3	3				0.571665	0.699103	0.416065	1.1901	Q5RKR3	Q5RKR3	ISLR2_MOUSE	Islr2	0	0	0	0
9.12589	9.87013	8.112	9.36143	9.90737	10.3251	9.65663	8.50625	8.56153	9.79273	2	2	NaN	2	2	2	2	2	NaN	2				0.365002	0.822015	0.386611	0.828297	Q91V64	Q91V64	ISOC1_MOUSE	Isoc1	0	0	0	0
13.8016	14.52	12.9995	12.7882	14.1318	13.2857	13.2402	13.7064	13.0319	14.7119	10	10	10	9	10	10	8	10	9	10				0.131893	0.947943	-0.15338	-0.34625	Q9JHU9	Q9JHU9	INO1_MOUSE	Isyna1	0	0	0	0
10.0675	9.43131	6.77501	8.59166	9.57014	8.61983	8.35601	7.00822	9.72341	9.84576	2	2	1	2	2	1	1	1	2	2				0.212354	0.909795	-0.402589	-0.525837	Q8VDV0	Q8VDV0	ITGBL_MOUSE	Itgbl1	0	0	0	0
15.9975	15.296	15.2888	15.393	15.0981	14.7266	15.188	15.2733	15.0562	15.0116	26	22	23	28	23	22	19	23	23	22				0.284569	0.857271	-0.144811	-0.673987	Q61702	Q61702	ITIH1_MOUSE	Itih1	0	0	0	0
17.5464	17.0396	17.0789	17.0745	16.7248	16.1869	16.9193	17.1015	16.9967	16.4637	24	25	20	29	23	23	18	24	26	22				0.326608	0.837648	-0.184578	-0.755856	Q61703	Q61703	ITIH2_MOUSE	Itih2	0	0	0	0
14.6914	14.1974	14.0257	14.3653	13.9237	13.6021	14.5101	14.239	13.9769	14.1276	19	20	18	21	17	17	17	20	18	14				0.80582	0.564812	-0.286178	-1.56429	Q61704	Q61704	ITIH3_MOUSE	Itih3	0	0	0	0
14.7279	13.8849	13.8875	14.202	13.73	12.8835	13.8391	14.2528	14.2236	13.2915	22	21	19	22	21	18	17	20	21	21				0.499937	0.753069	-0.349397	-1.06897	A6X935	A6X935	ITIH4_MOUSE	Itih4	0	0	0	0
15.05	14.4886	14.9727	14.9002	15.0515	14.6581	14.1198	15.1037	15.1434	15.1537	35	32	27	35	30	29	25	34	32	29				0.174505	0.928862	-0.0998978	-0.443569	Q8BJD1	Q8BJD1	ITIH5_MOUSE	Itih5	0	0	0	0
10.1245	10.4418	8.54254	9.73691	10.1131	9.74062	6.89328	10.506	10.303	10.4354	3	3	2	3	3	2	1	3	3	3				0.0283958	0.990816	0.0625723	0.0819392	Q91VK4	Q91VK4	ITM2C_MOUSE	Itm2c	0	0	0	0
7.39518	11.1464	9.75509	7.7044	10.1403	9.82649	10.625	10.0221	6.69226	7.53217	1	3	2	NaN	3	3	3	3	NaN	NaN				0.644917	0.660698	1.2612	1.31016	Q9JHI5	Q9JHI5	IVD_MOUSE	Ivd	0	0	0	0
18.2399	16.9203	17.1256	17.4105	14.2567	14.3229	16.3707	16.2961	15.5302	14.0567	6	6	6	6	5	5	5	6	6	4				0.0325517	0.990257	-0.0915062	-0.0935242	P01592	P01592	IGJ_MOUSE	Jchain	0	0	0	0
8.89989	9.07346	11.1262	8.97838	11.5688	8.45892	12.6985	10.7737	7.64543	9.47978	3	NaN	5	4	5	NaN	5	5	1	3				0.018756	0.994204	-0.0583025	-0.054683	Q02257	Q02257	PLAK_MOUSE	Jup	0	0	0	0
12.4946	12.2589	12.2701	12.742	12.4381	12.3657	12.2663	12.6324	12.4418	12.6301	3	4	3	3	4	4	3	4	4	4				0.29867	0.848086	-0.0780638	-0.701769	Q5SZV5	Q5SZV5	K0319_MOUSE	Kiaa0319	0	0	0	0
14.5291	14.6713	14.2166	14.8499	14.2136	13.7263	14.3572	14.0949	14.506	14.3458	6	6	5	6	6	6	6	6	6	6				0.0520778	0.986454	-0.031078	-0.146702	Q8K135	Q8K135	K319L_MOUSE	Kiaa0319l	0	0	0	0
11.1139	11.8795	11.0464	12.0572	11.1629	11.1924	11.8212	11.85	12.1153	10.6703	7	7	6	7	4	5	4	7	7	5				0.0484333	0.986847	-0.0464733	-0.136927	P05532	P05532	KIT_MOUSE	Kit	0	0	0	0
10.7206	9.24284	8.95207	9.72291	8.90071	10.1176	10.4338	9.60619	9.01222	8.30324	4	3	2	4	3	1	2	4	3	1				0.178664	0.924882	-0.22797	-0.452788	P15947	P15947	KLK1_MOUSE	Klk1	0	0	0	0
15.4788	15.4711	15.2871	15.136	15.3574	15.5447	14.9267	15.0024	15.0127	14.9952	11	11	9	11	11	11	8	10	7	7				1.26057	0.326207	0.276121	2.24631	Q91Y82	Q91Y82	Q91Y82_MOUSE	Klk6	0	0	0	0
12.6884	13.0222	13.3892	13.0968	13.0821	13.0499	13.1702	13.7607	13.0024	13.099	4	4	4	4	4	4	4	4	4	4				0.0299464	0.990232	-0.0161312	-0.0862731	Q61955	Q61955	KLK8_MOUSE	Klk8	0	0	0	0
15.2376	14.7695	14.5963	15.1352	14.9357	14.619	14.3609	14.8321	14.6708	15.0043	23	21	20	22	20	19	15	23	17	18				0.0191691	0.994448	-0.0100464	-0.0558622	P26262	P26262	KLKB1_MOUSE	Klkb1	0	0	0	0
20.0326	19.8407	19.619	20.0548	19.7062	19.2372	19.7836	20.0386	19.6099	19.8459	22	24	21	24	22	22	20	23	23	21				0.507943	0.747776	-0.170551	-1.08269	O08677	O08677	KNG1_MOUSE	Kng1	0	0	0	0
15.1065	15.0069	14.7145	14.8754	14.4569	13.7452	14.4794	15.0604	14.7409	14.3346	11	10	7	11	9	9	9	11	8	9				0.288443	0.854291	-0.184591	-0.681654	Q6S9I3	Q6S9I3	Q6S9I3_MOUSE	Kng2	0	0	0	0
7.59233	7.55364	8.14056	8.53217	8.94442	9.60399	7.65142	8.42877	8.60694	7.02774	1	2	NaN	NaN	2	2	NaN	2	NaN	1				0.782869	0.58179	0.693514	1.52869	O35344	O35344	IMA4_MOUSE	Kpna3	0	0	0	0
11.1523	11.7101	10.481	9.98722	12	12.044	11.4804	11.0752	10.0821	11.1964	10	9	7	8	8	10	8	8	4	8				0.204095	0.913932	0.247163	0.508187	P70168	P70168	IMB1_MOUSE	Kpnb1	0	0	0	0
15.9337	10.3513	16.3186	15.7855	16.8418	14.0383	19.1547	17.105	14.963	15.9834	5	2	5	6	6	4	5	5	4	5				0.715079	0.627671	-1.96087	-1.42237	P04104	P04104;CON36	K2C1_MOUSE	Krt1	0	0	0	0
16.1073	8.04929	16.0041	12.183	15.9477	8.25002	19.7025	16.598	15.6498	12.504	2	1	2	2	2	1	2	2	2	2				1.04241	0.43232	-4.0255	-1.92299	P04104;Q3UV17	P11679;Q8VED5;P07744;Q9R0H5;Q99M73;E9Q1Z0;P04104;Q3UV17;P50446;Q6IFZ6;Q922U2;Q6IME9;Q9Z331;Q8BGZ7;Q9DCV7;Q3TTY5;Q6IFZ9;Q6NXH9;CON2;CON26;CON33;CON37;CON38;CON39;CON44;CON45;CON46;CON147;CON150;CON154;CON155;CON158;CON159;CON161;CON162;CON164;CON165;CON173;CON176;CON178;CON189;CON190;CON194;CON197;CON198;CON200;CON202;CON207;CON208	K22O_MOUSE;K2C1_MOUSE	Krt1;Krt76	0	0	0	0
9.67272	9.97994	7.84686	7.89197	7.27986	9.53777	10.2938	9.683	9.46128	9.49607	2	2	1	2	1	2	2	2	1	2				1.24022	0.333546	-1.2141	-2.21628	P11679	P11679;CON176;CON218	K2C8_MOUSE	Krt8	0	0	0	0
13.3327	12.9556	13.2891	12.6991	12.6568	12.5319	12.7368	13.0642	13.1933	11.9755	12	11	8	12	10	9	3	10	10	9				0.0431879	0.988336	-0.034016	-0.122739	P11627	P11627	L1CAM_MOUSE	L1cam	0	0	0	0
14.633	14.8434	14.7422	14.9365	14.7848	13.957	14.7797	14.3075	14.6019	13.6207	14	14	14	14	14	12	10	13	14	12				0.443715	0.775864	0.264207	0.971002	Q61790	Q61790	LAG3_MOUSE	Lag3	0	0	0	0
11.6758	11.6321	11.3815	12.0068	11.7837	11.0029	10.9862	11.5453	12.0279	11.9606	22	22	17	22	19	17	9	20	19	21				0.115124	0.948292	-0.0777523	-0.306374	P19137	P19137	LAMA1_MOUSE	Lama1	0	0	0	0
13.902	13.6453	13.9277	14.167	13.8531	13.2462	13.6999	13.59	14.1769	14.1142	37	40	33	42	37	31	27	36	37	36				0.282584	0.858339	-0.12871	-0.670048	Q60675	Q60675	LAMA2_MOUSE	Lama2	0	0	0	0
12.3604	12.0353	12.5911	12.3299	12.282	11.7394	11.6496	12.2616	12.6157	12.5183	23	23	18	24	22	21	9	24	22	24				0.148514	0.941957	-0.0856045	-0.384858	P97927	P97927	LAMA4_MOUSE	Lama4	0	0	0	0
10.267	10.4654	10.6931	10.4889	9.49068	10.0296	9.88613	10.0809	10.9317	10.4862	5	5	3	5	4	4	4	5	5	5				0.131497	0.948105	-0.0968447	-0.345318	P02469	P02469	LAMB1_MOUSE	Lamb1	0	0	0	0
13.8831	13.5665	13.662	13.8479	14.025	13.3035	13.1614	13.5606	13.9432	13.9749	38	39	32	39	38	36	29	36	37	38				0.0421114	0.988231	-0.0236595	-0.11981	Q61292	Q61292	LAMB2_MOUSE	Lamb2	0	0	0	0
13.5824	13.4119	13.3014	13.7314	13.725	12.8821	12.7285	13.438	13.6629	13.8566	23	23	19	24	23	20	17	20	22	20				0.0623185	0.974402	-0.043314	-0.173818	P02468	P02468	LAMC1_MOUSE	Lamc1	0	0	0	0
14.2721	14.8651	14.6478	15.4566	15.141	15.1172	14.8025	15.0464	14.0815	14.6899	5	5	5	5	4	5	5	5	5	3				1.1565	0.368134	0.467047	2.09253	P11438	P11438	LAMP1_MOUSE	Lamp1	0	0	0	0
8.29375	10.4017	7.31576	7.98123	9.67109	11.2193	8.64597	7.53215	7.89509	7.62452	NaN	2	NaN	1	2	2	NaN	NaN	1	NaN				0.916559	0.497536	1.31952	1.73379	O89112	O89112	LANC1_MOUSE	Lancl1	0	0	0	0
11.0372	10.8312	10.6782	9.92532	10.5058	10.9968	11.7027	11.37	10.2884	10.7109	6	6	5	5	6	6	6	6	4	5				0.706852	0.634356	-0.434382	-1.40933	Q9CPY7	Q9CPY7	AMPL_MOUSE	Lap3	0	0	0	0
9.94503	11.2288	6.44742	9.99643	10.9532	11.5291	9.77678	7.50097	8.29044	10.1481	2	3	1	3	3	3	2	1	NaN	3				0.371744	0.819523	0.898735	0.840812	Q61792	Q61792	LASP1_MOUSE	Lasp1	0	0	0	0
15.733	15.5623	15.8149	15.8904	15.9435	15.6835	15.4233	16.1514	15.9706	16.2771	12	11	10	14	10	12	11	12	12	11				0.343825	0.838447	-0.132158	-0.788598	Q61805	Q61805	LBP_MOUSE	Lbp	0	0	0	0
15.0261	14.736	14.6812	15.1173	14.477	14.2564	14.3496	14.5767	14.891	14.6089	10	9	7	10	10	9	8	9	10	9				0.0712666	0.96502	-0.0368813	-0.197107	P16301	P16301	LCAT_MOUSE	Lcat	0	0	0	0
11.9418	11.3804	10.8857	11.3252	10.1236	10.1056	13.5481	10.7557	7.66694	9.53406	4	4	3	4	2	3	4	2	1	1				0.024744	0.992444	0.0747801	0.0716783	P11672	P11672	NGAL_MOUSE	Lcn2	0	0	0	0
17.0752	16.804	17.1186	16.0427	17.6722	18.1286	17.0115	16.9639	15.7622	16.0672	16	15	14	16	16	15	14	16	10	15				0.62432	0.671378	0.577197	1.27673	P06151	P06151	LDHA_MOUSE	Ldha	0	0	0	0
12.8922	12.275	12.4111	12.4566	12.3681	11.7075	12.4364	12.3203	12.5948	12.1325	10	11	11	10	11	10	9	11	10	11				0.596072	0.692283	-0.231574	-1.23047	P35951	P35951	LDLR_MOUSE	Ldlr	0	0	0	0
10.431	10.5049	10.8838	10.2635	11.1991	10.606	10.7735	10.924	10.4871	9.82201	4	4	2	4	3	3	2	3	4	3				0.360347	0.823231	0.203948	0.819624	P48356	P48356	LEPR_MOUSE	Lepr	0	0	0	0
14.6063	14.6614	14.3842	14.7308	14.3264	14.5939	13.6766	14.4922	14.2393	14.9285	11	11	8	10	10	8	7	10	9	8				0.284264	0.857186	0.150777	0.673382	O09010	O09010	LFNG_MOUSE	Lfng	0	0	0	0
15.7514	16.4035	16.5437	15.5379	16.5672	16.6982	16.2141	15.9476	15.5182	16.9251	8	8	6	8	8	8	7	7	6	8				0.389087	0.810208	0.278816	0.872734	P16045	P16045	LEG1_MOUSE	Lgals1	0	0	0	0
15.9043	15.7667	14.9769	15.4982	15.0052	15.0843	15.7993	16.1457	15.0271	15.2904	15	15	14	15	12	13	12	15	15	13				0.713098	0.627209	-0.36708	-1.41923	Q07797	Q07797	LG3BP_MOUSE	Lgals3bp	0	0	0	0
11.4741	11.0016	11.504	10.737	11.1258	11.7125	11.7106	11.1445	7.2337	10.2708	3	4	2	3	4	2	2	2	1	4				0.467349	0.760503	0.849435	1.01254	Q8VED9	Q8VED9	LEGL_MOUSE	Lgalsl	0	0	0	0
16.5752	16.4342	16.7646	16.3807	16.7283	16.7289	16.5373	16.8205	16.6009	17.0861	5	5	5	5	5	5	5	5	4	5				0.395296	0.808911	-0.116631	-0.884075	Q9JIA1	Q9JIA1	LGI1_MOUSE	Lgi1	0	0	0	0
11.4425	11.215	11.5627	11.1528	11.5125	10.9696	11.1926	11.3372	11.6911	11.6557	9	10	8	10	9	10	6	10	10	9				0.600471	0.688076	-0.181321	-1.23771	Q8K406	Q8K406	LGI3_MOUSE	Lgi3	0	0	0	0
15.0274	14.6634	13.5828	14.6942	14.5259	14.2539	14.4475	15.1884	14.5271	15.1029	8	7	6	8	6	6	5	8	8	6				1.0957	0.400415	-0.514643	-2.00236	O89017	O89017	LGMN_MOUSE	Lgmn	0	0	0	0
16.7232	15.3663	15.3252	15.4505	15.6054	15.1965	14.9141	15.9218	15.1807	15.8759	21	21	15	21	18	16	16	19	17	20				0.477845	0.75783	-0.334338	-1.03082	P42703	P42703	LIFR_MOUSE	Lifr	0	0	0	0
13.7903	13.6478	13.7953	13.5878	13.7799	13.6276	13.658	14.3981	13.5457	13.8786	11	11	11	11	11	11	11	11	10	11				0.510283	0.745589	-0.166488	-1.08669	Q9D1T0	Q9D1T0;Q3URE9	LIGO1_MOUSE	Lingo1	0	0	0	0
9.76337	9.8974	9.40593	9.46985	9.25415	9.0406	8.01517	9.04446	10.2142	9.04787	3	3	1	3	2	2	1	2	2	NaN				0.196395	0.920356	0.19656	0.491583	Q9Z0M5	Q9Z0M5	LICH_MOUSE	Lipa	0	0	0	0
11.1591	8.77572	6.73747	10.7682	8.07888	8.98284	8.25455	10.8474	10.6144	8.58577	2	1	1	2	1	1	1	2	2	1				0.68031	0.640652	-1.22362	-1.36707	Q9D0F3	Q9D0F3	LMAN1_MOUSE	Lman1	0	0	0	0
15.0198	14.9889	15.3601	15.0174	14.6321	14.4328	15.476	15.107	15.3142	14.7038	14	14	14	14	12	12	11	13	13	12				0.541954	0.725633	-0.237882	-1.1404	Q9DBH5	Q9DBH5	LMAN2_MOUSE	Lman2	0	0	0	0
10.7568	10.6485	10.6974	9.40158	10.3518	9.75971	10.8552	10.6493	10.2221	10.3714	3	3	2	2	3	3	3	2	2	3				0.713177	0.628251	-0.399175	-1.41936	Q8BMN4	Q8BMN4	LMLN_MOUSE	Lmln	0	0	0	0
8.91928	9.15192	7.9442	8.18496	9.30012	11.2496	11.0029	10.9022	9.86504	8.82333	4	3	1	2	4	5	3	4	1	2				0.452166	0.775072	-0.736395	-0.985919	P48678	P48678	LMNA_MOUSE	Lmna	0	0	0	0
8.37672	7.14084	8.29712	9.79706	8.03374	9.34126	7.77765	9.3167	7.58116	9.02453	2	1	1	2	NaN	2	NaN	2	1	2				0.0658914	0.970202	0.106652	0.183161	Q8C129	Q8C129	LCAP_MOUSE	Lnpep	0	0	0	0
10.5	9.69165	10.7865	10.6545	10.8941	10.1786	11.5601	10.6279	11.3888	10.7901	3	3	3	3	3	3	2	3	3	3				0.913767	0.497594	-0.532317	-1.72955	P97873	P97873	LOXL1_MOUSE	Loxl1	0	0	0	0
9.07694	7.69987	9.39084	9.59252	9.1535	7.98229	8.49403	9.53143	8.61223	9.0149	3	1	2	3	3	3	1	1	2	2				0.166633	0.928916	-0.182104	-0.425989	Q9Z175	Q9Z175	LOXL3_MOUSE	Loxl3	0	0	0	0
10.7176	9.83629	9.91107	9.73831	11.1848	11.0703	9.98999	10.6941	10.0692	11.6256	3	3	2	3	2	2	2	2	2	2				0.259743	0.866054	-0.27112	-0.624218	Q80TG9	Q80TG9	LRFN2_MOUSE	Lrfn2	0	0	0	0
16.1398	15.8386	16.3274	15.3011	15.9941	15.8325	15.3348	16.1502	16.5296	16.4051	5	5	3	5	5	4	4	4	3	5				0.432516	0.778225	-0.253138	-0.951122	Q91XL1	Q91XL1	Q91XL1_MOUSE	Lrg1	0	0	0	0
14.1313	14.0857	14.1546	14.3422	14.2502	13.6339	13.7876	13.7998	14.1239	14.2695	54	54	45	55	49	47	47	54	49	50				0.178873	0.925232	0.0708998	0.453249	Q91ZX7	Q91ZX7	LRP1_MOUSE	Lrp1	0	0	0	0
12.4765	12.8704	12.5138	12.9035	13.2461	11.6574	12.6308	12.8994	13.4687	12.9211	2	2	2	2	2	2	2	2	2	2				0.325558	0.837352	-0.241048	-0.753846	Q91ZX7;Q9JI18	Q91ZX7;Q9JI18	LRP1B_MOUSE;LRP1_MOUSE	Lrp1;Lrp1b	0	0	0	0
10.1761	10.0556	7.21923	10.0783	10.1757	9.05701	9.05206	9.98105	8.31115	9.52323	2	2	1	2	2	2	2	2	1	2				0.0494627	0.98721	-0.091561	-0.139694	Q8CB67	Q8CB67	LRP11_MOUSE	Lrp11	0	0	0	0
10.4413	10.422	11.2992	10.499	10.5508	9.99171	8.9609	10.6595	10.9037	10.8786	4	5	3	5	6	3	3	5	3	4				0.172299	0.929051	0.183762	0.438659	Q9JI18	Q9JI18	LRP1B_MOUSE	Lrp1b	0	0	0	0
11.046	10.9989	7.12496	10.9548	10.925	10.9251	10.6136	11.0504	9.75638	11.0519	2	3	NaN	4	2	3	4	4	3	3				0.268994	0.863317	-0.517889	-0.642897	Q924X6	Q924X6	LRP8_MOUSE	Lrp8	0	0	0	0
13.2725	13.0556	11.7351	12.8621	12.9336	12.66	12.6986	13.1651	12.6976	12.7955	3	3	2	3	3	3	3	3	2	2				0.480918	0.759797	-0.276591	-1.03616	Q99PH1	Q99PH1	LRRC4_MOUSE	Lrrc4	0	0	0	0
13.1653	13.6975	13.7394	13.5332	13.9508	13.4911	13.5459	14.0612	14.1106	13.1153	2	2	2	2	2	2	2	2	2	2				0.139401	0.94877	0.0827433	0.363797	P0C192;Q99PH1	Q99PH1;P0C192;Q8C031	LRC4B_MOUSE;LRRC4_MOUSE	Lrrc4;Lrrc4b	0	0	0	0
15.89	15.3862	15.6723	15.6886	15.6143	15.4984	15.5255	16.0831	15.9099	15.5565	11	11	11	11	10	10	11	11	11	10				0.963125	0.473904	-0.221005	-1.80414	P0C192	P0C192	LRC4B_MOUSE	Lrrc4b	0	0	0	0
13.5435	13.4607	13.4018	13.6947	13.4676	13.4751	12.8661	13.4071	13.5444	13.5809	11	11	9	12	11	10	10	10	10	11				0.339161	0.840269	0.111562	0.779771	Q61809	Q61809	LRRN1_MOUSE	Lrrn1	0	0	0	0
8.92885	9.98913	9.60883	10.2444	10.3492	9.00031	9.54844	9.89449	8.69847	9.66886	3	2	2	3	2	1	2	2	2	2				0.742013	0.605755	0.490544	1.46483	Q8BGA3	Q8BGA3	LRRT2_MOUSE	Lrrtm2	0	0	0	0
12.2594	12.9849	12.8279	13.2839	12.6905	11.7494	12.108	13.3313	12.9091	12.4819	4	4	3	4	2	2	2	3	3	2				0.0966284	0.954197	0.0894049	0.261224	Q8BGX3	Q8BGX3	LRTM2_MOUSE	Lrtm2	0	0	0	0
16.3945	16.5063	16.4373	16.8076	16.534	16.2682	16.6008	16.6889	16.7071	16.6974	14	14	13	17	14	14	13	14	14	13				0.468938	0.762623	-0.10708	-1.01532	Q8BLK3	Q8BLK3	LSAMP_MOUSE	Lsamp	0	0	0	0
12.4519	13.4196	12.448	12.264	13.4892	13.6311	13.0874	12.8294	11.3188	12.9946	17	18	15	18	18	18	17	16	9	18				0.571045	0.699099	0.513957	1.18907	P24527	P24527	LKHA4_MOUSE	Lta4h	0	0	0	0
11.3044	10.7968	10.1984	11.3986	11.5627	10.125	11.3371	11.6915	11.7637	11.4409	3	4	2	3	3	3	2	3	2	4				1.24602	0.331206	-0.691203	-2.22485	Q8CG19	Q8CG19	LTBP1_MOUSE	Ltbp1	0	0	0	0
14.0819	14.4774	14.6766	15.2163	14.4486	13.5155	14.3583	14.2869	14.5476	14.3921	22	22	20	24	21	18	16	18	20	21				0.185633	0.922592	0.133499	0.468133	Q8K4G1	Q8K4G1	LTBP4_MOUSE	Ltbp4	0	0	0	0
16.1611	16.32	16.6149	16.4318	16.34	16.8769	16.3684	17.0523	16.064	16.7568	10	10	10	10	10	10	9	10	9	10				0.0608024	0.976667	0.0361851	0.169835	P51885	P51885	LUM_MOUSE	Lum	0	0	0	0
11.5264	11.2672	11.4594	11.971	11.4947	11.2751	11.2873	11.1379	10.5272	11.2413	3	3	3	3	3	3	3	3	2	3				0.869047	0.522984	0.349443	1.66148	Q8BGY3	Q8BGY3	LUZP2_MOUSE	Luzp2	0	0	0	0
12.2942	12.4628	12.3352	12.4087	9.86397	10.2048	11.273	12.5931	12.3476	10.251	2	2	2	2	2	2	2	2	2	2				0.158178	0.937095	-0.296698	-0.406916	P0CW02	P0CW02	LY6C1_MOUSE	Ly6c1	0	0	0	0
9.73787	9.8326	7.00298	8.73262	8.26071	9.01856	7.02335	8.06135	8.36785	7.75261	2	2	1	2	2	1	NaN	2	2	2				0.242417	0.87601	0.380886	0.588791	P35459	P35459	LY6D_MOUSE	Ly6d	0	0	0	0
16.1769	15.971	15.4738	16.36	16.2771	16.208	16.6336	16.321	16.0723	16.148	4	3	4	5	4	4	2	4	4	3				0.535119	0.7265	-0.212392	-1.12887	Q9WUC3	Q9WUC3	LY6H_MOUSE	Ly6h	0	0	0	0
15.4912	16.2799	15.657	17.0745	15.3475	15.7181	18.1846	16.2888	15.0888	14.9245	2	2	2	2	2	2	2	2	2	2				0.0100694	0.995303	0.0198338	0.0296391	O88188	O88188	LY86_MOUSE	Ly86	0	0	0	0
14.5241	14.8069	15.3144	14.7668	15.3533	14.9731	14.6618	15.3773	14.8279	15.1241	3	3	3	3	3	3	3	3	3	3				0.300185	0.847324	0.139892	0.704734	P0DP60	P0DP60	LYNX1_MOUSE	Lynx1	0	0	0	0
10.6173	10.7603	7.97434	11.0818	10.6357	9.66978	10.6504	11.0895	9.41499	9.61454	2	2	1	2	2	2	2	2	2	2				0.15032	0.94143	-0.252987	-0.389002	Q8BLC3	Q8BLC3	LYPD1_MOUSE	Lypd1	0	0	0	0
11.3076	10.1728	10.9627	10.7235	11.3627	10.8453	9.91881	11.5132	11.1625	11.2776	2	2	2	2	2	2	2	2	2	2				0.27096	0.861963	-0.222549	-0.646846	Q9D7F2	Q9D7F2	LPD6B_MOUSE	Lypd6b	0	0	0	0
11.0285	11.9859	11.6244	10.6616	12.3152	11.8734	11.713	8.63235	10.2832	12.0272	2	3	2	3	3	3	3	NaN	2	2				0.720569	0.624579	0.955251	1.43105	P97823	P97823	LYPA1_MOUSE	Lypla1	0	0	0	0
10.9265	12.7183	8.92298	11.8858	12.507	13.6267	8.12164	10.2719	8.71474	11.1247	2	2	1	2	2	2	1	1	1	2				1.15771	0.372177	2.10025	2.09432	Q9WTL7	Q9WTL7	LYPA2_MOUSE	Lypla2	0	0	0	0
14.7484	15.5302	14.4976	14.7564	14.8548	15.1822	15.7231	15.7727	14.2212	17.3658	3	3	3	3	3	3	3	3	3	3				0.495982	0.753722	-0.601995	-1.06217	Q8BHC0	Q8BHC0	LYVE1_MOUSE	Lyve1	0	0	0	0
19.1809	19.6688	19.4266	18.5279	18.2777	18.182	20.0654	18.2474	18.3557	17.5708	4	3	4	4	4	4	2	4	4	3				0.0925946	0.958048	0.13254	0.251203	P08905;P17897	P08905;P17897	LYZ1_MOUSE;LYZ2_MOUSE	Lyz1;Lyz2	0	0	0	0
19.1719	19.3087	19.15	18.4374	17.893	17.9824	19.491	18.0209	18.1837	17.3707	2	3	2	3	2	2	2	2	2	2				0.0799855	0.959964	0.106689	0.219455	P08905	P08905	LYZ2_MOUSE	Lyz2	0	0	0	0
13.7789	14.2732	14.5875	14.4008	14.3518	13.8405	14.4211	14.0221	14.5902	14.329	4	4	4	4	4	4	4	4	4	3				0.123872	0.951229	0.0625145	0.327295	P20917	P20917	MAG_MOUSE	Mag	0	0	0	0
15.3328	15.0531	15.2704	15.0061	14.8246	14.6983	14.8315	15.3471	15.1143	15.0874	20	19	18	21	18	18	15	19	17	17				0.615371	0.678919	-0.172142	-1.26213	P45700	P45700	MA1A1_MOUSE	Man1a1	0	0	0	0
11.9603	12.9603	12.7555	12.1787	12.7241	12.2781	12.9998	12.7299	12.6032	11.7448	5	4	4	4	5	2	2	4	3	4				0.253188	0.870862	0.171741	0.610885	Q6NXK9	Q6NXK9	Q6NXK9_MOUSE	Man1c1	0	0	0	0
15.4283	15.3468	15.4798	15.492	14.9672	14.8941	15.2586	15.4562	15.2436	15.4577	13	12	9	13	11	10	10	12	11	11				0.444654	0.776053	-0.132886	-0.972663	P27046	P27046	MA2A1_MOUSE	Man2a1	0	0	0	0
12.7316	12.8902	12.9457	13.0231	12.9213	12.281	12.8912	12.6516	13.226	12.8627	13	12	10	10	13	13	11	12	10	12				0.138562	0.948536	-0.0603626	-0.361846	Q8BRK9	Q8BRK9	MA2A2_MOUSE	Man2a2	0	0	0	0
15.5166	15.5471	15.5204	15.7161	15.1837	14.7859	15.078	15.2273	15.1734	14.7484	29	28	27	29	29	27	25	28	27	27				0.446727	0.775113	0.201884	0.976327	O09159	O09159	MA2B1_MOUSE	Man2b1	0	0	0	0
14.6363	14.4363	14.4519	14.5377	13.908	13.984	13.9365	14.287	13.9198	13.7795	19	19	16	19	18	16	14	18	16	15				0.321256	0.838691	0.151783	0.745589	O54782	O54782	MA2B2_MOUSE	Man2b2	0	0	0	0
7.03076	8.62996	7.40191	7.40103	8.45195	8.0025	8.69144	8.40167	7.73299	8.5033	2	2	1	2	1	2	1	2	1	1				0.0867911	0.953563	-0.0945592	-0.236672	Q91W89	Q91W89	MA2C1_MOUSE	Man2c1	0	0	0	0
13.0674	12.9131	13.222	12.8868	12.8828	12.6449	13.022	13.0555	12.9371	12.6459	17	16	15	17	17	16	16	15	14	14				0.11048	0.951184	-0.0356382	-0.295156	Q8K2I4	Q8K2I4	MANBA_MOUSE	Manba	0	0	0	0
12.6543	13.03	12.8868	13.2496	12.7573	12.7502	12.8217	13.2866	12.9893	13.2522	5	6	4	5	6	4	5	6	4	6				0.168118	0.928461	-0.0660383	-0.429319	Q9CXI5	Q9CXI5	MANF_MOUSE	Manf	0	0	0	0
9.36937	9.77004	9.0272	9.90966	9.60004	8.81826	8.70851	10.1801	6.5164	10.2457	3	2	2	3	2	1	1	3	1	2				0.24217	0.875136	0.421039	0.588282	Q9CR33	Q9CR33	MANS1_MOUSE	Mansc1	0	0	0	0
10.9343	10.377	9.78838	9.85863	10.3998	10.7359	10.3242	9.54807	8.21327	10.3222	6	5	3	5	5	6	2	5	NaN	2				0.310488	0.841977	0.363527	0.724799	Q9QYR6	Q9QYR6	MAP1A_MOUSE	Map1a	0	0	0	0
11.376	9.4386	8.94084	9.32068	10.0169	10.8642	11.0464	10.9135	7.43721	9.9194	12	8	1	3	7	10	8	8	NaN	7				0.215807	0.905078	-0.422256	-0.53317	P20357	P20357	MTAP2_MOUSE	Map2	0	0	0	0
11.4408	12.4671	11.0104	11.7032	12.006	12.5106	11.9695	11.862	11.0021	12.4863	4	6	2	4	6	7	5	3	2	3				0.201143	0.915458	0.18729	0.501839	P27546	P27546	MAP4_MOUSE	Map4	0	0	0	0
7.00716	9.06535	8.68801	9.19319	9.02787	10.9248	8.38989	9.4102	8.55824	9.76932	1	5	NaN	3	4	5	NaN	NaN	NaN	NaN				0.584462	0.695399	0.752887	1.21132	Q7TSJ2	Q7TSJ2	MAP6_MOUSE	Map6	0	0	0	0
9.72661	10.7354	7.78549	9.60536	10.1453	11.5171	10.1616	9.41541	7.42237	10.0051	3	3	1	2	3	3	3	2	1	3				0.330061	0.837749	0.611485	0.762457	P63085	P63085	MK01_MOUSE	Mapk1	0	0	0	0
9.72554	12.0004	11.0465	9.60535	11.9704	12.1044	11.5593	10.7855	7.86305	11.8143	2	5	3	2	4	5	3	3	1	3				0.550291	0.718391	0.995872	1.15441	Q63844	Q63844	MK03_MOUSE	Mapk3	0	0	0	0
9.67385	8.04461	7.72976	10.1553	9.96844	10.4777	7.86595	10.3581	8.25028	9.07273	2	NaN	1	2	2	2	1	2	1	3				0.118767	0.949141	0.230985	0.315118	P26645	P26645	MARCS_MOUSE	Marcks	0	0	0	0
10.5014	9.53724	10.6135	11.2727	10.7114	10.6236	10.2455	10.8399	10.5131	10.7114	3	3	2	3	3	3	2	3	3	3				0.012048	0.995618	-0.0105837	-0.035385	P98064	P98064	MASP1_MOUSE	Masp1	0	0	0	0
9.82723	10.6772	11.2596	10.1215	10.5562	11.7726	10.4676	10.6042	7.842	10.905	4	4	2	4	4	3	4	3	1	2				0.780852	0.582854	0.948222	1.52555	Q3THS6	Q3THS6	METK2_MOUSE	Mat2a	0	0	0	0
10.2043	10.5124	10.1047	9.38729	10.8267	10.291	11.2877	7.2614	8.44622	9.85186	4	4	3	3	2	4	2	1	1	3				0.514946	0.740948	0.814111	1.09465	Q99LB6	Q99LB6	MAT2B_MOUSE	Mat2b	0	0	0	0
9.8243	9.81567	11.1273	10.1676	9.40595	9.74108	10.0863	10.922	9.72443	10.4876	4	4	3	4	4	2	2	4	3	3				0.166904	0.928974	-0.157421	-0.426597	O08746	O08746	MATN2_MOUSE	Matn2	0	0	0	0
17.5407	16.0584	16.1686	13.3187	17.3566	18.0785	16.5019	17.0815	15.8492	15.4507	12	12	12	11	11	11	10	12	12	10				0.121367	0.950884	-0.288607	-0.321332	P04247	P04247	MYG_MOUSE	Mb	0	0	0	0
12.2003	11.5831	12.1527	11.7535	12.2377	11.8644	10.6736	11.7087	11.2388	12.3052	4	5	5	5	5	5	3	4	4	5				0.400011	0.806303	0.292975	0.892655	P39039	P39039	MBL1_MOUSE	Mbl1	0	0	0	0
12.088	10.6485	13.1694	12.4056	11.9171	10.9936	11.7799	12.2385	11.3497	11.6348	3	3	3	3	3	3	3	3	3	3				0.00601106	0.996784	0.00864601	0.0177741	P41317	P41317	MBL2_MOUSE	Mbl2	0	0	0	0
10.7415	10.7919	10.739	10.8596	10.6938	10.1057	11.2336	10.9123	10.2057	10.4888	6	6	4	7	4	5	3	6	6	4				0.134543	0.948138	-0.0783638	-0.352463	Q8R2Y2	Q8R2Y2	MUC18_MOUSE	Mcam	0	0	0	0
11.1899	11.1277	11.187	11.4044	11.4349	11.3866	11.594	11.5669	11.2692	11.4324	10	10	9	10	10	9	6	10	8	9				0.465214	0.762785	-0.102368	-1.00881	Q0PMG2	Q0PMG2	MDGA1_MOUSE	Mdga1	0	0	0	0
11.3417	11.1358	10.7041	10.5581	10.9019	10.9423	10.7684	11.0525	11.8072	11.5017	7	7	4	6	7	6	5	7	7	7				1.21032	0.339944	-0.445893	-2.17212	P60755	P60755	MDGA2_MOUSE	Mdga2	0	0	0	0
16.0375	16.8797	17.805	16.0252	17.1138	17.5269	17.2308	16.591	16.4169	15.5097	11	13	12	13	13	13	12	13	13	10				0.893854	0.509507	0.71296	1.69931	P14152	P14152	MDHC_MOUSE	Mdh1	0	0	0	0
12.1281	13.3966	13.0021	10.5583	13.4404	13.6716	12.7907	13.0978	11.4143	11.7517	12	12	12	12	12	12	12	12	7	11				0.394276	0.808932	0.577241	0.882215	P08249	P08249	MDHM_MOUSE	Mdh2	0	0	0	0
11.6776	12.8012	13.2606	12.5804	12.9479	12.9919	14.8958	11.5078	8.82243	10.9751	10	10	8	10	9	10	10	10	1	7				0.680419	0.641479	1.34067	1.36724	P06801	P06801	MAOX_MOUSE	Me1	0	0	0	0
15.2259	15.0341	14.7251	14.9585	14.6684	14.457	14.952	14.7826	15.1212	14.6987	13	12	10	13	12	12	12	12	12	10				0.642355	0.660189	-0.187458	-1.30601	Q6DIB5	Q6DIB5	MEG10_MOUSE	Megf10	0	0	0	0
10.4577	11.0534	12.0421	12.0048	10.4084	10.68	10.2652	10.5832	10.6457	11.0027	4	4	2	4	4	3	2	4	2	4				0.964629	0.473426	0.646859	1.80641	Q8BH27	Q8BH27	MEGF9_MOUSE	Megf9	0	0	0	0
10.1747	10.6499	9.78036	10.2218	9.84164	8.84934	7.90644	10.5239	10.8327	9.5803	3	3	3	3	2	3	1	3	3	2				0.0380731	0.986562	0.0650208	0.108767	Q60805	Q60805	MERTK_MOUSE	Mertk	0	0	0	0
9.25368	9.18288	9.69752	8.42648	9.84014	7.142	8.25467	9.22651	7.81575	7.38992	3	2	1	3	1	NaN	1	3	3	NaN				0.327205	0.839045	0.469696	0.756999	P16056	P16056	MET_MOUSE	Met	0	0	0	0
15.9428	15.4295	15.2591	15.5145	15.22	15.0104	15.0962	15.3431	15.3191	15.1229	7	7	6	7	6	7	7	7	7	7				0.17441	0.928354	-0.078133	-0.443357	Q8C1Q4	Q8C1Q4	METRN_MOUSE	Metrn	0	0	0	0
10.8197	10.5455	10.7551	10.0583	11.0964	10.0766	10.4497	10.6181	10.1526	11.369	3	2	2	3	2	2	3	2	2	3				0.255359	0.870137	-0.175451	-0.61531	Q8VE43	Q8VE43	METRL_MOUSE	Metrnl	0	0	0	0
11.6989	10.9828	12.4332	11.0093	12.1511	10.7469	8.95112	11.8471	12.6374	10.1762	2	2	2	2	2	2	1	2	2	2				0.219075	0.903993	0.402506	0.540084	Q9QZJ6	Q9QZJ6	MFAP5_MOUSE	Mfap5	0	0	0	0
11.0516	10.8071	11.7278	10.3823	10.7726	10.6379	11.8076	12.1265	11.3844	10.9703	4	4	3	4	4	4	4	4	4	4				1.02499	0.443965	-0.60254	-1.89697	Q8K480	Q8K480	MFRP_MOUSE	Mfrp	0	0	0	0
14.2493	14.375	14.2335	14.4486	14.7666	13.7508	13.9429	14.4262	14.4225	14.2061	12	12	10	12	11	10	9	11	12	11				0.132797	0.947291	0.0655193	0.348371	Q921V5	Q921V5	MGAT2_MOUSE	Mgat2	0	0	0	0
12.5157	12.6319	12.3933	12.88	12.3722	11.6523	11.8908	12.2491	12.8981	12.4834	11	10	8	11	10	8	5	8	10	9				0.0282332	0.990538	-0.0215073	-0.0814842	Q8R4G6	Q8R4G6	MGT5A_MOUSE	Mgat5	0	0	0	0
13.2196	12.1261	8.55628	12.4156	12.5323	12.3875	13.2052	12.6901	12.2662	12.9052	2	2	1	2	2	2	2	2	2	2				0.826949	0.550578	-1.25372	-1.59691	P19788	P19788	MGP_MOUSE	Mgp	0	0	0	0
14.2247	14.0239	14.5999	13.6587	14.2716	14.4207	14.9711	14.3881	13.7149	14.9038	3	4	3	4	4	4	4	4	3	4				0.38518	0.810954	-0.245554	-0.865577	Q61865	Q61865	MIA_MOUSE	Mia	0	0	0	0
10.9142	10.5839	9.42586	10.8626	10.1634	11.0451	10.4726	10.6605	10.4905	11.1218	4	4	2	4	4	3	4	4	3	4				0.461694	0.765893	-0.315745	-1.00265	Q8BI84	Q8BI84	TGO1_MOUSE	Mia3	0	0	0	0
15.07	14.6024	14.5796	14.9099	14.75	14.0713	14.3846	15.2248	14.8302	14.7802	13	13	13	13	11	11	10	13	13	12				0.682339	0.641088	-0.275329	-1.37031	Q9Z2L6	Q9Z2L6	MINP1_MOUSE	Minpp1	0	0	0	0
13.28	12.943	12.9234	13.2335	12.935	12.6478	13.3084	13.334	12.7798	13.107	10	10	8	10	10	9	9	10	9	10				0.843187	0.538619	-0.22527	-1.62188	Q9R0S3	Q9R0S3	MMP17_MOUSE	Mmp17	0	0	0	0
13.806	13.3658	13.524	13.6811	14.0661	13.6904	14.0456	13.5671	13.7201	14.0297	18	16	14	17	15	13	14	16	15	16				0.538759	0.72726	-0.168212	-1.13502	P33434	P33434	MMP2_MOUSE	Mmp2	0	0	0	0
10.4972	10.5191	7.47939	10.696	10.7317	8.99772	8.11612	11.1811	8.93843	11.2187	2	2	1	2	2	1	1	2	1	2				0.13011	0.948341	-0.305496	-0.342055	A6H6E2	A6H6E2	MMRN2_MOUSE	Mmrn2	0	0	0	0
12.9078	12.8143	13.0117	12.9239	12.7425	12.408	12.2372	12.5835	12.6344	12.8916	18	19	16	18	16	14	13	17	15	19				0.352437	0.830015	0.129169	0.804816	Q61830	Q61830	MRC1_MOUSE	Mrc1	0	0	0	0
13.6779	13.6641	13.4801	13.7664	13.3823	13.1556	12.9255	13.5522	13.5642	13.4963	21	19	18	21	19	16	15	21	18	21				0.101116	0.950627	0.0464794	0.272297	Q64449	Q64449	MRC2_MOUSE	Mrc2	0	0	0	0
9.29211	9.63151	8.67297	8.08415	9.4241	10.2842	10.2471	10.49	7.99186	7.64937	2	2	1	1	2	2	2	2	1	2				0.043456	0.988356	0.0852921	0.123468	Q9CQT1	Q9CQT1	MTNA_MOUSE	Mri1	0	0	0	0
13.4499	12.4942	13.3299	13.2645	13.4478	12.7185	12.8526	13.233	13.5333	13.3084	10	8	5	10	8	8	4	9	7	8				0.468228	0.762817	-0.224481	-1.01408	Q61468	Q61468	MSLN_MOUSE	Msln	0	0	0	0
11.4769	12.7215	11.7117	11.3356	11.7881	13.2817	12.0514	11.5988	11.1103	11.5855	12	13	9	12	11	13	9	11	7	11				0.793885	0.57484	0.603142	1.5458	P26041	P26041	MOES_MOUSE	Msn	0	0	0	0
11.1139	11.0285	11.2208	10.4524	11.1434	10.6034	11.6408	11.2177	10.4458	11.7002	5	5	5	4	5	5	4	5	5	5				0.593306	0.694016	-0.334014	-1.22592	P26928	P26928	HGFL_MOUSE	Mst1	0	0	0	0
10.4035	11.5423	6.38699	10.2546	11.3744	11.9539	11.7052	9.80063	8.66464	10.6481	3	3	1	2	3	3	2	2	NaN	2				0.0175136	0.99475	0.0580291	0.0511298	Q9CQ65	Q9CQ65	MTAP_MOUSE	Mtap	0	0	0	0
10.6618	10.327	10.8488	8.11355	11.908	11.3671	11.9855	11.2256	10.669	10.7895	9	9	2	1	9	8	6	8	7	9				0.343815	0.837626	-0.553374	-0.788579	Q922D8	Q922D8	C1TC_MOUSE	Mthfd1	0	0	0	0
11.3722	12.145	11.0099	10.8139	12.0259	12.3571	11.9527	11.9918	10.6045	12.2443	4	4	4	4	4	4	4	4	4	4				0.0299611	0.990798	0.0372433	0.0863142	P62774	P62774	MTPN_MOUSE	Mtpn	0	0	0	0
15.8188	15.6459	16.0402	16.7032	17.8836	17.6154	15.1304	16.6767	16.0503	18.0283	33	29	30	35	34	30	23	33	29	30				0.281807	0.857532	0.436778	0.668505	P28665	P28665	MUG1_MOUSE	Mug1	0	0	0	0
16.6384	16.6717	16.7277	17.6064	19.1054	18.7767	16.1109	17.4901	16.5571	19.1991	20	20	18	21	21	21	17	20	20	21				0.337214	0.839915	0.578461	0.776076	P28665;P28666	P28665;A0A0N4SVU1;P28666	MUG1_MOUSE;MUG2_MOUSE	Mug1;Mug2	0	0	0	0
8.0097	8.40852	12.8853	7.32018	13.6779	13.1837	8.59111	9.81029	12.0663	15.0109	1	1	2	1	2	2	1	1	2	2				0.0780633	0.960064	0.397459	0.214556	A2BIM8;P02762;P04938;P11588;P11589	A2BIN1;Q4FZE8;P02762;E9PVW0;E9QA79;A2BIM8;P11588;A2CEK7;P04938;A9R9W0;P11589	MUP11_MOUSE;MUP18_MOUSE;MUP1_MOUSE;MUP2_MOUSE;MUP6_MOUSE	Mup1;Mup11;Mup18;Mup2;Mup6	0	0	0	0
13.3652	13.2078	14.5169	14.9313	17.3963	17.3012	10.9349	15.1074	15.0788	17.9375	4	4	5	4	5	5	2	5	4	5				0.296782	0.847102	0.98595	0.698069	P04939	P04939;P11590	MUP3_MOUSE	Mup3	0	0	0	0
10.9048	10.6704	11.1354	10.8348	10.4382	11.0279	11.0541	10.4263	10.9334	10.9409	3	3	2	3	3	3	2	3	2	3				0.0663335	0.971705	-0.0305784	-0.184313	Q9DBV4	Q9DBV4	MXRA8_MOUSE	Mxra8	0	0	0	0
10.7457	8.24222	8.24189	9.58564	10.367	11.2783	9.4232	9.9285	9.65175	8.26712	9	NaN	2	1	8	8	2	2	NaN	NaN				0.0290927	0.990522	-0.0602253	-0.0838888	A0A571BEN1	A0A571BEN1	A0A571BEN1_MOUSE	Mybpc1	0	0	0	0
13.717	14.3402	14.1987	14.2696	14.5436	14.4643	13.7473	14.7632	14.2484	14.4651	5	4	4	7	5	5	4	6	5	5				0.361925	0.823498	0.175117	0.822568	Q9CPT4	Q9CPT4	MYDGF_MOUSE	Mydgf	0	0	0	0
12.9646	7.47163	8.47416	7.65541	12.3929	13.5995	11.1149	11.0375	7.02405	8.98978	7	NaN	NaN	NaN	7	7	3	5	NaN	NaN				0.0676788	0.969871	-0.307455	-0.187813	Q5SX39;Q5SX40	Q5SX39;Q5SX40	MYH1_MOUSE;MYH4_MOUSE	Myh1;Myh4	0	0	0	0
12.2445	7.84122	8.46449	8.69319	11.9045	12.4751	10.5857	9.78422	8.40563	7.9672	18	NaN	1	NaN	16	18	10	5	1	NaN				0.021877	0.992152	0.0782407	0.0635677	P13542;Q5SX39;Q5SX40	Q91Z83;B1AR69;G3UW82;Q02566;P13541;P13542;Q5SX39;Q5SX40	MYH1_MOUSE;MYH4_MOUSE;MYH8_MOUSE	Myh1;Myh4;Myh8	0	0	0	0
10.3234	9.39768	10.9369	9.84862	11.0036	9.38376	9.20785	10.6651	9.9096	10.213	5	6	7	4	7	5	2	6	4	5				0.0405351	0.985063	0.0503036	0.11551	Q8VDD5	Q8VDD5	MYH9_MOUSE	Myh9	0	0	0	0
12.1535	6.7095	8.06699	8.32381	12.1771	12.2267	10.2596	10.4539	8.21023	9.2473	7	1	NaN	NaN	8	7	4	4	NaN	3				0.168229	0.928983	-0.564071	-0.429567	P05977	P05977	MYL1_MOUSE	Myl1	0	0	0	0
12.093	8.38452	8.49357	8.95413	11.8408	12.1319	10.1801	12.155	7.72392	8.37703	10	1	1	NaN	9	10	3	2	NaN	NaN				0.0410272	0.986448	-0.144812	-0.116854	P97457	P97457	MYL11_MOUSE	Myl11	0	0	0	0
10.0872	11.1255	10.8814	10.0647	10.9032	10.4974	11.2081	10.5179	9.71758	10.047	4	4	3	4	4	4	3	4	2	4				0.573108	0.698399	0.378895	1.1925	Q60605	Q60605	MYL6_MOUSE	Myl6	0	0	0	0
7.57819	12.2696	11.6733	8.77401	11.544	7.57444	12.6419	9.26814	12.1228	7.03358	1	2	2	1	2	1	2	1	2	1				0.169926	0.92892	0.638142	0.433365	Q5SUA5	Q5SUA5	MYO1G_MOUSE	Myo1g	0	0	0	0
15.127	14.998	15.5225	15.8757	15.9066	15.2601	15.2298	15.5251	15.6623	16.1025	18	18	18	19	17	18	16	20	18	18				0.0234047	0.990829	-0.0167246	-0.0678954	O70624	O70624	MYOC_MOUSE	Myoc	0	0	0	0
11.6832	11.2013	11.8665	11.089	11.5036	11.4339	11.9203	12.0331	11.4585	11.4765	7	7	7	7	6	7	5	7	7	7				0.870272	0.523963	-0.295437	-1.66336	Q9D7V9	Q9D7V9	NAAA_MOUSE	Naaa	0	0	0	0
11.7283	11.5764	11.6645	11.17	11.6075	11.5717	12.0788	11.8042	11.3837	11.7591	7	7	6	8	6	7	6	5	5	8				0.855522	0.534111	-0.232811	-1.64079	Q9QWR8	Q9QWR8	NAGAB_MOUSE	Naga	0	0	0	0
9.94246	11.5279	10.626	9.7965	11.2084	11.8399	8.05184	10.8854	9.61005	11.356	2	2	2	2	2	2	1	2	2	2				0.777806	0.584917	1.03059	1.52081	Q9QZ08	Q9QZ08	NAGK_MOUSE	Nagk	0	0	0	0
12.7374	12.6335	12.8185	12.5167	12.4211	12.4133	12.5798	12.4044	12.4562	12.056	11	10	10	10	9	9	9	10	10	9				0.368653	0.821891	0.113839	0.835082	O88325	O88325	O88325_MOUSE	Naglu	0	0	0	0
11.8674	11.6894	11.795	10.3005	12.3683	13.0851	12.0518	11.8789	9.20333	11.7269	8	6	4	3	8	8	7	5	2	6				0.302594	0.844693	0.502	0.709442	Q99KQ4	Q99KQ4	NAMPT_MOUSE	Nampt	0	0	0	0
9.72472	10.3933	10.5767	7.69195	10.5574	10.5767	10.3337	10.329	7.70749	8.90635	2	3	3	2	3	3	3	3	NaN	2				0.318583	0.840179	0.558969	0.740445	Q78ZA7	Q78ZA7	NP1L4_MOUSE	Nap1l4	0	0	0	0
10.6771	10.8308	7.40072	9.65157	10.4719	11.2104	9.97075	10.3615	8.2551	9.06087	3	4	1	3	3	3	3	3	2	4				0.114792	0.948456	0.247999	0.305574	Q9CZ42	Q9CZ42	NNRD_MOUSE	Naxd	0	0	0	0
12.8718	13.7081	13.2862	13.4376	12.6977	14.2577	13.5445	12.8433	11.8918	13.2747	4	4	3	4	4	3	3	4	3	4				0.802912	0.566168	0.592241	1.55979	Q8K4Z3	Q8K4Z3	NNRE_MOUSE	Naxe	0	0	0	0
18.5924	18.505	18.7297	18.5549	17.8419	18.5931	18.5628	17.9374	18.5326	16.5031	2	2	2	2	2	2	2	2	2	2				0.447714	0.7742	0.419268	0.978069	Q61477	Q61477	NBL1_MOUSE	Nbl1	0	0	0	0
17.5165	17.4903	17.3577	17.8686	17.4233	17.0803	17.4079	17.3514	17.4759	17.4323	28	28	26	29	27	27	24	28	27	26				0.0190697	0.994099	0.0072319	0.0555788	P13595	P13595	NCAM1_MOUSE	Ncam1	0	0	0	0
14.0032	14.0681	13.7255	14.1883	13.8096	13.1831	14.0383	13.6949	14.1342	14.0332	15	15	14	15	15	14	13	15	15	14				0.448279	0.774905	-0.185845	-0.979067	O35136	O35136	NCAM2_MOUSE	Ncam2	0	0	0	0
13.8308	13.6484	14.1237	14.647	14.1506	13.3896	13.3602	13.9458	14.6411	14.403	19	19	19	19	19	16	16	19	19	18				0.0501567	0.986404	-0.0443172	-0.141558	P55066	P55066	NCAN_MOUSE	Ncan	0	0	0	0
9.52907	9.56036	10.3076	8.27206	10.0904	10.6443	11.507	10.2013	9.18951	9.55439	2	3	2	3	2	2	2	3	1	3				0.145799	0.942361	-0.221293	-0.378611	P09405	P09405	NUCL_MOUSE	Ncl	0	0	0	0
14.9834	13.9755	13.3918	12.7599	14.3501	15.3198	14.552	14.6265	13.5203	14.9696	6	6	4	6	5	6	4	6	3	6				0.530176	0.727702	-0.570954	-1.12052	Q9QYG0	Q9QYG0	NDRG2_MOUSE	Ndrg2	0	0	0	0
14.4047	14.3827	13.0734	14.6587	14.1022	14.5692	14.3542	14.3059	13.8764	14.7736	7	7	5	7	7	6	5	7	5	6				0.237648	0.881206	-0.185718	-0.578935	Q8BTG7	Q8BTG7	NDRG4_MOUSE	Ndrg4	0	0	0	0
11.9084	11.5438	11.6127	11.9298	11.7291	10.9336	11.8908	11.8445	12.2315	11.8583	9	9	8	9	8	6	6	8	8	8				1.21411	0.337563	-0.396859	-2.17772	Q3UHN9	Q3UHN9	NDST1_MOUSE	Ndst1	0	0	0	0
11.2858	10.7734	8.65452	11.469	10.4047	11.1779	11.6811	11.0685	11.5476	10.2824	2	2	1	2	2	2	2	2	2	2				0.593259	0.692975	-0.677173	-1.22584	Q9JKF6	Q9JKF6	NECT1_MOUSE	Nectin1	0	0	0	0
9.00852	9.5008	9.01601	8.60532	8.30227	11.0792	8.53787	8.16533	8.68843	7.44551	1	3	NaN	2	1	4	NaN	NaN	NaN	NaN				0.876847	0.520671	0.931592	1.67339	P19246	P19246	NFH_MOUSE	Nefh	0	0	0	0
10.8421	10.1158	11.5628	10.7079	10.7368	12.5497	11.5465	10.1401	8.0911	7.90235	6	6	4	4	5	8	4	2	1	NaN				0.88895	0.513452	1.43018	1.69184	P08551	P08551	NFL_MOUSE	Nefl	0	0	0	0
16.0391	16.4691	15.817	16.8964	16.0537	15.4695	15.8867	15.0341	16.3515	16.2334	27	25	24	30	26	24	23	26	29	25				0.288066	0.854226	0.232194	0.680909	Q61220	Q61220	NELL2_MOUSE	Nell2	0	0	0	0
12.8897	12.4481	12.9914	13.0452	11.813	12.5562	13.2263	12.1215	11.8193	13.3812	4	4	3	4	4	4	4	3	3	4				0.115789	0.947496	-0.116825	-0.307973	Q9CQ45	Q9CQ45	NENF_MOUSE	Nenf	0	0	0	0
14.3521	14.5435	14.7587	14.4003	14.4179	14.1594	14.6925	14.4847	14.9371	14.3702	19	18	17	19	17	17	16	19	19	18				0.325677	0.837988	-0.11136	-0.754073	P97798	P97798	NEO1_MOUSE	Neo1	0	0	0	0
11.8212	11.17	11.7032	11.0793	10.9995	11.1157	11.6235	10.6919	12.0097	11.3048	3	3	2	3	3	3	3	2	2	3				0.489976	0.752526	-0.27669	-1.05182	O35657	O35657	NEUR1_MOUSE	Neu1	0	0	0	0
15.5567	15.4261	15.2725	15.3997	15.2633	14.877	15.2033	15.3037	15.5352	15.2146	25	25	25	26	23	24	21	24	25	23				0.416048	0.795443	-0.114998	-0.921647	Q810U3	Q810U3	NFASC_MOUSE	Nfasc	0	0	0	0
12.7428	8.26342	12.7737	12.3026	12.7073	13.3394	6.81419	7.95754	9.49231	8.19474	2	1	2	2	2	2	1	1	1	1				1.14015	0.37903	2.83695	2.06832	P70441	P70441	NHRF1_MOUSE	Nherf1	0	0	0	0
11.1991	11.3003	11.3809	10.8909	10.9482	10.3704	11.1824	11.2673	11.0913	10.5634	5	4	5	5	3	3	2	5	5	4				0.144278	0.943495	-0.0825563	-0.375101	Q8CCH2	Q8CCH2	NHLC3_MOUSE	Nhlrc3	0	0	0	0
13.4552	13.2614	13.4288	13.6536	13.4499	12.7079	12.982	13.0586	13.6322	13.9368	24	24	24	26	25	21	21	23	24	24				0.186261	0.922531	-0.112672	-0.469508	P10493	P10493	NID1_MOUSE	Nid1	0	0	0	0
11.6414	11.4995	11.3055	12.1702	11.536	11.2891	11.2516	11.6779	11.2966	12.0731	5	5	5	5	5	4	2	5	5	3				0.045135	0.987315	-0.028035	-0.128022	Q99K10	Q99K10	NLGN1_MOUSE	Nlgn1	0	0	0	0
11.8083	11.9763	11.6721	11.9149	11.963	11.8043	11.7128	11.7032	12.0553	11.901	5	5	4	5	5	3	3	5	4	5				0.131341	0.947778	0.0300028	0.34495	Q8BYM5	Q8BYM5	NLGN3_MOUSE	Nlgn3	0	0	0	0
11.5563	11.0132	10.3923	11.7527	11.5753	10.862	10.6095	11.8182	11.6617	11.5	6	6	5	6	6	6	2	6	6	6				0.433961	0.779215	-0.310033	-0.953694	B0F2B4	B0F2B4	NLGN4_MOUSE	Nlgn4l	0	0	0	0
13.7792	13.479	13.3724	12.4756	13.5988	14.6146	12.8158	12.8885	11.7565	12.4117	4	4	4	4	4	4	4	4	4	4				0.854732	0.532743	0.777727	1.63958	Q01768	Q01768	NDKB_MOUSE	Nme2	0	0	0	0
11.9946	12.0654	11.321	11.6858	11.5841	12.1766	12.8748	12.5639	11.399	12.2325	4	4	3	5	3	2	3	5	3	4				0.765478	0.585287	-0.446398	-1.50158	O35516	O35516	NOTC2_MOUSE	Notch2	0	0	0	0
12.3739	12.2259	12.7115	11.9005	11.6183	11.5975	12.3457	12.6878	12.0458	11.7194	2	2	2	2	2	2	2	2	2	2				0.372408	0.820741	-0.223775	-0.84204	O35604	O35604	NPC1_MOUSE	Npc1	0	0	0	0
16.045	15.6001	15.712	15.6969	15.5651	15.6167	16.5613	15.7294	15.8377	15.3708	9	9	8	10	9	8	9	9	10	9				0.678673	0.639544	-0.270671	-1.36445	Q9Z0J0	Q9Z0J0	NPC2_MOUSE	Npc2	0	0	0	0
15.0609	15.0427	15.592	14.7747	14.6262	15.1722	14.7686	15.0364	15.1463	14.8575	4	4	4	4	4	3	4	4	4	3				0.142937	0.944184	0.0676123	0.372	Q64322	Q64322	NPDC1_MOUSE	Npdc1	0	0	0	0
8.2979	10.2406	9.72235	6.07443	8.23551	9.3262	8.64152	8.32474	8.03392	7.88742	1	2	2	2	1	1	NaN	2	NaN	1				0.269263	0.863626	0.482722	0.643436	Q9DCJ9	Q9DCJ9	NPL_MOUSE	Npl	0	0	0	0
14.4653	14.582	14.8301	14.3249	14.1934	14.6857	15.3575	14.9787	14.5592	14.5827	9	9	7	8	9	9	6	8	7	8				0.639827	0.66204	-0.265452	-1.30192	P97300	P97300	NPTN_MOUSE	Nptn	0	0	0	0
16.5328	16.7435	16.8702	16.966	16.5803	16.2563	16.2615	17.02	17.1731	16.5179	11	11	11	15	12	11	8	12	11	11				0.0292463	0.990727	-0.0177967	-0.084318	Q62443	Q62443	NPTX1_MOUSE	Nptx1	0	0	0	0
11.544	10.6273	11.7312	12.1366	12.0705	11.5336	10.3483	11.8808	11.3466	12.2406	5	5	4	6	5	5	5	6	4	5				0.134542	0.947458	0.147798	0.352462	O70340	O70340	NPTX2_MOUSE	Nptx2	0	0	0	0
15.8818	16.1413	16.3675	16.433	16.3806	16.0105	16.2704	16.6498	16.5002	16.4486	15	14	16	17	15	15	14	17	17	15				0.218781	0.903715	-0.0835564	-0.539462	Q99J85	Q99J85	NPTXR_MOUSE	Nptxr	0	0	0	0
14.982	14.5143	13.0886	15.0492	13.6442	14.2478	14.8626	15.0163	13.4788	14.886	4	4	3	4	3	4	2	3	4	2				0.573417	0.699003	-0.536314	-1.19301	P57774	P57774	NPY_MOUSE	Npy	0	0	0	0
11.8937	11.6483	11.3573	10.1688	12.82	12.3144	11.8353	12.1095	10.5533	12.5752	6	7	2	3	7	7	7	6	2	7				0.0855638	0.953348	-0.131616	-0.233582	Q64669	Q64669	NQO1_MOUSE	Nqo1	0	0	0	0
16.6791	16.8432	16.6464	17.4064	16.577	16.3104	16.8489	16.7216	17.1932	16.6744	32	33	30	32	30	27	28	30	30	28				0.12124	0.950558	-0.0667282	-0.321028	Q810U4	Q810U4	NRCAM_MOUSE	Nrcam	0	0	0	0
15.1215	15.221	13.9857	15.4976	15.3533	15.0287	15.2556	15.2623	13.4429	15.1757	2	2	2	2	2	2	2	2	2	2				0.143397	0.943883	0.165658	0.373064	Q8CFV4	Q8CFV4	NRN1_MOUSE	Nrn1	0	0	0	0
11.9101	11.6783	11.6326	11.5335	11.8855	9.39203	11.4817	11.8564	11.4868	11.6675	4	4	3	5	3	3	4	5	4	4				0.443042	0.774094	-0.456108	-0.969812	Q8C4W3	Q8C4W3	NRN1L_MOUSE	Nrn1l	0	0	0	0
11.8228	11.4813	11.7354	11.7533	11.7668	11.2188	11.7144	11.8212	11.6345	12.4539	8	8	6	8	7	6	6	7	7	7				0.862669	0.527102	-0.298237	-1.65173	P97333	P97333	NRP1_MOUSE	Nrp1	0	0	0	0
10.8163	10.3554	10.7924	10.3935	10.6344	9.48245	11.0046	10.8679	10.5557	10.3519	6	6	3	6	6	4	3	6	4	6				0.776037	0.583851	-0.387642	-1.51805	O35375	O35375	NRP2_MOUSE	Nrp2	0	0	0	0
16.0449	16.162	16.1125	16.3421	15.8582	15.8523	16.1889	16.3162	16.1891	16.0559	30	30	24	30	27	26	23	30	26	29				0.392654	0.808299	-0.0935942	-0.879255	Q9CS84	Q9CS84	NRX1A_MOUSE	Nrxn1	0	0	0	0
12.8248	13.0729	13.1445	13.2645	12.9151	11.7236	12.8488	12.0376	12.2488	13.4123	3	3	2	3	3	3	2	3	3	3				0.156321	0.938321	0.149652	0.402698	E9Q7X7;Q9CS84	Q9CS84;E9Q7X7	NRX1A_MOUSE;NRX2A_MOUSE	Nrxn1;Nrxn2	0	0	0	0
15.6215	15.5829	15.8046	16.1261	15.7833	15.555	15.5481	15.912	16	16.1268	3	3	3	3	3	3	3	3	3	3				0.187714	0.9224	-0.0713263	-0.47269	Q6P9K9;Q9CS84	Q9CS84;Q6P9K9	NRX1A_MOUSE;NRX3A_MOUSE	Nrxn1;Nrxn3	0	0	0	0
15.1069	14.9622	15.2128	15.1908	14.9809	14.7121	15.0201	15.313	15.3805	15.1849	30	30	25	31	30	27	25	31	28	28				0.88502	0.515484	-0.189319	-1.68586	E9Q7X7	E9Q7X7	NRX2A_MOUSE	Nrxn2	0	0	0	0
15.1474	15.0366	15.4595	15.3001	15.7107	15.2006	15.2314	15.5745	15.6287	15.6561	3	3	3	3	3	3	3	3	3	3				0.285068	0.857137	-0.106075	-0.674975	E9Q7X7;Q6P9K9	E9Q7X7;Q6P9K9	NRX2A_MOUSE;NRX3A_MOUSE	Nrxn2;Nrxn3	0	0	0	0
17.174	17.0775	16.6899	17.4559	16.9737	17.0087	17.1742	17.2752	16.9111	17.3321	35	33	30	36	32	29	27	34	31	32				0.418902	0.79527	-0.132155	-0.926777	Q6P9K9	Q6P9K9	NRX3A_MOUSE	Nrxn3	0	0	0	0
10.2769	12.483	11.191	11.7315	12.0673	12.7472	12.7441	10.7475	9.0431	9.10037	4	6	4	5	4	6	2	2	NaN	3				1.27976	0.31931	1.66161	2.27462	Q9CZ44	Q9CZ44	NSF1C_MOUSE	Nsfl1c	0	0	0	0
14.4431	14.3438	13.8991	14.4223	14.2802	13.6919	14.6468	14.619	13.8906	14.7177	2	3	3	3	3	3	2	3	3	3				0.848396	0.537367	-0.335996	-1.62987	Q62092	Q62092	NSG1_MOUSE	Nsg1	0	0	0	0
10.0526	11.831	10.7012	10.4487	10.6017	11.001	10.9762	10.9733	9.33636	9.80156	3	3	3	3	3	3	2	3	2	3				0.886234	0.515024	0.688718	1.68771	Q9JM14	Q9JM14	NT5C_MOUSE	Nt5c	0	0	0	0
7.65447	9.21033	8.95834	8.52906	10.0434	10.129	7.433	8.79638	9.27399	9.87369	1	2	NaN	1	2	2	1	2	NaN	2				0.680657	0.64241	0.767729	1.36762	Q9D020	Q9D020	5NT3A_MOUSE	Nt5c3a	0	0	0	0
17.1763	17.2658	17.4076	17.5871	17.1364	17.1748	17.625	17.3697	17.5391	17.1373	12	12	11	12	11	10	10	11	11	11				0.170427	0.929269	-0.0551189	-0.434484	Q99PJ0	Q99PJ0	NTRI_MOUSE	Ntm	0	0	0	0
13.6548	13.0555	13.676	13.4687	13.3781	13.2798	13.5024	13.9086	13.4192	13.5541	11	10	9	11	10	10	7	10	9	8				0.946057	0.480031	-0.236177	-1.77841	Q8R4G0	Q8R4G0	NTNG1_MOUSE	Ntng1	0	0	0	0
9.06979	7.74186	9.66391	8.62486	8.44562	7.70221	9.15413	8.77961	7.81752	8.59308	2	2	2	2	1	1	NaN	2	2	2				0.235478	0.882825	-0.247135	-0.574433	Q8R4F1	Q8R4F1	NTNG2_MOUSE	Ntng2	0	0	0	0
11.6762	11.3384	11.0916	11.4721	11.7418	11.1082	9.29243	11.7779	11.3736	10.6177	3	3	3	3	3	3	1	2	3	2				0.37409	0.819935	0.402842	0.845152	Q3UFB7	Q3UFB7	NTRK1_MOUSE	Ntrk1	0	0	0	0
12.2127	12.4014	11.5096	12.8034	12.3983	12.2563	13.0006	13.0243	12.2531	12.3236	4	4	4	4	4	4	4	4	4	4				0.477074	0.757477	-0.289072	-1.02948	P15209	P15209	NTRK2_MOUSE	Ntrk2	0	0	0	0
10.23	10.313	11.5571	10.8222	11.3111	10.3149	10.0178	6.92826	11.0457	10.3241	2	2	2	2	2	2	1	1	2	2				0.776711	0.585289	1.15449	1.5191	Q6VNS1	Q6VNS1	NTRK3_MOUSE	Ntrk3	0	0	0	0
14.9034	15.1295	15.0575	15.3347	14.702	14.718	13.7398	15.1513	14.3334	15.004	20	19	17	20	18	19	15	20	19	18				0.610321	0.680768	0.36193	1.25387	Q02819	Q02819	NUCB1_MOUSE	Nucb1	0	0	0	0
11.1943	11.7555	12.4494	10.8366	10.7618	12.0619	11.5026	11.0772	10.8407	12.0004	3	3	2	3	3	3	3	3	3	3				0.268086	0.861254	0.250002	0.641071	P56380	P56380	AP4A_MOUSE	Nudt2	0	0	0	0
15.7708	15.085	15.1535	15.7295	16.027	15.4761	15.6044	16.266	16.0464	15.8161	4	3	4	4	3	3	3	3	4	4				1.0455	0.429804	-0.406537	-1.9276	Q61200	Q61200	NXPH1_MOUSE	Nxph1	0	0	0	0
9.90208	9.65193	6.62903	9.26402	9.5609	9.59726	8.43642	8.65788	8.16846	9.38079	2	2	1	2	2	2	1	1	NaN	2				0.0162327	0.995554	0.0315033	0.0474566	G3X9N5	G3X9N5	G3X9N5_MOUSE	Nxph4	0	0	0	0
13.1044	13.3526	13.5194	13.6691	13.7187	12.7575	12.6401	13.6484	13.582	13.1011	7	6	5	7	6	5	5	6	6	6				0.320344	0.839037	0.188278	0.743837	Q8QZR4	Q8QZR4	OAF_MOUSE	Oaf	0	0	0	0
11.0463	11.9341	12.0899	12.5563	10.446	8.15095	11.2006	10.7888	9.81071	11.2432	4	5	5	6	4	1	3	3	4	2				0.0950555	0.956382	0.217549	0.257324	A2AEP0	A2BHD2;A2AEP0	OBP1B_MOUSE	Obp1b	0	0	0	0
17.3433	17.1025	16.9206	17.3845	17.6816	17.2054	16.9886	17.3644	17.0144	18.1136	13	13	11	14	11	13	12	12	13	12				0.172748	0.929555	-0.105964	-0.43966	Q62000	Q62000	MIME_MOUSE	Ogn	0	0	0	0
9.37403	9.67828	7.03563	8.71563	10.3867	11.6372	8.204	7.67733	9.07783	9.6988	2	2	1	1	2	2	1	1	NaN	1				0.346003	0.837493	0.684299	0.792709	Q9CZ30	Q9CZ30	OLA1_MOUSE	Ola1	0	0	0	0
14.1308	14.0445	13.432	14.2341	13.8385	13.6614	13.8706	14.1364	13.5372	14.1908	7	7	4	7	6	6	5	7	6	6				0.299344	0.848139	-0.13106	-0.70309	O88998	O88998	NOE1_MOUSE	Olfm1	0	0	0	0
14.5309	13.9009	14.0321	14.0711	14.2899	14.3716	13.8147	14.0484	13.6328	14.1394	13	12	9	13	12	10	11	13	11	11				0.232764	0.884479	0.0998756	0.56879	Q8BK62	Q8BK62	OLFL3_MOUSE	Olfml3	0	0	0	0
13.1424	12.9037	13.199	13.3771	13.5561	13.3191	12.5523	12.9023	13.6186	13.6504	5	5	5	5	5	5	4	4	5	5				0.160942	0.933166	0.0978186	0.413173	O35103	O35103	OMD_MOUSE	Omd	0	0	0	0
16.7214	16.7508	16.9078	16.9532	16.8599	16.4915	16.5935	17.0114	16.4228	17.292	9	9	9	10	9	8	8	9	9	8				0.0308822	0.991543	-0.0155674	-0.0888821	Q63912	Q63912	OMGP_MOUSE	Omg	0	0	0	0
15.5696	15.7702	16.1186	16.0091	15.7942	15.4969	16.0715	16.3708	16.4351	15.9766	7	7	7	7	7	6	6	7	7	7				0.643683	0.659427	-0.246946	-1.30816	G5E8G3	G5E8G3	G5E8G3_MOUSE	Opcml	0	0	0	0
17.6536	17.4519	17.728	18.3024	15.8722	15.6246	16.2063	18.3055	17.4828	16.1261	10	9	8	10	7	6	5	10	10	5				0.0857475	0.954124	-0.159017	-0.234045	Q60590	Q60590	A1AG1_MOUSE	Orm1	0	0	0	0
16.387	16.9026	16.4904	17.5018	16.06	15.5869	14.8556	16.9998	16.5586	15.8031	2	2	2	2	2	2	2	2	2	2				0.339576	0.840233	0.387527	0.780557	P07361;Q60590	Q60590;P07361	A1AG1_MOUSE;A1AG2_MOUSE	Orm1;Orm2	0	0	0	0
12.4775	13.003	11.9175	12.7663	11.761	13.0232	12.6901	12.5791	11.7975	12.2752	2	2	2	3	2	2	2	2	2	2				0.161481	0.933321	0.130297	0.414392	P35454	P35454	NEU1_MOUSE	Oxt	0	0	0	0
12.7821	13.2304	13.769	12.7965	13.4405	13.2247	13.2282	13.6342	13.0469	13.3985	18	18	17	18	16	17	16	18	17	16				0.131117	0.947616	0.0742172	0.344425	P09103	P09103	PDIA1_MOUSE	P4hb	0	0	0	0
10.3833	11.2921	10.8916	9.77573	11.2562	11.6371	11.5666	11.422	10.8006	10.6893	4	4	3	2	3	3	3	4	3	4				0.00156742	1	-0.00182648	-0.00465818	P50580	P50580	PA2G4_MOUSE	Pa2g4	0	0	0	0
9.0078	9.94198	9.06672	7.03633	10.0609	10.2626	7.14986	9.60467	7.83446	8.09451	2	3	2	2	3	3	1	2	3	2				0.619489	0.675167	0.935451	1.26885	P29341	P29341	PABP1_MOUSE	Pabpc1	0	0	0	0
13.4071	14.3146	13.9254	13.8391	14.2508	15.5011	9.33963	13.3032	7.06845	14.235	3	3	2	3	3	2	1	2	1	2				1.11845	0.389618	2.89554	2.03613	Q61206	Q61206	PA1B2_MOUSE	Pafah1b2	0	0	0	0
11.4438	12.0952	11.9896	11.3664	12.8108	13.0202	12.2327	12.0083	10.2111	12.1556	5	6	5	5	6	6	4	4	4	5				0.667178	0.648211	0.646135	1.34603	Q61205	Q61205	PA1B3_MOUSE	Pafah1b3	0	0	0	0
8.91685	9.52765	8.76293	8.65956	9.74075	10.1376	8.6899	9.0549	8.67076	7.76197	2	2	2	2	2	2	1	1	1	1				1.13007	0.385954	0.74683	2.05337	Q8VE62	Q8VE62	PAIP1_MOUSE	Paip1	0	0	0	0
9.34697	10.8552	7.3578	10.5092	10.5547	11.1009	8.13299	11.15	8.312	11.8462	2	2	1	2	2	2	1	2	NaN	2				0.117795	0.948487	0.317922	0.312789	Q9Z0P4	Q9Z0P4	PALM_MOUSE	Palm	0	0	0	0
9.41611	9.71315	9.89448	10.2906	10.1655	9.2881	10.0638	9.93632	10.9922	10.6175	2	2	2	2	2	2	2	2	2	2				0.474694	0.760271	-0.334796	-1.02535	Q8BU25	Q8BU25	PAMR1_MOUSE	Pamr1	0	0	0	0
10.5511	12.1224	11.675	10.7972	11.7655	12.6297	12.0893	11.4408	10.3793	11.6234	3	3	3	3	3	3	2	3	3	3				0.644902	0.65958	0.581203	1.31013	P60335	P60335	PCBP1_MOUSE	Pcbp1	0	0	0	0
8.96886	10.7757	9.53222	8.32716	10.5609	11.3171	8.37817	7.00971	9.13879	10.7662	2	2	NaN	1	2	2	NaN	1	1	2				0.797328	0.571786	1.25028	1.55114	P60335;Q61990	Q61990;P60335;P57722	PCBP1_MOUSE;PCBP2_MOUSE	Pcbp1;Pcbp2	0	0	0	0
10.706	9.70876	8.9878	10.5118	11.1775	10.5489	8.54559	10.1053	9.88293	11.4133	2	2	1	2	2	2	1	2	2	2				0.032139	0.989845	0.0563238	0.092378	Q61990	Q61990;P57722	PCBP2_MOUSE	Pcbp2	0	0	0	0
13.2905	13.3921	13.4212	13.6258	13.3335	13.0219	13.7894	13.5784	13.6082	13.3915	11	11	10	11	11	11	10	10	11	10				0.650604	0.656375	-0.172696	-1.31935	Q8CFX3	Q8CFX3	Q8CFX3_MOUSE	Pcdh1	0	0	0	0
11.4106	11.4619	11.554	11.8109	11.6566	11.0536	11.4159	11.818	11.5128	12.0386	11	10	10	11	10	11	10	11	9	11				0.318436	0.839751	-0.131796	-0.740162	E9PX28	E9PX28	E9PX28_MOUSE	Pcdh10	0	0	0	0
11.5797	11.237	11.4518	11.6011	11.2679	11.0048	11.6155	11.6682	11.4825	11.1479	10	9	7	10	9	8	8	9	9	9				0.673379	0.644382	-0.186253	-1.35597	E9PXF0	E9PXF0	E9PXF0_MOUSE	Pcdh17	0	0	0	0
11.2204	11.1152	10.8401	11.4603	11.1233	10.7875	10.7478	11.5203	11.4259	10.9713	7	7	7	7	7	7	6	7	6	7				0.247275	0.875379	-0.111856	-0.598786	A2RS43	A2RS43	A2RS43_MOUSE	Pcdh7	0	0	0	0
11.4513	11.6065	12.341	11.8582	11.9737	11.5508	11.9503	11.3898	12.0837	12.0086	9	8	8	9	9	8	7	8	8	9				0.171251	0.928321	0.0892975	0.436323	Q7TSK3	Q7TSK3	PCDH8_MOUSE	Pcdh8	0	0	0	0
11.0098	11.286	11.6647	11.5622	11.5626	11.0253	10.1229	11.1467	11.9152	11.5575	5	4	4	5	5	4	3	5	5	4				0.367149	0.822252	0.269712	0.832289	Q91Y09	Q91Y09	Q91Y09_MOUSE	Pcdhac2	0	0	0	0
8.4738	7.43434	8.59902	8.15727	7.43358	8.9886	8.15195	8.22611	8.31994	6.18982	2	2	1	2	1	NaN	2	2	2	2				0.189319	0.923294	0.250238	0.476197	Q91Y00	Q91Y00	Q91Y00_MOUSE	Pcdhb2	0	0	0	0
10.5844	9.51532	10.5985	10.8584	10.8987	10.1238	10.8837	10.7846	10.4801	10.1778	3	4	4	4	3	3	2	4	4	4				0.265192	0.863898	-0.18318	-0.635239	Q91XY8	Q91XY8	Q91XY8_MOUSE	Pcdhga11	0	0	0	0
14.2256	14.0549	14.3135	14.3971	14.3314	14.1433	14.8574	14.7913	14.0741	13.9624	4	4	4	4	4	4	2	4	3	3				0.289204	0.853541	-0.134095	-0.683157	Q91XY7	Q91XY9;Q91XY7	Q91XY7_MOUSE	Pcdhga12	0	0	0	0
10.1949	10.78	8.90008	9.49648	8.52544	7.62347	7.80814	8.79477	10.1155	8.71257	2	2	1	2	1	1	NaN	1	2	2				0.0300034	0.991879	-0.0600769	-0.0864323	Q91XY6	Q91XY6	Q91XY6_MOUSE	Pcdhga2	0	0	0	0
10.2251	10.5719	7.60932	10.4787	10.3917	7.53299	9.2533	10.7039	8.85017	7.78644	2	2	1	2	2	1	1	2	1	1				0.0182497	0.994829	-0.0468354	-0.053236	Q91XY4	Q91XY4	PCDG4_MOUSE	Pcdhga4	0	0	0	0
11.7492	11.1812	11.9147	11.1506	8.08934	11.2588	11.7807	11.0754	11.9429	11.2503	2	2	2	2	1	2	2	2	2	2				0.585866	0.697191	-0.840746	-1.21364	Q91XX4;Q91XX7	Q91XX4;Q91XX8;Q91XX7;Q91XX5	Q91XX4_MOUSE;Q91XX7_MOUSE	Pcdhgb2;Pcdhgb6	0	0	0	0
9.60673	10.0596	8.11767	9.93947	8.67594	8.31696	7.77001	7.37186	8.79808	9.44334	2	2	2	2	2	2	1	2	2	2				0.298282	0.848045	0.42393	0.70101	Q91XX4	Q91XX4	Q91XX4_MOUSE	Pcdhgb6	0	0	0	0
12.1255	12.1988	11.8497	12.1008	12.1648	11.645	11.1868	12.534	11.613	11.8855	5	5	5	5	3	5	4	5	4	4				0.194999	0.922159	0.122839	0.488559	Q91XX1	Q91XX1	Q91XX1_MOUSE	Pcdhgc3	0	0	0	0
12.1084	12.7298	11.8915	12.5423	12.4982	11.5562	12.7635	12.6076	12.2287	12.4743	5	5	4	5	5	5	3	5	5	5				0.330825	0.839332	-0.192909	-0.763915	Q91XW9	Q91XW9	Q91XW9_MOUSE	Pcdhgc5	0	0	0	0
13.1444	13.7827	12.5249	13.2769	13.7425	14.0303	13.2363	12.7439	12.3216	13.0933	9	9	7	9	8	8	7	8	6	7				0.952966	0.478821	0.563604	1.78883	P23506	P23506	PIMT_MOUSE	Pcmt1	0	0	0	0
16.2414	15.7597	16.1293	16.0807	16.568	16.1354	15.8624	16.2907	16.5899	16.3701	18	17	17	18	17	17	17	18	18	17				0.339088	0.839539	-0.136279	-0.779631	Q61398	Q61398	PCOC1_MOUSE	Pcolce	0	0	0	0
7.93983	11.8515	7.10502	10.8771	11.6195	7.15343	7.69749	7.07665	6.71218	9.13299	NaN	2	1	2	2	1	NaN	1	NaN	NaN				0.926832	0.490818	2.00948	1.74935	P12660	P12660	PCP2_MOUSE	Pcp2	0	0	0	0
12.9788	12.9476	13.4776	12.9098	12.6694	13.1756	13.1582	13.5474	13.4083	13.2892	13	13	9	12	13	12	12	13	10	13				0.719176	0.625865	-0.240407	-1.42885	P63239	P63239	NEC1_MOUSE	Pcsk1	0	0	0	0
18.3926	18.7875	18.6184	18.7965	18.8009	18.2361	18.5722	19.04	19.4524	18.9749	12	10	12	13	12	11	9	13	12	11				0.521833	0.738704	-0.238535	-1.10637	Q9QXV0	Q9QXV0	PCS1N_MOUSE	Pcsk1n	0	0	0	0
14.3449	14.2183	14.9841	13.9946	14.4969	14.4104	14.5232	14.8834	14.9541	14.3167	4	5	3	5	3	4	5	4	4	5				0.38444	0.811759	-0.18361	-0.864219	P21661	P21661	NEC2_MOUSE	Pcsk2	0	0	0	0
11.8083	11.9494	10.737	12.2452	11.5272	10.2157	11.8277	11.4729	11.5636	11.6042	8	7	5	8	6	6	5	4	6	6				0.368218	0.821127	-0.320445	-0.834273	Q9CQF9	Q9CQF9	PCYOX_MOUSE	Pcyox1	0	0	0	0
8.82227	10.0889	8.90109	8.99234	9.75406	11.1632	9.05433	8.38316	7.35278	9.66665	2	3	1	3	3	3	NaN	1	NaN	1				1.08725	0.402907	1.12406	1.98979	P56812	P56812	PDCD5_MOUSE	Pdcd5	0	0	0	0
9.97685	10.0349	10.1822	10.3213	10.244	11.4611	10.4221	10.1634	7.23596	10.49	6	7	6	8	6	8	6	7	1	5				0.572135	0.699449	0.791048	1.19088	Q9WU78	Q9WU78	PDC6I_MOUSE	Pdcd6ip	0	0	0	0
14.7335	14.5663	14.5607	14.512	14.6792	14.7365	7.45039	14.9491	14.9125	14.997	2	2	2	2	2	2	1	2	2	2				0.35338	0.830286	1.20244	0.806586	P31240	P31240	PDGFB_MOUSE	Pdgfb	0	0	0	0
13.1271	12.8843	13.3257	12.6838	12.5364	13.0336	13.0429	13.0805	12.8558	12.5161	3	3	4	4	4	4	3	4	4	4				0.0643079	0.972415	-0.0317476	-0.179028	P26618	P26618	PGFRA_MOUSE	Pdgfra	0	0	0	0
12.3342	13.0217	13.3395	12.1088	12.9249	12.9884	12.1205	12.8409	12.3225	12.5478	18	17	17	18	17	18	15	16	15	17				0.999209	0.456496	0.443475	1.85836	P27773	P27773	PDIA3_MOUSE	Pdia3	0	0	0	0
9.60435	9.6247	10.0542	10.2602	9.38956	10.4726	8.82182	9.9186	6.6001	10.0931	2	2	2	2	2	2	1	2	1	2				0.713944	0.628282	0.952657	1.42057	Q922R8	Q922R8	PDIA6_MOUSE	Pdia6	0	0	0	0
9.47283	10.5844	7.87549	7.32662	10.551	11.8545	8.34953	8.11661	7.53917	10.2927	2	2	NaN	1	2	2	1	1	NaN	2				0.395126	0.808278	0.884232	0.883764	Q8CI51	Q8CI51	PDLI5_MOUSE	Pdlim5	0	0	0	0
12.0368	12.9509	12.1355	12.1071	12.4157	12.7043	12.832	12.0211	10.869	12.4376	7	6	4	5	6	5	5	7	4	6				0.550478	0.719077	0.423437	1.15472	Q8K183	Q8K183	PDXK_MOUSE	Pdxk	0	0	0	0
19.5263	19.1671	19.2799	19.7874	19.3903	19.5149	20.2794	20.336	19.3053	20.0382	6	7	5	9	5	5	4	8	8	5				1.11025	0.392332	-0.469127	-2.02396	P22005	P22005	PENK_MOUSE	Penk	0	0	0	0
7.973	8.63475	12.6681	9.07712	10.0128	9.23544	10.7091	10.0386	11.4442	8.60786	1	3	4	3	3	2	3	3	4	2				0.0634586	0.97303	0.171087	0.176806	Q11136	Q11136	PEPD_MOUSE	Pepd	0	0	0	0
13.9085	10.989	11.4099	7.75578	14.0822	13.4207	12.3765	12.5823	10.2977	11.475	20	14	5	1	19	20	17	17	5	14				0.187698	0.921715	-0.596508	-0.472654	P47857	P12382;P47857	PFKAM_MOUSE	Pfkm	0	0	0	0
15.46	15.3426	15.7475	14.5084	16.4693	17.3476	15.1219	15.2113	14.3348	14.4947	3	3	3	3	3	3	3	3	2	3				0.964898	0.474108	0.95856	1.80681	O70250;Q9DBJ1	Q9DBJ1;O70250	PGAM1_MOUSE;PGAM2_MOUSE	Pgam1;Pgam2	0	0	0	0
16.3866	13.9141	15.3674	12.0482	16.8748	17.5274	15.3363	15.9778	15.0095	14.2018	11	10	9	4	11	11	8	11	9	8				0.0807614	0.959058	-0.236011	-0.221428	O70250	O70250	PGAM2_MOUSE	Pgam2	0	0	0	0
12.6491	13.8044	13.1394	12.6419	13.4846	13.5743	13.5894	12.8149	11.7786	13.0864	12	15	12	14	14	15	13	15	9	14				0.774396	0.583909	0.545221	1.5155	Q9DCD0	Q9DCD0	6PGD_MOUSE	Pgd	0	0	0	0
11.014	11.6554	12.0894	11.7214	12.1861	11.6347	11.8186	11.9974	10.3312	11.7935	5	5	5	5	5	5	3	5	4	5				0.695436	0.643104	0.466477	1.39119	Q8BP56	Q8BP56	PGGHG_MOUSE	Pgghg	0	0	0	0
15.8461	16.6382	15.7	15.0138	16.8156	17.8431	15.7339	15.994	14.3347	15.7162	21	21	19	20	20	23	20	22	17	20				0.785966	0.580879	0.877135	1.5335	P09411	P09411	PGK1_MOUSE	Pgk1	0	0	0	0
12.4832	13.9661	13.4394	12.1846	13.627	13.7566	12.996	12.85	12.2161	13.3403	6	6	6	5	5	5	3	6	5	5				0.871906	0.525434	0.617636	1.66585	Q9CQ60	Q9CQ60	6PGL_MOUSE	Pgls	0	0	0	0
15.8738	15.7688	16.1619	15.9535	15.9781	15.7027	16.6663	16.3206	16.4803	15.8777	3	2	2	2	2	2	2	2	3	2				0.988879	0.464436	-0.330714	-1.84286	O88593	O88593	PGRP1_MOUSE	Pglyrp1	0	0	0	0
15.3015	14.9523	15.3282	15.1139	15.0066	14.1283	15.3822	15.3135	14.9209	14.7767	8	8	8	8	7	7	6	8	8	8				0.448397	0.775638	-0.233121	-0.979275	Q8VCS0	Q8VCS0	PGRP2_MOUSE	Pglyrp2	0	0	0	0
15.3762	15.6147	15.0595	14.6302	16.2372	16.8735	15.1816	15.0584	13.8655	14.8052	24	25	23	25	25	25	23	25	21	23				0.905181	0.501868	0.825666	1.71652	Q9D0F9	Q9D0F9	PGM1_MOUSE	Pgm1	0	0	0	0
10.4704	11.0397	10.67	9.42978	11.3678	10.8259	11.3043	10.963	10.6893	11.3484	5	6	4	3	6	4	4	6	3	6				0.33682	0.838186	-0.288455	-0.775328	Q7TSV4	Q7TSV4	PGM2_MOUSE	Pgm2	0	0	0	0
9.38233	11.0237	8.87815	8.6982	8.1425	11.8094	8.7642	8.12982	8.13605	10.5273	1	3	1	2	1	5	NaN	1	NaN	3				0.3784	0.817216	0.722454	0.853107	Q8CAA7	Q8CAA7	PGM2L_MOUSE	Pgm2l1	0	0	0	0
11.0218	11.6587	10.8567	11.0331	11.4852	11.3768	11.3886	10.7149	10.4646	10.9501	6	7	6	7	6	6	6	7	3	6				0.926842	0.492061	0.374095	1.74936	Q9CYR6	Q9CYR6	AGM1_MOUSE	Pgm3	0	0	0	0
13.4831	12.7905	8.98729	9.05593	12.8286	13.3655	13.8813	13.7995	12.0258	13.058	6	4	1	1	3	4	3	6	2	6				0.947643	0.479086	-1.84395	-1.7808	Q8BZF8	Q8BZF8	PGM5_MOUSE	Pgm5	0	0	0	0
7.82257	7.89394	6.85494	6.98922	9.53994	7.5462	9.27861	6.95699	8.5134	9.23918	1	2	1	1	2	1	2	2	1	2				0.411766	0.794925	-0.597301	-0.913934	P67778	P67778	PHB1_MOUSE	Phb1	0	0	0	0
13.0987	13.8963	7.22503	12.9756	13.3174	14.3491	7.74384	7.70299	8.58736	12.5286	2	4	1	3	3	6	1	1	1	2				0.682896	0.64363	2.42036	1.3712	Q80TL4	Q80TL4	PHF24_MOUSE	Phf24	0	0	0	0
9.68275	9.52907	10.3532	7.72019	10.0722	9.59251	10.9685	11.3911	7.38277	11.3352	7	5	2	3	6	5	6	6	1	7				0.343619	0.836312	-0.698632	-0.788208	Q61753	Q61753	SERA_MOUSE	Phgdh	0	0	0	0
11.5233	12.0352	11.6674	11.8265	12.0432	12.2042	11.2758	11.6401	13.7721	12.3222	7	6	4	5	6	7	5	6	2	7				0.124458	0.952	-0.151408	-0.328687	Q9DAK9	Q9DAK9	PHP14_MOUSE	Phpt1	0	0	0	0
15.0864	14.6898	13.4704	14.635	14.2731	13.8826	14.5731	15.1367	13.9645	14.2663	5	5	5	5	4	5	4	5	5	5				0.625839	0.671941	-0.415246	-1.2792	Q9ET66	Q9ET66	PI16_MOUSE	Pi16	0	0	0	0
15.9272	16.358	17.0235	16.3117	15.8319	16.9032	16.025	16.6123	16.8957	15.8376	2	2	2	2	2	2	2	2	2	2				0.324418	0.835816	0.226131	0.75166	Q6P1B3	Q6P1B3	PIANP_MOUSE	Pianp	0	0	0	0
13.5436	11.951	13.2415	13.2552	12.8264	12.8875	14.0248	12.4463	12.0453	13.3118	2	2	2	2	2	2	2	2	2	2				0.227722	0.889917	-0.242037	-0.558264	O70570	O70570	PIGR_MOUSE	Pigr	0	0	0	0
16.5915	16.4321	16.238	16.6367	16.3132	16.4532	16.728	16.5201	16.2392	16.1548	7	7	7	7	7	7	7	7	7	7				0.0924798	0.956976	-0.0320511	-0.250917	Q7TMJ8	Q7TMJ8	P3IP1_MOUSE	Pik3ip1	0	0	0	0
7.64073	9.9043	8.53656	8.0885	9.37586	11.0173	8.6831	9.07506	7.29959	8.49163	1	2	NaN	1	2	2	NaN	NaN	NaN	1				1.0055	0.453216	1.14647	1.8678	Q9QUR7	Q9QUR7	PIN1_MOUSE	Pin1	0	0	0	0
11.2511	10.598	10.785	10.46	11.0046	9.70475	11.1081	10.4558	11.2342	11.385	3	3	3	3	3	3	2	3	3	3				1.15758	0.371119	-0.576387	-2.09413	Q8VI78	Q8VI78	PLA1A_MOUSE	Pla1a	0	0	0	0
13.5421	13.3989	13.4064	13.528	13.328	13.1516	13.6267	13.917	13.52	12.9942	6	6	4	6	4	4	5	6	5	4				0.445545	0.775548	-0.157428	-0.974238	Q8VEB4	Q8VEB4	PAG15_MOUSE	Pla2g15	0	0	0	0
17.1246	17.4422	17.219	17.6114	17.3747	16.2349	17.0445	17.1023	17.2867	17.2286	18	17	12	17	14	12	13	13	13	12				0.0266834	0.99164	0.0190987	0.0771374	Q60963	Q60963	PAFA_MOUSE	Pla2g7	0	0	0	0
10.6771	9.81975	7.46977	10.6835	10.1682	11.064	9.74347	10.0238	8.60451	8.47766	3	6	1	4	4	6	NaN	2	NaN	1				0.174136	0.928055	0.335759	0.442748	P27612	P27612	PLAP_MOUSE	Plaa	0	0	0	0
15.9234	15.9466	16.5017	15.8531	15.7718	15.8521	15.9853	16.1979	16.0137	15.7903	5	5	4	5	5	4	4	5	4	4				0.00673175	0.997822	0.00293922	0.0198889	O35405	O35405	PLD3_MOUSE	Pld3	0	0	0	0
12.3298	12.161	11.896	11.7435	11.4789	11.3343	11.9902	11.1089	11.6078	11.0787	6	6	5	6	6	5	5	6	4	5				0.133224	0.947096	0.0996841	0.349373	Q8BG07	Q8BG07	PLD4_MOUSE	Pld4	0	0	0	0
12.0312	12.2163	12.5363	11.7414	12.1417	12.9702	12.3404	12.2559	11.6045	12.3009	34	29	29	27	29	37	24	26	6	34				0.387093	0.810852	0.21459	0.869084	Q9QXS1	Q9QXS1	PLEC_MOUSE	Plec	0	0	0	0
12.759	12.9064	12.4918	12.3572	12.1192	12.091	12.6452	12.6667	12.4272	11.7515	5	5	5	5	5	5	5	5	5	5				0.0885173	0.954282	-0.0567724	-0.241009	Q9QYE9	Q9QYE9	PKHB1_MOUSE	Plekhb1	0	0	0	0
10.9447	10.2783	11.2378	10.2214	8.92625	10.3144	7.00399	10.8386	8.81954	10.3549	2	2	2	2	1	2	1	2	1	2				0.308844	0.842673	0.603291	0.72161	Q9QZC7	Q9QZC7	PKHB2_MOUSE	Plekhb2	0	0	0	0
19.0819	18.7822	18.7351	18.8773	18.5037	18.1632	18.4716	19.038	18.676	18.6622	45	46	44	49	42	42	39	45	44	39				0.459247	0.767244	-0.173635	-0.998364	P20918	P20918	PLMN_MOUSE	Plg	0	0	0	0
14.6776	14.2867	14.4167	14.6891	14.365	14.0256	14.4347	14.842	14.659	14.4873	25	24	21	25	24	21	20	25	23	25				1.11885	0.390416	-0.263508	-2.03672	Q9R0E2	Q9R0E2	PLOD1_MOUSE	Plod1	0	0	0	0
11.8195	11.5443	11.7187	11.5497	11.8317	11.3449	11.5552	11.731	12.0939	11.8767	8	7	3	8	6	4	3	8	5	5				0.954331	0.478533	-0.217378	-1.79089	Q9R0E1	Q9R0E1	PLOD3_MOUSE	Plod3	0	0	0	0
10.4677	12.1194	10.9142	10.3536	11.2713	12.3221	11.424	10.4647	10.5157	10.3102	5	7	4	4	7	7	5	6	2	4				0.968494	0.472389	0.759667	1.81222	Q99K51	Q99K51	PLST_MOUSE	Pls3	0	0	0	0
18.6259	18.4731	18.4742	18.8076	18.4799	17.9945	18.4537	18.503	18.6128	18.7827	18	18	17	18	17	17	15	18	17	17				0.492453	0.75107	-0.149776	-1.0561	P55065	P55065	PLTP_MOUSE	Pltp	0	0	0	0
16.0904	15.9881	15.9144	16.3158	15.6937	15.3908	15.2814	15.6528	15.6723	15.7408	12	12	11	13	11	11	9	12	10	12				0.383016	0.812863	0.173012	0.861603	Q9DC11	Q9DC11	PXDC2_MOUSE	Plxdc2	0	0	0	0
10.9679	11.3097	10.8775	11.7027	11.6792	9.76892	11.8251	10.9708	11.4742	11.3025	6	5	5	7	4	2	4	5	6	3				0.253995	0.870957	-0.240492	-0.612531	Q8CJH3	Q8CJH3	PLXB1_MOUSE	Plxnb1	0	0	0	0
13.2711	13.1173	12.8931	13.4133	12.9515	12.3417	12.954	12.9129	13.3936	12.9907	18	19	18	17	18	15	16	19	16	17				0.352876	0.830217	-0.161062	-0.805641	B2RXS4	B2RXS4	PLXB2_MOUSE	Plxnb2	0	0	0	0
9.49259	9.14949	7.33451	9.05055	8.08765	7.76618	9.39655	7.89655	8.52393	9.25739	2	4	2	4	3	3	1	3	4	4				0.671318	0.646657	-0.635727	-1.35267	Q9QY40	Q9QY40	PLXB3_MOUSE	Plxnb3	0	0	0	0
17.6975	16.7373	17.2005	17.4415	16.753	16.5277	17.3141	16.6372	16.5391	17.6617	5	5	3	6	4	5	4	5	5	4				0.347613	0.836224	-0.237916	-0.795744	P56942	P56942	MCH_MOUSE	Pmch	0	0	0	0
10.7374	11.8721	11.165	10.0979	11.914	12.3996	11.5246	11.5208	9.04472	11.3681	8	8	4	6	8	8	6	7	NaN	8				0.490389	0.75278	0.650588	1.05254	Q9Z2M7	Q9Z2M7	PMM2_MOUSE	Pmm2	0	0	0	0
14.2185	14.0744	14.0138	14.2641	14.2018	14.175	13.6274	14.6464	14.1909	14.1462	5	5	5	5	5	5	5	5	5	5				0.0419398	0.987432	-0.0200624	-0.119343	Q64387	Q64387	PNOC_MOUSE	Pnoc	0	0	0	0
12.662	12.8987	12.8272	10.8028	12.9999	13.5135	12.8628	13.4345	12.2188	12.5644	11	11	5	10	11	11	8	11	5	11				0.102446	0.949805	-0.140111	-0.275564	P23492	P23492	PNPH_MOUSE	Pnp	0	0	0	0
8.65438	8.59051	7.13347	7.42933	10.7284	7.40026	7.71935	7.75752	9.75155	8.36781	2	1	1	1	1	1	1	2	2	2				0.093625	0.95788	-0.193732	-0.253769	Q7TQ62	Q7TQ62	PODN_MOUSE	Podn	0	0	0	0
10.2876	11.1274	11.2891	11.3059	9.81401	10.5374	8.6966	10.5258	11.41	9.24603	2	2	2	2	2	2	1	2	2	1				0.69965	0.639086	0.781548	1.3979	Q8CAE9	Q8CAE9	PDXL2_MOUSE	Podxl2	0	0	0	0
12.9495	13.0588	13.0036	13.5367	12.6019	12.3219	12.4564	13.2791	13.0303	12.9555	12	11	10	12	11	9	10	11	10	9				0.0420138	0.987844	-0.0295439	-0.119544	Q91X88	Q91X88	PMGT1_MOUSE	Pomgnt1	0	0	0	0
15.9354	15.6399	15.5573	15.5255	15.0267	14.2464	14.8351	15.2501	15.2818	14.729	8	8	8	8	7	8	5	8	8	8				0.00716331	0.998042	-0.00712852	-0.0211537	P52430	P52430	PON1_MOUSE	Pon1	0	0	0	0
6.91645	8.31789	11.4741	7.78421	8.85894	9.54765	6.69623	9.74942	8.21719	9.79144	1	1	2	1	2	2	1	2	1	2				0.460359	0.767202	0.922415	1.00031	P37040	P37040	NCPR_MOUSE	Por	0	0	0	0
11.7187	12.2905	12.0092	12.3034	12.5597	11.3775	12.0301	12.5253	11.8149	11.5421	6	6	5	6	5	4	3	5	4	6				0.292361	0.851074	0.181849	0.689382	Q62009	Q62009	POSTN_MOUSE	Postn	0	0	0	0
12.3429	12.3998	12.8963	11.2198	12.8435	13.5252	13.7567	12.7091	11.9594	13.2153	6	6	3	3	6	6	5	5	2	6				0.173562	0.928519	-0.219781	-0.441471	Q9D819	Q9D819	IPYR_MOUSE	Ppa1	0	0	0	0
13.3432	13.6125	14.2134	13.1097	13.3773	14.095	13.7578	13.4592	13.426	13.632	9	9	8	9	8	9	8	8	7	9				0.302696	0.845286	0.157965	0.70964	P24369	P24369	PPIB_MOUSE	Ppib	0	0	0	0
11.2263	10.4178	11.6852	10.301	10.3542	10.3145	10.3277	10.4552	11.3486	10.775	4	4	3	4	4	4	3	4	4	3				0.262735	0.865942	-0.212011	-0.630278	P30412	P30412	PPIC_MOUSE	Ppic	0	0	0	0
7.57005	9.82958	8.36602	7.77154	9.91728	9.53423	9.10924	10.1651	7.99173	9.66599	1	2	1	1	2	2	1	2	NaN	2				0.104632	0.949646	0.183306	0.280918	Q9CR16	Q9CR16	PPID_MOUSE	Ppid	0	0	0	0
5.5	7.6539	8.89061	7.2273	9.23857	7.90755	8.10939	8.75504	7.15311	9.0441	2	2	1	NaN	1	2	2	1	1	2				0.263734	0.865473	0.471258	0.632296	Q80TL0	Q80TL0	PPM1E_MOUSE	Ppm1e	0	0	0	0
9.4591	10.2738	10.8338	9.78615	9.99557	11.7828	9.48423	9.68996	6.8018	10.1863	2	2	2	2	2	2	1	2	NaN	2				1.11439	0.390624	1.41014	2.03011	P62137;P62141	P62137;P63087;P62141	PP1A_MOUSE;PP1B_MOUSE	Ppp1ca;Ppp1cb	0	0	0	0
9.19471	9.99844	9.73667	9.58443	9.91132	11.2119	11.1023	10.0705	8.94956	9.97209	4	3	2	3	4	3	3	4	2	3				0.192737	0.922684	0.230711	0.483645	P63330	P63330;P62715	PP2AA_MOUSE	Ppp2ca	0	0	0	0
12.556	13.4011	11.568	12.7032	13.3227	14.0614	13.0231	12.5827	11.6017	12.6181	14	15	8	14	13	16	9	13	4	12				0.525006	0.734695	0.534987	1.11176	Q76MZ3	Q76MZ3	2AAA_MOUSE	Ppp2r1a	0	0	0	0
13.7825	13.3034	13.5034	13.2929	13.2652	12.4131	14.0452	13.9252	13.6414	13.144	4	4	2	4	4	4	3	4	4	4				1.25679	0.324528	-0.55206	-2.24073	O88531	O88531	PPT1_MOUSE	Ppt1	0	0	0	0
11.753	11.571	11.1507	11.1796	8.57122	8.8896	11.0254	10.9798	11.1845	7.56519	4	3	3	3	1	1	3	3	2	1				0.085589	0.953903	-0.229192	-0.233645	O35448	O35448	PPT2_MOUSE	Ppt2	0	0	0	0
13.0951	12.8547	13.4959	12.81	13.2989	13.9102	13.3925	13.6624	12.366	12.9091	4	4	4	4	4	4	3	4	4	4				0.260663	0.867166	0.188953	0.626082	Q80XD8	Q80XD8	PRAP1_MOUSE	Prap1	0	0	0	0
13.0439	12.7018	12.3805	12.5232	12.7448	12.285	11.9171	12.4419	12.6927	12.6224	7	7	7	7	7	7	5	7	5	6				0.0279442	0.990572	-0.0165289	-0.0806745	Q7TMR0	Q7TMR0	PCP_MOUSE	Prcp	0	0	0	0
14.3676	14.6671	14.6765	13.6979	14.8112	15.4923	15.0674	14.3161	13.4681	14.6451	12	12	10	11	12	12	11	10	11	11				0.329961	0.836227	0.296177	0.762266	P35700	P35700	PRDX1_MOUSE	Prdx1	0	0	0	0
15.8298	16.4161	16.4341	15.7142	17.0914	17.6409	16.3806	16.5425	15.988	15.7702	10	10	10	10	10	10	9	10	10	9				0.7893	0.578395	0.557142	1.53868	Q61171	Q61171	PRDX2_MOUSE	Prdx2	0	0	0	0
14.3412	15.1401	14.6172	12.8322	14.3323	14.3759	15.2491	14.2508	13.6323	13.7397	6	6	4	4	6	5	5	5	4	5				0.0120155	0.995126	0.0169388	0.0352908	P20108	P20108	PRDX3_MOUSE	Prdx3	0	0	0	0
16.7082	16.5008	16.1229	16.0275	16.4062	16.5079	16.1772	16.7927	15.7896	16.9134	17	17	16	17	17	17	16	17	17	17				0.294753	0.848646	-0.163179	-0.694087	O08709	O08709	PRDX6_MOUSE	Prdx6	0	0	0	0
10.3939	11.3357	11.5803	11.1824	12.2644	12.0155	10.955	11.4852	11.6661	11.8688	5	6	5	6	6	6	4	6	5	5				0.575176	0.699192	0.401892	1.19593	Q9JK53	Q9JK53	PRELP_MOUSE	Prelp	0	0	0	0
13.0286	13.7943	13.429	13.1463	13.3988	13.8492	13.8972	13.0898	12.2316	13.2253	13	16	11	17	17	16	11	14	8	15				0.731045	0.615742	0.429002	1.44758	Q9QUR6	Q9QUR6	PPCE_MOUSE	Prep	0	0	0	0
15.6757	14.7799	15.1912	15.3975	15.8005	15.0983	15.065	15.5228	15.903	15.5991	16	15	16	16	15	15	15	16	16	15				0.684851	0.644044	-0.299671	-1.37432	Q9JM99	Q9JM99	PRG4_MOUSE	Prg4	0	0	0	0
10.3715	9.09935	7.28944	7.98225	10.1585	11.0025	7.57057	8.89451	7.40328	7.87934	2	2	NaN	2	2	2	NaN	2	1	NaN				0.338849	0.839214	0.682576	0.779179	P05132	P68181;P05132	KAPCA_MOUSE	Prkaca	0	0	0	0
10.4886	12.1526	6.49925	11.6499	12.3092	12.5136	11.2838	10.6592	10.4477	12.0436	3	4	1	4	4	4	3	2	2	4				0.0116206	0.994962	0.0403011	0.0341459	Q9DBC7	Q9DBC7	KAP0_MOUSE	Prkar1a	0	0	0	0
10.296	11.3455	8.70774	9.99639	11.6933	11.4726	10.9999	9.44594	7.54855	10.6141	5	3	1	5	3	4	2	3	1	3				0.477903	0.758734	0.862202	1.03092	P12367	P12367	KAP2_MOUSE	Prkar2a	0	0	0	0
11.9908	12.4123	12.68	12.7943	12.9101	12.5735	12.0286	12.9759	12.5803	12.9643	7	7	6	7	7	7	7	7	6	7				0.305494	0.843024	0.166061	0.715095	O08795	O08795	GLU2B_MOUSE	Prkcsh	0	0	0	0
15.7141	12.8234	12.0416	11.8835	8.42438	9.9991	12.051	11.9392	11.4921	8.38535	3	2	2	2	NaN	1	2	3	2	NaN				0.259803	0.86665	-0.881952	-0.624341	P06879	P06879	PRL_MOUSE	Prl	0	0	0	0
9.4691	7.36653	10.1848	7.89836	11.0188	10.1148	11.082	7.84381	7.81375	9.86854	2	1	2	2	2	2	2	2	NaN	2				0.0374078	0.986849	0.101235	0.106939	Q9JIF0	Q9JIF0;Q6PAK3	ANM1_MOUSE	Prmt1	0	0	0	0
15.0663	14.9635	14.0851	15.3122	15.0989	15.2298	15.4547	15.408	14.3312	15.2869	7	5	4	8	7	7	4	7	7	7				0.232198	0.883582	-0.171531	-0.567612	P04925	P04925	PRIO_MOUSE	Prnp	0	0	0	0
13.3099	12.1332	12.6704	12.7385	13.3616	12.1964	11.9332	12.5605	12.9114	13.2478	9	9	8	9	9	8	9	9	8	9				0.206209	0.914055	-0.172517	-0.51272	P33587	P33587	PROC_MOUSE	Proc	0	0	0	0
16.2274	15.8161	15.7682	15.9399	15.7098	14.8063	15.8018	15.5645	15.8922	15.57	18	18	15	18	18	18	15	18	17	18				0.378935	0.816973	-0.203124	-0.854094	Q08761	Q08761	PROS_MOUSE	Pros1	0	0	0	0
10.9968	10.1951	8.32322	9.69201	9.88138	7.50419	7.27688	10.9469	6.40129	6.53987	2	2	1	2	2	1	NaN	2	1	1				0.242231	0.875681	0.686826	0.588409	Q9CQW3	Q9CQW3	PROZ_MOUSE	Proz	0	0	0	0
13.5133	12.9876	14.1693	13.6105	14.3228	13.7972	14.6934	14.0794	12.9887	14.564	3	3	3	3	2	3	3	3	2	2				0.190352	0.922631	-0.190258	-0.47845	P15331;P20152	P15331;P20152	PERI_MOUSE;VIME_MOUSE	Prph;Vim	0	0	0	0
8.65141	7.36873	8.52727	11.9756	11.7236	8.90524	8.81305	10.9277	9.61817	11.2977	1	1	1	2	2	1	1	2	2	2				0.0541264	0.984909	-0.161531	-0.152167	E9PUL5	E9PUL5	PRRT2_MOUSE	Prrt2	0	0	0	0
15.432	15.4927	15.0778	15.5131	15.4949	15.5135	15.4665	15.4295	14.8068	15.7076	5	5	4	5	5	5	5	5	4	5				0.108282	0.951628	0.0499111	0.289819	Q6PE13	Q6PE13	PRRT3_MOUSE	Prrt3	0	0	0	0
12.7903	11.8963	12.6053	12.4573	12.7452	10.6403	12.593	12.0253	12.5452	12.5383	3	3	2	3	3	3	2	3	3	3				0.494284	0.751548	-0.429517	-1.05925	Q9D6X6	Q9D6X6	PRS23_MOUSE	Prss23	0	0	0	0
9.90085	10.8662	8.45358	6.77084	10.2137	11.1912	8.67522	7.7858	7.78518	6.227	NaN	6	NaN	1	3	7	NaN	NaN	NaN	1				0.693507	0.642627	1.42431	1.38812	Q52KR3	Q52KR3	PRUN2_MOUSE	Prune2	0	0	0	0
18.4571	18.3905	18.3112	18.5133	18.4726	18.2634	18.3432	18.5682	18.1566	18.3417	21	23	20	23	21	22	17	22	21	22				0.0733175	0.96244	0.0168209	0.202394	Q61207	Q61207	SAP_MOUSE	Psap	0	0	0	0
11.9534	11.7294	11.8792	11.3601	11.6468	11.678	11.967	11.3469	11.1554	11.9182	11	11	8	9	9	11	9	8	7	11				0.0168199	0.995456	-0.00946941	-0.0491417	Q99K85	Q99K85	SERC_MOUSE	Psat1	0	0	0	0
11.3266	11.6402	13.6161	11.3172	12.4196	12.0252	12.17	12.1487	11.3973	11.2371	6	6	6	6	6	6	7	6	6	5				0.589411	0.694412	0.547717	1.21949	Q9R1P4	Q9R1P4	PSA1_MOUSE	Psma1	0	0	0	0
10.4856	11.6092	12.7827	11.6304	11.6958	11.7568	12.1959	11.5537	8.96341	10.9656	3	3	3	3	3	2	3	3	1	3				0.9565	0.478695	1.06212	1.79416	P49722	P49722	PSA2_MOUSE	Psma2	0	0	0	0
11.1161	11.6307	13.0184	10.7579	12.3133	11.4357	11.4553	11.6516	11.4411	11.0201	5	6	5	6	5	6	5	6	5	4				0.592045	0.692062	0.494374	1.22384	O70435	O70435	PSA3_MOUSE	Psma3	0	0	0	0
10.6713	12.1472	13.2411	10.5839	12.263	11.5967	12.7135	11.6232	11.7016	11.4807	4	4	4	4	4	4	4	4	3	3				0.249704	0.874438	0.328314	0.603765	Q9R1P0	Q9R1P0	PSA4_MOUSE	Psma4	0	0	0	0
9.84805	11.1896	12.9184	10.6445	11.4684	11.1386	12.2684	11.0247	10.4204	10.0331	4	5	5	4	5	4	5	5	5	5				0.634446	0.662053	0.752957	1.29319	Q9Z2U1	Q9Z2U1	PSA5_MOUSE	Psma5	0	0	0	0
10.0296	10.5832	12.0623	10.0942	10.9139	11.078	11.4972	10.7378	10.235	9.92621	3	4	3	3	4	3	4	3	3	3				0.494148	0.750838	0.461148	1.05901	Q9QUM9	Q9QUM9	PSA6_MOUSE	Psma6	0	0	0	0
10.4654	11.3547	12.5196	10.6701	11.9987	11.4325	12.2239	10.8742	10.7065	10.4759	5	5	5	5	5	5	5	5	3	5				0.717221	0.626841	0.645931	1.42575	Q9Z2U0	Q9Z2U0	PSA7_MOUSE	Psma7	0	0	0	0
9.83184	10.3815	11.9619	10.3333	11.0427	9.57227	10.606	10.6066	9.80287	10.4809	3	3	3	3	3	3	3	3	2	2				0.398802	0.807964	0.392692	0.890458	O09061	O09061	PSB1_MOUSE	Psmb1	0	0	0	0
14.3109	14.7862	15.8658	13.6111	15.0533	14.8833	15.2062	15.0967	14.5676	13.5379	5	3	5	3	5	5	5	4	4	3				0.262389	0.865954	0.296099	0.629577	Q9R1P3	Q9R1P3	PSB2_MOUSE	Psmb2	0	0	0	0
8.13544	9.25667	10.9892	8.44909	9.79798	9.18081	9.79812	9.68202	6.84205	8.89969	2	2	2	2	3	2	3	2	2	1				0.607833	0.681713	0.863296	1.24979	Q9R1P1	Q9R1P1	PSB3_MOUSE	Psmb3	0	0	0	0
10.6118	11.8435	12.9378	10.7594	11.7848	11.8934	12.5604	11.2095	10.854	10.9876	2	2	2	2	3	3	2	3	2	3				0.59696	0.692139	0.599121	1.23193	P99026	P99026	PSB4_MOUSE	Psmb4	0	0	0	0
9.13893	9.82952	12.0691	9.78237	11.2624	10.1674	10.6158	10.5234	9.71852	8.66482	3	4	4	4	4	4	3	4	3	3				0.771123	0.579748	0.889859	1.51039	O55234	O55234	PSB5_MOUSE	Psmb5	0	0	0	0
8.69834	8.54672	11.3851	9.48077	10.823	9.68904	10.4519	8.14421	10.5233	8.67852	3	3	3	3	3	3	2	1	3	3				0.443486	0.77428	0.685653	0.970598	Q60692	Q60692	PSB6_MOUSE	Psmb6	0	0	0	0
7.60704	7.63859	12.3898	7.55276	9.16501	8.59529	12.0215	11.0035	10.6798	8.43087	1	1	2	1	1	1	2	2	2	1				0.311518	0.840854	-0.880256	-0.726795	P70195	P70195	PSB7_MOUSE	Psmb7	0	0	0	0
11.5567	12.4073	12.0002	10.9956	12.0927	11.9224	11.7195	11.707	11.3233	12.4681	7	7	4	7	6	6	5	7	5	6				0.164901	0.930143	0.128707	0.422099	P97371	P97371	PSME1_MOUSE	Psme1	0	0	0	0
9.83762	9.50013	8.08436	9.56434	10.3246	10.6577	7.64872	7.3889	9.14639	7.02577	1	3	1	3	3	3	NaN	NaN	1	2				1.10563	0.394171	1.41674	2.0171	Q99LS3	Q99LS3	SERB_MOUSE	Psph	0	0	0	0
21.6539	21.7075	21.6658	21.9291	21.8676	22.0229	21.6137	22.0434	21.7382	22.0384	13	13	12	14	11	12	9	12	11	12				0.0659147	0.97076	0.0210693	0.183222	O09114	O09114	PTGDS_MOUSE	Ptgds	0	0	0	0
12.8257	13.2428	13.3414	12.3509	13.2406	13.6257	13.5919	13.1117	12.4743	13.8015	4	4	4	4	4	4	4	4	2	4				0.000788943	1	-0.00076046	-0.00234673	Q9R0Q7	Q9R0Q7	TEBP_MOUSE	Ptges3	0	0	0	0
11.7089	11.6049	11.0371	10.9763	12.0234	12.4759	12.0781	11.3868	10.8182	12.3201	4	3	3	4	4	4	3	4	2	4				0.0347965	0.98936	-0.0389244	-0.0997414	Q8VDQ1	Q8VDQ1	PTGR2_MOUSE	Ptgr2	0	0	0	0
11.6826	12.3039	11.3532	12.0471	12.0098	12.0107	12.3869	11.6425	11.8674	13.0631	5	6	5	6	6	6	6	6	6	6				0.242605	0.87778	-0.183565	-0.58918	Q8BKG3	Q8BKG3	PTK7_MOUSE	Ptk7	0	0	0	0
15.7464	16.2304	16.0946	15.1765	16.2922	16.5328	8.50419	16.7157	15.7195	16.9029	3	3	3	3	3	3	1	3	3	3				0.375545	0.818683	1.34757	0.84784	P26350	P26350	PTMA_MOUSE	Ptma	0	0	0	0
12.2172	12.4342	12.3322	12.0282	11.1153	10.6592	11.2167	11.454	12.8466	11.1526	2	2	2	2	2	2	2	2	2	2				0.0467602	0.985365	-0.0636202	-0.132417	P63089	P63089	PTN_MOUSE	Ptn	0	0	0	0
15.1271	14.5108	14.6301	14.8381	14.58	14.3246	14.4377	14.4975	15.2558	14.8036	16	16	11	16	16	14	14	15	15	15				0.669276	0.647451	-0.247657	-1.34939	Q64487	Q64487	PTPRD_MOUSE	Ptprd	0	0	0	0
11.6221	11.5501	11.6272	11.5228	10.7299	11.3494	12.2119	11.3056	12.121	12.2732	2	2	2	2	2	2	2	2	2	2				1.23346	0.335926	-0.550865	-2.2063	A2A8L5;Q64487	Q64487;A2A8L5	PTPRD_MOUSE;PTPRF_MOUSE	Ptprd;Ptprf	0	0	0	0
12.2187	11.9763	12.121	11.9398	12.1354	11.4842	11.8859	11.9024	12.1804	12.2226	10	10	7	10	10	9	8	9	9	8				0.498859	0.753324	-0.150627	-1.06712	A2A8L5	A2A8L5	PTPRF_MOUSE	Ptprf	0	0	0	0
12.2397	12.0137	12.3509	12.2568	11.6393	11.6785	11.7283	12.4809	12.9217	12.2296	7	7	7	7	7	7	7	7	7	7				0.682572	0.641812	-0.332179	-1.37068	Q05909	A0A991ELE1;Q05909	PTPRG_MOUSE	Ptprg	0	0	0	0
11.8391	11.7493	12.1728	12.0836	12.0135	11.8217	11.9764	12.1508	11.9958	12.4383	8	8	6	8	7	7	6	7	8	7				0.384068	0.81157	-0.111902	-0.863534	P35822	P35822	PTPRK_MOUSE	Ptprk	0	0	0	0
11.8155	11.9285	12.0288	12.1799	11.3304	10.4056	11.6538	12.2231	11.9905	11.1594	5	5	4	5	5	4	4	5	5	5				0.210128	0.909733	-0.19381	-0.521095	P28828	P28828	PTPRM_MOUSE	Ptprm	0	0	0	0
11.8097	11.9258	11.7581	12.4104	12.3046	11.9765	12.3258	12.4852	12.1725	12.2061	8	8	5	8	8	8	6	8	7	7				0.325498	0.836705	-0.124754	-0.75373	Q60673	Q60673	PTPRN_MOUSE	Ptprn	0	0	0	0
11.2166	11.1784	11.2019	11.5306	11.6885	10.9268	11.2332	11.138	11.261	11.3877	8	8	7	8	5	6	7	7	8	7				0.159318	0.93535	0.0579599	0.409499	B0V2N1	B0V2N1	PTPRS_MOUSE	Ptprs	0	0	0	0
11.7041	11.5144	11.1536	11.2534	11.2813	11.5009	11.3636	11.2566	11.8362	11.3158	5	6	4	6	5	5	5	5	6	4				0.541001	0.725306	-0.154548	-1.13879	Q99M80	Q99M80	PTPRT_MOUSE	Ptprt	0	0	0	0
9.64645	10.2269	8.07649	9.75522	7.40556	10.7407	9.76943	10.0869	10.0226	10.3339	3	3	1	3	1	2	2	3	2	3				0.530378	0.728439	-0.73089	-1.12086	B1AUH1	B1AUH1	PTPRU_MOUSE	Ptpru	0	0	0	0
15.5858	15.7839	15.419	15.9268	15.5327	15.1969	15.2984	15.3651	15.6004	15.7324	24	24	19	24	23	21	18	21	17	22				0.139244	0.948325	0.0554371	0.363431	B9EKR1	B9EKR1	PTPRZ_MOUSE	Ptprz1	0	0	0	0
17.6629	16.397	17.2658	15.2352	17.9835	18.6962	18.7867	17.1243	16.5814	16.9648	12	11	11	9	11	12	12	11	10	12				0.168792	0.929216	-0.308444	-0.430829	P32848	P32848	PRVA_MOUSE	Pvalb	0	0	0	0
13.9691	14.8971	13.7952	13.5063	14.31	15.5688	13.7232	14.1126	12.5172	14.0974	19	21	17	19	17	20	16	17	7	19				0.78259	0.581057	0.731586	1.52825	Q8CI94	Q8CI94	PYGB_MOUSE	Pygb	0	0	0	0
16.264	14.9374	14.6529	13.3298	16.5925	17.0787	15.3189	15.8788	13.4107	14.9419	7	7	6	6	7	7	5	7	6	6				0.066538	0.971937	0.155384	0.184846	Q8CI94;Q9WUB3	Q9WUB3;Q8CI94	PYGB_MOUSE;PYGM_MOUSE	Pygb;Pygm	0	0	0	0
16.3645	13.6332	13.8823	11.6908	16.4622	16.8485	14.836	15.6373	13.304	14.1011	36	30	21	22	33	35	30	34	21	31				0.118066	0.949281	-0.345173	-0.313441	Q9WUB3	Q9WUB3	PYGM_MOUSE	Pygm	0	0	0	0
19.5201	18.8794	18.9117	19.3992	18.8708	18.6758	18.103	18.9629	18.6526	18.26	55	52	51	55	51	52	45	54	49	48				0.393115	0.809238	0.247653	0.880097	Q61838	Q61838	PZP_MOUSE	Pzp	0	0	0	0
14.4585	14.9503	14.1841	14.3347	14.7836	15.5775	14.3154	14.077	13.5035	14.4111	9	9	6	9	9	9	7	8	5	8				1.11131	0.392397	0.612942	2.02555	Q8BVI4	Q8BVI4	DHPR_MOUSE	Qdpr	0	0	0	0
10.0093	11.2504	10.8415	9.86478	10.6136	11.0393	9.90706	10.8563	9.925	11.2066	6	7	5	6	6	4	3	6	3	5				0.427655	0.783416	0.341044	0.942452	G3X8U3	G3X8U3	QNG1_MOUSE	QNG1	0	0	0	0
13.4824	13.3907	14.1384	13.4964	13.8178	13.9063	13.1024	14.2352	14.6437	13.7401	3	3	3	3	3	3	3	3	3	3				0.111651	0.950228	-0.0908119	-0.297993	Q9CYK2	Q9CYK2	QPCT_MOUSE	Qpct	0	0	0	0
9.77437	11.2822	9.93857	9.6907	10.4697	10.7626	10.4466	10.8353	9.65275	10.968	3	5	3	4	4	4	4	5	2	5				0.0874497	0.953461	0.0933706	0.238328	Q91X91	Q91X91	NADC_MOUSE	Qprt	0	0	0	0
17.1904	16.8917	17.0759	17.0691	16.8132	16.3824	16.6091	16.9413	17.1021	16.8503	28	28	24	29	27	26	26	27	26	27				0.232273	0.884097	-0.0921864	-0.567767	Q8BND5	Q8BND5	QSOX1_MOUSE	Qsox1	0	0	0	0
13.1129	13.7692	13.1399	12.1023	13.5773	14.771	13.1293	12.7508	12.256	13.165	7	7	7	7	7	7	6	6	2	7				0.613718	0.675519	0.589155	1.25942	P46638	P46638;P62492	RB11B_MOUSE	Rab11b	0	0	0	0
11.496	11.6346	11.4741	11.4209	11.6728	12.8338	11.8083	11.4668	10.8447	11.7233	7	8	6	7	6	8	6	7	7	8				0.513328	0.742977	0.339378	1.09189	Q91V41	Q91V41	RAB14_MOUSE	Rab14	0	0	0	0
10.7346	10.9659	9.73767	10.1463	11.1695	11.5524	7.12143	10.629	7.0564	10.5861	3	3	2	3	3	3	1	3	1	3				0.824136	0.553694	1.48885	1.59257	P35293	P35293	RAB18_MOUSE	Rab18	0	0	0	0
9.83781	8.8574	9.66657	10.0538	11.5568	12.1207	9.71913	7.22048	7.57979	8.73026	1	1	1	2	2	2	1	1	1	1				1.27553	0.321516	1.83355	2.26839	P62821	P62821	RAB1A_MOUSE	Rab1A	0	0	0	0
10.4303	11.8131	8.82932	9.88824	10.7005	12.6744	8.37164	10.0849	8.70246	10.8604	2	2	NaN	2	2	2	1	2	1	2				0.639796	0.660978	1.09117	1.30187	Q9D1G1	Q9D1G1	RAB1B_MOUSE	Rab1b	0	0	0	0
11.866	12.969	12.084	11.314	11.9781	13.9516	11.9351	11.6486	10.9328	11.4559	7	6	4	5	6	7	4	4	3	5				0.971586	0.473967	0.891665	1.81688	P53994	P59279;P53994	RAB2A_MOUSE	Rab2a	0	0	0	0
12.6736	13.3231	12.4175	11.6968	13.3281	13.1614	12.7972	12.2068	8.61905	12.2976	2	2	2	2	2	2	2	2	1	2				0.614826	0.676663	1.06654	1.26123	P35278;P61021	P35278;P61021;Q9CQD1	RAB5B_MOUSE;RAB5C_MOUSE	Rab5b;Rab5c	0	0	0	0
11.7407	12.2738	11.5431	11.3455	11.875	12.9266	12.0621	12.0751	11.4716	12.2243	6	7	5	6	5	6	5	4	3	7				0.091919	0.956922	0.0780313	0.249519	P35279	P35279	RAB6A_MOUSE	Rab6a	0	0	0	0
12.809	12.9042	13.0456	12.7009	13.158	13.3311	13.7399	12.8527	11.995	13.3604	8	8	7	8	8	7	7	8	7	8				0.0897754	0.956037	0.0765371	0.244162	P51150	P51150	RAB7A_MOUSE	Rab7a	0	0	0	0
9.41186	10.6339	8.60061	8.23172	10.6123	11.8046	9.8895	8.98801	7.15895	8.37179	2	2	1	3	4	4	2	NaN	NaN	2				0.746232	0.601944	1.2126	1.47146	Q9JHK4	Q9JHK4	PGTA_MOUSE	Rabggta	0	0	0	0
10.0827	11.3028	10.8065	9.4278	10.9666	10.9724	10.5733	10.0145	8.22618	11.3534	2	2	2	1	2	2	2	2	1	2				0.493471	0.751205	0.645186	1.05785	Q91X96	Q91X96	MSS4_MOUSE	Rabif	0	0	0	0
14.6462	14.8311	14.1755	13.3132	14.7631	14.9977	14.6645	14.231	13.3767	14.535	5	5	5	5	5	5	5	5	5	5				0.120858	0.948725	0.125416	0.320117	P63001	P63001;P60764;Q05144	RAC1_MOUSE	Rac1	0	0	0	0
9.81322	11.3501	10.9838	9.457	11.1943	11.0928	12.0847	11.4752	10.4128	10.6279	4	6	6	4	6	6	5	6	3	6				0.0447072	0.9878	-0.0671618	-0.126863	P68040	P68040	RACK1_MOUSE	Rack1	0	0	0	0
13.9658	15.3689	14.0774	13.3986	15.0966	15.7363	14.1351	14.1959	13.3326	14.761	5	5	5	5	5	5	5	5	5	5				0.664201	0.649976	0.657451	1.34125	P62827	Q61820;P62827;Q14AA6	RAN_MOUSE	Ran	0	0	0	0
11.4955	12.5486	11.9603	11.4907	12.4467	13.3154	12.592	11.6182	10.6488	12.5299	4	4	3	4	4	4	3	3	3	4				0.587287	0.695889	0.575471	1.21599	P34022	P34022	RANG_MOUSE	Ranbp1	0	0	0	0
12.0157	11.192	12.3828	11.195	12.9821	12.6525	11.805	11.4512	7.81831	12.5766	4	3	2	3	4	4	3	4	1	4				0.472464	0.761208	0.947492	1.02147	Q99JI6	P62835;Q99JI6	RAP1B_MOUSE	Rap1b	0	0	0	0
9.91166	11.2572	9.88397	10.258	10.6781	12.9588	11.4384	10.3395	7.51187	10.3482	8	10	4	6	9	10	7	5	1	7				0.638174	0.660573	1.0973	1.29924	E9Q912	E9Q912	GDS1_MOUSE	Rap1gds1	0	0	0	0
11.3904	11.2925	10.9816	11.3098	11.5619	11.0023	11.0885	11.3498	12.4153	11.2324	5	5	4	5	5	5	3	5	5	4				0.473662	0.761037	-0.265632	-1.02355	Q9DD06	Q9DD06	RARR2_MOUSE	Rarres2	0	0	0	0
7.61667	8.71624	9.74023	8.04527	8.65209	10.304	10.1979	8.14871	8.34986	8.08478	2	3	2	1	4	4	2	2	1	2				0.467612	0.761952	0.611964	1.013	Q9D0I9	Q9D0I9	SYRC_MOUSE	Rars1	0	0	0	0
11.2622	12.361	11.8658	11.6415	12.0683	11.4239	8.40516	11.2965	9.66321	12.2107	3	3	2	2	3	3	1	2	1	3				1.00661	0.453459	1.30454	1.86945	O88851	O88851	RBBP9_MOUSE	Rbbp9	0	0	0	0
14.9989	15.9117	14.7035	13.4346	15.4623	15.0285	14.6355	15.1623	13.7088	16.5538	9	9	3	8	9	9	7	8	7	9				0.0594664	0.978198	-0.103744	-0.166317	Q00915	Q00915	RET1_MOUSE	Rbp1	0	0	0	0
18.0594	17.6386	18.2984	17.6708	17.9801	17.9266	17.3231	18.2494	18.0562	18.0814	11	10	11	12	11	10	9	11	11	12				0.093498	0.957548	-0.0509968	-0.253453	Q00724	Q00724	RET4_MOUSE	Rbp4	0	0	0	0
10.6603	11.2441	8.39334	10.1859	11.3949	11.5152	8.46087	11.1814	10.7906	11.1871	2	2	1	2	2	2	1	2	2	2				0.0408944	0.986127	0.0906307	0.116491	P26043	P26043	RADI_MOUSE	Rdx	0	0	0	0
9.94059	9.92673	9.44736	9.70526	9.87451	8.84622	9.21924	7.3856	10.0661	9.0083	4	2	2	4	2	1	1	1	2	2				0.371888	0.820155	0.436048	0.841078	Q9Z0J1	Q9Z0J1	RECK_MOUSE	Reck	0	0	0	0
15.6492	16.2322	15.6814	16.2155	15.6586	14.8333	15.518	15.3324	16.1553	15.6081	46	50	37	50	40	40	35	42	44	42				0.0910542	0.957468	0.0715773	0.24736	Q60841	Q60841	RELN_MOUSE	Reln	0	0	0	0
12.929	12.8145	13.3292	12.9272	13.1629	12.815	12.0831	12.9859	13.0995	12.8776	11	11	9	12	11	12	9	11	11	11				0.477362	0.757694	0.214708	1.02998	P35546	P35546	RET_MOUSE	Ret	0	0	0	0
10.0584	10.9114	10.6613	9.42069	9.37395	8.61249	9.52004	9.31748	10.526	9.82186	2	2	2	2	2	1	2	2	2	2				0.0385261	0.986123	-0.0527931	-0.11001	Q8K426	Q8K426	RETNG_MOUSE	Retnlg	0	0	0	0
14.6488	14.5841	14.5345	14.962	14.7168	14.1092	14.2096	14.5421	14.7836	14.6653	12	12	11	12	12	11	10	12	11	12				0.023078	0.990968	0.0114046	0.0669712	Q6PCX7	Q6PCX7	RGMA_MOUSE	Rgma	0	0	0	0
14.5003	13.0345	14.6782	13.6214	13.6241	13.5936	13.7849	13.8095	14.8129	14.5049	4	4	3	4	4	3	3	4	4	3				0.892631	0.509928	-0.572128	-1.69745	Q7TQ33	Q7TQ33	RGMB_MOUSE	Rgmb	0	0	0	0
12.3072	12.9136	12.1783	11.047	13.0064	12.6947	12.5517	12.0175	11.3554	12.6833	6	6	4	6	5	5	5	5	3	5				0.168278	0.929561	0.18498	0.429678	Q62159;Q9QUI0	Q9QUI0;Q9CR99;Q62159;P62746	RHOA_MOUSE;RHOC_MOUSE	Rhoa;Rhoc	0	0	0	0
13.0769	13.5513	14.1063	13.886	13.266	12.8768	11.649	14.1105	13.4137	12.4573	3	3	2	3	2	2	2	3	3	2				0.614376	0.67636	0.595795	1.2605	Q9JJH1	Q9JJH1	RNAS4_MOUSE	Rnase4	0	0	0	0
15.202	14.9892	15.2526	14.7777	14.4947	14.8415	15.4142	15.0639	14.9185	14.2632	7	7	6	7	7	7	6	7	7	6				0.171601	0.928275	-0.101241	-0.437102	C0HKG5;C0HKG6	C0HKG5;C0HKG6	RNT2A_MOUSE;RNT2B_MOUSE	Rnaset2a;Rnaset2b	0	0	0	0
13.3404	14.3556	13.9823	12.988	14.075	14.1597	13.4775	13.6077	12.1745	13.6295	16	15	15	15	14	15	15	16	13	15				0.984614	0.46595	0.666187	1.83646	Q91VI7	Q91VI7	RINI_MOUSE	Rnh1	0	0	0	0
11.7371	11.9037	11.6968	11.3304	11.5078	12.1852	11.35	11.8049	11.3285	11.7055	13	14	7	11	12	14	10	10	5	12				0.334878	0.839419	0.139579	0.771638	Q8VCT3	Q8VCT3	AMPB_MOUSE	Rnpep	0	0	0	0
13.7714	13.3128	13.4444	13.5324	13.3263	12.8343	13.0913	13.5682	13.76	13.4155	19	19	18	19	17	16	15	19	19	17				0.653462	0.656385	-0.231216	-1.32396	O89026	O89026	ROBO1_MOUSE	Robo1	0	0	0	0
11.4059	11.5597	11.2674	11.2136	8.97813	11.9822	6.21868	10.4621	10.9688	11.6699	4	3	3	2	4	2	NaN	5	3	3				0.326657	0.838394	0.855151	0.755951	Q7TPD3	Q7TPD3	ROBO2_MOUSE	Robo2	0	0	0	0
10.2075	11.2134	10.9223	9.29913	10.2069	8.95373	11.3765	10.0576	11.3398	11.2826	2	2	2	2	2	2	2	2	2	2				0.69056	0.641051	-0.73372	-1.38343	P53026	P53026	RL10A_MOUSE	Rpl10a	0	0	0	0
9.31341	10.7036	9.79558	9.2335	10.6129	10.7001	11.0213	10.6868	9.93665	10.0746	3	4	3	3	3	4	4	3	3	4				0.00206632	1	0.00258713	0.00613735	P35979	P35979	RL12_MOUSE	Rpl12	0	0	0	0
7.91094	11.4296	9.84045	8.22643	10.963	10.8763	7.5258	8.81659	8.67612	10.9945	1	2	NaN	1	2	2	1	1	NaN	2				0.950259	0.478298	1.48238	1.78475	P47963	P47963	RL13_MOUSE	Rpl13	0	0	0	0
8.7347	9.77211	8.40555	8.05042	10.7416	8.72479	9.13531	9.63212	7.70653	10.4237	2	2	2	2	2	2	2	2	2	2				0.006271	0.997319	0.0124159	0.0185373	Q9CR57	Q9CR57	RL14_MOUSE	Rpl14	0	0	0	0
8.80417	10.5757	10.7727	6.41598	10.9956	10.0471	10.9471	9.58829	9.47144	11.3397	1	2	2	1	2	2	2	2	1	2				0.102361	0.949338	-0.268726	-0.275356	Q9CZM2	Q9CZM2	RL15_MOUSE	Rpl15	0	0	0	0
9.13671	10.4178	7.09977	6.62513	9.4309	9.34664	9.49502	8.66373	5.12992	7.75165	2	2	NaN	1	2	2	2	1	1	1				0.205886	0.913242	0.548638	0.512028	P35980	P35980	RL18_MOUSE	Rpl18	0	0	0	0
8.96347	9.95235	9.17769	7.60509	9.61849	9.46579	10.7725	10.376	6.86163	9.69585	2	2	NaN	2	2	2	2	2	1	2				0.0769864	0.961793	-0.170009	-0.211805	P67984	P67984	RL22_MOUSE	Rpl22	0	0	0	0
10.6762	8.07675	11.4985	10.5139	12.0907	10.5963	11.0232	11.5677	8.77444	8.52617	2	1	2	2	2	2	2	2	1	1				0.190861	0.923809	0.441681	0.479562	P62751	P62751	RL23A_MOUSE	Rpl23a	0	0	0	0
11.2417	11.6495	7.1656	8.08451	11.3175	11.3147	9.62775	8.16644	12.8964	10.8687	2	2	1	1	2	2	2	1	2	2				0.214227	0.907137	-0.653856	-0.529817	P61255	P61255	RL26_MOUSE	Rpl26	0	0	0	0
9.57861	9.97367	8.70209	8.68722	9.99482	9.12402	9.68908	8.28797	6.05938	9.64088	2	2	2	2	2	2	2	2	2	2				0.37784	0.816513	0.645182	0.852074	P62889	P62889	RL30_MOUSE	Rpl30	0	0	0	0
9.29461	11.4791	10.9302	9.01134	11.1682	10.6522	11.6439	10.2868	9.86588	10.651	3	3	3	3	3	2	3	3	2	3				0.206208	0.913318	0.299766	0.512718	Q9D8E6	Q9D8E6	RL4_MOUSE	Rpl4	0	0	0	0
9.82733	10.7492	10.851	9.56373	11.8443	10.5734	8.13767	10.7601	8.74725	9.4849	3	3	2	2	3	2	1	3	NaN	3				1.28961	0.313197	1.32489	2.28915	P47911	P47911	RL6_MOUSE	Rpl6	0	0	0	0
8.96574	9.89711	10.3052	7.25208	10.4512	9.75652	10.4423	9.58661	8.94836	10.1896	3	3	2	2	3	3	3	4	1	3				0.0505517	0.988077	-0.0940907	-0.142617	P14148	P14148	RL7_MOUSE	Rpl7	0	0	0	0
10.0463	10.1359	11.4738	9.22087	11.1389	10.817	11.5147	12.0724	8.94799	10.5658	2	2	2	1	2	2	2	2	1	2				0.0371141	0.986927	-0.0721632	-0.106131	P12970	P12970	RL7A_MOUSE	Rpl7a	0	0	0	0
9.67273	9.90536	10.2272	8.98493	10.1975	9.17597	10.7422	10.5589	8.38372	6.27383	2	2	2	2	2	1	2	2	NaN	1				0.277706	0.859552	0.571937	0.660341	P51410	A0A140T8T4;P51410	RL9_MOUSE	Rpl9	0	0	0	0
9.72391	10.7116	10.1708	9.01687	10.8496	10.9598	11.1458	10.6632	9.63352	10.9769	3	4	2	4	4	3	3	4	NaN	4				0.0654546	0.970555	-0.0869141	-0.182022	P14869	P14869	RLA0_MOUSE	Rplp0	0	0	0	0
8.95685	10.6912	7.93566	8.18783	9.00095	10.8653	8.10694	10.2201	8.30378	10.0923	2	2	1	1	2	2	1	2	1	2				0.0980384	0.953216	0.200204	0.264711	P63323	P63323	RS12_MOUSE	Rps12	0	0	0	0
9.42601	10.8642	12.7483	8.28819	10.8468	11.0691	10.3312	10.5492	6.97982	10.5878	2	2	2	NaN	2	2	2	2	1	2				0.580179	0.696682	1.1885	1.20423	P62301	P62301	RS13_MOUSE	Rps13	0	0	0	0
10.5783	10.9525	12.0158	9.91222	10.8926	11.7424	11.6047	10.8506	8.14681	10.8395	2	3	3	2	3	3	3	3	1	3				0.462887	0.765432	0.699109	1.00474	P14131	P14131	RS16_MOUSE	Rps16	0	0	0	0
7.15185	9.80253	8.65673	8.37265	10.1703	9.85277	9.54041	9.58423	9.73512	8.87464	1	2	1	1	2	2	2	2	1	2				0.276416	0.859147	0.393744	0.657767	P62270	F6YVP7;P62270;A0A1Y7VKY1	RS18_MOUSE	Rps18	0	0	0	0
10.1061	10.0445	9.91679	8.05013	10.9653	10.8055	11.2581	10.5747	9.22088	10.3586	5	5	3	3	5	5	5	5	3	3				0.230463	0.88572	-0.347231	-0.563993	P25444	P25444	RS2_MOUSE	Rps2	0	0	0	0
7.98534	9.46883	9.62163	8.3411	9.42406	9.58866	9.83243	8.11641	8.61328	10.1381	1	2	2	1	2	2	2	2	NaN	2				0.296784	0.847892	0.351742	0.698073	P62852	P62852	RS25_MOUSE	Rps25	0	0	0	0
12.2427	13.049	14.0071	12.514	12.5864	12.6065	13.5949	12.8596	13.2255	13.2296	2	2	2	2	2	2	2	2	2	2				0.0783648	0.960179	-0.07784	-0.215326	P0CG49;P0CG50;P62983;P62984	P0CG49;P62984;P62983;A0A0A6YW67;P0CG50	RL40_MOUSE;RS27A_MOUSE;UBB_MOUSE;UBC_MOUSE	Rps27a;Uba52;Ubb;Ubc	0	0	0	0
10.6657	10.9927	10.8259	9.6371	11.6443	10.934	11.8289	11.2015	10.8907	10.9062	5	7	6	4	7	6	7	7	4	6				0.329871	0.835571	-0.291806	-0.762094	P62908	P62908	RS3_MOUSE	Rps3	0	0	0	0
9.70094	11.0613	10.6173	9.24531	11.1355	10.8799	10.9556	10.6755	10.8605	10.8544	3	3	3	2	3	3	2	3	3	3				0.0176765	0.994955	-0.0215385	-0.0515961	P62702	P62702	RS4X_MOUSE	Rps4x	0	0	0	0
10.9774	11.6327	11.2214	10.7922	11.4278	10.8443	12.034	11.5481	10.8761	10.6326	2	2	2	2	2	2	2	2	2	2				0.0345776	0.989163	-0.0299322	-0.0991363	P62754	P62754	RS6_MOUSE	Rps6	0	0	0	0
9.84597	10.1518	10.088	8.48323	10.297	11.2412	11.4528	10.1522	10.2414	11.6191	2	2	2	2	2	2	2	2	2	2				0.4963	0.755158	-0.61005	-1.06272	P62082	P62082	RS7_MOUSE	Rps7	0	0	0	0
9.41388	9.59472	9.94952	9.20464	9.95017	9.48353	10.2383	10.1922	9.34958	8.93156	2	4	3	2	4	4	2	3	1	3				0.0133283	0.995055	0.0114204	0.0390899	P62242	P62242	RS8_MOUSE	Rps8	0	0	0	0
10.2946	11.9916	12.0581	10.1413	12.1285	11.7511	12.0642	11.4048	11.0117	11.486	4	5	4	5	4	5	5	5	5	5				0.330076	0.83856	0.361848	0.762486	Q6ZWN5	Q6ZWN5	RS9_MOUSE	Rps9	0	0	0	0
10.7547	11.3765	11.1048	9.37921	11.8609	11.967	11.8805	10.9103	11.1175	11.933	5	5	4	3	5	5	4	4	4	5				0.130813	0.947548	-0.181539	-0.34371	P14206	P14206	RSSA_MOUSE	Rpsa	0	0	0	0
8.68768	9.51704	8.08215	9.25387	9.53033	10.1201	8.1109	8.46555	7.64864	9.09056	2	2	NaN	NaN	2	2	1	2	2	2				1.20262	0.344418	0.900042	2.16075	Q01730	Q01730	RSU1_MOUSE	Rsu1	0	0	0	0
13.3904	13.6591	13.4751	13.1949	12.9749	13.2244	13.2194	13.6752	13.2556	12.9291	9	9	9	9	9	9	8	9	8	9				0.0238256	0.993322	0.0117311	0.0690854	Q99PI8	Q99PI8	RTN4R_MOUSE	Rtn4r	0	0	0	0
13.6386	13.7211	14.1144	13.8904	13.4342	13.6721	14.0367	14.3959	14.1204	13.5591	9	9	9	9	8	8	8	9	8	8				0.43367	0.778879	-0.183715	-0.953176	Q8K0S5	Q8K0S5	R4RL1_MOUSE	Rtn4rl1	0	0	0	0
13.035	12.9762	13.0774	13.2124	12.9911	13.0808	13.5092	13.4299	13.1877	12.9411	8	8	7	8	8	7	8	8	7	8				0.639658	0.660227	-0.152983	-1.30164	Q7M6Z0	Q7M6Z0	R4RL2_MOUSE	Rtn4rl2	0	0	0	0
8.08094	8.86223	8.2813	7.97781	6.13539	10.043	8.79508	8.36018	7.90945	8.2041	NaN	2	1	NaN	2	2	NaN	NaN	NaN	NaN				0.00516172	0.998076	-0.010012	-0.0152773	Q9D394	Q9D394	RUFY3_MOUSE	Rufy3	0	0	0	0
12.6987	6.34659	12.9127	8.58656	12.7666	12.8372	13.7848	12.9693	8.24628	8.26174	2	1	2	1	2	2	2	2	1	1				0.102332	0.948783	-0.502223	-0.275283	Q01887	Q01887	RYK_MOUSE	Ryk	0	0	0	0
11.1639	11.8659	11.9784	9.7726	11.0598	11.3435	9.92732	11.3468	9.55678	11.9093	2	2	2	1	2	2	2	2	2	2				0.303196	0.845106	0.423228	0.710616	P50543	P50543	S10AB_MOUSE	S100a11	0	0	0	0
14.3603	14.7282	14.4333	14.6875	14.262	15.2417	15.7008	14.615	13.2299	14.429	2	2	2	2	2	2	2	2	2	2				0.189735	0.923101	0.203552	0.477106	P14069	P14069	S10A6_MOUSE	S100a6	0	0	0	0
12.4403	11.6548	12.6767	11.9642	12.5588	12.3511	7.77376	12.2811	12.4549	12.3015	4	4	4	4	4	4	1	4	3	4				0.372358	0.819983	0.790805	0.841947	P31532	P31532	SAA4_MOUSE	Saa4	0	0	0	0
10.379	10.7485	8.87308	8.98551	10.4902	10.5515	10.5096	10.1918	9.19232	10.2101	2	3	1	2	3	3	3	3	2	2				0.134719	0.948483	-0.166809	-0.352875	P26638	P26638	SYSC_MOUSE	Sars1	0	0	0	0
17.3703	17.4035	16.7321	17.5992	17.2548	17.0296	17.4268	17.9036	17.5072	17.6835	27	27	27	29	26	27	22	28	28	27				1.15713	0.369024	-0.374438	-2.09346	Q03517	Q03517	SCG2_MOUSE	Scg2	0	0	0	0
17.8952	18.2061	17.6352	18.2914	17.9651	17.4574	17.3524	17.8809	17.7446	17.7845	25	23	25	25	24	25	20	24	25	23				0.432523	0.779128	0.179498	0.951135	P47867	P47867	SCG3_MOUSE	Scg3	0	0	0	0
13.7551	14.6331	14.2607	14.7724	14.2991	14.0789	15.3849	14.2864	14.1027	14.5119	3	3	3	3	3	3	3	3	3	3				0.00069435	1	0.000623894	0.00206559	Q06318	Q06318	UTER_MOUSE	Scgb1a1	0	0	0	0
12.0779	12.3378	10.9986	12.191	10.9697	11.0248	11.3532	13.026	11.6484	11.9662	3	3	2	3	2	3	2	3	3	3				0.585093	0.695398	-0.50996	-1.21236	P97952	P97952	SCN1B_MOUSE	Scn1b	0	0	0	0
10.4693	9.37582	11.6296	11.5174	10.6505	10.5039	10.401	11.1456	11.8503	8.01431	2	1	2	2	2	2	2	2	2	1				0.18664	0.922303	0.359328	0.47034	Q56A07	Q56A07	SCN2B_MOUSE	Scn2b	0	0	0	0
16.2241	15.2933	15.9798	15.5875	15.0951	15.1106	14.9453	15.6536	16.1107	15.6572	2	2	2	2	2	2	2	2	2	2				0.510526	0.746134	-0.30495	-1.08711	Q7M729	Q7M729	SCN4B_MOUSE	Scn4b	0	0	0	0
11.4118	10.9214	10.432	11.0261	10.6069	10.6782	10.8207	10.4392	11.0407	10.9183	8	7	4	8	5	5	5	6	5	7				0.467462	0.761295	-0.193234	-1.01274	Q920A5	Q920A5	RISC_MOUSE	Scpep1	0	0	0	0
15.1993	15.2155	14.9755	15.1619	15.5595	14.8065	15.03	15.5006	15.4534	14.6527	4	3	3	3	4	3	2	3	3	3				0.0411666	0.986774	-0.0234182	-0.117234	O88745	O88745	SCRG1_MOUSE	Scrg1	0	0	0	0
9.49118	11.1627	7.07134	10.3524	10.4086	12.0559	9.64506	9.64419	8.06041	10.5994	4	4	1	3	3	4	2	2	1	2				0.334502	0.83927	0.722128	0.770923	Q3TMH2	Q3TMH2	SCRN3_MOUSE	Scrn3	0	0	0	0
10.3055	10.8937	10.4597	10.8238	10.8015	10.6461	10.5591	10.9584	10.401	10.3584	3	3	3	3	3	3	2	3	3	3				0.747187	0.603259	0.208482	1.47295	Q6NZL8	Q6NZL8	SCUB1_MOUSE	Scube1	0	0	0	0
9.8178	10.384	9.8389	9.3808	10.3753	10.8083	10.2785	10.1836	7.25439	11.3712	4	4	2	4	4	4	2	3	1	3				0.208763	0.910936	0.376362	0.518181	O35988	O35988	SDC4_MOUSE	Sdc4	0	0	0	0
11.2563	7.97642	7.17336	11.9453	12.1548	12.532	12.6417	12.2204	9.48275	13.0803	2	1	1	2	2	2	2	2	1	2				0.489676	0.751968	-1.37993	-1.05131	O08992	O08992	SDCB1_MOUSE	Sdcbp	0	0	0	0
13.7346	13.8444	13.3657	13.8967	13.4036	13.8287	13.1299	13.6736	12.7222	14.096	12	12	8	10	10	11	8	12	7	10				0.313368	0.842314	0.19657	0.730377	Q61112	Q61112	CAB45_MOUSE	Sdf4	0	0	0	0
13.8	14.2992	13.897	12.8762	14.2595	13.9543	14.7285	14.0934	13.7378	14.4519	23	23	20	22	21	21	19	22	20	19				0.433327	0.778558	-0.305062	-0.952566	P17563	P17563;Q63836	SBP1_MOUSE	Selenbp1	0	0	0	0
13.0206	12.539	12.808	13.0823	12.5373	12.7091	11.6254	13.2611	12.8146	12.5892	4	3	4	4	3	3	3	4	4	3				0.0895052	0.956031	0.0729391	0.243485	Q8VHC3	Q8VHC3	SELM_MOUSE	Selenom	0	0	0	0
16.0059	15.9887	15.8134	15.9347	15.4337	15.3664	14.7011	15.464	16.4292	15.4447	7	6	7	7	7	7	5	7	7	7				0.115996	0.947689	0.0984159	0.30847	P70274	P70274	SEPP1_MOUSE	Selenop	0	0	0	0
11.6297	11.2991	11.1534	11.9457	10.2065	10.4071	11.747	11.2596	11.3451	10.2361	3	3	3	3	2	2	2	3	2	3				0.239838	0.878335	-0.241151	-0.583467	P18337	P18337	LYAM1_MOUSE	Sell	0	0	0	0
10.928	10.7756	8.08518	10.7914	10.4886	10.4755	10.8847	11.2602	11.372	10.65	4	4	1	4	3	3	2	4	2	2				0.886739	0.515463	-0.895722	-1.68847	Q62181	Q62181	SEM3C_MOUSE	Sema3c	0	0	0	0
10.2964	10.7788	10.6412	11.0659	10.9607	11.0299	11.0255	11.4227	10.5537	11.0298	4	3	3	4	4	4	4	3	3	4				0.0491167	0.987339	0.0296621	0.138765	Q8BH34	Q8BH34	SEM3D_MOUSE	Sema3d	0	0	0	0
12.4084	12.7437	13.1281	12.491	12.5228	12.6886	13.2876	13.3426	12.8684	12.8426	9	9	7	8	8	9	7	8	8	9				0.546388	0.722171	-0.235096	-1.14786	P70275	P70275	SEM3E_MOUSE	Sema3e	0	0	0	0
11.9234	10.7976	12.0323	10.9647	11.1096	10.7075	12.1389	11.6062	11.0046	10.8441	4	3	2	5	3	3	2	5	3	3				0.517543	0.741381	-0.381115	-1.09907	Q62178	Q62178	SEM4A_MOUSE	Sema4a	0	0	0	0
14.2032	14.4599	14.2531	14.3243	14.1183	14.2165	14.6517	14.3079	13.8992	14.0847	11	11	10	11	10	10	7	10	10	11				0.123754	0.950833	0.0450897	0.327016	Q62179	Q62179	SEM4B_MOUSE	Sema4b	0	0	0	0
13.214	13.1729	13.3628	12.873	13.2603	13.4379	13.5351	13.5644	13.1473	13.4249	8	8	7	8	8	9	7	9	6	7				0.580869	0.697753	-0.155737	-1.20537	O35464	O35464	SEM6A_MOUSE	Sema6a	0	0	0	0
12.2048	11.7879	12.0247	11.9424	10.7996	11.5776	12.3264	11.9263	11.2649	11.8769	4	4	3	4	4	4	3	4	3	4				0.47292	0.76125	-0.293436	-1.02226	O54951	O54951	SEM6B_MOUSE	Sema6b	0	0	0	0
15.1778	15.07	14.9994	15.1718	14.6517	14.6656	14.721	15.1797	14.7739	14.943	16	15	13	15	15	14	12	15	14	13				0.12439	0.951454	-0.0474001	-0.328526	Q76KF0	Q76KF0	SEM6D_MOUSE	Sema6d	0	0	0	0
16.5342	16.4144	16.2532	16.4524	16.17	16.2421	16.2354	16.7593	16.4029	16.3336	28	28	27	28	26	24	24	28	27	25				0.693837	0.64316	-0.146663	-1.38865	Q9QUR8	Q9QUR8	SEM7A_MOUSE	Sema7a	0	0	0	0
9.81781	8.82888	8.13164	7.8609	10.4384	9.86264	9.61979	8.81433	9.11124	10.3198	2	2	1	NaN	2	2	2	1	NaN	2				0.411224	0.794044	-0.512107	-0.912957	Q8C1B7;Q8CHH9	Q8CHH9;Q8C1B7	SEP11_MOUSE;SEPT8_MOUSE	Septin11;Septin8	0	0	0	0
10.5045	10.3615	10.3376	8.89583	10.1186	10.5679	11.1774	10.118	6.51292	10.8806	3	3	2	1	2	3	3	2	1	3				0.0886859	0.955206	0.217586	0.241432	O55131	O55131;Q8C650;Q9DA97	SEPT7_MOUSE	Septin7	0	0	0	0
13.7112	12.9097	12.8908	13.7465	12.8887	11.5281	12.9854	12.7846	13.1319	12.9288	7	8	6	8	7	8	7	8	7	8				0.35373	0.830463	-0.315635	-0.807242	Q8R121	Q8R121	ZPI_MOUSE	Serpina10	0	0	0	0
10.6671	10.0036	8.02919	9.5187	8.20829	6.34458	7.81787	11.18	9.08851	10.2564	3	2	1	2	1	NaN	1	3	3	1				0.80811	0.565078	-1.38109	-1.56783	P07758	P07758;Q00896	A1AT1_MOUSE	Serpina1a	0	0	0	0
21.3051	21.3023	21.0602	21.2051	21.7156	21.5889	21.7199	21.6015	21.0134	21.9747	2	2	2	2	2	2	2	2	2	2				0.307973	0.841242	-0.14852	-0.719917	P07758;P22599;Q00896;Q00897	P07758;P22599;Q00897;Q00896	A1AT1_MOUSE;A1AT2_MOUSE;A1AT3_MOUSE;A1AT4_MOUSE	Serpina1a;Serpina1b;Serpina1c;Serpina1d	0	0	0	0
20.0672	19.668	20.1786	19.9265	19.0061	18.5446	18.2553	20.0606	20.0219	18.6564	4	4	4	4	4	4	4	4	4	4				0.0368989	0.986197	0.0525158	0.105539	P07758;P22599;Q00896;Q00897;Q00898	P07758;P22599;Q00898;Q00897;Q00896	A1AT1_MOUSE;A1AT2_MOUSE;A1AT3_MOUSE;A1AT4_MOUSE;A1AT5_MOUSE	Serpina1a;Serpina1b;Serpina1c;Serpina1d;Serpina1e	0	0	0	0
21.4219	21.3397	20.7814	21.5589	21.743	21.6687	20.7952	21.8385	21.1431	21.6381	8	8	8	8	6	6	6	8	8	6				0.0731505	0.96223	0.0510056	0.201964	P07758;Q00896	P07758;Q00896	A1AT1_MOUSE;A1AT3_MOUSE	Serpina1a;Serpina1c	0	0	0	0
20.5863	19.9981	20.4348	20.2412	19.4678	19.122	19.341	20.3038	20.4177	19.6084	6	6	5	6	5	5	5	6	5	5				0.236277	0.882702	-0.198648	-0.576093	P22599	P22599	A1AT2_MOUSE	Serpina1b	0	0	0	0
12.0112	11.6944	7.87431	10.9258	8.61446	10.7912	8.06157	8.16744	7.86894	8.21342	2	2	1	2	1	2	NaN	NaN	1	1				0.480188	0.759171	1.11551	1.03489	P22599;Q00897	P22599;Q00897	A1AT2_MOUSE;A1AT4_MOUSE	Serpina1b;Serpina1d	0	0	0	0
20.4623	20.3102	20.61	20.3659	20.0149	19.7416	19.9495	20.6999	20.3254	19.9432	9	9	9	9	9	9	9	9	9	9				0.121192	0.949975	-0.0675472	-0.320915	Q00897	Q00897	A1AT4_MOUSE	Serpina1d	0	0	0	0
13.4648	12.3572	12.6936	12.0914	19.3084	19.3921	15.1018	13.8312	13.3663	20.0546	4	5	2	4	8	8	5	5	4	9				0.000759636	1	0.00480118	0.00225964	Q00898	Q00898	A1AT5_MOUSE	Serpina1e	0	0	0	0
11.1193	11.4881	11.362	11.4452	11.1464	11.3692	11.5658	11.2546	11.2829	10.443	3	3	2	3	3	3	2	3	2	3				0.55809	0.712991	0.229092	1.16747	P29621	P29621	SPA3C_MOUSE	Serpina3c	0	0	0	0
18.4825	18.6105	16.7815	18.9297	20.1119	19.9515	17.8231	18.9703	17.4709	20.3787	2	2	2	2	2	2	2	2	2	2				0.121142	0.949412	0.251927	0.320796	P07759;P29621;Q03734;Q5I2A0;Q91WP6	P07759;Q03734;Q5I2A0;Q91WP6;P29621	SPA3C_MOUSE;SPA3G_MOUSE;SPA3K_MOUSE;SPA3M_MOUSE;SPA3N_MOUSE	Serpina3c;Serpina3g;Serpina3k;Serpina3m;Serpina3n	0	0	0	0
13.5408	13.078	7.00659	15.7189	14.8098	14.8429	7.95238	12.8014	7.56271	15.0745	2	2	1	2	2	2	1	2	1	2				0.33702	0.83944	1.70487	0.775708	P07759;P29621;Q03734	P07759;D3Z450;Q03734;Q80X76;P29621	SPA3C_MOUSE;SPA3K_MOUSE;SPA3M_MOUSE	Serpina3c;Serpina3k;Serpina3m	0	0	0	0
18.4483	18.0732	18.1134	18.5253	19.8956	19.6693	17.569	18.8579	18.5021	20.009	10	10	8	10	10	10	9	10	10	10				0.121487	0.951955	0.178102	0.321617	P07759	P07759	SPA3K_MOUSE	Serpina3k	0	0	0	0
20.4974	19.5537	20.7387	20.6313	19.6987	18.5583	18.4775	21.1894	21.2557	18.8256	5	5	4	4	5	5	5	4	5	4				0.112334	0.950803	-0.212963	-0.299643	P07759;Q03734	P07759;Q03734	SPA3K_MOUSE;SPA3M_MOUSE	Serpina3k;Serpina3m	0	0	0	0
15.8036	15.6565	15.6609	15.3956	14.8169	14.3188	15.0247	15.5932	15.506	15.0604	10	10	8	10	8	8	6	10	8	7				0.323609	0.835468	-0.227849	-0.75011	Q03734	Q03734	SPA3M_MOUSE	Serpina3m	0	0	0	0
17.8904	18.214	17.9162	17.6038	17.3498	17.4901	17.8722	16.7663	16.7679	16.3705	21	23	20	25	18	20	19	18	19	17				0.867517	0.522441	0.581303	1.65915	Q91WP6	Q91WP6	SPA3N_MOUSE	Serpina3n	0	0	0	0
19.349	18.7559	18.6448	18.8652	17.2635	16.9291	18.7672	18.7694	18.3198	17.1722	16	16	15	17	15	15	14	16	15	15				0.296938	0.848351	-0.383804	-0.698376	Q06770	Q06770	CBG_MOUSE	Serpina6	0	0	0	0
11.76	12.7287	10.8787	11.8105	12.0351	14.2586	12.0315	11.9523	10.5592	12.4465	3	3	3	3	3	3	2	3	3	3				0.412934	0.797132	0.5924	0.916041	Q8VHP7;Q9D154	Q8VHP7;Q9D154;Q9JK88	ILEUA_MOUSE;ILEUB_MOUSE	Serpinb1a;Serpinb1b	0	0	0	0
11.4518	9.37208	6.39113	9.15676	10.3751	11.2456	7.01557	11.9124	9.66951	12.3963	4	4	NaN	3	4	3	1	4	2	4				0.416699	0.796098	-1.18099	-0.922818	Q8VHP7	Q8VHP7	ILEUB_MOUSE	Serpinb1b	0	0	0	0
9.75123	10.5312	9.97088	8.62129	9.68114	10.0576	10.4392	10.12	6.92057	10.1677	6	6	6	6	6	6	4	6	3	6				0.157248	0.937658	0.292702	0.404804	O08797	O08797;Q9DAV6	O08797_MOUSE	Serpinb9	0	0	0	0
20.0923	20.0099	19.9854	20.1286	19.7562	19.4324	19.8344	20.2537	19.8704	19.974	30	27	28	29	28	28	25	29	28	28				0.449525	0.775372	-0.142461	-0.981266	P32261	P32261	ANT3_MOUSE	Serpinc1	0	0	0	0
17.651	16.9352	17.6153	17.2428	17.2709	17.0258	17.1318	17.4599	17.4758	17.6992	15	16	13	16	16	14	13	15	15	13				0.907011	0.502123	-0.265541	-1.7193	P49182	P49182	HEP2_MOUSE	Serpind1	0	0	0	0
13.115	13.2093	13.4866	13.192	13.4022	13.464	13.21	13.7218	13.6457	13.2198	12	12	10	12	11	12	10	11	11	12				0.0826382	0.957572	-0.031636	-0.226189	Q07235	Q07235	GDN_MOUSE	Serpine2	0	0	0	0
16.2404	16.7502	16.8334	16.478	16.686	16.583	16.3276	16.4969	16.6448	16.6983	17	16	16	17	18	17	13	15	15	15				0.899479	0.505398	0.18451	1.70786	P97298	P97298	PEDF_MOUSE	Serpinf1	0	0	0	0
18.2979	18.1899	18.15	18.1091	17.8258	17.5106	18.0119	18.3249	17.9449	17.9426	14	15	14	16	15	13	12	15	13	15				0.434055	0.78092	-0.147366	-0.953862	Q61247	Q61247	A2AP_MOUSE	Serpinf2	0	0	0	0
18.3653	18.2118	17.9276	18.4469	18.4	17.9499	17.6329	18.0372	18.0412	18.4136	15	14	14	15	14	14	14	14	14	15				0.201265	0.915926	0.0892029	0.5021	P97290	P97290	IC1_MOUSE	Serping1	0	0	0	0
16.44	16.3774	16.7589	16.5633	16.5091	16.3445	16.7904	16.9065	16.5678	17.0515	14	12	12	15	13	13	12	13	12	14				0.962379	0.473845	-0.240597	-1.80302	O35684	O35684	NEUS_MOUSE	Serpini1	0	0	0	0
13.7609	13.7782	13.5967	14.1773	13.5501	12.6673	13.277	13.7923	13.9726	13.8587	10	9	7	10	8	8	5	9	9	8				0.271871	0.861666	-0.178368	-0.648671	Q7TSK2	Q7TSK2	SEZ6_MOUSE	Sez6	0	0	0	0
14.4667	14.5739	14.912	15.0645	14.5712	13.6664	14.3143	14.6294	14.7309	14.8532	5	5	5	6	5	4	4	6	5	4				0.0564329	0.980875	-0.0412603	-0.158296	Q6P1D5	Q6P1D5	SE6L1_MOUSE	Sez6l	0	0	0	0
16.4494	16.1211	15.8341	16.5089	15.9792	15.7355	15.9012	16.066	16.285	16.3651	15	14	14	15	14	13	13	14	14	13				0.490963	0.752649	-0.17758	-1.05353	Q4V9Z5	Q4V9Z5	SE6L2_MOUSE	Sez6l2	0	0	0	0
8.12117	7.3084	9.58039	8.88426	9.38132	8.51985	9.73194	8.99585	9.40977	8.61661	2	1	NaN	NaN	1	1	2	1	NaN	2				0.194518	0.922502	-0.240223	-0.487515	Q8VIJ6	Q8VIJ6	SFPQ_MOUSE	Sfpq	0	0	0	0
12.4294	12.2535	11.6471	12.1699	11.9389	11.5833	12.5748	12.1948	11.3677	12.245	7	6	6	7	5	5	4	6	5	5				0.447716	0.775111	-0.243802	-0.978074	O70258	O70258	SGCE_MOUSE	Sgce	0	0	0	0
10.2381	10.9498	10.3157	10.2969	10.6047	10.3172	10.3908	10.184	10.1257	10.5954	4	5	4	5	5	5	4	5	2	5				0.605933	0.681369	0.190058	1.24668	Q9JJU8	Q9JJU8	SH3L1_MOUSE	Sh3bgrl	0	0	0	0
9.29394	10.9351	7.55619	10.3897	10.0575	10.1264	9.06736	8.80853	8.01449	8.68388	2	4	1	4	3	3	2	4	NaN	2				0.871888	0.524198	1.03934	1.66582	Q8BG73	Q8BG73	SH3L2_MOUSE	Sh3bgrl2	0	0	0	0
5.87246	10.268	7.90242	8.93252	10.624	11.502	7.90798	9.63857	8.69042	7.69463	2	2	1	2	2	2	NaN	NaN	NaN	NaN				1.17018	0.362512	1.88497	2.11277	Q62420	Q62420;Q62419	SH3G2_MOUSE	Sh3gl2	0	0	0	0
13.5689	13.2278	11.3024	13.3981	12.8171	12.3685	12.8524	12.3427	10.78	13.0935	2	2	2	2	2	2	2	2	2	2				0.0557799	0.98187	0.0953051	0.156563	Q9D7I0	Q9D7I0	SHSA5_MOUSE	Shisa5	0	0	0	0
14.3803	15.3804	15.222	14.563	15.0834	15.9506	8.05978	15.4994	14.9881	7.22762	2	2	2	2	2	2	1	2	2	1				0.936827	0.487517	3.20883	1.76447	Q3UH99	Q3UH99	SHSA6_MOUSE	Shisa6	0	0	0	0
12.5762	12.7327	13.3672	12.4127	12.2712	11.3743	12.4018	13.1955	13.4451	12.3963	2	2	2	2	2	2	2	2	2	2				0.432086	0.778099	-0.371373	-0.950356	P70665	P70665	SIAE_MOUSE	Siae	0	0	0	0
12.0038	11.3701	11.1875	10.7853	12.5229	12.3365	9.64662	12.0414	11.87	9.92655	2	3	3	3	2	2	1	3	2	2				0.37949	0.816782	0.54278	0.855116	Q9EPK6	Q9EPK6	SIL1_MOUSE	Sil1	0	0	0	0
13.473	13.2311	13.5734	13.4264	12.7436	12.7998	12.728	13.7921	13.1338	12.7299	5	5	3	4	4	5	3	5	3	5				0.021278	0.99231	-0.0164799	-0.0618671	P97797	P97797	SHPS1_MOUSE	Sirpa	0	0	0	0
10.5319	11.5862	10.8581	11.4639	11.2117	11.5052	11.2198	10.9371	10.6283	12.0798	6	6	3	7	4	5	5	5	4	7				0.348809	0.834519	0.245628	0.797996	P55012	P55012	S12A2_MOUSE	Slc12a2	0	0	0	0
11.3266	10.5687	9.98361	9.42004	9.92692	10.1618	7.47043	11.1966	10.6206	11.0639	2	2	2	1	2	2	1	2	2	2				0.169086	0.929326	-0.323397	-0.431485	Q91V14	Q91V14	S12A5_MOUSE	Slc12a5	0	0	0	0
9.21929	11.5101	9.9213	9.43778	10.4961	10.1495	10.5917	11.1513	9.09356	11.1205	3	6	2	2	4	5	3	6	1	2				0.0417131	0.987277	0.0676716	0.118725	P48962	P48962	ADT1_MOUSE	Slc25a4	0	0	0	0
10.7925	12.6891	12.4944	11.3705	12.6168	12.3637	12.9931	12.5168	12.1683	12.9633	6	7	5	6	7	7	6	7	5	6				0.0146111	0.996325	0.0201021	0.0427916	P48962;P51881	Q3V132;P51881;P48962	ADT1_MOUSE;ADT2_MOUSE	Slc25a4;Slc25a5	0	0	0	0
9.77288	10.6897	10.9899	9.00143	11.1308	10.6351	11.6419	10.2114	10.1403	11.1036	3	4	3	3	4	5	4	4	4	4				0.0586002	0.979022	-0.0845964	-0.164031	P51881	P51881;P48962	ADT2_MOUSE	Slc25a5	0	0	0	0
12.9235	12.2742	12.3306	11.8542	12.3033	11.5386	11.7115	11.9886	12.3381	12.2149	3	3	2	3	3	3	3	3	3	3				0.289429	0.853923	-0.175109	-0.6836	Q5I012	Q5I012	S38AA_MOUSE	Slc38a10	0	0	0	0
9.81137	10.2867	11.0706	11.1234	11.2427	9.27683	7.25565	10.2257	11.4944	10.2602	2	3	2	3	2	2	1	2	3	3				0.460313	0.766331	0.790597	1.00023	Q6P5F6	Q6P5F6	S39AA_MOUSE	Slc39a10	0	0	0	0
12.5122	12.6276	12.6503	12.642	12.4492	12.1819	12.6879	12.864	12.7719	12.6897	9	9	8	9	9	9	8	9	8	9				0.972904	0.474945	-0.194953	-1.81886	P10852	P10852	4F2_MOUSE	Slc3a2	0	0	0	0
9.44482	9.21184	9.14668	7.37546	9.99243	12.4625	6.71581	11.2957	9.96903	6.87021	3	3	2	NaN	4	6	1	6	2	1				0.267017	0.861754	0.778677	0.638918	P04919	P04919	B3AT_MOUSE	Slc4a1	0	0	0	0
10.1046	10.2713	9.17184	10.4475	9.3414	9.58047	9.33864	8.8212	7.24235	9.85897	2	2	2	2	2	2	2	2	1	2				0.585733	0.696438	0.689336	1.21342	P31648	P31648	SC6A1_MOUSE	Slc6a1	0	0	0	0
14.1129	13.7626	14.2666	14.285	13.749	13.723	13.8983	14.1004	14.4545	14.0687	9	9	7	9	9	9	7	8	8	9				0.500421	0.753232	-0.169676	-1.0698	Q810C1	Q810C1	SLIK1_MOUSE	Slitrk1	0	0	0	0
10.2679	10.6514	9.54143	9.69268	10.579	8.21259	8.48826	11.1163	10.1946	9.00508	3	2	3	3	2	1	1	3	3	1				0.0429761	0.987022	-0.0790205	-0.122164	Q810B9	Q810B9	SLIK3_MOUSE	Slitrk3	0	0	0	0
11.2863	11.2206	11.4108	11.235	10.0599	9.87526	10.7972	11.1614	11.1541	9.97951	5	4	3	5	4	4	4	4	4	4				0.106404	0.950001	-0.115362	-0.285245	Q810B8	Q810B8	SLIK4_MOUSE	Slitrk4	0	0	0	0
11.9318	11.7817	12.1748	11.9179	11.706	11.1182	12.2785	12.1344	12.0586	11.6315	5	5	4	5	5	5	4	5	5	5				0.636585	0.660585	-0.267237	-1.29666	Q810B7	Q810B7	SLIK5_MOUSE	Slitrk5	0	0	0	0
10.4761	10.5364	6.72105	10.0405	10.2002	10.2686	7.36753	10.5547	8.05238	8.54683	2	2	1	2	2	2	1	2	1	1				0.23602	0.88244	0.553851	0.575558	Q8BLY1	Q8BLY1	SMOC1_MOUSE	Smoc1	0	0	0	0
12.9062	11.9893	13.0596	12.1658	11.5184	11.64	12.268	12.8196	13.2602	11.5746	6	6	6	6	5	6	4	5	6	5				0.592416	0.693373	-0.491121	-1.22445	P70158	P70158	ASM3A_MOUSE	Smpdl3a	0	0	0	0
8.62336	8.23705	7.67602	6.41706	8.58701	9.22077	8.6469	8.40448	7.16382	7.95853	1	2	1	1	2	2	NaN	NaN	NaN	NaN				0.0880562	0.954049	-0.131836	-0.239852	Q61548	Q61548	AP180_MOUSE	Snap91	0	0	0	0
9.80147	10.9211	10.3209	9.78204	10.9114	10.539	10.0283	10.3196	9.89453	10.4302	3	4	3	4	4	4	3	4	2	4				0.855477	0.53291	0.400064	1.64072	O55042	O55042	SYUA_MOUSE	Snca	0	0	0	0
11.9586	11.1203	11.9248	11.6735	12.0195	11.2738	11.9544	11.763	12.0714	12.0068	9	9	7	10	10	9	8	8	9	9				1.02352	0.44148	-0.348443	-1.89477	Q70E20	Q70E20	SNED1_MOUSE	Sned1	0	0	0	0
12.5714	12.9116	12.5403	12.6858	12.8839	12.9829	12.7564	12.8928	12.255	12.3804	6	6	6	6	6	5	6	6	6	6				0.835	0.543436	0.22971	1.6093	P09671	P09671	SODM_MOUSE	Sod2	0	0	0	0
16.9907	16.8354	17.0103	17.0319	16.7293	16.6226	16.7103	17.1355	17.0032	17.0295	8	7	8	8	8	8	7	8	8	8				0.581361	0.697798	-0.127951	-1.20618	O09164	O09164	SODE_MOUSE	Sod3	0	0	0	0
12.0547	11.9957	12.242	12.3215	11.9186	10.8982	12.1237	12.1593	12.1943	12.2648	14	13	11	14	12	13	10	13	14	12				0.519343	0.741181	-0.284134	-1.10214	Q9JLC4	Q9JLC4	SORC1_MOUSE	Sorcs1	0	0	0	0
13.2908	13.39	13.6265	13.1173	13.3209	13.3401	13.3771	13.4699	13.3829	13.0635	9	9	8	8	8	7	7	9	8	9				0.152259	0.940397	0.0421061	0.393439	Q8VI51	Q8VI51	SORC3_MOUSE	Sorcs3	0	0	0	0
15.5733	15.5746	15.9876	15.5425	15.4952	15.1576	15.7272	16.0225	15.8066	15.6936	18	17	14	19	16	15	12	17	13	18				0.704031	0.635405	-0.213155	-1.40486	O88307	O88307	SORL_MOUSE	Sorl1	0	0	0	0
12.9451	12.6494	12.566	12.966	12.3703	12.1193	13.0797	12.9725	12.9765	12.5332	8	8	6	9	9	7	6	8	7	9				1.20007	0.343875	-0.367192	-2.15698	Q6PHU5	Q6PHU5	SORT_MOUSE	Sort1	0	0	0	0
16.6701	16.4398	16.2389	16.6219	16.4464	16.1986	16.2329	16.9249	16.6615	16.553	12	12	12	13	12	12	11	12	12	12				0.837739	0.542418	-0.219386	-1.61351	P07214	P07214	SPRC_MOUSE	Sparc	0	0	0	0
20.7872	20.5751	20.1616	21.0686	20.5809	19.9995	19.7505	20.6013	20.8757	20.6958	34	26	33	36	33	33	22	34	34	33				0.0863206	0.954078	-0.0649826	-0.235488	P70663	P70663	SPRL1_MOUSE	Sparcl1	0	0	0	0
11.4036	11.5419	11.57	11.5735	9.22868	11.0288	6.50363	11.8026	11.355	11.4665	3	2	3	3	3	2	1	2	3	2				0.172062	0.928884	0.482285	0.438131	P09036	P09036	ISK1_MOUSE	Spink1	0	0	0	0
11.1491	9.92437	10.5209	10.9299	10.6046	9.54886	11.5975	10.7418	10.8252	10.1309	2	2	2	2	2	2	2	2	2	2				0.880273	0.518869	-0.583136	-1.67862	Q9R097	Q9R097	SPIT1_MOUSE	Spint1	0	0	0	0
13.7385	14.0547	14.1179	14.0437	13.4937	13.6581	13.4884	14.1724	13.682	13.748	7	8	6	8	7	7	6	7	6	6				0.268713	0.862366	0.10773	0.642332	Q62288	Q62288	TICN1_MOUSE	Spock1	0	0	0	0
15.2168	15.1344	15.2572	15.1443	14.9978	14.6873	14.9762	15.573	15.4635	15.125	13	12	11	13	11	12	8	12	11	11				0.791193	0.577183	-0.226706	-1.54162	Q9ER58	Q9ER58	TICN2_MOUSE	Spock2	0	0	0	0
14.4629	14.7063	14.9638	14.805	14.4848	14.2806	14.5269	14.7368	14.4532	14.3768	4	4	4	4	4	4	4	4	4	4				0.467869	0.762348	0.136774	1.01345	Q8BKV0	Q8BKV0	TICN3_MOUSE	Spock3	0	0	0	0
14.2913	14.7667	14.527	14.3837	14.4458	13.9278	14.581	14.4128	14.5749	14.3116	15	15	13	15	15	13	13	15	14	15				0.057276	0.979466	-0.024151	-0.160529	Q8VCC9	Q8VCC9	SPON1_MOUSE	Spon1	0	0	0	0
13.3055	12.4422	12.7082	13.2885	13.7749	11.5464	13.5995	13.6789	13.7353	13.0203	5	5	2	5	5	2	5	5	4	5				0.945193	0.479845	-0.715866	-1.7771	Q8BMS2	Q8BMS2	SPON2_MOUSE	Spon2	0	0	0	0
18.4861	18.0961	18.0574	18.1921	18.1492	17.6817	18.0993	17.6551	17.8274	18.3307	12	12	10	13	10	10	10	11	10	10				0.0915474	0.957043	-0.0444431	-0.248591	P10923	P10923	OSTP_MOUSE	Spp1	0	0	0	0
11.7541	10.7123	10.5932	10.6673	9.65021	9.52987	10.175	11.5729	11.9588	9.54417	2	2	2	2	2	2	2	2	2	2				0.705243	0.634687	-0.77042	-1.40678	Q8K1I3	Q8K1I3	SPP24_MOUSE	Spp2	0	0	0	0
12.499	13.4958	12.1729	11.6473	12.8844	14.0081	12.871	12.5335	12.1345	13.1364	9	9	8	9	9	9	9	8	8	9				0.176778	0.926806	0.206819	0.448613	Q64105	Q64105	SPRE_MOUSE	Spr	0	0	0	0
13.347	13.1862	12.5954	13.3235	13.0006	12.4426	13.1583	12.9027	13.4242	13.3191	5	5	5	5	5	5	5	5	5	5				0.869151	0.524206	-0.320609	-1.66164	Q8BTG6	Q8BTG6	SPRNG_MOUSE	Spring1	0	0	0	0
10.815	11.1618	11.3742	10.5791	11.5986	11.9223	11.6371	11.0605	11.04	11.588	16	13	9	13	15	14	12	15	6	16				0.136156	0.948124	0.0991087	0.356235	P16546	P16546	SPTN1_MOUSE	Sptan1	0	0	0	0
10.9076	11.4162	10.7653	10.4836	11.4619	11.8139	12.2915	11.3776	10.506	12.1756	21	22	10	19	20	21	20	20	7	22				0.257379	0.86913	-0.263493	-0.61942	Q62261	Q62261	SPTB2_MOUSE	Sptbn1	0	0	0	0
11.3922	12.2137	7.47265	11.3757	12.7862	8.432	8.19816	9.87529	8.3819	12.0257	2	2	NaN	2	2	1	1	1	1	2				0.141089	0.946128	0.481424	0.367717	Q64337	Q64337	SQSTM_MOUSE	Sqstm1	0	0	0	0
11.2975	10.8404	11.202	9.69815	11.9209	11.268	12.0041	11.754	10.3529	12.5229	3	3	3	3	3	3	3	3	3	3				0.553207	0.717677	-0.600403	-1.1593	Q64674	Q64674	SPEE_MOUSE	Srm	0	0	0	0
9.88452	10.206	9.64784	9.57825	9.9182	9.38379	9.60606	9.98279	9.25727	10.535	4	3	3	3	3	3	3	4	2	3				0.162008	0.933013	-0.106323	-0.415582	Q8VIB3	Q8VIB3	SIA10_MOUSE	St3gal6	0	0	0	0
10.4016	10.6994	11.4351	10.2543	11.3719	10.0739	10.7107	11.3776	11.3567	10.7612	2	2	2	2	2	2	2	2	2	2				0.180201	0.926588	-0.15463	-0.456184	Q64687	Q64687	SIA8A_MOUSE	St8sia1	0	0	0	0
11.7572	12.495	12.4799	12.7335	12.1735	11.6044	11.6175	12.183	12.8572	12.5273	10	10	8	10	8	5	7	8	8	10				0.137528	0.947448	0.108789	0.359438	P70126	P70126	SIA8E_MOUSE	St8sia5	0	0	0	0
10.3259	10.3211	10.4231	9.55622	10.8569	9.54517	9.15816	9.91862	9.98905	10.1368	3	2	2	3	2	2	1	2	2	3				0.308805	0.841931	0.234772	0.721533	Q8R4Y4	Q8R4Y4	STAB1_MOUSE	Stab1	0	0	0	0
7.57855	9.71781	9.28266	6.73651	9.13302	9.42083	8.32573	7.88782	8.1694	8.13767	1	2	NaN	1	2	2	1	1	NaN	1				0.771649	0.580334	0.838332	1.51121	P70297	P70297	STAM1_MOUSE	Stam	0	0	0	0
9.66122	10.9767	8.25452	7.57808	10.8297	11.3896	9.54426	7.13967	7.8643	7.16176	1	2	1	1	2	2	2	1	NaN	1				0.823255	0.553761	1.53148	1.59121	Q9JMD3	Q9JMD3	STA10_MOUSE	Stard10	0	0	0	0
10.9198	11.4873	10.4205	9.30081	11.5768	12.6533	11.6213	10.4778	9.78403	10.1236	8	8	4	5	9	10	7	6	4	7				0.333445	0.838786	0.502445	0.768911	Q60864	Q60864	STIP1_MOUSE	Stip1	0	0	0	0
11.1122	11.0784	9.19316	11.3611	11.8972	11.8672	10.6215	7.0717	8.15849	10.892	3	3	1	3	4	4	3	1	1	4				0.811323	0.562283	1.50826	1.5728	P54227	P54227	STMN1_MOUSE	Stmn1	0	0	0	0
9.91385	9.43723	10.4617	8.32797	10.1812	10.9095	10.3628	9.6429	8.79487	9.66375	3	3	2	2	3	3	2	3	1	3				0.138471	0.947334	0.187882	0.361635	Q9Z1Z2	Q9Z1Z2	STRAP_MOUSE	Strap	0	0	0	0
6.92829	9.96662	8.58266	8.17143	10.1263	10.7182	9.13687	7.83333	8.06243	9.28529	2	5	2	4	4	5	4	1	NaN	3				1.0518	0.425421	1.2638	1.937	O08599	O08599	STXB1_MOUSE	Stxbp1	0	0	0	0
10.2331	10.8304	8.79675	9.72711	11.3206	10.1624	10.5068	10.3684	9.43121	10.0615	3	3	1	3	3	4	2	2	2	2				0.0345762	0.988571	0.0472519	0.0991324	Q9CX34	Q9CX34	SGT1_MOUSE	Sugt1	0	0	0	0
9.27883	8.57993	7.01114	9.75317	8.54696	10.3608	8.46717	10.0324	9.35956	10.3002	NaN	2	1	2	1	2	NaN	2	NaN	2				0.440911	0.773549	-0.637244	-0.966037	Q8K007	Q8K007	SULF1_MOUSE	Sulf1	0	0	0	0
13.5277	13.0316	13.0534	13.5965	13.3498	12.7035	12.9138	13.2911	13.4384	13.1429	6	6	4	6	4	6	3	4	4	5				0.257231	0.868683	-0.11582	-0.619119	G3UW60	G3UW60	G3UW60_MOUSE	Susd5	0	0	0	0
12.3555	11.3287	12.1187	12.2254	12.7177	11.7658	12.1214	11.8208	12.6032	12.4668	21	18	16	20	22	16	15	15	21	19				0.402025	0.804032	-0.242283	-0.896312	A2AVA0	A2AVA0	SVEP1_MOUSE	Svep1	0	0	0	0
22.1001	22.145	22.9048	22.2583	22.1644	22.115	22.2291	23.2257	22.7475	21.9487	7	7	6	7	7	7	7	7	7	7				0.189185	0.922098	-0.132717	-0.475905	CON1	CON1	SWISS-PROT:P00761|TRYP_PIG	SWISS-PROT:P00761|TRYP_PIG	0	0	0	0
11.1254	7.53222	11.4827	9.99507	14.565	9.27766	15.2694	14.0547	10.493	12.0928	6	NaN	4	3	6	1	7	6	3	5				0.682733	0.642684	-2.03654	-1.37094	CON43	Q61781;CON43	SWISS-PROT:P02533	SWISS-PROT:P02533	0	0	0	0
12.0056	9.91995	12.9757	10.9346	16.4473	10.4216	16.142	12.6865	12.2625	11.8827	5	2	6	3	7	4	7	6	4	6				0.245648	0.87575	-0.856043	-0.595443	CON18;CON43	Q9QWL7;Q61781;P19001;Q61414;Q6IFX2;CON18;CON43;CON145;CON156;CON157;CON163;CON187;CON206	SWISS-PROT:P02533;SWISS-PROT:P08779	SWISS-PROT:P02533;SWISS-PROT:P08779	0	0	0	0
17.8926	8.25467	16.4641	12.4312	17.6877	13.9426	20.9323	18.02	15.4633	14.8511	3	1	3	3	3	3	3	3	3	3				0.999653	0.457141	-3.67583	-1.85903	CON18;CON40;CON43	Q9Z2K1;Q8VCW2;P02535;Q61781;Q9Z320;Q61414;CON18;CON40;CON43;CON149;CON156;CON167;CON174;CON201;CON203;CON204;CON205	SWISS-PROT:P02533;SWISS-PROT:P08779;SWISS-PROT:P13645	SWISS-PROT:P02533;SWISS-PROT:P08779;SWISS-PROT:P13645	0	0	0	0
10.3449	10.6695	11.2847	10.0067	15.2855	10.9732	14.7321	12.893	12.7663	11.3793	3	2	8	3	14	4	12	7	4	3				0.273632	0.863001	-0.779218	-0.652201	CON44;CON46	P50446;Q9Z331;Q8BGZ7;Q6IFZ8;A0A2R8VHP3;CON44;CON45;CON46;CON150;CON155;CON189	SWISS-PROT:P02538;SWISS-PROT:P04259	SWISS-PROT:P02538;SWISS-PROT:P04259	0	0	0	0
10.0319	8.72269	12.8164	12.2019	14.0724	9.04793	8.34853	11.2538	9.07262	11.5441	2	NaN	2	2	2	2	NaN	2	1	2				0.505843	0.750188	1.32205	1.0791	CON36;CON37;CON44;CON46	P11679;Q8VED5;Q6IFZ6;Q922U2;CON36;CON37;CON44;CON45;CON46;CON147;CON154;CON162;CON176;CON217	SWISS-PROT:P02538;SWISS-PROT:P04259;SWISS-PROT:P04264;SWISS-PROT:P13647	SWISS-PROT:P02538;SWISS-PROT:P04259;SWISS-PROT:P04264;SWISS-PROT:P13647	0	0	0	0
11.9331	9.965	12.2941	8.16307	15.1163	9.78086	16.5562	12.6948	12.0316	9.38438	2	NaN	2	1	2	2	2	2	2	1				0.387972	0.811646	-1.45617	-0.870694	CON37;CON44;CON46	CON37;CON44;CON45;CON46	SWISS-PROT:P02538;SWISS-PROT:P04259;SWISS-PROT:P13647	SWISS-PROT:P02538;SWISS-PROT:P04259;SWISS-PROT:P13647	0	0	0	0
17.4199	12.1612	17.4591	17.1295	18.5836	16.1045	20.8223	18.4556	16.6977	17.5795	24	7	20	23	23	20	25	26	16	22				0.732639	0.615929	-1.90746	-1.45009	CON36	CON36	SWISS-PROT:P04264	SWISS-PROT:P04264	0	0	0	0
7.26264	7.63027	8.37152	8.08703	14.9467	9.16492	12.1251	10.0528	9.84562	7.80308	NaN	NaN	1	NaN	13	NaN	8	2	3	NaN				0.0489613	0.987043	0.222249	0.138347	CON18	CON18	SWISS-PROT:P08779	SWISS-PROT:P08779	0	0	0	0
18.055	11.5769	16.5086	13.7802	16.5118	15.2973	21.0241	18.0948	16.2524	15.2748	24	4	16	14	19	21	26	25	18	19				1.23959	0.332504	-3.00525	-2.21534	CON40	CON40	SWISS-PROT:P13645	SWISS-PROT:P13645	0	0	0	0
13.3961	8.12639	13.5802	11.3761	14.479	12.3938	16.4963	14.9204	11.7437	12.6978	14	NaN	9	7	18	6	19	13	8	13				0.665758	0.648238	-1.85976	-1.34375	CON37	Q922U2;CON37;CON154	SWISS-PROT:P13647	SWISS-PROT:P13647	0	0	0	0
10.0093	11.6726	11.7643	10.7248	11.1317	11.3876	12.1786	11.7767	7.64961	11.4589	2	2	2	2	2	2	2	2	1	2				0.377232	0.816104	0.721593	0.850953	CON5	CON5	SWISS-PROT:P15636	SWISS-PROT:P15636	0	0	0	0
14.7644	12.2419	16.4343	16.8662	17.1875	13.1329	19.0925	16.728	12.1902	16.9963	15	4	16	17	16	11	14	17	4	14				0.201477	0.916265	-0.781692	-0.502558	CON41	CON41	SWISS-PROT:P35527	SWISS-PROT:P35527	0	0	0	0
10.7164	8.03363	10.8563	6.23322	9.51107	8.20214	13.0837	9.90393	9.42757	7.73404	2	1	2	1	2	NaN	2	2	2	1				0.684327	0.643527	-1.60587	-1.37348	CON211	CON211	SWISS-PROT:Q5D862	SWISS-PROT:Q5D862	0	0	0	0
8.62998	8.50597	8.28596	8.26033	9.04891	8.5829	11.7133	10.6584	8.58295	7.70848	2	NaN	1	NaN	2	NaN	2	2	1	1				0.588871	0.694062	-0.921797	-1.2186	CON177	CON177	SWISS-PROT:Q6KB66-1	SWISS-PROT:Q6KB66-1	0	0	0	0
9.28611	9.02196	8.91284	8.31172	8.50217	8.76177	12.6949	8.82236	9.72257	8.93411	3	NaN	1	3	2	NaN	3	2	NaN	1				0.848573	0.538347	-1.18993	-1.63014	CON196;CON4	CON4;CON196	SWISS-PROT:Q8N1N4-2;TREMBL:Q7RTT2	SWISS-PROT:Q8N1N4-2;TREMBL:Q7RTT2	0	0	0	0
10.186	9.09522	7.03945	10.5042	6.45539	8.72779	8.77075	10.4934	10.0055	9.91952	2	2	1	2	1	NaN	NaN	2	2	2				1.04134	0.432047	-1.5106	-1.92139	P55099	P55099	TKNK_MOUSE	Tac3	0	0	0	0
12.4726	11.3601	12.1546	11.7605	12.3054	12.0729	8.85271	12.2291	11.5488	10.76	2	2	2	2	2	2	1	2	2	2				0.53338	0.72641	0.758031	1.12594	Q7TPG7	Q7TPG7	TAFA2_MOUSE	Tafa2	0	0	0	0
8.26795	11.7953	7.93097	11.612	7.89381	13.3828	7.44151	7.65415	9.27786	11.3455	1	2	1	2	1	2	1	NaN	NaN	2				0.644108	0.659845	1.72558	1.30885	Q9R1Q8;Q9WVA4	Q9R1Q8;Q9WVA4	TAGL2_MOUSE;TAGL3_MOUSE	Tagln2;Tagln3	0	0	0	0
12.8033	13.7488	13.3964	12.9529	13.4084	14.4449	13.63	12.4858	11.76	12.8885	13	13	12	13	13	12	11	12	11	12				1.2543	0.325624	0.876758	2.23707	Q93092	Q93092	TALDO_MOUSE	Taldo1	0	0	0	0
10.3351	12.2517	11.5853	11.3821	12.4147	13.1336	11.7472	11.396	8.92836	11.6347	3	3	2	3	3	3	2	2	1	3				1.21476	0.338205	1.34517	2.17868	P48428	P48428	TBCA_MOUSE	Tbca	0	0	0	0
10.9299	12.4228	11.9739	11.2407	11.7925	13.0981	11.4188	11.2152	8.34322	11.2281	7	7	4	7	7	7	4	3	1	6				1.26711	0.324868	1.47854	2.25596	Q9D1E6	Q9D1E6	TBCB_MOUSE	Tbcb	0	0	0	0
16.4756	16.0503	16.2053	16.0642	16.1267	15.6662	15.9208	16.1932	16.4627	16.2726	15	14	14	15	15	13	14	15	15	14				0.931778	0.490276	-0.242433	-1.75683	O88968	O88968	TCO2_MOUSE	Tcn2	0	0	0	0
7.10282	8.6198	7.53694	9.14145	9.20717	7.71713	8.10677	9.07104	8.56878	7.75602	1	3	1	1	3	3	1	2	1	1				0.280267	0.85907	0.323409	0.665444	P11983	P11983	TCPA_MOUSE	Tcp1	0	0	0	0
22.5397	21.9804	21.4636	21.5004	20.7267	19.7596	20.5055	20.8494	21.5675	20.6796	58	58	52	60	51	51	51	56	56	51				0.0977104	0.953354	-0.142175	-0.263901	Q921I1	Q921I1	TRFE_MOUSE	Tf	0	0	0	0
11.0282	7.88061	11.2854	10.3221	10.4174	9.9266	7.95194	10.0307	7.84538	9.75636	2	1	2	2	2	2	1	2	1	2				0.332655	0.838447	0.643915	0.767405	O54819	O54819	TFPI1_MOUSE	Tfpi	0	0	0	0
12.5317	12.9705	13.0525	12.9765	12.6569	12.2691	12.8721	12.2704	12.6077	12.8239	17	17	16	17	16	16	15	16	15	16				0.405156	0.798611	0.163914	0.901988	Q62351	Q62351	TFR1_MOUSE	Tfrc	0	0	0	0
12.2224	11.656	12.446	12.2525	13.1665	12.828	12.1662	12.5906	11.268	13.0945	5	5	4	5	5	5	4	5	5	5				0.204835	0.91309	0.201455	0.509774	P27090	P27090	TGFB2_MOUSE	Tgfb2	0	0	0	0
14.8083	14.3424	14.2172	14.6987	14.8138	14.5507	14.3705	14.6377	14.4995	14.9748	15	15	15	16	16	16	14	16	15	16				0.386674	0.809938	-0.133608	-0.868316	P82198	P82198	BGH3_MOUSE	Tgfbi	0	0	0	0
14.4973	14.3965	13.9213	14.3383	14.5195	14.2497	14.5826	14.4778	14.4699	15.0761	7	7	7	7	7	7	6	7	7	7				1.2207	0.335004	-0.335691	-2.18746	O88393	O88393	TGBR3_MOUSE	Tgfbr3	0	0	0	0
11.7671	12.6344	11.126	10.3374	12.229	11.1529	11.7584	12.3045	11.8851	13.3367	14	14	6	11	13	12	11	13	8	13				0.700466	0.638844	-0.714424	-1.39919	P21981	P21981	TGM2_MOUSE	Tgm2	0	0	0	0
11.7918	12.077	11.627	12.0873	12.3455	12.2096	11.71	11.4466	12.0316	12.06	5	3	3	5	4	5	2	4	4	5				0.816829	0.559437	0.261275	1.5813	Q62313	Q62313;Q62314	TGON1_MOUSE	Tgoln1	0	0	0	0
9.78568	9.99514	10.4378	9.06868	10.5469	9.82081	10.1024	10.4292	9.96439	10.0345	7	8	4	7	8	8	4	7	5	8				0.118705	0.948574	-0.0893648	-0.314971	P35441	P35441	TSP1_MOUSE	Thbs1	0	0	0	0
12.0874	11.2014	11.528	11.9011	12.0293	10.9642	11.3353	11.4307	11.3747	11.4185	12	11	8	12	11	10	8	11	8	11				0.00622169	0.996866	-0.00452385	-0.0183925	Q03350	Q03350	TSP2_MOUSE	Thbs2	0	0	0	0
8.40822	7.92063	8.61179	9.59361	9.9499	9.72234	8.00412	8.17725	8.95787	8.93775	1	1	1	2	2	2	NaN	1	2	2				0.787236	0.580186	0.662613	1.53548	Q05895	Q05895	TSP3_MOUSE	Thbs3	0	0	0	0
12.6089	12.4047	12.066	12.3197	12.1819	12.1019	12.4332	12.4026	12.3184	11.5038	8	7	7	8	8	8	8	8	7	8				0.0682645	0.969727	-0.0385752	-0.189335	Q9Z1T2	Q9Z1T2	TSP4_MOUSE	Thbs4	0	0	0	0
10.3332	10.7558	10.7338	9.91604	11.1866	11.6565	10.7411	10.3963	10.6461	10.8087	9	9	8	10	9	9	5	7	2	6				0.389557	0.810144	0.264652	0.873595	Q8C1A5	Q8C1A5	THOP1_MOUSE	Thop1	0	0	0	0
17.4691	16.8677	17.7096	16.9797	17.0215	17.2677	17.4479	17.7494	17.6502	17.048	5	5	5	5	5	5	5	5	5	5				0.81564	0.55874	-0.303694	-1.57947	P01831	P01831	THY1_MOUSE	Thy1	0	0	0	0
12.1647	12.4489	12.0793	11.6942	11.5616	11.3116	11.4726	10.9535	10.9418	10.5693	4	4	3	4	3	2	2	2	2	3				0.929596	0.491461	0.598755	1.75353	P12032	P12032	TIMP1_MOUSE	Timp1	0	0	0	0
14.7228	14.403	13.9411	14.4527	14.309	14.6274	14.4988	14.6611	14.3528	14.8259	9	9	9	10	9	8	8	9	9	8				1.01329	0.447611	-0.265649	-1.87946	P25785	P25785	TIMP2_MOUSE	Timp2	0	0	0	0
9.80758	9.79141	7.95384	10.74	10.8537	7.92368	10.1617	10.4438	10.2648	9.33088	2	2	1	2	2	2	2	2	2	2				0.357513	0.827124	-0.549213	-0.814328	P39876	P39876	TIMP3_MOUSE	Timp3	0	0	0	0
9.60577	9.33252	7.97463	8.86223	7.37515	9.02381	10.0271	8.24713	9.46047	9.35485	2	2	1	2	2	2	2	2	2	2				0.934914	0.4888	-0.825395	-1.76158	Q9JHB3	Q9JHB3	TIMP4_MOUSE	Timp4	0	0	0	0
12.5831	13.0154	14.3125	11.9826	12.796	13.9956	14.6013	13.1095	12.8312	12.3936	9	12	10	11	12	11	12	10	8	10				0.0733627	0.96298	0.116688	0.20251	P40142	P40142	TKT_MOUSE	Tkt	0	0	0	0
9.73366	9.70755	8.71372	8.30008	9.55321	7.93194	9.35857	7.63744	8.88859	9.26889	2	2	1	1	2	2	2	2	1	2				0.101113	0.949997	-0.13613	-0.27229	P26039	P26039	TLN1_MOUSE	Tln1	0	0	0	0
8.52197	7.629	8.18036	7.82656	8.74253	8.41331	9.78449	8.12515	8.8015	7.82556	2	2	NaN	NaN	2	2	1	2	NaN	1				0.551813	0.717801	-0.453383	-1.15696	P26039;Q71LX4	P26039;Q71LX4	TLN1_MOUSE;TLN2_MOUSE	Tln1;Tln2	0	0	0	0
8.90584	9.81501	8.75167	7.95084	9.76323	10.335	8.95331	8.19122	8.4565	9.41112	2	2	2	2	2	2	1	1	1	2				0.535423	0.727073	0.539552	1.12939	Q71LX4	Q71LX4	TLN2_MOUSE	Tln2	0	0	0	0
11.5421	11.8564	8.94458	11.7876	11.8336	12.3641	12.3004	8.02864	8.81746	11.9584	2	2	NaN	2	2	2	2	1	NaN	2				0.336081	0.838645	0.827855	0.773925	Q6PFE7	Q6PFE7	TEFF1_MOUSE	Tmeff1	0	0	0	0
11.8314	11.5863	12.1544	12.1515	11.844	11.4184	12.3924	11.9052	11.7787	11.8011	5	5	4	4	5	5	3	5	4	5				0.244188	0.876034	-0.110872	-0.59244	Q9QYM9	Q9QYM9	TEFF2_MOUSE	Tmeff2	0	0	0	0
13.9687	14.3999	13.9993	14.6067	13.9406	13.688	14.1019	14.4744	14.2337	14.1152	18	18	17	18	18	18	18	17	18	18				0.103758	0.948893	-0.0518879	-0.278779	Q922P8	Q922P8	T132A_MOUSE	Tmem132a	0	0	0	0
12.6484	12.2037	11.8782	12.1992	12.4199	12.1576	12.146	12.4804	12.098	12.5016	8	7	6	8	5	7	8	7	7	6				0.746698	0.602457	-0.20314	-1.47219	F7BAB2	F7BAB2	F7BAB2_MOUSE	Tmem132b	0	0	0	0
11.4475	11.6622	11.4687	11.6408	11.3692	11.256	11.4732	11.4618	11.6068	11.4074	13	14	8	14	12	14	11	13	12	12				0.000209675	0.999477	5.30243e-05	0.000624102	Q8CEF9	Q8CEF9	T132C_MOUSE	Tmem132c	0	0	0	0
11.866	12.1133	13.0419	12.1781	12.0969	8.24366	8.41844	12.5607	12.8356	11.4441	2	2	2	2	2	1	1	2	2	2				0.033107	0.989527	0.109802	0.0950647	Q76HP3;Q8CEF9	Q76HP3;Q8CEF9	T132C_MOUSE;T132D_MOUSE	Tmem132c;Tmem132d	0	0	0	0
10.5193	10.3643	7.96983	10.6728	10.1841	10.169	9.86767	9.71867	10.1132	10.4692	4	3	1	5	5	4	4	3	4	5				0.210224	0.91035	-0.265609	-0.521299	Q76HP3	Q76HP3	T132D_MOUSE	Tmem132d	0	0	0	0
12.0701	12.116	11.8182	12.1284	12.0277	11.8439	12.115	11.8011	11.9572	11.9775	16	14	14	16	14	16	11	16	15	12				0.0105851	0.99512	0.00266094	0.031139	Q6IEE6	Q6IEE6	T132E_MOUSE	Tmem132e	0	0	0	0
8.61651	13.0106	12.5028	12.6742	12.8266	13.0563	12.4666	11.8266	10.9146	12.431	1	2	2	2	2	2	2	2	2	2				1.20238	0.343361	1.56304	2.1604	Q6ZWY8	Q6ZWY8	TYB10_MOUSE	Tmsb10	0	0	0	0
10.6706	10.8621	7.97316	10.6601	10.9515	9.95617	8.53495	8.84881	11.0147	10.559	4	3	NaN	4	3	2	1	1	2	3				0.0744471	0.963702	0.154981	0.205298	Q80YX1	Q80YX1	TENA_MOUSE	Tnc	0	0	0	0
11.1813	12.0704	11.7277	11.8385	11.4583	11.117	10.3589	11.3615	11.5604	11.7714	3	3	3	3	3	2	3	3	3	3				0.669619	0.648289	0.395689	1.34994	P25118	P25118	TNR1A_MOUSE	Tnfrsf1a	0	0	0	0
15.6885	15.6539	15.0502	15.7712	15.5353	15.3487	15.6298	15.5412	14.9436	15.8318	8	8	7	8	8	8	8	8	7	8				0.10314	0.94905	-0.0551029	-0.277266	Q9EPU5	Q9EPU5	TNR21_MOUSE	Tnfrsf21	0	0	0	0
10.1927	10.6815	10.7175	10.5362	10.6104	10.3258	10.6075	10.4802	11.251	10.8931	8	6	5	8	5	7	5	7	4	7				0.233925	0.882641	-0.110647	-0.571206	Q8BYI9	Q8BYI9	TENR_MOUSE	Tnr	0	0	0	0
11.7791	11.6429	11.3876	11.8912	11.5385	11.6543	11.3403	11.5785	11.5363	11.8277	13	12	11	13	12	13	10	12	9	12				0.0303445	0.992235	0.0105392	0.0873835	A0A5F8MPH8	A0A5F8MPH8	A0A5F8MPH8_MOUSE	Tnxb	0	0	0	0
9.1321	9.89625	8.76812	9.64255	8.4613	11.2596	8.22439	8.04897	7.56542	9.57713	3	4	1	4	1	3	1	1	1	3				0.950037	0.477323	1.09596	1.78441	Q9QZ06	Q9QZ06	TOLIP_MOUSE	Tollip	0	0	0	0
9.55597	9.71769	10.4193	9.94814	8.83846	9.03679	8.73542	9.30121	10.3449	8.76347	1	2	2	2	2	2	NaN	2	2	2				0.250624	0.874162	0.251872	0.605648	Q9Z0L0	Q9Z0L0	TPBG_MOUSE	Tpbg	0	0	0	0
8.58253	11.3254	8.44961	10.0936	10.8331	11.7252	10.5316	8.88818	9.68906	8.12766	2	2	1	2	2	2	2	2	2	1				0.988269	0.463911	1.32157	1.84195	Q9CYZ2	Q9CYZ2	TPD54_MOUSE	Tpd52l2	0	0	0	0
16.4768	16.8411	16.6466	15.5604	17.2216	17.9005	16.7737	16.6039	15.4459	16.3394	16	15	16	16	16	15	13	16	15	14				0.535086	0.725504	0.506096	1.12882	P17751	P17751	TPIS_MOUSE	Tpi1	0	0	0	0
12.0371	11.7372	8.03941	11.3065	12.3205	13.165	12.4529	11.5649	7.74869	11.7808	3	4	1	4	4	3	4	2	1	3				0.0573947	0.979828	0.196859	0.160843	P58771	P58771	TPM1_MOUSE	Tpm1	0	0	0	0
10.7184	11.4672	11.1809	10.3797	11.7667	12.3332	12.1198	7.48298	8.00981	7.14491	2	2	2	2	2	2	2	1	1	1				1.26288	0.325569	2.33036	2.24972	P21107;P58771;P58774	P58774;P58771;P21107;D3Z2H9	TPM1_MOUSE;TPM2_MOUSE;TPM3_MOUSE	Tpm1;Tpm2;Tpm3	0	0	0	0
11.1559	10.0904	8.56494	7.99887	10.9427	11.4989	10.3081	10.6174	7.83732	7.69038	4	2	1	1	3	4	2	4	1	1				0.112239	0.950409	0.297343	0.299413	P58774	P58774	TPM2_MOUSE	Tpm2	0	0	0	0
12.4432	12.2365	12.5906	11.9761	12.3688	12.7851	13.427	13.134	11.6418	12.5038	3	3	2	3	4	3	3	3	2	3				0.298828	0.848521	-0.238513	-0.702079	P21107	P21107	TPM3_MOUSE	Tpm3	0	0	0	0
10.9424	10.5012	11.0017	10.2709	11.3589	11.1477	10.933	10.6347	9.93615	11.1195	3	3	3	3	3	3	2	3	2	3				0.195631	0.921324	0.142972	0.489927	D3Z2H9	D3Z2H9	D3Z2H9_MOUSE	Tpm3-rs7	0	0	0	0
12.4168	11.8268	12.4788	11.5303	12.1299	12.5271	13.286	12.0943	11.8229	12.4552	3	3	2	3	3	3	3	3	2	3				0.469458	0.763503	-0.316476	-1.01622	Q6IRU2	Q6IRU2	TPM4_MOUSE	Tpm4	0	0	0	0
14.4274	13.6261	13.9909	13.8939	13.3218	13.3677	13.6078	14.3768	13.6907	12.987	10	10	8	10	8	7	7	9	9	7				0.244581	0.875993	-0.177867	-0.593249	O89023	O89023	TPP1_MOUSE	Tpp1	0	0	0	0
11.6935	12.1399	11.5464	12.5147	12.0173	10.5052	12.3596	11.4779	11.4787	10.9888	3	3	3	3	3	3	3	3	3	3				0.134476	0.946902	0.145002	0.352306	Q99NH8	Q99NH8	TREM2_MOUSE	Trem2	0	0	0	0
10.0049	10.6909	8.0419	9.07788	10.9854	10.0065	10.4661	9.84009	8.35296	11.3032	2	2	1	2	2	2	2	2	1	2				0.121439	0.951415	-0.232947	-0.321503	P62500	P62500	T22D1_MOUSE	Tsc22d1	0	0	0	0
9.76966	10.0868	7.29697	8.88227	10.5957	10.3929	9.95019	10.1824	9.36955	10.0603	3	3	1	2	3	3	3	3	2	3				0.276726	0.859279	-0.415507	-0.658385	Q62348	Q62348	TSN_MOUSE	Tsn	0	0	0	0
11.6421	12.4799	12.1586	9.23963	12.281	12.2626	12.0848	12.0612	12.5036	12.062	5	6	4	3	6	6	6	6	2	6				0.255167	0.869903	-0.386382	-0.61492	A3KMP2	A3KMP2	TTC38_MOUSE	Ttc38	0	0	0	0
19.6212	19.786	20.217	20.5027	19.9707	20.6606	19.9736	20.6189	20.4559	20.6365	10	9	10	10	10	9	9	10	9	10				0.0463983	0.985504	-0.0338112	-0.13144	P07309	P07309	TTHY_MOUSE	Ttr	0	0	0	0
15.52	15.781	15.5932	14.0833	15.9153	16.1044	16.2525	15.2294	14.8051	16.3412	4	4	4	4	4	4	4	4	4	4				0.107053	0.951147	-0.134206	-0.286828	P68369	P05214;P68369	TBA1A_MOUSE	Tuba1a	0	0	0	0
15.296	14.7901	13.7174	12.2511	15.5546	15.5201	14.8305	15.2176	13.4149	15.4005	12	12	9	9	11	11	10	11	7	10				0.268405	0.861394	-0.465259	-0.641712	P68368	Q3UX10;P68373;P05213;P68368;P68369	TBA4A_MOUSE	Tuba4a	0	0	0	0
15.5878	15.7058	15.2516	14.0524	15.776	15.983	15.4877	15.5044	13.6271	15.9029	7	7	7	7	7	7	7	7	7	7				0.0909132	0.956439	0.131791	0.247007	P68368;Q9JJZ2	P68373;P05213;Q9JJZ2;P68368;P05214;P68369	TBA4A_MOUSE;TBA8_MOUSE	Tuba4a;Tuba8	0	0	0	0
12.9637	12.0187	11.7453	12.2744	12.4775	11.8563	11.1748	12.1182	12.6148	10.5611	3	2	2	2	3	3	2	2	2	2				0.156029	0.936738	0.187913	0.402035	Q9JJZ2	P68373;Q9JJZ2;P05214;P68369	TBA8_MOUSE	Tuba8	0	0	0	0
13.1587	12.9522	7.83061	10.7602	13.6553	12.7843	13.3475	12.9816	7.78204	13.9645	2	2	1	2	2	2	2	2	1	2				0.164197	0.930792	-0.65035	-0.420516	Q7TMM9;Q9CWF2	Q7TMM9;Q9CWF2	TBB2A_MOUSE;TBB2B_MOUSE	Tubb2a;Tubb2b	0	0	0	0
12.6154	12.2865	11.5886	10.9088	11.8551	8.98102	12.2029	11.6949	9.93093	8.49029	2	2	2	2	2	1	2	2	2	1				0.05022	0.986895	0.137119	0.141727	P68372;P99024;Q7TMM9;Q9CWF2;Q9D6F9;Q9ERD7	Q7TMM9;P99024;Q9D6F9;Q9CWF2;Q9ERD7;P68372	TBB2A_MOUSE;TBB2B_MOUSE;TBB3_MOUSE;TBB4A_MOUSE;TBB4B_MOUSE;TBB5_MOUSE	Tubb2a;Tubb2b;Tubb3;Tubb4a;Tubb4b;Tubb5	0	0	0	0
14.8926	14.8718	13.4292	12.9869	15.2287	15.3685	14.4524	14.548	12.8118	15.5262	5	5	4	4	5	5	5	5	2	5				0.0363666	0.986687	-0.0691574	-0.104073	P68372;P99024;Q7TMM9;Q922F4;Q9CWF2;Q9D6F9;Q9ERD7	Q7TMM9;P99024;Q9D6F9;Q922F4;Q9CWF2;Q9ERD7;P68372	TBB2A_MOUSE;TBB2B_MOUSE;TBB3_MOUSE;TBB4A_MOUSE;TBB4B_MOUSE;TBB5_MOUSE;TBB6_MOUSE	Tubb2a;Tubb2b;Tubb3;Tubb4a;Tubb4b;Tubb5;Tubb6	0	0	0	0
8.46372	14.1567	9.32369	13.0239	14.4255	13.4741	15.5441	14.0611	13.4665	14.7889	1	2	1	2	2	2	2	2	2	2				0.0909882	0.95696	-0.384079	-0.247195	P68372;P99024;Q7TMM9;Q9CWF2;Q9D6F9	Q7TMM9;P99024;Q9D6F9;Q9CWF2;P68372	TBB2A_MOUSE;TBB2B_MOUSE;TBB4A_MOUSE;TBB4B_MOUSE;TBB5_MOUSE	Tubb2a;Tubb2b;Tubb4a;Tubb4b;Tubb5	0	0	0	0
9.72474	9.48556	8.59249	9.158	10.7269	11.4501	11.256	10.5565	9.38018	11.0265	2	3	1	4	2	4	4	2	2	4				0.345824	0.837021	-0.506197	-0.792372	Q9ERD7	Q9ERD7	TBB3_MOUSE	Tubb3	0	0	0	0
12.1357	12.4833	11.8437	10.5653	12.481	13.1449	13.2819	12.351	10.4079	12.5797	2	2	2	2	2	2	2	2	2	2				0.0254517	0.991469	-0.0475918	-0.0736727	Q922F4;Q9ERD7	Q922F4;Q9ERD7	TBB3_MOUSE;TBB6_MOUSE	Tubb3;Tubb6	0	0	0	0
8.97627	9.16004	7.61808	6.44172	10.3222	8.60458	10.0114	9.02491	9.55999	10.3761	4	2	1	2	2	3	2	3	1	4				0.842638	0.538045	-1.16041	-1.62103	Q9D6F9	Q9D6F9	TBB4A_MOUSE	Tubb4a	0	0	0	0
12.8885	7.82253	9.53207	11.3588	13.7257	13.0504	8.72166	8.67404	8.65483	8.20483	2	1	1	2	2	2	1	1	1	1				0.573846	0.699453	1.66912	1.19372	P68372;Q9D6F9	Q9D6F9;P68372	TBB4A_MOUSE;TBB4B_MOUSE	Tubb4a;Tubb4b	0	0	0	0
12.288	12.6736	12.1515	11.2289	12.5012	11.5298	12.4204	12.1024	8.93756	12.9859	3	3	3	3	3	3	3	3	1	3				0.133948	0.946852	0.270147	0.351071	P99024	P99024	TBB5_MOUSE	Tubb5	0	0	0	0
9.34894	9.70808	5.98287	9.33654	9.06756	9.05774	9.19807	9.60257	7.96398	9.56027	3	3	1	3	2	2	1	3	1	3				0.289693	0.854216	-0.504205	-0.684122	Q91W90	Q91W90	TXND5_MOUSE	Txndc5	0	0	0	0
11.2899	12.649	12.0251	10.873	12.3285	13.7165	11.2099	11.5605	10.2815	11.6231	9	8	7	8	8	8	6	6	5	3				1.20615	0.342517	1.12544	2.16597	Q9JMH6	Q9JMH6	TRXR1_MOUSE	Txnrd1	0	0	0	0
12.4558	12.5594	8.2282	12.8117	11.9984	11.5346	12.7931	12.6685	8.50633	12.3475	2	2	1	2	2	2	2	2	1	2				0.104953	0.94962	-0.327784	-0.281704	P55144	P55144	TYRO3_MOUSE	Tyro3	0	0	0	0
10.4692	12.0456	10.4	10.0791	11.6879	10.876	11.0228	10.8256	9.80121	11.9353	5	8	4	6	8	7	6	8	4	8				0.157089	0.937313	0.2069	0.404443	Q3TW96	Q3TW96;Q91YN5	UAP1L_MOUSE	Uap1l1	0	0	0	0
13.3376	14.0933	13.0197	12.5654	14.0491	15.1102	13.9333	13.5454	12.3696	13.5872	22	23	16	21	22	23	20	20	14	20				0.347528	0.835528	0.41295	0.795585	Q02053	P31254;Q02053	UBA1_MOUSE	Uba1	0	0	0	0
12.7164	14.3664	8.10258	13.0334	13.9874	14.4934	7.2129	8.8905	6.91581	13.1735	2	2	1	2	2	2	1	1	1	2				0.879751	0.518322	3.01482	1.67782	P62838	P62838;Q6ZWY6;P61079	UB2D2_MOUSE	Ube2d2	0	0	0	0
8.39393	9.41841	7.71673	8.82534	10.2846	11.029	7.8149	9.1184	8.10684	9.62686	1	2	1	2	2	2	1	1	NaN	2				0.619959	0.675401	0.842627	1.26962	P61082	P61082	UBC12_MOUSE	Ube2m	0	0	0	0
10.8336	11.5143	10.3588	11.0291	11.6074	12.1764	11.6382	11.4148	9.02944	11.3548	6	6	5	6	6	6	4	6	3	5				0.379885	0.817001	0.483021	0.855842	Q9JKB1	P58321;Q9JKB1	UCHL3_MOUSE	Uchl3	0	0	0	0
12.1918	12.8141	11.4849	12.3709	11.6286	11.9219	12.9164	12.0525	11.1715	12.2386	2	2	2	2	2	2	2	2	2	2				0.0680474	0.969629	-0.0700922	-0.188771	Q14BU0	Q14BU0	UCMA_MOUSE	Ucma	0	0	0	0
13.2323	12.7806	12.7475	12.3552	13.7582	14.0133	12.7687	12.8457	10.9371	11.9182	12	11	9	11	10	11	7	10	4	6				0.77594	0.58281	0.790569	1.5179	Q91ZJ5	Q91ZJ5	UGPA_MOUSE	Ugp2	0	0	0	0
11.4989	11.745	11.7125	11.9658	11.5006	11.1562	12.2667	12.0676	11.4866	11.1586	3	3	3	3	3	3	3	3	3	3				0.12255	0.951919	-0.0796738	-0.32415	Q8K1S3	Q8K1S3	UNC5B_MOUSE	Unc5b	0	0	0	0
11.8042	12.8272	12.2327	11.7128	12.736	13.4824	12.1175	11.7473	10.7098	12.1038	9	11	8	12	12	13	7	9	5	11				1.29005	0.313897	0.901723	2.28981	P56399	P56399	UBP5_MOUSE	Usp5	0	0	0	0
14.8614	14.5792	14.1683	14.9036	14.5317	13.538	13.006	14.2927	14.1099	13.6996	4	4	4	4	4	4	4	4	4	4				0.406234	0.798425	0.350217	0.90394	Q9CZT5	Q9CZT5	VASN_MOUSE	Vasn	0	0	0	0
7.93676	11.0253	8.85128	9.50559	8.32026	12.3114	8.19341	9.56049	7.24785	7.77754	1	2	1	2	1	2	NaN	NaN	1	NaN				1.25711	0.325561	1.85956	2.2412	P70460	P70460	VASP_MOUSE	Vasp	0	0	0	0
11.4494	11.9482	12.2062	11.701	12.5484	11.8919	11.9765	10.9562	11.7984	12.1882	7	7	5	7	6	7	4	6	3	6				0.747971	0.603058	0.38537	1.47419	Q62465	Q62465	VAT1_MOUSE	Vat1	0	0	0	0
14.5027	14.5281	14.3458	14.3443	13.9491	13.7921	14.3794	14.2367	14.0119	14.1018	20	19	17	20	19	18	18	20	17	19				0.126257	0.949544	-0.0546137	-0.332954	P29533	P29533	VCAM1_MOUSE	Vcam1	0	0	0	0
11.256	11.6811	10.9386	11.9575	11.9252	11.7031	11.0477	11.4166	11.7498	11.0026	3	3	4	3	2	3	2	4	4	4				0.772733	0.581333	0.346575	1.51291	Q62059	Q62059	CSPG2_MOUSE	Vcan	0	0	0	0
12.4734	12.9564	12.0836	12.7186	12.9787	13.1299	13.0041	12.0446	11.3472	12.7231	17	17	14	17	17	17	16	17	12	17				0.654128	0.657566	0.454954	1.32503	Q64727	Q64727	VINC_MOUSE	Vcl	0	0	0	0
13.059	13.8479	13.3316	12.9355	14.2081	14.3841	13.4421	13.7645	12.0009	13.574	25	24	20	24	22	23	21	24	17	22				0.691231	0.642576	0.573316	1.3845	Q01853	Q01853	TERA_MOUSE	Vcp	0	0	0	0
14.041	13.8445	15.0199	13.8964	14.4505	14.395	14.9269	14.4977	13.2019	14.4084	21	21	21	21	21	20	21	21	18	21				0.110133	0.949905	0.106089	0.294316	P20152	P20152	VIME_MOUSE	Vim	0	0	0	0
12.1904	12.3089	9.91058	12.3329	12.1146	11.8339	13.0428	12.5026	11.7175	12.6737	3	3	1	4	4	4	2	4	3	4				0.717792	0.627115	-0.725237	-1.42666	P32648	P32648	VIP_MOUSE	Vip	0	0	0	0
11.6735	12.071	12.1687	12.1368	12.0226	11.7996	11.9089	12.2315	11.6174	12.1338	12	13	9	13	13	13	10	12	9	13				0.414678	0.795421	0.126689	0.919182	P98156	P98156	VLDLR_MOUSE	Vldlr	0	0	0	0
9.84489	9.75957	7.8985	9.21014	8.5653	9.32412	10.4489	10.199	7.25367	10.1072	2	2	1	2	2	NaN	2	2	1	2				0.416412	0.795758	-0.619187	-0.922302	Q5SXG7	Q5SXG7	VMO1_MOUSE	Vmo1	0	0	0	0
10.6719	10.4888	7.39462	9.30681	10.8519	10.6036	11.404	7.65693	7.82847	8.61696	2	2	1	2	2	2	2	1	1	1				0.198131	0.917429	0.493484	0.495338	P40336	P40336	VP26A_MOUSE	Vps26a	0	0	0	0
11.1531	11.3988	11.6145	10.0522	11.3796	12.1544	11.6886	11.2536	10.7857	11.5016	9	7	6	9	8	8	8	8	4	7				0.0401222	0.985395	0.0433828	0.114381	Q9EQH3	Q9EQH3	VPS35_MOUSE	Vps35	0	0	0	0
9.727	8.62739	7.28803	10.0284	9.17511	10.5463	7.48844	7.69782	7.78676	8.42397	2	1	NaN	2	2	2	NaN	NaN	1	NaN				0.638382	0.661369	0.908248	1.29958	P62761	P62761	VISL1_MOUSE	Vsnl1	0	0	0	0
15.4313	15.045	15.3625	15.0552	15.2144	15.7384	15.809	15.4474	16.0351	15.342	2	2	2	2	2	2	2	2	2	2				0.955277	0.478667	-0.32986	-1.79232	Q8R0A6	Q8R0A6	VTM2A_MOUSE	Vstm2a	0	0	0	0
13.5793	13.1286	12.717	13.8444	12.8825	13.2707	13.2301	14.445	13.3115	13.0843	5	3	4	5	5	5	3	5	5	5				0.55561	0.714696	-0.361433	-1.16332	Q9JME9	Q9JME9	VTM2B_MOUSE	Vstm2b	0	0	0	0
8.25135	8.7272	7.59414	8.09869	10.1732	11.0438	8.31989	8.68685	9.31991	9.48283	2	1	1	2	2	2	1	1	NaN	1				0.1795	0.925992	0.315236	0.454634	Q9CR26	Q9CR26	VTA1_MOUSE	Vta1	0	0	0	0
18.5618	18.2805	18.4034	18.5886	18.7918	17.955	17.935	18.4516	18.753	18.6062	13	13	12	13	13	12	12	13	13	13				0.108117	0.950738	-0.0576881	-0.289418	P29788	P29788	VTNC_MOUSE	Vtn	0	0	0	0
11.752	10.854	11.3277	11.0545	11.3852	10.4508	9.24971	11.3413	11.8227	11.3253	3	2	2	3	2	3	NaN	2	2	3				0.0595564	0.978595	-0.0837803	-0.166554	Q8R2Z5	Q8R2Z5	VWA1_MOUSE	Vwa1	0	0	0	0
11.7483	10.9098	11.3474	11.5572	10.6562	10.5189	10.7761	10.3447	11.0495	10.6538	12	11	7	12	8	7	7	6	10	9				0.100078	0.951282	0.0834505	0.269742	Q8CIZ8	Q8CIZ8	VWF_MOUSE	Vwf	0	0	0	0
10.0354	10.2317	10.4031	10.9615	10.558	10.4866	10.4228	9.8711	9.7956	10.4669	4	5	5	5	4	4	4	4	3	4				1.24407	0.331328	0.409819	2.22197	P97765	P97765	WBP2_MOUSE	Wbp2	0	0	0	0
13.4749	13.6743	13.5501	13.8747	13.3516	14.3329	14.4128	13.8873	8.9297	14.179	3	3	2	3	3	2	2	3	1	3				0.32453	0.836381	0.779982	0.751875	Q9DAU7	Q9DAU7	WFDC2_MOUSE	Wfdc2	0	0	0	0
13.5158	13.831	13.8835	13.4602	13.6045	13.0833	13.5157	13.4537	13.9749	13.7877	10	11	9	10	11	7	8	11	9	11				0.172536	0.929263	-0.0770557	-0.439187	Q7TQN3	Q7TQN3	WFKN2_MOUSE	Wfikkn2	0	0	0	0
12.3732	12.5616	12.6922	11.5904	12.824	12.4792	12.6483	12.504	12.7784	12.8309	4	4	4	4	4	4	3	4	4	4				0.37382	0.81965	-0.197468	-0.844652	Q80XH4	Q80XH4	WSCD1_MOUSE	Wscd1	0	0	0	0
8.58175	9.86955	10.1183	8.40785	10.2556	11.0949	10.0856	10.1069	9.61189	10.1055	4	3	4	3	4	4	3	4	4	4				0.189283	0.922628	0.250904	0.476118	Q6P1B1	Q6P1B1	XPP1_MOUSE	Xpnpep1	0	0	0	0
6.79149	8.13219	8.57417	7.26784	7.86436	8.47673	8.60192	7.41472	9.95637	8.49135	3	2	1	2	NaN	2	1	1	1	1				0.119696	0.949213	-0.188114	-0.317341	Q6P5F9	Q6P5F9	XPO1_MOUSE	Xpo1	0	0	0	0
14.9358	14.6791	14.6842	15.0102	14.6365	14.2018	14.6352	14.9647	14.9152	14.474	8	8	6	9	8	8	8	8	8	8				0.393815	0.808747	-0.142625	-0.881374	Q3U4G3	Q3U4G3	XXLT1_MOUSE	Xxylt1	0	0	0	0
12.2109	11.6446	12.5188	12.4596	12.6195	12.854	12.6988	13.1133	13.2662	12.3885	3	2	3	3	3	3	2	3	3	3				0.51626	0.739647	-0.316208	-1.09689	Q811B1	Q811B1	XYLT1_MOUSE	Xylt1	0	0	0	0
8.49662	9.81392	9.57466	7.7027	7.75801	11.1025	7.75331	7.88773	7.28174	8.48464	1	3	2	NaN	1	4	1	NaN	NaN	1				0.928951	0.490914	1.20954	1.75256	Q91WQ3	Q91WQ3	SYYC_MOUSE	Yars1	0	0	0	0
13.1498	14.3197	13.32	13.0869	14.3027	15.3364	14.0088	13.3422	11.7565	13.8042	4	4	4	4	4	4	2	3	4	3				0.780377	0.582313	0.860818	1.52481	Q9CQV8	Q9CQV8	1433B_MOUSE	Ywhab	0	0	0	0
12.7362	14.3666	8.18966	14.6322	14.061	15.3232	9.73188	13.5113	7.74213	12.9419	2	2	1	2	2	2	1	2	NaN	2				0.553132	0.716726	1.98181	1.15917	P61982;Q9CQV8	Q9CQV8;P61982	1433B_MOUSE;1433G_MOUSE	Ywhab;Ywhag	0	0	0	0
9.8991	9.29474	6.43253	11.749	12.4414	13.7631	7.97609	9.29722	7.38402	10.6917	2	1	NaN	2	2	2	1	1	1	2				0.563483	0.705556	1.68654	1.17648	P63101;P68254;Q9CQV8	P63101;Q9CQV8;P68254	1433B_MOUSE;1433T_MOUSE;1433Z_MOUSE	Ywhab;Ywhaq;Ywhaz	0	0	0	0
14.7208	15.5968	14.6242	14.9164	15.5753	16.4485	15.0048	14.8485	13.4595	14.907	16	17	12	16	15	17	15	15	10	14				1.08089	0.407222	0.844139	1.98033	P62259	P62259	1433E_MOUSE	Ywhae	0	0	0	0
12.5654	13.7171	11.8146	12.6038	13.7002	14.2028	12.9715	12.6094	10.572	13.1183	6	8	5	8	7	8	6	6	3	7				0.654026	0.65662	0.840407	1.32487	P68510	P68510	1433F_MOUSE	Ywhah	0	0	0	0
8.54909	9.42737	6.99971	8.50558	8.12061	8.73298	9.01913	7.6884	8.7779	8.13506	2	2	2	2	1	1	NaN	1	NaN	NaN				0.0589059	0.978922	-0.0766667	-0.164838	P10404	P10404	ENV1_MOUSE		0	0	0	0
11.093	10.9078	10.7559	10.8754	10.4108	10.569	10.5798	10.8189	11.2896	10.1607	3	3	3	3	3	2	2	2	3	3				0.149072	0.941408	-0.0846069	-0.38614	Q3UST5	Q3UST5	CP089_MOUSE		0	0	0	0
10.2355	11.4854	8.89044	10.3586	11.116	10.9398	11.536	10.7143	9.93165	11.2337	4	4	1	4	4	4	4	4	3	4				0.119286	0.948756	-0.172167	-0.31636	Q91V76	Q91V76	CK054_MOUSE		0	0	0	0
