# Supplementary material for: Neuropathy-associated Tecpr2 mutation knock-in mice reveal endolysosomal loss of function phenotypes in neurons and microglia
Source: Cell Death Dis. 2025 Oct 31;16(1):775. doi: 10.1038/s41419-025-08168-w (PMC12578842; doi:10.1038/s41419-025-08168-w)
Supplement: Supplementary file 4 — Supplementary Table 2 [file 41419_2025_8168_MOESM4_ESM.xlsx]

## Sheet: Supp table 2_summary
Data:	259 genes regulated with raw p-value < 0.01 in whole brain tissue from Tecpr1_KI mice compared to WT mice. 32 genes with padj<0.1.
Legend	WT	Tecpr2 wt/wt mice
	KI	Tecpr2 ki/ki mice

## Sheet: SuppTable 2_Transcriptomics
Supplementary table 3. 259 genes regulated with raw p-value < 0.01 in whole brain tissue from Tecpr1_KI mice compared to WT mice. 32 genes with padj<0.1.
Ensembl gene ID	Symbol or ID	Linear fold-change (KI vs WT)	raw p-value	padj<0.1 (Benjamini-Hochberg)	Description
ENSMUSG00000021275	Tecpr2	-3.20825	0	0	tectonin beta-propeller repeat containing 2 [Source:MGI Symbol;Acc:MGI:2144865]
ENSMUSG00000020932	Gfap	1.49776	1.308e-83	9.65111e-80	glial fibrillary acidic protein [Source:MGI Symbol;Acc:MGI:95697]
ENSMUSG00000073418	C4b	1.61667	3.41838e-54	1.6815e-50	complement component 4B (Chido blood group) [Source:MGI Symbol;Acc:MGI:88228]
ENSMUSG00000036644	Tbc1d9b	-1.19946	1.86303e-29	6.87317e-26	TBC1 domain family, member 9B [Source:MGI Symbol;Acc:MGI:1924045]
ENSMUSG00000046805	Mpeg1	1.32196	5.42256e-12	1.60041e-08	macrophage expressed gene 1 [Source:MGI Symbol;Acc:MGI:1333743]
ENSMUSG00000036905	C1qb	1.3434	3.54556e-11	8.7203e-08	complement component 1, q subcomponent, beta polypeptide [Source:MGI Symbol;Acc:MGI:88224]
ENSMUSG00000024411	Aqp4	1.10493	8.00061e-11	1.68664e-07	aquaporin 4 [Source:MGI Symbol;Acc:MGI:107387]
ENSMUSG00000038642	Ctss	1.22188	4.94202e-10	9.11618e-07	cathepsin S [Source:MGI Symbol;Acc:MGI:107341]
ENSMUSG00000028927	Padi2	1.20939	1.40042e-09	2.29622e-06	peptidyl arginine deiminase, type II [Source:MGI Symbol;Acc:MGI:1338892]
ENSMUSG00000036887	C1qa	1.23793	4.36301e-07	0.00064385	complement component 1, q subcomponent, alpha polypeptide [Source:MGI Symbol;Acc:MGI:88223]
ENSMUSG00000045573	Penk	-1.112	5.68898e-07	0.000763202	preproenkephalin [Source:MGI Symbol;Acc:MGI:104629]
ENSMUSG00000015451	C4a	1.49646	7.8877e-07	0.000954844	complement component 4A (Rodgers blood group) [Source:MGI Symbol;Acc:MGI:98320]
ENSMUSG00000038855	Itpkb	1.10433	8.59339e-07	0.000954844	inositol 1,4,5-trisphosphate 3-kinase B [Source:MGI Symbol;Acc:MGI:109235]
ENSMUSG00000027447	Cst3	1.09508	9.05862e-07	0.000954844	cystatin C [Source:MGI Symbol;Acc:MGI:102519]
ENSMUSG00000036896	C1qc	1.22798	1.03288e-06	0.00101615	complement component 1, q subcomponent, C chain [Source:MGI Symbol;Acc:MGI:88225]
ENSMUSG00000007891	Ctsd	1.09252	1.78201e-06	0.00164357	cathepsin D [Source:MGI Symbol;Acc:MGI:88562]
ENSMUSG00000002831	Plin4	1.31958	8.64985e-06	0.00750858	perilipin 4 [Source:MGI Symbol;Acc:MGI:1929709]
ENSMUSG00000005089	Slc1a2	1.04499	1.12851e-05	0.00925193	solute carrier family 1 (glial high affinity glutamate transporter), member 2 [Source:MGI Symbol;Acc:MGI:101931]
ENSMUSG00000068328	Aup1	1.16909	1.3814e-05	0.0107291	ancient ubiquitous protein 1 [Source:MGI Symbol;Acc:MGI:107789]
ENSMUSG00000020120	Plek	1.22197	1.96897e-05	0.014528	pleckstrin [Source:MGI Symbol;Acc:MGI:1860485]
ENSMUSG00000033960	Jcad	-1.07638	2.42374e-05	0.017032	junctional cadherin 5 associated [Source:MGI Symbol;Acc:MGI:2685174]
ENSMUSG00000032503	Arpp21	-1.05271	5.26737e-05	0.0353321	cyclic AMP-regulated phosphoprotein, 21 [Source:MGI Symbol;Acc:MGI:107562]
ENSMUSG00000018774	Cd68	1.41445	5.50905e-05	0.0353465	CD68 antigen [Source:MGI Symbol;Acc:MGI:88342]
ENSMUSG00000002985	Apoe	1.08186	5.88142e-05	0.0361634	apolipoprotein E [Source:MGI Symbol;Acc:MGI:88057]
ENSMUSG00000050711	Scg2	-1.06672	8.08396e-05	0.047718	secretogranin II [Source:MGI Symbol;Acc:MGI:103033]
ENSMUSG00000038128	Camk4	-1.07197	0.00011353	0.0644368	calcium/calmodulin-dependent protein kinase IV [Source:MGI Symbol;Acc:MGI:88258]
ENSMUSG00000068696	Gpr88	-1.10161	0.000134748	0.0736472	G-protein coupled receptor 88 [Source:MGI Symbol;Acc:MGI:1927653]
ENSMUSG00000023992	Trem2	1.37545	0.000155319	0.0818586	triggering receptor expressed on myeloid cells 2 [Source:MGI Symbol;Acc:MGI:1913150]
ENSMUSG00000070880	Gad1	-1.06248	0.000182906	0.0930739	glutamate decarboxylase 1 [Source:MGI Symbol;Acc:MGI:95632]
ENSMUSG00000036908	Unc93b1	1.23803	0.000204599	0.0996685	unc-93 homolog B1, TLR signaling regulator [Source:MGI Symbol;Acc:MGI:1859307]
ENSMUSG00000032435	Dync1li1	-1.0837	0.000216127	0.0996685	dynein cytoplasmic 1 light intermediate chain 1 [Source:MGI Symbol;Acc:MGI:2135610]
ENSMUSG00000037428	Vgf	-1.14482	0.000213951	0.0996685	VGF nerve growth factor inducible [Source:MGI Symbol;Acc:MGI:1343180]
ENSMUSG00000039629	Strip2	-1.0954	0.000244646		striatin interacting protein 2 [Source:MGI Symbol;Acc:MGI:2444363]
ENSMUSG00000004609	Cd33	1.24552	0.000252828		CD33 antigen [Source:MGI Symbol;Acc:MGI:99440]
ENSMUSG00000034413	Neurl1b	1.09457	0.000307124		neuralized E3 ubiquitin protein ligase 1B [Source:MGI Symbol;Acc:MGI:3643092]
ENSMUSG00000029545	Acads	1.37919	0.000414811		acyl-Coenzyme A dehydrogenase, short chain [Source:MGI Symbol;Acc:MGI:87868]
ENSMUSG00000058174	Gm5148	1.302	0.000391205		predicted gene 5148 [Source:MGI Symbol;Acc:MGI:3646006]
ENSMUSG00000021665	Hexb	1.12698	0.000439734		hexosaminidase B [Source:MGI Symbol;Acc:MGI:96074]
ENSMUSG00000053279	Aldh1a1	1.10438	0.00044095		aldehyde dehydrogenase family 1, subfamily A1 [Source:MGI Symbol;Acc:MGI:1353450]
ENSMUSG00000028917	Plekhm2	1.07983	0.000405139		pleckstrin homology domain containing, family M (with RUN domain) member 2 [Source:MGI Symbol;Acc:MGI:1916832]
ENSMUSG00000101939	Gm28438	-1.05124	0.000399419		predicted gene 28438 [Source:MGI Symbol;Acc:MGI:5579144]
ENSMUSG00000038530	Rgs4	-1.08079	0.000448653		regulator of G-protein signaling 4 [Source:MGI Symbol;Acc:MGI:108409]
ENSMUSG00000039904	Gpr37	-1.09269	0.000452541		G protein-coupled receptor 37 [Source:MGI Symbol;Acc:MGI:1313297]
ENSMUSG00000042401	Crtac1	-1.1327	0.000529974		cartilage acidic protein 1 [Source:MGI Symbol;Acc:MGI:1920082]
ENSMUSG00000044216	Kcnj4	-1.10291	0.000575031		potassium inwardly-rectifying channel, subfamily J, member 4 [Source:MGI Symbol;Acc:MGI:104743]
ENSMUSG00000030124	Lag3	1.41417	0.000640677		lymphocyte-activation gene 3 [Source:MGI Symbol;Acc:MGI:106588]
ENSMUSG00000041329	Atp1b2	1.06714	0.000642738		ATPase, Na+/K+ transporting, beta 2 polypeptide [Source:MGI Symbol;Acc:MGI:88109]
ENSMUSG00000020828	Pld2	1.16659	0.000665817		phospholipase D2 [Source:MGI Symbol;Acc:MGI:892877]
ENSMUSG00000010936	Vac14	1.12287	0.000720439		Vac14 homolog (S. cerevisiae) [Source:MGI Symbol;Acc:MGI:2157980]
ENSMUSG00000052430	Bmpr1b	1.11026	0.00071284		bone morphogenetic protein receptor, type 1B [Source:MGI Symbol;Acc:MGI:107191]
ENSMUSG00000079484	Phyhd1	1.3672	0.000786502		phytanoyl-CoA dioxygenase domain containing 1 [Source:MGI Symbol;Acc:MGI:3612860]
ENSMUSG00000004730	Adgre1	1.33681	0.000812774		adhesion G protein-coupled receptor E1 [Source:MGI Symbol;Acc:MGI:106912]
ENSMUSG00000022160	Mettl3	1.17755	0.000777115		methyltransferase like 3 [Source:MGI Symbol;Acc:MGI:1927165]
ENSMUSG00000030029	Lrig1	1.0917	0.000807938		leucine-rich repeats and immunoglobulin-like domains 1 [Source:MGI Symbol;Acc:MGI:107935]
ENSMUSG00000022037	Clu	1.06071	0.000788197		clusterin [Source:MGI Symbol;Acc:MGI:88423]
ENSMUSG00000052373	Mpp3	-1.08161	0.000778314		membrane protein, palmitoylated 3 (MAGUK p55 subfamily member 3) [Source:MGI Symbol;Acc:MGI:1328354]
ENSMUSG00000037855	Zfp365	-1.05244	0.000837101		zinc finger protein 365 [Source:MGI Symbol;Acc:MGI:2143676]
ENSMUSG00000059991	Nptx2	-1.13577	0.000853605		neuronal pentraxin 2 [Source:MGI Symbol;Acc:MGI:1858209]
ENSMUSG00000064360	mt-Nd3	-1.04996	0.000893454		mitochondrially encoded NADH dehydrogenase 3 [Source:MGI Symbol;Acc:MGI:102499]
ENSMUSG00000021133	Susd6	1.0831	0.000935761		sushi domain containing 6 [Source:MGI Symbol;Acc:MGI:2444661]
ENSMUSG00000022389	Tef	1.05245	0.00101639		thyrotroph embryonic factor [Source:MGI Symbol;Acc:MGI:98663]
ENSMUSG00000035390	Brsk1	-1.0614	0.00100569		BR serine/threonine kinase 1 [Source:MGI Symbol;Acc:MGI:2685946]
ENSMUSG00000020361	Hspa4	-1.05235	0.00107076		heat shock protein 4 [Source:MGI Symbol;Acc:MGI:1342292]
ENSMUSG00000067698	Gm10220	-1.1903	0.00108406		predicted gene 10220 [Source:MGI Symbol;Acc:MGI:3798181]
ENSMUSG00000040740	Slc25a34	1.2862	0.00112299		solute carrier family 25, member 34 [Source:MGI Symbol;Acc:MGI:2686215]
ENSMUSG00000020612	Prkar1a	-1.04136	0.00113595		protein kinase, cAMP dependent regulatory, type I, alpha [Source:MGI Symbol;Acc:MGI:104878]
ENSMUSG00000032500	Dclk3	-1.12839	0.00112592		doublecortin-like kinase 3 [Source:MGI Symbol;Acc:MGI:3039580]
ENSMUSG00000091421	Gm4202	-1.05488	0.00132075		predicted gene 4202 [Source:MGI Symbol;Acc:MGI:3782379]
ENSMUSG00000069516	Lyz2	1.2683	0.00146527		lysozyme 2 [Source:MGI Symbol;Acc:MGI:96897]
ENSMUSG00000097431	Gm26782	1.09008	0.00145881		predicted gene, 26782 [Source:MGI Symbol;Acc:MGI:5477276]
ENSMUSG00000054099	Slc25a40	-1.14911	0.00154231		solute carrier family 25, member 40 [Source:MGI Symbol;Acc:MGI:2442486]
ENSMUSG00000029467	Atp2a2	-1.03587	0.00158553		ATPase, Ca++ transporting, cardiac muscle, slow twitch 2 [Source:MGI Symbol;Acc:MGI:88110]
ENSMUSG00000026576	Atp1b1	-1.03678	0.00161348		ATPase, Na+/K+ transporting, beta 1 polypeptide [Source:MGI Symbol;Acc:MGI:88108]
ENSMUSG00000037010	Apln	-1.13952	0.00165306		apelin [Source:MGI Symbol;Acc:MGI:1353624]
ENSMUSG00000007655	Cav1	-1.18156	0.0016942		caveolin 1, caveolae protein [Source:MGI Symbol;Acc:MGI:102709]
ENSMUSG00000057406	Nsd2	-1.04666	0.001785		nuclear receptor binding SET domain protein 2 [Source:MGI Symbol;Acc:MGI:1276574]
ENSMUSG00000046480	Scn4b	-1.05509	0.00180387		sodium channel, type IV, beta [Source:MGI Symbol;Acc:MGI:2687406]
ENSMUSG00000026634	Angel2	-1.09149	0.00176109		angel homolog 2 [Source:MGI Symbol;Acc:MGI:1196310]
ENSMUSG00000031344	Gabrq	1.20455	0.00206789		gamma-aminobutyric acid (GABA) A receptor, subunit theta [Source:MGI Symbol;Acc:MGI:1888498]
ENSMUSG00000104960	Snhg8	-1.35238	0.00211038		small nucleolar RNA host gene 8 [Source:MGI Symbol;Acc:MGI:1917145]
ENSMUSG00000007653	Gabrb2	-1.05123	0.00217579		gamma-aminobutyric acid (GABA) A receptor, subunit beta 2 [Source:MGI Symbol;Acc:MGI:95620]
ENSMUSG00000030235	Slco1c1	-1.0917	0.00220675		solute carrier organic anion transporter family, member 1c1 [Source:MGI Symbol;Acc:MGI:1889679]
ENSMUSG00000040125	Gpr26	-1.04738	0.00227602		G protein-coupled receptor 26 [Source:MGI Symbol;Acc:MGI:2441758]
ENSMUSG00000026204	Ptprn	-1.05843	0.00231934		protein tyrosine phosphatase, receptor type, N [Source:MGI Symbol;Acc:MGI:102765]
ENSMUSG00000030256	Bhlhe41	1.0907	0.00239754		basic helix-loop-helix family, member e41 [Source:MGI Symbol;Acc:MGI:1930704]
ENSMUSG00000004849	Ap1s1	-1.06894	0.00240405		adaptor protein complex AP-1, sigma 1 [Source:MGI Symbol;Acc:MGI:1098244]
ENSMUSG00000018589	Glra2	-1.19901	0.00236115		glycine receptor, alpha 2 subunit [Source:MGI Symbol;Acc:MGI:95748]
ENSMUSG00000019984	Med23	1.09501	0.00261749		mediator complex subunit 23 [Source:MGI Symbol;Acc:MGI:1917458]
ENSMUSG00000041324	Inhba	-1.17274	0.00264282		inhibin beta-A [Source:MGI Symbol;Acc:MGI:96570]
ENSMUSG00000085471	4933423P22Rik	1.23207	0.00271948		RIKEN cDNA 4933423P22 gene [Source:MGI Symbol;Acc:MGI:1918408]
ENSMUSG00000042744	Hectd4	1.03116	0.00276947		HECT domain E3 ubiquitin protein ligase 4 [Source:MGI Symbol;Acc:MGI:3647820]
ENSMUSG00000021991	Cacna2d3	-1.06483	0.0027759		calcium channel, voltage-dependent, alpha2/delta subunit 3 [Source:MGI Symbol;Acc:MGI:1338890]
ENSMUSG00000026395	Ptprc	1.24221	0.00302485		protein tyrosine phosphatase, receptor type, C [Source:MGI Symbol;Acc:MGI:97810]
ENSMUSG00000026787	Gad2	-1.04384	0.00301697		glutamic acid decarboxylase 2 [Source:MGI Symbol;Acc:MGI:95634]
ENSMUSG00000106048	Gm42444	1.1701	0.00318664		predicted gene 42444 [Source:MGI Symbol;Acc:MGI:5662581]
ENSMUSG00000044244	Il20rb	1.21757	0.00324266		interleukin 20 receptor beta [Source:MGI Symbol;Acc:MGI:2143266]
ENSMUSG00000110523	C230057M02Rik	1.14944	0.00333816		RIKEN cDNA C230057M02 gene [Source:MGI Symbol;Acc:MGI:2442079]
ENSMUSG00000051339	2900026A02Rik	1.06241	0.00349135		RIKEN cDNA 2900026A02 gene [Source:MGI Symbol;Acc:MGI:1920194]
ENSMUSG00000026020	Nop58	-1.08323	0.00356502		NOP58 ribonucleoprotein [Source:MGI Symbol;Acc:MGI:1933184]
ENSMUSG00000040721	Zfhx2	1.06617	0.003612		zinc finger homeobox 2 [Source:MGI Symbol;Acc:MGI:2686934]
ENSMUSG00000021091	Serpina3n	1.17613	0.00376068		serine (or cysteine) peptidase inhibitor, clade A, member 3N [Source:MGI Symbol;Acc:MGI:105045]
ENSMUSG00000021943	Gdf10	1.15194	0.00375726		growth differentiation factor 10 [Source:MGI Symbol;Acc:MGI:95684]
ENSMUSG00000040260	Daam2	1.05446	0.00381984		dishevelled associated activator of morphogenesis 2 [Source:MGI Symbol;Acc:MGI:1923691]
ENSMUSG00000039194	Rlbp1	1.20553	0.0041116		retinaldehyde binding protein 1 [Source:MGI Symbol;Acc:MGI:97930]
ENSMUSG00000004902	Slc25a18	1.08983	0.00411084		solute carrier family 25 (mitochondrial carrier), member 18 [Source:MGI Symbol;Acc:MGI:1919053]
ENSMUSG00000021451	Sema4d	1.06315	0.00400576		sema domain, immunoglobulin domain (Ig), transmembrane domain (TM) and short cytoplasmic domain, (semaphorin) 4D [Source:MGI Symbol;Acc:MGI:109244]
ENSMUSG00000028351	Brinp1	-1.0487	0.00420921		bone morphogenic protein/retinoic acid inducible neural specific 1 [Source:MGI Symbol;Acc:MGI:1928478]
ENSMUSG00000036104	Rab3gap1	-1.05928	0.00421223		RAB3 GTPase activating protein subunit 1 [Source:MGI Symbol;Acc:MGI:2445001]
ENSMUSG00000040945	Rcc2	-1.06592	0.00413703		regulator of chromosome condensation 2 [Source:MGI Symbol;Acc:MGI:1919784]
ENSMUSG00000053626	Tll1	-1.16078	0.0040101		tolloid-like [Source:MGI Symbol;Acc:MGI:106923]
ENSMUSG00000049881	2810025M15Rik	-1.26374	0.00418596		RIKEN cDNA 2810025M15 gene [Source:MGI Symbol;Acc:MGI:1917203]
ENSMUSG00000039252	Lgi2	-1.06636	0.00438892		leucine-rich repeat LGI family, member 2 [Source:MGI Symbol;Acc:MGI:2180196]
ENSMUSG00000061808	Ttr	-1.06837	0.00435919		transthyretin [Source:MGI Symbol;Acc:MGI:98865]
ENSMUSG00000051726	Kcnf1	-1.07513	0.00439755		potassium voltage-gated channel, subfamily F, member 1 [Source:MGI Symbol;Acc:MGI:2687399]
ENSMUSG00000096010	H4c16	1.19412	0.00444847		H4 histone 16 [Source:MGI Symbol;Acc:MGI:2448443]
ENSMUSG00000015950	Ncf1	1.27916	0.0048631		neutrophil cytosolic factor 1 [Source:MGI Symbol;Acc:MGI:97283]
ENSMUSG00000022323	Rida	1.13111	0.0050124		reactive intermediate imine deaminase A homolog [Source:MGI Symbol;Acc:MGI:1095401]
ENSMUSG00000032060	Cryab	1.08868	0.00456419		crystallin, alpha B [Source:MGI Symbol;Acc:MGI:88516]
ENSMUSG00000026821	Ralgds	1.07016	0.00493525		ral guanine nucleotide dissociation stimulator [Source:MGI Symbol;Acc:MGI:107485]
ENSMUSG00000029505	Ep400	1.04287	0.00486842		E1A binding protein p400 [Source:MGI Symbol;Acc:MGI:1276124]
ENSMUSG00000034647	Ankrd12	1.04269	0.00452885		ankyrin repeat domain 12 [Source:MGI Symbol;Acc:MGI:1914357]
ENSMUSG00000064358	mt-Co3	-1.02891	0.00500561		mitochondrially encoded cytochrome c oxidase III [Source:MGI Symbol;Acc:MGI:102502]
ENSMUSG00000101111	Gm28437	-1.02918	0.00479345		predicted gene 28437 [Source:MGI Symbol;Acc:MGI:5579143]
ENSMUSG00000032366	Tpm1	-1.05312	0.00472965		tropomyosin 1, alpha [Source:MGI Symbol;Acc:MGI:98809]
ENSMUSG00000056211	R3hdm1	-1.05324	0.00483265		R3H domain containing 1 [Source:MGI Symbol;Acc:MGI:2448514]
ENSMUSG00000027950	Chrnb2	-1.07038	0.0046949		cholinergic receptor, nicotinic, beta polypeptide 2 (neuronal) [Source:MGI Symbol;Acc:MGI:87891]
ENSMUSG00000047747	Rnf150	-1.07414	0.00472227		ring finger protein 150 [Source:MGI Symbol;Acc:MGI:2443860]
ENSMUSG00000020178	Adora2a	-1.12067	0.00496607		adenosine A2a receptor [Source:MGI Symbol;Acc:MGI:99402]
ENSMUSG00000019883	Echdc1	-1.2483	0.00477319		enoyl Coenzyme A hydratase domain containing 1 [Source:MGI Symbol;Acc:MGI:1277169]
ENSMUSG00000031723	Txnl4b	1.19478	0.00507575		thioredoxin-like 4B [Source:MGI Symbol;Acc:MGI:2443724]
ENSMUSG00000049044	Rapgef4	-1.04068	0.00511133		Rap guanine nucleotide exchange factor (GEF) 4 [Source:MGI Symbol;Acc:MGI:1917723]
ENSMUSG00000022469	Rapgef3	1.09413	0.00530298		Rap guanine nucleotide exchange factor (GEF) 3 [Source:MGI Symbol;Acc:MGI:2441741]
ENSMUSG00000016252	Atp5e	-1.11645	0.00537473		ATP synthase, H+ transporting, mitochondrial F1 complex, epsilon subunit [Source:MGI Symbol;Acc:MGI:1855697]
ENSMUSG00000113154	Gm48713	1.29017	0.00562098		predicted gene, 48713 [Source:MGI Symbol;Acc:MGI:6098359]
ENSMUSG00000113650	Gm47826	1.20265	0.0060581		predicted gene, 47826 [Source:MGI Symbol;Acc:MGI:6097020]
ENSMUSG00000020182	Ddc	1.17158	0.0060942		dopa decarboxylase [Source:MGI Symbol;Acc:MGI:94876]
ENSMUSG00000036353	P2ry12	1.11531	0.00562963		purinergic receptor P2Y, G-protein coupled 12 [Source:MGI Symbol;Acc:MGI:1918089]
ENSMUSG00000061740	Cyp2d22	1.11247	0.00584317		cytochrome P450, family 2, subfamily d, polypeptide 22 [Source:MGI Symbol;Acc:MGI:1929474]
ENSMUSG00000003644	Rps6ka1	1.10371	0.00596332		ribosomal protein S6 kinase polypeptide 1 [Source:MGI Symbol;Acc:MGI:104558]
ENSMUSG00000047507	Baiap3	1.08405	0.00582701		BAI1-associated protein 3 [Source:MGI Symbol;Acc:MGI:2685783]
ENSMUSG00000040010	Slc7a5	1.07378	0.00627392		solute carrier family 7 (cationic amino acid transporter, y+ system), member 5 [Source:MGI Symbol;Acc:MGI:1298205]
ENSMUSG00000031765	Mt1	1.07003	0.0062429		metallothionein 1 [Source:MGI Symbol;Acc:MGI:97171]
ENSMUSG00000020044	Timp3	1.06587	0.00628011		tissue inhibitor of metalloproteinase 3 [Source:MGI Symbol;Acc:MGI:98754]
ENSMUSG00000037210	Fam193a	1.0601	0.00566531		family with sequence homology 193, member A [Source:MGI Symbol;Acc:MGI:2447768]
ENSMUSG00000029309	Sparcl1	1.03934	0.00628141		SPARC-like 1 [Source:MGI Symbol;Acc:MGI:108110]
ENSMUSG00000037852	Cpe	1.02924	0.00583689		carboxypeptidase E [Source:MGI Symbol;Acc:MGI:101932]
ENSMUSG00000094483	Purb	-1.03075	0.00627211		purine rich element binding protein B [Source:MGI Symbol;Acc:MGI:1338779]
ENSMUSG00000036298	Slc2a13	-1.04834	0.00601598		solute carrier family 2 (facilitated glucose transporter), member 13 [Source:MGI Symbol;Acc:MGI:2146030]
ENSMUSG00000048251	Bcl11b	-1.05612	0.00617646		B cell leukemia/lymphoma 11B [Source:MGI Symbol;Acc:MGI:1929913]
ENSMUSG00000082329	Gm14287	-1.07	0.0061551		predicted gene 14287 [Source:MGI Symbol;Acc:MGI:3650189]
ENSMUSG00000061724	Gm2423	-1.07676	0.00619134		predicted gene 2423 [Source:MGI Symbol;Acc:MGI:3805957]
ENSMUSG00000100153	Ppp1ccb	-1.08806	0.00568963		protein phosphatase 1 catalytic subunit gamma B [Source:MGI Symbol;Acc:MGI:3647492]
ENSMUSG00000038351	Sgsm2	-1.05963	0.00636732		small G protein signaling modulator 2 [Source:MGI Symbol;Acc:MGI:2144695]
ENSMUSG00000028581	Laptm5	1.20653	0.00645381		lysosomal-associated protein transmembrane 5 [Source:MGI Symbol;Acc:MGI:108046]
ENSMUSG00000024843	Chka	1.06206	0.00647492		choline kinase alpha [Source:MGI Symbol;Acc:MGI:107760]
ENSMUSG00000027822	Slc33a1	-1.1253	0.00657486		solute carrier family 33 (acetyl-CoA transporter), member 1 [Source:MGI Symbol;Acc:MGI:1332247]
ENSMUSG00000062054	Iah1	1.26118	0.00686198		isoamyl acetate-hydrolyzing esterase 1 homolog [Source:MGI Symbol;Acc:MGI:1914982]
ENSMUSG00000015053	Gata2	1.22764	0.00697		GATA binding protein 2 [Source:MGI Symbol;Acc:MGI:95662]
ENSMUSG00000059336	Slc14a1	1.1388	0.00673635		solute carrier family 14 (urea transporter), member 1 [Source:MGI Symbol;Acc:MGI:1351654]
ENSMUSG00000005583	Mef2c	-1.03707	0.00684218		myocyte enhancer factor 2C [Source:MGI Symbol;Acc:MGI:99458]
ENSMUSG00000040430	Pitpnc1	-1.05408	0.00698233		phosphatidylinositol transfer protein, cytoplasmic 1 [Source:MGI Symbol;Acc:MGI:1919045]
ENSMUSG00000026834	Acvr1c	-1.07748	0.00680919		activin A receptor, type IC [Source:MGI Symbol;Acc:MGI:2661081]
ENSMUSG00000052229	Gpr17	-1.10393	0.00705059		G protein-coupled receptor 17 [Source:MGI Symbol;Acc:MGI:3584514]
ENSMUSG00000046572	Zfp518b	-1.10634	0.00700902		zinc finger protein 518B [Source:MGI Symbol;Acc:MGI:2140750]
ENSMUSG00000110249	9330121K16Rik	-1.11641	0.00704181		RIKEN cDNA 9330121K16 gene [Source:MGI Symbol;Acc:MGI:2443625]
ENSMUSG00000103891	Gm37941	1.1906	0.00713346		predicted gene, 37941 [Source:MGI Symbol;Acc:MGI:5611169]
ENSMUSG00000001741	Il16	1.0952	0.00714971		interleukin 16 [Source:MGI Symbol;Acc:MGI:1270855]
ENSMUSG00000028341	Nr4a3	-1.10516	0.00722216		nuclear receptor subfamily 4, group A, member 3 [Source:MGI Symbol;Acc:MGI:1352457]
ENSMUSG00000045817	Zfp36l2	-1.11489	0.0072032		zinc finger protein 36, C3H type-like 2 [Source:MGI Symbol;Acc:MGI:107945]
ENSMUSG00000030103	Bhlhe40	1.06809	0.00733846		basic helix-loop-helix family, member e40 [Source:MGI Symbol;Acc:MGI:1097714]
ENSMUSG00000000290	Itgb2	1.28719	0.00743278		integrin beta 2 [Source:MGI Symbol;Acc:MGI:96611]
ENSMUSG00000022285	Ywhaz	-1.02765	0.00742815		tyrosine 3-monooxygenase/tryptophan 5-monooxygenase activation protein, zeta polypeptide [Source:MGI Symbol;Acc:MGI:109484]
ENSMUSG00000057440	Mpp7	1.106	0.00747987		membrane protein, palmitoylated 7 (MAGUK p55 subfamily member 7) [Source:MGI Symbol;Acc:MGI:1922989]
ENSMUSG00000027797	Dclk1	-1.0311	0.00755209		doublecortin-like kinase 1 [Source:MGI Symbol;Acc:MGI:1330861]
ENSMUSG00000094497	Gm8210	1.3218	0.00765681		predicted pseudogene 8210 [Source:MGI Symbol;Acc:MGI:3643593]
ENSMUSG00000020256	Aldh1l2	1.15024	0.00801313		aldehyde dehydrogenase 1 family, member L2 [Source:MGI Symbol;Acc:MGI:2444680]
ENSMUSG00000059743	Fdps	1.10748	0.00853395		farnesyl diphosphate synthetase [Source:MGI Symbol;Acc:MGI:104888]
ENSMUSG00000029817	Tra2a	1.0649	0.00852997		transformer 2 alpha [Source:MGI Symbol;Acc:MGI:1933972]
ENSMUSG00000020321	Mdh1	-1.04338	0.00826414		malate dehydrogenase 1, NAD (soluble) [Source:MGI Symbol;Acc:MGI:97051]
ENSMUSG00000004698	Hdac9	-1.06622	0.00842773		histone deacetylase 9 [Source:MGI Symbol;Acc:MGI:1931221]
ENSMUSG00000061353	Cxcl12	-1.07206	0.0083033		chemokine (C-X-C motif) ligand 12 [Source:MGI Symbol;Acc:MGI:103556]
ENSMUSG00000021036	Sptlc2	-1.07934	0.00846913		serine palmitoyltransferase, long chain base subunit 2 [Source:MGI Symbol;Acc:MGI:108074]
ENSMUSG00000079509	Zfx	-1.08188	0.00852099		zinc finger protein X-linked [Source:MGI Symbol;Acc:MGI:99211]
ENSMUSG00000002274	Metrn	-1.09817	0.00841771		meteorin, glial cell differentiation regulator [Source:MGI Symbol;Acc:MGI:1917333]
ENSMUSG00000041180	Hectd2	-1.09989	0.00813366		HECT domain E3 ubiquitin protein ligase 2 [Source:MGI Symbol;Acc:MGI:2442663]
ENSMUSG00000041468	Gpr12	-1.14108	0.0085134		G-protein coupled receptor 12 [Source:MGI Symbol;Acc:MGI:101909]
ENSMUSG00000032338	Hcn4	-1.13827	0.00865889		hyperpolarization-activated, cyclic nucleotide-gated K+ 4 [Source:MGI Symbol;Acc:MGI:1298209]
ENSMUSG00000105843	Gm19439	1.28085	0.00872688		predicted gene, 19439 [Source:MGI Symbol;Acc:MGI:5011624]
ENSMUSG00000020805	Slc13a5	-1.17984	0.00898549		solute carrier family 13 (sodium-dependent citrate transporter), member 5 [Source:MGI Symbol;Acc:MGI:3037150]
ENSMUSG00000026131	Dst	1.0231	0.00904818		dystonin [Source:MGI Symbol;Acc:MGI:104627]
ENSMUSG00000070709	Zfp974	1.11921	0.00916648		zinc finger protein 974 [Source:MGI Symbol;Acc:MGI:1920680]
ENSMUSG00000039087	Rreb1	1.06426	0.00915615		ras responsive element binding protein 1 [Source:MGI Symbol;Acc:MGI:2443664]
ENSMUSG00000027843	Ptpn22	1.17703	0.00945382		protein tyrosine phosphatase, non-receptor type 22 (lymphoid) [Source:MGI Symbol;Acc:MGI:107170]
ENSMUSG00000022708	Zbtb20	1.034	0.00945556		zinc finger and BTB domain containing 20 [Source:MGI Symbol;Acc:MGI:1929213]
ENSMUSG00000036564	Ndrg4	-1.02739	0.00937603		N-myc downstream regulated gene 4 [Source:MGI Symbol;Acc:MGI:2384590]
ENSMUSG00000036745	Ttll7	-1.03537	0.00937672		tubulin tyrosine ligase-like family, member 7 [Source:MGI Symbol;Acc:MGI:1918142]
ENSMUSG00000062070	Pgk1	-1.03942	0.00937222		phosphoglycerate kinase 1 [Source:MGI Symbol;Acc:MGI:97555]
ENSMUSG00000029838	Ptn	-1.0495	0.00951608		pleiotrophin [Source:MGI Symbol;Acc:MGI:97804]
ENSMUSG00000024892	Pcx	-1.0631	0.00950464		pyruvate carboxylase [Source:MGI Symbol;Acc:MGI:97520]
ENSMUSG00000022797	Tfrc	-1.06815	0.00978457		transferrin receptor [Source:MGI Symbol;Acc:MGI:98822]
ENSMUSG00000091049	Gm1979	-1.17321	0.00978122		predicted gene 1979 [Source:MGI Symbol;Acc:MGI:3780148]
ENSMUSG00000028132	Tlcd4	-1.05296	0.00997032		TLC domain containing 4 [Source:MGI Symbol;Acc:MGI:1923195]
ENSMUSG00000038692	Hoxb4	2.84814	0.000694183		homeobox B4 [Source:MGI Symbol;Acc:MGI:96185]
ENSMUSG00000109068	Gm45207	2.7798	0.00699389		predicted gene 45207 [Source:MGI Symbol;Acc:MGI:5753783]
ENSMUSG00000030789	Itgax	2.56215	0.000309108		integrin alpha X [Source:MGI Symbol;Acc:MGI:96609]
ENSMUSG00000090675	Or5v1b	2.47079	0.00221293		olfactory receptor family 5 subfamily V member 1B [Source:MGI Symbol;Acc:MGI:2177494]
ENSMUSG00000118380	Gm36037	2.44793	0.000246879		predicted gene, 36037 [Source:MGI Symbol;Acc:MGI:5595196]
ENSMUSG00000102112	1810041H14Rik	2.26093	0.00983264		RIKEN cDNA 1810041H14 gene [Source:MGI Symbol;Acc:MGI:1925562]
ENSMUSG00000114442	F630042J09Rik	2.16592	0.00684521		RIKEN cDNA F630042J09 gene [Source:MGI Symbol;Acc:MGI:3642133]
ENSMUSG00000038700	Hoxb5	2.11816	0.00776545		homeobox B5 [Source:MGI Symbol;Acc:MGI:96186]
ENSMUSG00000079293	Clec7a	2.11288	0.0023088		C-type lectin domain family 7, member a [Source:MGI Symbol;Acc:MGI:1861431]
ENSMUSG00000055497	Gm9974	2.07522	0.00236088		predicted gene 9974 [Source:MGI Symbol;Acc:MGI:3708610]
ENSMUSG00000121349	Speer6-ps1	2.03124	0.00437788		spermatogenesis associated glutamate (E)-rich protein 6, pseudogene 1 [Source:NCBI gene (formerly Entrezgene);Acc:73266]
ENSMUSG00000091786	Gm8425	2.03018	0.00522585		predicted gene 8425 [Source:MGI Symbol;Acc:MGI:3645899]
ENSMUSG00000043126	D830039M14Rik	1.98987	0.00154803		RIKEN cDNA D830039M14 gene [Source:MGI Symbol;Acc:MGI:2445111]
ENSMUSG00000107369	Gstm2-ps1	1.89996	0.00507071		glutathione S-transferase mu 2 (muscle), pseudogene 1 [Source:MGI Symbol;Acc:MGI:3648223]
ENSMUSG00000026976	Pax8	1.81314	0.00694705		paired box 8 [Source:MGI Symbol;Acc:MGI:97492]
ENSMUSG00000083536	Gm15808	1.78352	0.00674341		predicted gene 15808 [Source:MGI Symbol;Acc:MGI:3802045]
ENSMUSG00000024658	Gm9750	1.74609	0.00837948		predicted gene 9750 [Source:MGI Symbol;Acc:MGI:3642669]
ENSMUSG00000106887	A930005G22Rik	1.71125	0.00675805		RIKEN cDNA A930005G22 gene [Source:MGI Symbol;Acc:MGI:3528178]
ENSMUSG00000087108	Gm16093	1.6861	0.00800253		predicted gene 16093 [Source:MGI Symbol;Acc:MGI:3801946]
ENSMUSG00000094257	Ap3s1-ps2	1.67	0.00745284		adaptor-related protein complex 3, sigma 1 subunit, pseudogene 2 [Source:MGI Symbol;Acc:MGI:1929217]
ENSMUSG00000108388	Gm44673	1.62876	0.00441015		predicted gene 44673 [Source:MGI Symbol;Acc:MGI:5753249]
ENSMUSG00000063458	Lrmda	1.60444	0.00591796		leucine rich melanocyte differentiation associated [Source:MGI Symbol;Acc:MGI:1923883]
ENSMUSG00000047807	9330154K18Rik	1.58099	0.00188674		RIKEN cDNA 9330154K18 gene [Source:MGI Symbol;Acc:MGI:2442806]
ENSMUSG00000039079	Trhr2	1.50755	0.00215581		thyrotropin releasing hormone receptor 2 [Source:MGI Symbol;Acc:MGI:2177284]
ENSMUSG00000108365	Gm44951	1.47441	0.00278497		predicted gene 44951 [Source:MGI Symbol;Acc:MGI:5753527]
ENSMUSG00000119238	Gm26230	1.4734	0.00216084		predicted gene, 26230 [Source:MGI Symbol;Acc:MGI:5456007]
ENSMUSG00000025450	Gm9752	1.45453	0.000428048		predicted gene 9752 [Source:MGI Symbol;Acc:MGI:3641896]
ENSMUSG00000116249	Gm49484	1.44507	0.00179766		predicted gene, 49484 [Source:MGI Symbol;Acc:MGI:6155158]
ENSMUSG00000044726	Erich5	1.43369	0.00731693		glutamate rich 5 [Source:MGI Symbol;Acc:MGI:2447772]
ENSMUSG00000079388	2610042L04Rik	1.4229	0.00357353		RIKEN cDNA 2610042L04 gene [Source:MGI Symbol;Acc:MGI:1914305]
ENSMUSG00000105199	Gm43581	1.41155	0.00677034		predicted gene 43581 [Source:MGI Symbol;Acc:MGI:5663718]
ENSMUSG00000117263	Gm35290	1.40752	0.00873745		predicted gene, 35290 [Source:MGI Symbol;Acc:MGI:5594449]
ENSMUSG00000112008	Gm47218	1.39345	0.00857812		predicted gene, 47218 [Source:MGI Symbol;Acc:MGI:6096027]
ENSMUSG00000039891	Txlnb	1.38802	0.00328759		taxilin beta [Source:MGI Symbol;Acc:MGI:2671945]
ENSMUSG00000109090	Gm45088	1.36161	0.00521238		predicted gene 45088 [Source:MGI Symbol;Acc:MGI:5753664]
ENSMUSG00000026656	Fcgr2b	1.36142	0.00672633		Fc receptor, IgG, low affinity IIb [Source:MGI Symbol;Acc:MGI:95499]
ENSMUSG00000105368	Gm43759	1.34211	0.00997214		predicted gene 43759 [Source:MGI Symbol;Acc:MGI:5663896]
ENSMUSG00000086938	4930481A15Rik	1.33714	0.00725696		RIKEN cDNA 4930481A15 gene [Source:MGI Symbol;Acc:MGI:1922181]
ENSMUSG00000044583	Tlr7	1.33663	0.00849025		toll-like receptor 7 [Source:MGI Symbol;Acc:MGI:2176882]
ENSMUSG00000067189	Gm7335	-1.35165	0.00546366		predicted gene 7335 [Source:MGI Symbol;Acc:MGI:3644473]
ENSMUSG00000023963	Cyp39a1	-1.36474	0.00883116		cytochrome P450, family 39, subfamily a, polypeptide 1 [Source:MGI Symbol;Acc:MGI:1927096]
ENSMUSG00000073158	9030624G23Rik	-1.49577	0.00226473		RIKEN cDNA 9030624G23 gene [Source:MGI Symbol;Acc:MGI:1914058]
ENSMUSG00000050860	Phospho1	-1.49586	0.00200147		phosphatase, orphan 1 [Source:MGI Symbol;Acc:MGI:2447348]
ENSMUSG00000102882	Gm2065	-1.49733	0.0011984		predicted gene 2065 [Source:MGI Symbol;Acc:MGI:3780232]
ENSMUSG00000031698	Mylk3	-1.53731	0.00819844		myosin light chain kinase 3 [Source:MGI Symbol;Acc:MGI:2443063]
ENSMUSG00000083076	Gm11408	-1.58688	0.00718142		predicted gene 11408 [Source:MGI Symbol;Acc:MGI:3651130]
ENSMUSG00000090248	Gm14027	-1.60965	0.0091345		predicted gene 14027 [Source:MGI Symbol;Acc:MGI:3757578]
ENSMUSG00000064451	Snora23	-1.61396	0.00328632		small nucleolar RNA, H/ACA box 23 [Source:MGI Symbol;Acc:MGI:3819494]
ENSMUSG00000103348	Gm37053	-1.62096	0.00911291		predicted gene, 37053 [Source:MGI Symbol;Acc:MGI:5610281]
ENSMUSG00000114961	A930002C04Rik	-1.6213	0.00272304		RIKEN cDNA A930002C04 gene [Source:MGI Symbol;Acc:MGI:2442085]
ENSMUSG00000080904	Gm11966	-1.73822	0.000415408		predicted gene 11966 [Source:MGI Symbol;Acc:MGI:3649988]
ENSMUSG00000074517	Gm10710	-1.78892	0.00373443		predicted gene 10710 [Source:MGI Symbol;Acc:MGI:3642896]
ENSMUSG00000093587	Gm20554	-1.87058	0.00496678		predicted gene, 20554 [Source:MGI Symbol;Acc:MGI:5295661]
ENSMUSG00000098470	C1rb	-2.11191	0.00978539		complement component 1, r subcomponent B [Source:MGI Symbol;Acc:MGI:3779804]
ENSMUSG00000027702	Lrrc34	-2.22527	0.00572415		leucine rich repeat containing 34 [Source:MGI Symbol;Acc:MGI:1919077]
ENSMUSG00000117069	Gm49894	-2.67772	0.00271966		predicted gene, 49894 [Source:MGI Symbol;Acc:MGI:6270585]
ENSMUSG00000119295	Gm26059	-4.38575	0.00134118		predicted gene, 26059 [Source:MGI Symbol;Acc:MGI:5455836]
