# Supplementary material for: Neuropathy-associated Tecpr2 mutation knock-in mice reveal endolysosomal loss of function phenotypes in neurons and microglia
Source: Cell Death Dis. 2025 Oct 31;16(1):775. doi: 10.1038/s41419-025-08168-w (PMC12578842; doi:10.1038/s41419-025-08168-w)
Supplement: Supplementary file 5 — Supplementary Table 3 [file 41419_2025_8168_MOESM5_ESM.xlsx]

## Sheet: SuppTable3_summary
Table	Data
SuppTable3_Medulla proteomics	Medulla proteomics
Legends
Mouse number- 24,32,216,219	Tecpr2 wt/wt mice numbers
Mousenumber - 21,23, 42, 43	Tecpr2 ki/ki mice numbers

## Sheet: SuppTable3_Medulla proteomics
INT_KI_221	INT_KI_223	INT_KI_542	INT_KI_543	INT_WT_24	INT_WT_32	INT_WT_216	INT_WT_219	C: potential contaminants	C: Student's T-test Significant KI_WT	C: Student's T-test significant	N: -Log Student's T-test p-value KI_WT	N: Student's T-test Difference KI_WT	N: Student's T-test Test statistic KI_WT	T: Protein.Group	T: Protein.Names	T: Genes	T: First.Protein.Description
15.8866	18.3692	16.0576	15.5367	11.7935	11.4906	16.0249	13.6851		+	KI_WT	1.40093	3.21402	2.61737	P15379	CD44_MOUSE	Cd44	CD44 antigen
15.573	16.5836	15.6647	15.7198	14.7971	11.5955	14.5488	13.0519		+	KI_WT	1.65669	2.38694	3.06635	P13597	ICAM1_MOUSE	Icam1	Intercellular adhesion molecule 1
13.9072	15.9724	13.5733	14.6636	12.9946	13.5131	12.3338	11.0124		+	KI_WT	1.46187	2.06565	2.72257	O54782	MA2B2_MOUSE	Man2b2	Epididymis-specific alpha-mannosidase
13.8475	15.1056	14.3377	14.2006	13.1198	12.6448	12.0023	12.938		+	KI_WT	2.47769	1.6966	4.69918	P29788	VTNC_MOUSE	Vtn	Vitronectin
13.7686	15.9705	14.5245	14.1554	12.9788	12.2375	13.7755	13.1336		+	KI_WT	1.46933	1.57341	2.73552	Q8R422	CD109_MOUSE	Cd109	CD109 antigen
15.1445	16.1231	16.372	15.8684	14.1808	14.1348	14.2975	14.674		+	KI_WT	2.7499	1.55521	5.32969	P01029	CO4B_MOUSE	C4b	Complement C4-B
13.8086	14.4057	14.5039	14.2074	13.3367	12.9798	12.1454	12.3561		+	KI_WT	2.54133	1.52693	4.8419	Q3TYS2	CYBC1_MOUSE	Cybc1	Cytochrome b-245 chaperone 1
14.5787	15.045	14.7492	15.2982	14.9544	13.3604	12.7643	12.5674		+	KI_WT	1.43136	1.50612	2.66978	Q9CQ25	MZT2_MOUSE	Mzt2	Mitotic-spindle organizing protein 2
14.2819	15.2692	14.6687	14.3602	12.0497	13.7079	13.0087	13.7939		+	KI_WT	1.76259	1.50497	3.25881	Q91WG7	DGKG_MOUSE	Dgkg	Diacylglycerol kinase gamma
14.2513	12.7418	13.7598	13.8237	12.3924	11.78	12.052	12.524		+	KI_WT	2.16273	1.45705	4.03069	Q9JHG6	RCAN1_MOUSE	Rcan1	Calcipressin-1
13.9403	13.6565	13.1917	13.1793	12.1275	12.7072	11.0888	12.4147		+	KI_WT	1.90844	1.40739	3.53138	P15626	GSTM2_MOUSE	Gstm2	Glutathione S-transferase Mu 2
14.3369	14.6149	14.4204	14.367	14.4283	12.2903	12.6329	13.1656		+	KI_WT	1.48306	1.30548	2.75939	Q8CJ53	CIP4_MOUSE	Trip10	Cdc42-interacting protein 4
14.3153	16.4562	15.6548	15.0443	13.7704	14.1124	14.3999	14.3082		+	KI_WT	1.37091	1.21993	2.56591	Q91WP6	SPA3N_MOUSE	Serpina3n	Serine protease inhibitor A3N
16.4588	17.152	16.6993	18.2388	15.975	15.6122	16.3016	16.0594		+	KI_WT	1.4734	1.15018	2.74258	P01897	HA1L_MOUSE	H2-L	H-2 class I histocompatibility antigen, L-D alpha chain
14.811	15.2312	14.7266	14.5452	14.624	13.218	13.0548	13.8279		+	KI_WT	1.61227	1.14732	2.98687	Q05909	PTPRG_MOUSE	Ptprg	Receptor-type tyrosine-protein phosphatase gamma
14.4839	15.6114	14.8329	15.0339	13.8633	13.8375	14.1529	13.893		+	KI_WT	2.27628	1.05388	4.2648	P11835	ITB2_MOUSE	Itgb2	Integrin beta-2
14.4439	16.0884	15.5509	14.9707	14.0133	14.2112	14.6309	14.0547		+	KI_WT	1.45208	1.03596	2.70561	Q9CYL5	GAPR1_MOUSE	Glipr2	Golgi-associated plant pathogenesis-related protein 1
14.5072	15.6162	14.651	14.792	13.9705	13.8492	14.1649	13.6614		+	KI_WT	1.95999	0.980078	3.63001	P05555	ITAM_MOUSE	Itgam	Integrin alpha-M
16.5997	17.798	17.0033	16.9947	16.0038	15.4302	16.516	16.5529		+	KI_WT	1.43291	0.973226	2.67246	Q80ZW2	THEM6_MOUSE	Them6	Protein THEM6
13.4283	14.4683	13.0893	14.063	12.5947	12.6652	13.2513	12.7196		+	KI_WT	1.48996	0.954505	2.7714	B1AVP0	B1AVP0_MOUSE	Phactr2	Phosphatase and actin regulator
15.7374	16.6455	15.9541	15.7946	15.022	14.3821	15.771	15.1497		+	KI_WT	1.44498	0.951689	2.69331	P70460	VASP_MOUSE	Vasp	Vasodilator-stimulated phosphoprotein
14.7542	15.8406	14.8435	15.5954	14.1662	14.288	14.9651	13.8159		+	KI_WT	1.40398	0.949613	2.62262	P14429;P14430	HA17_MOUSE;HA18_MOUSE	H2-Q7;H2-Q8	H-2 class I histocompatibility antigen, Q7 alpha chain
15.4355	16.3303	15.2422	15.349	14.6301	14.5861	14.9573	14.3921		+	KI_WT	1.85506	0.947837	3.43055	O70370	CATS_MOUSE	Ctss	Cathepsin S
16.8975	18.2305	17.1201	17.2027	16.49	16.5461	16.8894	15.82		+	KI_WT	1.32946	0.926358	2.4952	Q06890	CLUS_MOUSE	Clu	Clusterin
16.1007	16.4411	16.6326	16.6388	15.601	15.5382	15.6939	15.4843		+	KI_WT	3.20837	0.873982	6.52399	P98086	C1QA_MOUSE	C1qa	Complement C1q subcomponent subunit A
12.7022	13.4429	13.2898	14.1437	12.6251	12.1757	12.9713	12.3429		+	KI_WT	1.34326	0.865906	2.51869	Q9JJE4	PAQR4_MOUSE	Paqr4	Progestin and adipoQ receptor family member 4
14.2696	14.2342	13.3654	14.2977	13.2732	12.5786	13.8106	13.168		+	KI_WT	1.31015	0.834133	2.46238	P0C7L0	WIPF3_MOUSE	Wipf3	WAS/WASL-interacting protein family member 3
14.8472	15.988	15.4236	14.9479	14.6128	14.3304	14.2508	14.7056		+	KI_WT	1.57556	0.826806	2.92169	Q61147	CERU_MOUSE	Cp	Ceruloplasmin
16.4947	16.508	16.7701	16.3448	15.8181	15.2295	16.4869	15.4191		+	KI_WT	1.45554	0.79102	2.71159	P24452	CAPG_MOUSE	Capg	Macrophage-capping protein
17.9404	18.9802	18.0088	18.44	17.6201	17.3023	17.7322	17.5965		+	KI_WT	1.64093	0.7796	3.03806	Q9DCN2	NB5R3_MOUSE	Cyb5r3	NADH-cytochrome b5 reductase 3
17.0148	17.178	17.0243	17.3766	16.3542	16.3712	16.7258	16.2423		+	KI_WT	2.77061	0.725062	5.37988	P14106	C1QB_MOUSE	C1qb	Complement C1q subcomponent subunit B
16.3547	17.4117	16.3878	16.9432	16.0193	16.0665	16.3662	15.7667		+	KI_WT	1.37278	0.719685	2.56911	P01887	B2MG_MOUSE	B2m	Beta-2-microglobulin
12.8939	13.8442	12.7937	13.2402	12.3196	12.6966	12.166	12.7183		+	KI_WT	1.40061	0.717915	2.61684	Q8K0D7	GET1_MOUSE	Get1	Guided entry of tail-anchored proteins factor 1
14.351	15.4043	14.568	14.438	13.9323	14.0217	14.2548	13.7094		+	KI_WT	1.42621	0.71078	2.6609	Q8BH79	ANO10_MOUSE	Ano10	Anoctamin-10
16.0826	16.8798	16.4049	16.411	15.5848	15.47	15.9887	15.9064		+	KI_WT	1.85562	0.707129	3.43161	Q9D379	HYEP_MOUSE	Ephx1	Epoxide hydrolase 1
14.3042	13.956	13.9282	13.7794	13.2455	13.2015	13.4575	13.3086		+	KI_WT	2.83512	0.688673	5.53838	P49813	TMOD1_MOUSE	Tmod1	Tropomodulin-1
15.2259	15.7508	15.6743	15.972	15.1888	15.1087	14.8737	14.7197		+	KI_WT	1.9416	0.682987	3.59469	O35083	PLCA_MOUSE	Agpat1	1-acyl-sn-glycerol-3-phosphate acyltransferase alpha
14.1297	14.7504	14.1557	14.3547	13.4017	13.5899	13.8157	13.9068		+	KI_WT	1.97331	0.669086	3.65569	Q6A152	CP4X1_MOUSE	Cyp4x1	Cytochrome P450 4X1
18.5363	18.5991	19.1713	18.985	18.2944	18.0361	17.9746	18.3868		+	KI_WT	1.92702	0.649949	3.56679	Q99L04	DHRS1_MOUSE	Dhrs1	Dehydrogenase/reductase SDR family member 1
15.7181	16.3588	15.729	15.5355	15.1492	15.0297	15.6142	14.9728		+	KI_WT	1.4952	0.643873	2.78055	P56695	WFS1_MOUSE	Wfs1	Wolframin
15.7327	16.2686	15.5925	16.1368	15.1503	15.5277	15.6344	14.8913		+	KI_WT	1.44134	0.631765	2.68701	P08030	APT_MOUSE	Aprt	Adenine phosphoribosyltransferase
16.4481	16.4173	16.7377	16.8786	16.3767	15.8433	15.8189	15.9245		+	KI_WT	1.97296	0.629588	3.65503	Q9WVI9	JIP1_MOUSE	Mapk8ip1	C-Jun-amino-terminal kinase-interacting protein 1
15.7222	16.4277	15.9916	16.066	15.452	15.6877	15.5508	15.1106		+	KI_WT	1.70703	0.601548	3.1573	O88492	PLIN4_MOUSE	Plin4	Perilipin-4
13.4328	13.8891	13.0057	13.8563	13.1983	12.6535	13.112	12.8478		+	KI_WT	1.30105	0.593107	2.44694	Q9Z0M3	CAD20_MOUSE	Cdh20	Cadherin-20
14.1681	14.8211	14.3775	14.1644	13.6428	13.7569	14.0499	13.7434		+	KI_WT	1.78104	0.584538	3.29278	Q9JKZ2	SC5A3_MOUSE	Slc5a3	Sodium/myo-inositol cotransporter
13.8865	14.0369	13.8146	13.5887	13.2714	13.694	12.7527	13.3364		+	KI_WT	1.41334	0.568012	2.63872	Q3U5F4	YRDC_MOUSE	Yrdc	Threonylcarbamoyl-AMP synthase
15.3033	15.8642	15.278	15.3054	15.3672	14.662	14.6346	14.8227		+	KI_WT	1.36194	0.566091	2.55058	Q9CZY3	UB2V1_MOUSE	Ube2v1	Ubiquitin-conjugating enzyme E2 variant 1
18.1402	18.5317	18.3195	18.2821	17.6985	17.4136	17.9833	17.9451		+	KI_WT	1.95147	0.558268	3.61363	Q3U7R1	ESYT1_MOUSE	Esyt1	Extended synaptotagmin-1
12.9026	13.2054	13.1571	12.9486	11.9301	12.7129	12.8326	12.5297		+	KI_WT	1.37968	0.552117	2.58092	Q8BLK9	KS6C1_MOUSE	Rps6kc1	Ribosomal protein S6 kinase delta-1
17.8913	18.6005	18.0925	18.102	17.6255	17.5482	17.6442	17.7164		+	KI_WT	1.87761	0.537971	3.473	Q9EP69	SAC1_MOUSE	Sacm1l	Phosphatidylinositol-3-phosphatase SAC1
14.6849	15.3738	14.693	14.4888	14.2679	14.4231	14.2749	14.1322		+	KI_WT	1.4156	0.535551	2.64261	Q9Z1R4	CF047_MOUSE	D17h6s53e	Uncharacterized protein C6orf47 homolog
14.6805	14.7716	14.4493	14.6479	14.1597	13.7747	14.6569	13.8454		+	KI_WT	1.32704	0.528149	2.49109	Q8C5W3	TBCEL_MOUSE	Tbcel	Tubulin-specific chaperone cofactor E-like protein
12.7508	12.5106	12.4322	12.9214	12.1136	12.3298	11.8795	12.2008		+	KI_WT	1.9243	0.522839	3.56159	Q8VEK2	RHBD2_MOUSE	Rhbdd2	Rhomboid domain-containing protein 2
14.9246	14.6766	14.8194	14.8498	14.7235	14.1916	13.9987	14.3224		+	KI_WT	1.69842	0.508541	3.14168	B2RXC1	TPC11_MOUSE	Trappc11	Trafficking protein particle complex subunit 11
15.8245	16.1582	15.8999	15.9392	15.5823	15.2823	15.6803	15.2779		+	KI_WT	2.13479	0.499734	3.97419	Q8BLF1	NCEH1_MOUSE	Nceh1	Neutral cholesterol ester hydrolase 1
14.2316	14.4468	14.2753	14.4229	14.0531	13.5258	13.9688	13.8552		+	KI_WT	2.08477	0.493416	3.87409	Q9R061	NUBP2_MOUSE	Nubp2	Cytosolic Fe-S cluster assembly factor NUBP2
15.8654	16.2879	15.9114	15.6526	15.6998	15.4214	15.1249	15.5517		+	KI_WT	1.42915	0.479896	2.66596	Q99JH7	CSTN3_MOUSE	Clstn3	Calsyntenin-3
15.0118	15.318	15.1744	15.0855	14.5385	14.6158	14.9319	14.5875		+	KI_WT	2.30184	0.479016	4.31854	Q80TH2	ERBIN_MOUSE	Erbin	Erbin
14.3759	14.3532	14.5013	14.4635	14.2136	13.4312	14.0417	14.1178		+	KI_WT	1.40269	0.472403	2.6204	Q99K23	UFSP2_MOUSE	Ufsp2	Ufm1-specific protease 2
14.7081	14.4635	14.6925	14.4472	14.3663	13.8092	14.1845	14.0621		+	KI_WT	1.86823	0.472254	3.4553	Q3TVI8	PBIP1_MOUSE	Pbxip1	Pre-B-cell leukemia transcription factor-interacting protein 1
12.6243	12.9508	12.8269	12.6182	12.669	12.0352	12.2129	12.2528		+	KI_WT	1.59132	0.462613	2.94961	Q8BNE1	TCAF1_MOUSE	Tcaf1	TRPM8 channel-associated factor 1
14.6408	14.9524	14.3155	14.4268	14.1275	13.9693	14.1199	14.3067		+	KI_WT	1.56329	0.453028	2.9	Q3UYG8	MACD2_MOUSE	Macrod2	ADP-ribose glycohydrolase MACROD2
13.5007	13.7113	13.278	13.9662	13.191	13.266	13.3324	12.87		+	KI_WT	1.33644	0.449188	2.50707	Q3UTZ3	TPC14_MOUSE	Trappc14	Trafficking protein particle complex subunit 14
14.3574	14.7432	14.6255	14.619	14.3344	13.9707	14.1601	14.1102		+	KI_WT	2.14405	0.442397	3.99286	A3KFX0	5NT1A_MOUSE	Nt5c1a	Cytosolic 5'-nucleotidase 1A
16.4221	17.0977	16.5719	16.6063	16.3439	16.0729	16.3946	16.1223		+	KI_WT	1.41584	0.441118	2.64302	Q8BXZ1	TMX3_MOUSE	Tmx3	Protein disulfide-isomerase TMX3
14.9134	15.0225	14.8558	14.8337	14.6975	14.3876	14.3732	14.42		+	KI_WT	2.60781	0.436779	4.99398	Q08509	EPS8_MOUSE	Eps8	Epidermal growth factor receptor kinase substrate 8
16.5019	16.9062	16.4566	16.6471	16.3959	16.0319	16.3012	16.1479		+	KI_WT	1.70692	0.408731	3.15709	Q99JP7	GGT7_MOUSE	Ggt7	Glutathione hydrolase 7
19.1206	19.4284	19.3157	19.1261	19.013	18.6849	19.0599	18.6053		+	KI_WT	1.60158	0.406919	2.96783	P55088	AQP4_MOUSE	Aqp4	Aquaporin-4
16.6835	17.238	16.7993	16.8418	16.502	16.3263	16.5996	16.5154		+	KI_WT	1.63806	0.40485	3.03293	Q91VE0	S27A4_MOUSE	Slc27a4	Long-chain fatty acid transport protein 4
16.995	17.1614	16.8983	16.6907	16.6852	16.5298	16.5744	16.3519		+	KI_WT	1.8035	0.400993	3.33434	Q6ZQI3	MLEC_MOUSE	Mlec	Malectin
15.1386	15.4205	15.3469	15.1413	14.7706	15.1204	14.7746	14.7871		+	KI_WT	1.9235	0.39866	3.56008	Q4PJX1	ODR4_MOUSE	Odr4	Protein odr-4 homolog
15.9157	16.2729	15.8891	15.9703	15.6307	15.5442	15.5318	15.7519		+	KI_WT	2.09372	0.397355	3.8919	Q8BW41	PMGT2_MOUSE	Pomgnt2	Protein O-linked-mannose beta-1,4-N-acetylglucosaminyltransferase 2
16.2977	16.4551	16.3183	16.3968	16.035	15.9047	16.0127	15.9279		+	KI_WT	3.76049	0.396917	8.2318	P47740	AL3A2_MOUSE	Aldh3a2	Aldehyde dehydrogenase family 3 member A2
16.4675	17.1558	16.6857	16.8527	16.368	16.2781	16.4502	16.4948		+	KI_WT	1.37363	0.392667	2.57056	O88447	KLC1_MOUSE	Klc1	Kinesin light chain 1
15.5435	15.6439	15.7806	15.6271	15.3389	14.9436	15.4412	15.3206		+	KI_WT	1.75267	0.387747	3.24058	Q9D1G3	HHATL_MOUSE	Hhatl	Protein-cysteine N-palmitoyltransferase HHAT-like protein
16.7741	17.2611	16.8792	17.0152	16.614	16.5353	16.568	16.6726		+	KI_WT	1.90277	0.384948	3.52062	Q9ESN9	JIP3_MOUSE	Mapk8ip3	C-Jun-amino-terminal kinase-interacting protein 3
15.5777	16.0128	15.6689	15.6005	15.2367	15.28	15.5526	15.2891		+	KI_WT	1.63368	0.375407	3.02508	Q8BU33	HACL2_MOUSE	Ilvbl	2-hydroxyacyl-CoA lyase 2
15.1517	15.5269	15.2921	15.1201	15.0433	14.9433	14.7929	14.8135		+	KI_WT	1.84671	0.374481	3.41489	D3YZP9	CCDC6_MOUSE	Ccdc6	Coiled-coil domain-containing protein 6
15.2042	15.5398	15.556	14.984	15.0217	15.0202	14.961	14.8042		+	KI_WT	1.33224	0.369198	2.49993	Q925E7	2ABD_MOUSE	Ppp2r2d	Serine/threonine-protein phosphatase 2A 55 kDa regulatory subunit B delta isoform
17.2463	17.2212	17.4482	17.3551	17.1012	16.8778	17.1277	16.6872		+	KI_WT	1.72059	0.369197	3.18196	Q80TM9	NISCH_MOUSE	Nisch	Nischarin
14.8815	15.2839	15.0123	15.1639	14.7836	14.5677	14.5773	14.9496		+	KI_WT	1.55551	0.365848	2.88627	B9EJ80	PDZD8_MOUSE	Pdzd8	PDZ domain-containing protein 8
16.2251	16.7754	16.4917	16.4269	16.1081	15.9722	16.2173	16.1588		+	KI_WT	1.57562	0.365683	2.92178	Q9D517	PLCC_MOUSE	Agpat3	1-acyl-sn-glycerol-3-phosphate acyltransferase gamma
13.982	14.3764	14.0764	14.0744	14.0542	13.6841	13.7137	13.5966		+	KI_WT	1.48488	0.365143	2.76255	Q9Z0P5	TWF2_MOUSE	Twf2	Twinfilin-2
17.5852	18.0508	17.4803	17.476	17.3404	17.3558	17.2279	17.2393		+	KI_WT	1.35631	0.35725	2.54096	P21460	CYTC_MOUSE	Cst3	Cystatin-C
16.6046	17.0517	16.7276	16.5266	16.4528	16.3621	16.4193	16.2898		+	KI_WT	1.54262	0.346632	2.86358	Q91ZR1	RAB4B_MOUSE	Rab4b	Ras-related protein Rab-4B
15.9828	16.2799	15.8212	16.0538	15.7361	15.8169	15.6562	15.5427		+	KI_WT	1.67581	0.346483	3.10078	Q99JI6	RAP1B_MOUSE	Rap1b	Ras-related protein Rap-1b
14.3596	14.8531	14.4547	14.471	14.3518	14.1762	14.2801	13.9647		+	KI_WT	1.31961	0.34142	2.47845	Q3TVA9	CC136_MOUSE	Ccdc136	Coiled-coil domain-containing protein 136
15.7452	16.1317	15.9313	15.7955	15.5214	15.3537	15.639	15.7274		+	KI_WT	1.55163	0.340542	2.87944	Q9D7N9	APMAP_MOUSE	Apmap	Adipocyte plasma membrane-associated protein
14.482	14.6996	14.612	14.1637	14.196	14.077	14.1607	14.1753		+	KI_WT	1.50821	0.33711	2.80325	O08808	DIAP1_MOUSE	Diaph1	Protein diaphanous homolog 1
14.1253	14.1777	14.054	14.0899	13.773	13.7132	13.7706	13.8902		+	KI_WT	3.41786	0.324987	7.13382	Q3UJD6	UBP19_MOUSE	Usp19	Ubiquitin carboxyl-terminal hydrolase 19
15.1584	15.2074	14.9777	15.218	15.1222	14.5869	14.6937	14.8591		+	KI_WT	1.3406	0.324867	2.51416	Q3UHD2	GFOD1_MOUSE	Gfod1	Glucose-fructose oxidoreductase domain-containing protein 1
14.6725	14.6892	14.9079	14.8737	14.4507	14.3508	14.6682	14.4022		+	KI_WT	1.85296	0.317842	3.42661	P42227	STAT3_MOUSE	Stat3	Signal transducer and activator of transcription 3
15.6607	15.905	15.8342	15.6662	15.3006	15.3396	15.7635	15.3994		+	KI_WT	1.37637	0.31573	2.57526	O35963	RB33B_MOUSE	Rab33b	Ras-related protein Rab-33B
17.8781	18.2114	18.1826	18.1414	17.9885	17.6774	17.5694	17.9195		+	KI_WT	1.34188	0.314672	2.51634	Q8K2C9	HACD3_MOUSE	Hacd3	Very-long-chain (3R)-3-hydroxyacyl-CoA dehydratase 3
16.8047	17.0285	16.7753	17.0733	16.6742	16.3392	16.7557	16.678		+	KI_WT	1.37461	0.308667	2.57224	Q8VDN4	CCD92_MOUSE	Ccdc92	Coiled-coil domain-containing protein 92
16.8347	16.8807	16.5629	16.7407	16.6444	16.4574	16.2869	16.4089		+	KI_WT	1.61251	0.305351	2.98729	F8VPU2	FARP1_MOUSE	Farp1	FERM, ARHGEF and pleckstrin domain-containing protein 1
17.7815	18.0751	17.9475	17.6146	17.5213	17.4503	17.7338	17.5242		+	KI_WT	1.35217	0.297312	2.53388	P68037	UB2L3_MOUSE	Ube2l3	Ubiquitin-conjugating enzyme E2 L3
14.4442	14.5113	14.2963	14.4252	14.166	14.1176	14.2414	13.9705		+	KI_WT	2.17949	0.295398	4.06478	Q99JW4	LIMS1_MOUSE	Lims1	LIM and senescent cell antigen-like-containing domain protein 1
16.4307	16.8741	16.6815	16.5596	16.3468	16.4268	16.4287	16.1709		+	KI_WT	1.39978	0.293146	2.6154	Q6NZL0	MTCL3_MOUSE	Mtcl3	Microtubule cross-linking factor 3
14.1893	14.2012	14.3222	14.1321	14.0166	13.9184	14.0038	13.7395		+	KI_WT	2.08315	0.291609	3.87087	P70188	KIFA3_MOUSE	Kifap3	Kinesin-associated protein 3
16.4516	16.4572	16.376	16.3661	16.2856	16.1245	16.0167	16.0723		+	KI_WT	2.42561	0.287941	4.5844	Q7TNC4	LC7L2_MOUSE	Luc7l2	Putative RNA-binding protein Luc7-like 2
18.3261	18.6809	18.4053	18.3996	18.2966	18.1776	18.2413	17.969		+	KI_WT	1.42565	0.281849	2.65992	Q64727	VINC_MOUSE	Vcl	Vinculin
14.6711	14.4828	14.6505	14.4747	14.3879	14.1195	14.4353	14.2358		+	KI_WT	1.66211	0.275161	3.0761	Q9DCJ1	LST8_MOUSE	Mlst8	Target of rapamycin complex subunit LST8
15.6776	15.6031	15.7431	15.7371	15.5977	15.2697	15.3435	15.4566		+	KI_WT	1.8811	0.273348	3.47959	Q8K010	OPLA_MOUSE	Oplah	5-oxoprolinase
16.3449	16.4584	16.2536	16.2889	16.1486	15.8358	16.2924	16.0208		+	KI_WT	1.30493	0.262068	2.45353	Q9WUQ2	SEC12_MOUSE	Preb	Guanine nucleotide-exchange factor SEC12
16.4827	16.6935	16.5954	16.4555	16.3063	16.1233	16.3778	16.3914		+	KI_WT	1.68515	0.257074	3.11764	O35609	SCAM3_MOUSE	Scamp3	Secretory carrier-associated membrane protein 3
17.4521	17.6416	17.5727	17.7164	17.3133	17.2685	17.4614	17.3322		+	KI_WT	1.94991	0.251883	3.61063	Q61768	KINH_MOUSE	Kif5b	Kinesin-1 heavy chain
13.571	13.2828	13.2885	13.6275	13.2415	13.2205	13.1555	13.16		+	KI_WT	1.41693	0.248053	2.64491	Q8R238	SDSL_MOUSE	Sdsl	Serine dehydratase-like
14.4573	14.7648	14.5848	14.6291	14.3847	14.3279	14.3552	14.376		+	KI_WT	2.0651	0.248042	3.83508	Q3TCJ1	ABRX2_MOUSE	Abraxas2	BRISC complex subunit Abraxas 2
15.2836	15.0989	15.1261	15.4251	15.0179	14.9609	14.9704	15.0135		+	KI_WT	1.70123	0.242779	3.14677	Q62415	ASPP1_MOUSE	Ppp1r13b	Apoptosis-stimulating of p53 protein 1
15.3538	15.448	15.3222	15.5446	15.2866	15.3061	15.1106	14.9956		+	KI_WT	1.45326	0.242426	2.70766	P05480	SRC_MOUSE	Src	Proto-oncogene tyrosine-protein kinase Src
14.7813	15.0154	14.5832	14.7434	14.5152	14.4838	14.5297	14.6447		+	KI_WT	1.31875	0.237466	2.47699	E9Q735	UBE4A_MOUSE	Ube4a	Ubiquitin conjugation factor E4 A
15.1262	14.8804	14.8029	14.8589	14.7881	14.6234	14.6441	14.6686		+	KI_WT	1.5813	0.236071	2.93184	Q6PGL7	WASC2_MOUSE	Washc2	WASH complex subunit 2
15.5562	15.4054	15.616	15.4875	15.3863	15.0796	15.3248	15.3314		+	KI_WT	1.54787	0.235716	2.87281	Q8VD66	ABHD4_MOUSE	Abhd4	(Lyso)-N-acylphosphatidylethanolamine lipase
15.8267	15.9634	15.9789	15.8699	15.871	15.5518	15.5842	15.6918		+	KI_WT	1.56904	0.235018	2.91015	P70697	DCUP_MOUSE	Urod	Uroporphyrinogen decarboxylase
16.929	17.0397	16.9751	17.055	16.8111	16.7127	16.8753	16.6665		+	KI_WT	2.24647	0.233288	4.20261	Q9JMH6	TRXR1_MOUSE	Txnrd1	Thioredoxin reductase 1, cytoplasmic
14.8788	14.8705	14.6802	14.5908	14.4724	14.5589	14.5959	14.4712		+	KI_WT	1.59367	0.230477	2.95378	Q80U35	ARHGH_MOUSE	Arhgef17	Rho guanine nucleotide exchange factor 17
16.4349	16.4553	16.4843	16.5609	16.3377	16.3072	16.2352	16.1356		+	KI_WT	2.32213	0.229908	4.36147	Q9DBR7	MYPT1_MOUSE	Ppp1r12a	Protein phosphatase 1 regulatory subunit 12A
16.3066	16.2619	16.2469	16.3489	16.1699	16.0116	16.2319	15.8459		+	KI_WT	1.34889	0.226265	2.52829	Q80UM3	NAA15_MOUSE	Naa15	N-alpha-acetyltransferase 15, NatA auxiliary subunit
15.3551	15.4791	15.2928	15.0774	15.1186	15.0679	15.1127	15.0273		+	KI_WT	1.35066	0.219452	2.53132	Q99MR3	S12A9_MOUSE	Slc12a9	Solute carrier family 12 member 9
19.7711	20.0162	19.9806	19.9678	19.7845	19.5447	19.7556	19.81		+	KI_WT	1.36879	0.210262	2.56229	Q8CI94	PYGB_MOUSE	Pygb	Glycogen phosphorylase, brain form
16.0274	16.2569	16.1268	16.1009	15.9766	15.8267	15.9981	15.8862		+	KI_WT	1.78844	0.206107	3.30645	P70362	UFD1_MOUSE	Ufd1	Ubiquitin recognition factor in ER-associated degradation protein 1
15.7447	15.7981	15.7188	15.6894	15.754	15.3945	15.4998	15.5204		+	KI_WT	1.31392	0.195578	2.46879	Q8R4H2	ARHGC_MOUSE	Arhgef12	Rho guanine nucleotide exchange factor 12
14.3549	14.302	14.6061	14.5157	14.3163	14.1884	14.2204	14.2839		+	KI_WT	1.34647	0.192413	2.52417	Q922H4	GMPPA_MOUSE	Gmppa	Mannose-1-phosphate guanylyltransferase regulatory subunit alpha
17.559	17.6833	17.8024	17.6066	17.4616	17.4477	17.4376	17.5492		+	KI_WT	1.73257	0.188806	3.2038	P39054	DYN2_MOUSE	Dnm2	Dynamin-2
14.914	15.06	14.9935	15.0597	14.9882	14.8006	14.7787	14.751		+	KI_WT	1.4875	0.177168	2.76711	P70265	F262_MOUSE	Pfkfb2	6-phosphofructo-2-kinase/fructose-2,6-bisphosphatase 2
16.8178	16.8394	16.8544	16.7715	16.7621	16.776	16.609	16.6353		+	KI_WT	1.44498	0.125194	2.69332	Q9Z0N1	IF2G_MOUSE	Eif2s3x	Eukaryotic translation initiation factor 2 subunit 3, X-linked
16.3497	16.3781	16.4735	16.2911	16.2861	16.1799	16.2326	16.3132		+	KI_WT	1.32875	0.120151	2.49399	O35864	CSN5_MOUSE	Cops5	COP9 signalosome complex subunit 5
17.3775	17.3664	17.4335	17.392	17.562	17.4638	17.4926	17.507		+	KI_WT	2.38936	-0.113993	-4.50553	Q791T5	MTCH1_MOUSE	Mtch1	Mitochondrial carrier homolog 1
14.5089	14.4531	14.5565	14.4126	14.6185	14.5811	14.7165	14.6705		+	KI_WT	2.04083	-0.163859	-3.78725	Q924S8	SPRE1_MOUSE	Spred1	Sprouty-related, EVH1 domain-containing protein 1
17.0207	17.2382	17.1989	17.0032	17.3076	17.2245	17.3438	17.3247		+	KI_WT	1.51357	-0.184937	-2.81262	P32037	GTR3_MOUSE	Slc2a3	Solute carrier family 2, facilitated glucose transporter member 3
22.225	22.0799	22.151	22.0869	22.4232	22.3354	22.4262	22.1974		+	KI_WT	1.78952	-0.209848	-3.30845	P48962	ADT1_MOUSE	Slc25a4	ADP/ATP translocase 1
19.0477	18.9003	18.8929	18.9192	19.2133	19.2316	19.0351	19.1397		+	KI_WT	2.01469	-0.214879	-3.73605	Q9CQA3	SDHB_MOUSE	Sdhb	Succinate dehydrogenase [ubiquinone] iron-sulfur subunit, mitochondrial
13.9945	13.8349	13.9339	13.7966	13.9178	14.2471	14.1906	14.0902		+	KI_WT	1.38945	-0.221465	-2.59768	Q8BVG4	DPP9_MOUSE	Dpp9	Dipeptidyl peptidase 9
16.4673	16.1457	16.2991	16.362	16.6315	16.6519	16.3989	16.5105		+	KI_WT	1.3743	-0.229677	-2.57171	Q8BGX2	TIM29_MOUSE	Timm29	Mitochondrial import inner membrane translocase subunit Tim29
17.4059	17.2785	17.5668	17.4498	17.5758	17.7141	17.7127	17.6213		+	KI_WT	1.81412	-0.230729	-3.35407	Q9QYB8	ADDB_MOUSE	Add2	Beta-adducin
13.6268	13.737	13.6755	13.6997	14.0839	14.0076	13.7407	13.8341		+	KI_WT	1.5249	-0.231828	-2.83248	Q9CWL8	CTBL1_MOUSE	Ctnnbl1	Beta-catenin-like protein 1
17.0983	17.0284	16.9291	16.9295	17.424	17.088	17.1871	17.2247		+	KI_WT	1.54743	-0.234603	-2.87205	Q9CPP6	NDUA5_MOUSE	Ndufa5	NADH dehydrogenase [ubiquinone] 1 alpha subcomplex subunit 5
18.7655	18.7453	18.6833	18.5535	18.8548	18.8427	18.9877	19.0162		+	KI_WT	1.96822	-0.238457	-3.64588	P28571	SC6A9_MOUSE	Slc6a9	Sodium- and chloride-dependent glycine transporter 1
19.5335	19.4191	19.318	19.2379	19.6756	19.659	19.6099	19.5269		+	KI_WT	1.80503	-0.240724	-3.33717	Q9ERS2	NDUAD_MOUSE	Ndufa13	NADH dehydrogenase [ubiquinone] 1 alpha subcomplex subunit 13
15.3733	15.4102	15.3093	15.6418	15.8236	15.6004	15.7285	15.5456		+	KI_WT	1.34013	-0.240899	-2.51336	Q62179	SEM4B_MOUSE	Sema4b	Semaphorin-4B
15.9053	15.6824	15.8773	15.7054	16.137	15.9088	16.0006	16.1256		+	KI_WT	1.71149	-0.250415	-3.16539	Q6PDY2	AEDO_MOUSE	Ado	2-aminoethanethiol dioxygenase
20.0741	19.9431	19.8842	19.9668	20.4128	19.9573	20.2642	20.2436		+	KI_WT	1.30186	-0.252439	-2.44832	P62897	CYC_MOUSE	Cycs	Cytochrome c, somatic
15.3136	15.4114	15.1301	15.3562	15.613	15.5657	15.5103	15.5493		+	KI_WT	2.13609	-0.256733	-3.9768	Q9D1H6	NDUF4_MOUSE	Ndufaf4	NADH dehydrogenase [ubiquinone] 1 alpha subcomplex assembly factor 4
18.1113	18.2316	18.0007	18.2108	18.5623	18.2654	18.4022	18.39		+	KI_WT	1.7861	-0.266398	-3.30213	Q9CQ75	NDUA2_MOUSE	Ndufa2	NADH dehydrogenase [ubiquinone] 1 alpha subcomplex subunit 2
13.5135	13.4572	13.6103	13.6729	13.7825	13.8893	14.0005	13.6495		+	KI_WT	1.61654	-0.266966	-2.99447	O70311	NMT2_MOUSE	Nmt2	Glycylpeptide N-tetradecanoyltransferase 2
15.8114	15.5771	15.7739	15.6287	15.8888	16.0919	16.0928	15.7868		+	KI_WT	1.51639	-0.267328	-2.81756	Q9JIF0	ANM1_MOUSE	Prmt1	Protein arginine N-methyltransferase 1
16.35	16.2383	16.2461	16.2617	16.6774	16.5566	16.4526	16.5358		+	KI_WT	2.73926	-0.281561	-5.30401	P62849	RS24_MOUSE	Rps24	Small ribosomal subunit protein eS24
16.2855	16.4046	15.9586	16.1113	16.5679	16.3942	16.5307	16.4129		+	KI_WT	1.43761	-0.286438	-2.68057	P63115	AAA1_MOUSE	Slc7a10	Asc-type amino acid transporter 1
19.9166	19.5219	19.7922	19.6653	20.1575	19.972	19.9589	19.9757		+	KI_WT	1.62541	-0.292015	-3.0103	Q91VD9	NDUS1_MOUSE	Ndufs1	NADH-ubiquinone oxidoreductase 75 kDa subunit, mitochondrial
14.9877	14.7991	14.7411	14.6471	15.1927	15.3001	15.1291	14.8398		+	KI_WT	1.414	-0.32167	-2.63985	Q6PDG5	SMRC2_MOUSE	Smarcc2	SWI/SNF complex subunit SMARCC2
16.0528	16.1867	15.8339	16.1342	16.4934	16.4441	16.4102	16.2304		+	KI_WT	1.91754	-0.342636	-3.5487	Q9CQ91	NDUA3_MOUSE	Ndufa3	NADH dehydrogenase [ubiquinone] 1 alpha subcomplex subunit 3
15.0703	14.8676	14.6879	15.101	15.3141	15.3606	15.0052	15.4625		+	KI_WT	1.37257	-0.353885	-2.56876	Q9DC63	FBX3_MOUSE	Fbxo3	F-box only protein 3
12.7203	12.561	12.7416	12.6538	13.0782	12.9882	13.2662	12.8385		+	KI_WT	2.04991	-0.37359	-3.8051	E9PW37	E9PW37_MOUSE	Rasal2	RAS protein activator like 2
12.5468	12.374	12.1546	12.5937	13.0722	12.7366	12.6616	12.919		+	KI_WT	1.71267	-0.430084	-3.16754	P53995	APC1_MOUSE	Anapc1	Anaphase-promoting complex subunit 1
14.6115	14.2181	13.9091	13.964	14.8122	14.4497	14.7066	14.62		+	KI_WT	1.42329	-0.47145	-2.65585	P61924	COPZ1_MOUSE	Copz1	Coatomer subunit zeta-1
12.4957	12.6494	13.0443	12.9598	13.4272	13.2806	13.0291	13.3937		+	KI_WT	1.70101	-0.495323	-3.14636	Q8BG81	PDIP3_MOUSE	Poldip3	Polymerase delta-interacting protein 3
15.2422	14.9632	14.5646	14.4163	15.3887	15.48	15.2986	15.128		+	KI_WT	1.3925	-0.527248	-2.6029	Q9DCV4	RMD1_MOUSE	Rmdn1	Regulator of microtubule dynamics protein 1
12.5563	12.2869	12.8864	12.3848	13.109	13.1673	13.3322	12.6386		+	KI_WT	1.43973	-0.533171	-2.68424	Q91WN1	DNJC9_MOUSE	Dnajc9	DnaJ homolog subfamily C member 9
13.2221	12.3837	13.4305	12.9045	13.8913	13.3066	13.891	14.2741		+	KI_WT	1.52043	-0.85554	-2.82464	P59808	SASH1_MOUSE	Sash1	SAM and SH3 domain-containing protein 1
12.8258	12.1447	12.8279	12.2684	13.6598	13.2822	13.4875	13.2054		+	KI_WT	2.28788	-0.892062	-4.28913	Q9CWX9	DDX47_MOUSE	Ddx47	Probable ATP-dependent RNA helicase DDX47
13.048	11.8979	12.0886	12.5494	12.6356	14.0674	13.5991	13.2583		+	KI_WT	1.33902	-0.994124	-2.51148	Q9JKS4	LDB3_MOUSE	Ldb3	LIM domain-binding protein 3
11.785	12.2752	11.8648	12.0573	13.1036	14.3314	12.1832	13.7052		+	KI_WT	1.52894	-1.33529	-2.83956	Q5U4C1	GASP1_MOUSE	Gprasp1	G-protein coupled receptor-associated sorting protein 1
12.4534	13.005	12.8477	11.736	14.5896	12.5374	14.3188	14.1594		+	KI_WT	1.36863	-1.39079	-2.56202	Q9CQV5	RT24_MOUSE	Mrps24	Small ribosomal subunit protein uS3m
13.2893	12.368	15.828	11.7555	15.7177	16.0617	15.8525	15.0571		+	KI_WT	1.36794	-2.36207	-2.56084	P62305	RUXE_MOUSE	Snrpe	Small nuclear ribonucleoprotein E
13.0841	11.6785	12.5271	12.3338	16.3354	15.8649	12.1459	15.6629		+	KI_WT	1.38084	-2.5964	-2.5829	Q9CQ85	TIM22_MOUSE	Timm22	Mitochondrial import inner membrane translocase subunit Tim22
16.1287	12.9517	16.952	16.5275	17.0001	12.3305	12.4619	11.0941				0.749735	2.4183	1.52568	P62915	TF2B_MOUSE	Gtf2b	Transcription initiation factor IIB
20.4985	21.1715	20.4298	12.5495	11.8467	20.7903	20.8259	11.7618				0.298498	2.35612	0.712474	P21550	ENOB_MOUSE	Eno3	Beta-enolase
21.8462	12.5293	21.783	21.7104	12.9612	22.464	12.4414	21.351				0.249662	2.1628	0.61235	Q3TMP1	Q3TMP1_MOUSE	Gtf3c3	General transcription factor IIIC, polypeptide 3
16.0068	16.8191	16.6534	16.3343	16.3896	12.7321	12.1044	16.1809				0.941279	2.10165	1.84565	Q8R1Y2	MERB1_MOUSE	Bmerb1	bMERB domain-containing protein 1
16.1243	12.814	16.6004	15.145	15.8829	12.8405	11.7233	12.5103				0.767976	1.93172	1.5564	Q6PDN3	MYLK_MOUSE	Mylk	Myosin light chain kinase, smooth muscle
20.3895	20.3774	20.1561	20.3122	20.7819	20.4541	12.0195	20.3325				0.393928	1.91181	0.898136	P03930	ATP8_MOUSE	Mtatp8	ATP synthase protein 8
15.1093	15.8502	15.4295	14.8501	14.8885	14.611	12.371	12.0513				1.26122	1.82935	2.37958	Q9JMG3	TMUB1_MOUSE	Tmub1	Transmembrane and ubiquitin-like domain-containing protein 1
16.1228	16.9902	15.613	16.3087	16.0078	11.9939	15.3515	14.8309				0.940191	1.71266	1.84385	P59108	CPNE2_MOUSE	Cpne2	Copine-2
13.99	13.726	14.1837	12.6594	9.67063	12.4829	12.8364	12.9666				0.998601	1.65064	1.94086	P26048	GBRA2_MOUSE	Gabra2	Gamma-aminobutyric acid receptor subunit alpha-2
16.1991	17.7389	15.5598	12.1602	15.5361	12.3771	11.9475	15.2334				0.4987	1.64096	1.0909	Q99LT0	DPY30_MOUSE	Dpy30	Protein dpy-30 homolog
14.6349	15.0178	15.5317	14.4411	14.2748	14.3198	11.3825	13.5118				1.09626	1.53416	2.10323	Q9Z275	RLBP1_MOUSE	Rlbp1	Retinaldehyde-binding protein 1
15.0793	12.8954	14.8282	14.8969	12.4203	11.9108	15.0146	12.391				0.861576	1.49077	1.71305	A0A571BF58	A0A571BF58_MOUSE	Neb	Nebulin
17.4384	16.0047	17.7348	17.5457	12.962	16.455	15.7269	17.6807				0.658803	1.47474	1.37122	P16390	KCNA3_MOUSE	Kcna3	Potassium voltage-gated channel subfamily A member 3
13.6191	14.5295	15.779	13.3262	12.7283	11.6138	13.6765	13.4527				1.0371	1.44561	2.00482	P16110	LEG3_MOUSE	Lgals3	Galectin-3
17.5424	18.8371	16.2848	12.847	14.2452	13.057	20.056	12.5675				0.266884	1.39639	0.648124	P70160	CALC_MOUSE	Calca	Calcitonin
14.0389	15.6738	14.106	13.5086	13.2468	13.6201	12.0519	12.931				1.26392	1.36937	2.38413	O70200	AIF1_MOUSE	Aif1	Allograft inflammatory factor 1
15.3248	16.697	15.9035	15.635	14.7999	14.8723	15.9581	12.4965				0.871567	1.35837	1.7297	Q4QQM4	P5I11_MOUSE	Trp53i11	Tumor protein p53-inducible protein 11
14.6037	12.0607	14.5785	14.6056	12.5083	11.1064	12.6297	14.1727				0.748325	1.35783	1.5233	P98195	ATP9B_MOUSE	Atp9b	Probable phospholipid-transporting ATPase IIB
15.3383	12.9106	15.0542	14.7379	12.8979	13.3433	11.7802	14.6525				0.830696	1.34176	1.66152	Q3UKC1	TAXB1_MOUSE	Tax1bp1	Tax1-binding protein 1 homolog
13.115	12.0909	13.0189	15.3038	12.1315	12.128	12.2267	11.7819				0.981122	1.3151	1.91183	Q9DCE9	IRGM3_MOUSE	Igtp	Immunity-related GTPase family M protein 3
18.576	19.9388	18.8044	18.9748	17.3396	17.0804	19.2562	17.4077				1.17458	1.30254	2.23398	P14602	HSPB1_MOUSE	Hspb1	Heat shock protein beta-1
17.1691	18.3289	17.7762	16.5266	15.0942	15.8686	17.9618	15.7729				0.879779	1.27585	1.74338	P14069	S10A6_MOUSE	S100a6	Protein S100-A6
13.7676	15.3758	14.728	14.9535	13.9612	11.8386	14.4128	13.5391				0.991942	1.2683	1.9298	Q6GQT1	A2MG_MOUSE	A2m	Alpha-2-macroglobulin-P
14.657	16.2038	14.6766	14.7771	14.9655	15.2416	12.4879	12.6162				0.739428	1.25081	1.50829	Q91WV0	NC2B_MOUSE	Dr1	Protein Dr1
14.0085	14.8135	15.0317	13.3472	14.9072	12.9301	12.2623	12.2141				0.82445	1.22181	1.65108	Q3TIR1	TPC13_MOUSE	Trappc13	Trafficking protein particle complex subunit 13
14.3815	12.143	13.0966	13.7125	11.753	11.395	12.4786	12.8528				1.08904	1.21356	2.0912	Q3UPF5	ZCCHV_MOUSE	Zc3hav1	Zinc finger CCCH-type antiviral protein 1
14.6788	12.6344	14.4105	14.6904	11.7017	12.2559	12.9281	14.6964				0.722055	1.20802	1.47892	P29351	PTN6_MOUSE	Ptpn6	Tyrosine-protein phosphatase non-receptor type 6
16.2267	16.4641	16.2187	15.4537	15.9829	15.9435	12.6253	15.087				0.700299	1.1811	1.44201	Q8BH64	EHD2_MOUSE	Ehd2	EH domain-containing protein 2
16.1076	12.6879	15.9565	15.7132	15.5855	13.4084	11.683	15.1023				0.434277	1.17149	0.973516	Q9DBD5	PELP1_MOUSE	Pelp1	Proline-, glutamic acid- and leucine-rich protein 1
14.6494	15.21	14.7513	14.5075	14.0442	11.6654	15.0644	13.7006				0.789985	1.16092	1.59337	Q9DBG9	TX1B3_MOUSE	Tax1bp3	Tax1-binding protein 3
17.1561	16.9129	16.7254	16.7743	12.8329	16.9647	16.8721	16.3483				0.532621	1.13767	1.15148	Q3TLP5	ECHD2_MOUSE	Echdc2	Enoyl-CoA hydratase domain-containing protein 2, mitochondrial
15.3343	15.0456	14.6	15.1944	14.9084	11.6174	14.6731	14.4389				0.700511	1.13412	1.44238	P62257	UBE2H_MOUSE	Ube2h	Ubiquitin-conjugating enzyme E2 H
14.9061	14.7728	13.5346	13.9936	13.6692	12.4562	14.2188	12.3545				1.03686	1.1271	2.00442	P0C605	KGP1_MOUSE	Prkg1	cGMP-dependent protein kinase 1
17.3447	12.9354	17.1218	17.061	12.6508	17.2358	12.8065	17.2663				0.277017	1.12591	0.668929	P56387	DYLT3_MOUSE	Dynlt3	Dynein light chain Tctex-type 3
14.9565	14.37	14.0018	14.3401	14.3766	12.4312	12.2649	14.1144				0.981195	1.1203	1.91195	Q7TNE3	SPAG7_MOUSE	Spag7	Sperm-associated antigen 7
13.2209	12.6391	13.7531	15.5309	12.54	12.9758	12.4028	12.8021				0.87426	1.10584	1.73419	Q9Z0E6	GBP2_MOUSE	Gbp2	Guanylate-binding protein 2
13.9674	15.7029	13.7289	14.2043	12.3913	12.7212	13.6761	14.3936				0.874628	1.10531	1.7348	Q9DB25	ALG5_MOUSE	Alg5	Dolichyl-phosphate beta-glucosyltransferase
14.5465	14.9324	15.0317	14.5197	14.9576	12.2168	12.76	14.8061				0.737406	1.07243	1.50488	Q14B80	KCNC2_MOUSE	Kcnc2	Voltage-gated potassium channel KCNC2
15.3833	15.643	14.9299	14.8449	14.6793	12.1818	15.1463	14.5222				0.76283	1.0679	1.54774	Q3TXX4	VGLU1_MOUSE	Slc17a7	Vesicular glutamate transporter 1
15.8442	15.995	13.61	15.0751	13.9353	13.1722	15.7264	13.5325				0.629775	1.03947	1.32132	Q62356	FSTL1_MOUSE	Fstl1	Follistatin-related protein 1
13.6057	15.2157	15.0724	14.8739	11.964	14.2462	14.9786	13.4485				0.668994	1.03263	1.38866	Q9JLF6	TGM1_MOUSE	Tgm1	Protein-glutamine gamma-glutamyltransferase K
14.6482	14.9574	13.9567	13.1524	12.3746	14.8357	12.0223	13.4448				0.645156	1.00929	1.3478	Q9EQX4	AIF1L_MOUSE	Aif1l	Allograft inflammatory factor 1-like
14.6443	15.573	14.2964	14.958	14.6959	11.4991	15.1393	14.1692				0.533408	0.992057	1.15287	Q9CRC6	BORC7_MOUSE	Borcs7	BLOC-1-related complex subunit 7
12.9978	14.1063	13.9463	14.3303	12.3652	14.0154	11.8728	13.1677				0.906249	0.989928	1.78743	O35166	GOSR2_MOUSE	Gosr2	Golgi SNAP receptor complex member 2
14.5471	14.0147	15.1272	15.5124	15.4813	11.6484	13.9906	14.1368				0.52898	0.986101	1.14501	Q5HZI2	C2C4C_MOUSE	C2cd4c	C2 calcium-dependent domain-containing protein 4C
13.4645	12.0981	13.1392	12.0646	11.3424	12.1004	13.435	10.0514				0.565212	0.959307	1.209	P70207	PLXA2_MOUSE	Plxna2	Plexin-A2
13.85	14.9991	14.411	14.2029	13.6535	14.0854	14.224	11.6743				0.733833	0.956461	1.49884	Q8BQ47	CNPY4_MOUSE	Cnpy4	Protein canopy homolog 4
13.4856	14.9489	13.582	13.464	12.9118	12.6287	13.6094	12.5144				1.14625	0.954007	2.18661	O70404	VAMP8_MOUSE	Vamp8	Vesicle-associated membrane protein 8
17.8331	18.4716	16.9987	17.0991	16.4556	16.0712	18.0046	16.0574				0.826456	0.953456	1.65443	P16045	LEG1_MOUSE	Lgals1	Galectin-1
16.3309	17.0151	15.5111	15.9002	15.0445	13.9312	17.5292	14.4585				0.506323	0.948489	1.10458	O88398	AVIL_MOUSE	Avil	Advillin
13.5311	14.7532	13.2737	13.1608	12.5447	12.894	13.7846	11.7023				0.839823	0.94827	1.67676	Q9D7V9	NAAA_MOUSE	Naaa	N-acylethanolamine-hydrolyzing acid amidase
12.1233	14.373	13.2213	13.2362	12.1434	11.9842	13.3286	11.7179				0.809495	0.944894	1.62606	Q9CR64	KISHA_MOUSE	Tmem167a	Protein kish-A
12.9207	12.7965	13.5466	13.8491	12.4107	11.5595	12.3654	13.0054				1.28772	0.94294	2.42437	Q80SY4	MIB1_MOUSE	Mib1	E3 ubiquitin-protein ligase MIB1
15.2308	15.3488	14.8921	15.0718	15.091	11.5804	15.0857	15.0235				0.488371	0.94076	1.0723	Q91ZR2	SNX18_MOUSE	Snx18	Sorting nexin-18
14.8222	13.0136	14.3493	14.2676	14.1807	11.8941	12.7513	13.9184				0.682518	0.927094	1.41175	Q8C5L6	INP5K_MOUSE	Inpp5k	Inositol polyphosphate 5-phosphatase K
14.2868	13.4419	14.597	14.4018	14.3661	12.8508	12.0398	13.7627				0.808089	0.927036	1.62371	Q8QZT2	CCSAP_MOUSE	Ccsap	Centriole, cilia and spindle-associated protein
13.4487	14.2214	13.7495	12.6785	10.8286	13.1884	13.0877	13.3112				0.653161	0.920528	1.36154	Q9DBX2	PHLP_MOUSE	Pdcl	Phosducin-like protein
15.6542	17.3534	15.2388	15.3137	14.9159	14.7878	15.7726	14.4926				0.783835	0.897792	1.58304	Q00915	RET1_MOUSE	Rbp1	Retinol-binding protein 1
14.901	15.2038	11.9967	14.3081	14.2221	13.7575	13.2398	11.5998				0.433176	0.897621	0.97148	Q8K157	GALM_MOUSE	Galm	Galactose mutarotase
12.496	13.9442	13.8977	14.078	13.911	11.8613	12.0752	13.0071				0.72617	0.890326	1.48588	Q03719	KCND1_MOUSE	Kcnd1	A-type voltage-gated potassium channel KCND1
15.2199	14.6087	14.7125	14.7296	14.3512	14.5776	12.2944	14.4862				0.782606	0.890325	1.58098	Q8R1S4	MTSS1_MOUSE	Mtss1	Protein MTSS 1
15.1969	15.5912	15.2883	14.657	14.2158	12.3647	15.8365	14.8461				0.530119	0.867578	1.14703	Q64338	PDE1C_MOUSE	Pde1c	Dual specificity calcium/calmodulin-dependent 3',5'-cyclic nucleotide phosphodiesterase 1C
16.8476	18.1903	16.9585	16.5986	16.3971	16.0803	16.6454	16.0057				1.18547	0.866639	2.25221	Q9R062	GLYG_MOUSE	Gyg1	Glycogenin-1
12.9617	14.2672	13.0515	12.8236	12.8291	12.0532	12.5967	12.1587				1.20062	0.866584	2.27761	P12265	BGLR_MOUSE	Gusb	Beta-glucuronidase
14.9838	15.9481	14.2193	14.4178	14.7418	14.7803	12.6159	14.0082				0.642405	0.855672	1.34307	P20352	TF_MOUSE	F3	Tissue factor
19.8416	21.3444	19.8026	19.7391	19.2386	19.3303	19.9629	18.7789				0.952461	0.854253	1.86423	P20060	HEXB_MOUSE	Hexb	Beta-hexosaminidase subunit beta
13.5365	14.3479	13.8223	14.0323	12.7475	13.9977	12.2508	13.3311				1.07113	0.852987	2.0614	P24529	TY3H_MOUSE	Th	Tyrosine 3-monooxygenase
14.0067	13.5559	13.9213	13.8944	12.9452	11.8692	13.0746	14.0895				0.931081	0.84993	1.82871	Q9Z160	COG1_MOUSE	Cog1	Conserved oligomeric Golgi complex subunit 1
14.9085	14.6424	15.2089	15.0115	15.0956	12.0112	14.6854	14.5928				0.552563	0.846587	1.18675	Q9R1E6	ENPP2_MOUSE	Enpp2	Autotaxin
16.4274	16.9733	18.1838	16.9445	15.6065	16.0779	16.7202	16.7436				0.930518	0.845211	1.82777	Q8VHX6	FLNC_MOUSE	Flnc	Filamin-C
15.7253	16.562	15.0858	15.1795	14.6968	14.4525	15.9519	14.0818				0.790497	0.842408	1.59422	Q9Z1Q5	CLIC1_MOUSE	Clic1	Chloride intracellular channel protein 1
13.9093	14.9404	14.3093	14.1748	12.704	14.7223	14.4851	12.0586				0.568589	0.840949	1.21493	Q8CGK7	GNAL_MOUSE	Gnal	Guanine nucleotide-binding protein G(olf) subunit alpha
13.7944	14.4546	11.7908	14.578	11.927	13.0413	12.3943	13.9003				0.494989	0.838704	1.08423	O35071	KIF1C_MOUSE	Kif1c	Kinesin-like protein KIF1C
17.0476	17.6131	16.7076	16.3868	15.9929	15.6523	17.1242	15.6427				0.980757	0.835754	1.91122	Q61233	PLSL_MOUSE	Lcp1	Plastin-2
15.2405	15.1811	14.6177	14.6904	14.9267	12.303	14.7704	14.3979				0.63003	0.832909	1.32176	Q9R0N5	SYT5_MOUSE	Syt5	Synaptotagmin-5
14.7209	15.0464	14.891	15.3408	13.9274	13.4066	14.8052	14.5387				1.29721	0.830328	2.44043	Q9WV32	ARC1B_MOUSE	Arpc1b	Actin-related protein 2/3 complex subunit 1B
15.9269	17.3787	15.4879	15.754	15.1145	15.7471	15.9693	14.4325				0.735407	0.821013	1.5015	P28798	GRN_MOUSE	Grn	Progranulin
15.1683	16.5364	15.3026	15.1212	14.681	15.0813	15.5231	13.5766				0.748574	0.816621	1.52372	Q9WUU7	CATZ_MOUSE	Ctsz	Cathepsin Z
13.6319	13.8244	13.6347	13.7295	13.2999	12.2649	12.3241	13.6911				1.18839	0.810111	2.2571	P83093	STIM2_MOUSE	Stim2	Stromal interaction molecule 2
12.2215	14.2216	14.0147	14.6294	14.1732	12.2738	12.1956	13.2114				0.528389	0.808265	1.14396	P21661	NEC2_MOUSE	Pcsk2	Neuroendocrine convertase 2
15.3977	15.806	15.4868	15.4246	15.3461	14.1873	15.2331	14.1344				1.251	0.803548	2.36234	Q9CQT7	DESI1_MOUSE	Desi1	Desumoylating isopeptidase 1
15.2499	15.0931	15.9286	16.1579	16.0085	12.1967	15.5981	15.42				0.381994	0.80153	0.875522	P70245	EBP_MOUSE	Ebp	3-beta-hydroxysteroid-Delta(8),Delta(7)-isomerase
14.9497	12.6689	14.8242	14.1219	14.5252	13.2323	12.1788	13.4335				0.517064	0.798709	1.12379	Q8BGA9	OXA1L_MOUSE	Oxa1l	Mitochondrial inner membrane protein OXA1L
13.3156	15.576	13.7832	13.7909	13.7494	14.2303	12.1211	13.1827				0.548522	0.79556	1.17962	Q99J85	NPTXR_MOUSE	Nptxr	Neuronal pentraxin receptor
16.0094	17.1043	14.8821	15.5308	12.4233	16.5206	16.8412	14.5836				0.293999	0.789442	0.703414	A2AF31	A2AF31_MOUSE	Tmsb15b2	Thymosin beta
14.2924	14.3525	13.9296	13.5978	13.67	13.5295	12.4483	13.3702				1.28151	0.788586	2.41385	Q7TNV1	TLC3B_MOUSE	Tlcd3b	Ceramide synthase
12.8048	12.2984	12.8949	13.8838	12.6879	12.0903	11.8088	12.15				1.07899	0.786197	2.07447	Q9R233	TPSN_MOUSE	Tapbp	Tapasin
15.2251	15.624	14.2821	14.1309	13.9465	13.7449	15.8188	12.6697				0.465181	0.770527	1.03024	Q8VEL9	REM2_MOUSE	Rem2	GTP-binding protein REM 2
13.6377	14.4136	14.0396	14.3085	13.8426	14.1095	13.4138	11.9515				0.738663	0.7705	1.507	Q64387	PNOC_MOUSE	Pnoc	Prepronociceptin
16.3134	17.9029	16.1671	11.601	12.1136	16.3081	17.7033	12.8043				0.152621	0.763808	0.399029	P59648	FXYD7_MOUSE	Fxyd7	FXYD domain-containing ion transport regulator 7
14.5429	13.3236	15.0166	13.9785	14.5772	13.8665	12.9536	12.4137				0.596993	0.762674	1.26454	Q9CQI7	RU2B_MOUSE	Snrpb2	U2 small nuclear ribonucleoprotein B''
15.8686	17.3536	15.9233	16.1325	15.6578	15.5671	15.8104	15.1947				1.05974	0.762024	2.04244	P70232	NCHL1_MOUSE	Chl1	Neural cell adhesion molecule L1-like protein
12.7735	13.1734	13.3347	12.129	11.4736	11.5021	13.0523	12.3443				0.816485	0.759595	1.63776	Q8BG58	P4HTM_MOUSE	P4htm	Transmembrane prolyl 4-hydroxylase
16.5872	17.5836	17.2743	16.2096	16.2126	16.133	16.5086	15.7797				1.13742	0.755183	2.17186	O35639	ANXA3_MOUSE	Anxa3	Annexin A3
17.0289	18.8242	17.112	17.3362	16.8462	16.7684	17.261	16.4053				0.826404	0.755098	1.65435	Q60870	REEP5_MOUSE	Reep5	Receptor expression-enhancing protein 5
13.8714	12.1519	14.3498	14.2539	14.195	12.1514	11.0078	14.261				0.339156	0.752925	0.793004	Q8K009	AL1L2_MOUSE	Aldh1l2	Mitochondrial 10-formyltetrahydrofolate dehydrogenase
12.8846	13.2593	13.6436	12.2807	12.7559	11.1587	12.2915	12.856				0.76338	0.75154	1.54867	Q80YQ8	RMD5A_MOUSE	Rmnd5a	E3 ubiquitin-protein ligase RMND5A
15.7454	16.0541	15.0364	15.2063	15.4845	14.8726	13.2236	15.4604				0.61188	0.750287	1.29039	Q9CQU3	RER1_MOUSE	Rer1	Protein RER1
14.1553	14.968	13.4359	14.2759	13.133	12.2333	14.9071	13.584				0.54005	0.7444	1.16465	Q3UPL5	CK096_MOUSE	Ag2	Uncharacterized protein C11orf96 homolog
14.1931	12.6381	14.5258	14.3797	14.3312	11.7679	12.0377	14.6249				0.373063	0.743767	0.858498	O35488	S27A2_MOUSE	Slc27a2	Long-chain fatty acid transport protein 2
15.0596	14.8456	14.9612	16.0594	14.186	14.6656	14.7159	14.4028				1.28505	0.738881	2.41984	Q60766	IRGM1_MOUSE	Irgm1	Immunity-related GTPase family M protein 1
18.7991	19.8604	18.6042	18.5741	18.0183	18.3946	19.0382	17.4391				0.809873	0.736903	1.62669	P08226	APOE_MOUSE	Apoe	Apolipoprotein E
15.1308	16.4942	15.5284	15.282	14.9596	14.9964	15.198	14.3425				1.06673	0.734735	2.05407	P29416	HEXA_MOUSE	Hexa	Beta-hexosaminidase subunit alpha
16.5697	17.3012	16.169	16.2952	15.7131	15.7454	16.5679	15.3806				1.06206	0.732015	2.04631	P97429	ANXA4_MOUSE	Anxa4	Annexin A4
14.5315	15.3525	13.5941	12.4386	13.0699	12.3999	15.2756	12.2569				0.3309	0.728639	0.776837	Q8R1H0	HOP_MOUSE	Hopx	Homeodomain-only protein
13.0728	14.3115	12.3446	12.1173	12.027	11.8689	12.1031	12.9711				0.618069	0.718996	1.3011	Q91YY4	ATPF2_MOUSE	Atpaf2	ATP synthase mitochondrial F1 complex assembly factor 2
13.8375	14.451	13.3685	14.1445	14.3922	13.5611	11.7383	13.2368				0.558087	0.718307	1.19648	Q9ET01	PYGL_MOUSE	Pygl	Glycogen phosphorylase, liver form
14.8093	16.0701	15.1094	15.607	14.8644	14.6213	14.8476	14.3896				1.27305	0.718244	2.39956	Q9Z0J0	NPC2_MOUSE	Npc2	NPC intracellular cholesterol transporter 2
16.2187	17.4497	16.5653	16.0453	15.3239	16.1549	16.5068	15.462				0.843316	0.707863	1.68259	P51910	APOD_MOUSE	Apod	Apolipoprotein D
17.625	18.9002	17.4503	17.1798	17.0829	17.2018	17.7127	16.3319				0.724672	0.706519	1.48335	P51880	FABP7_MOUSE	Fabp7	Fatty acid-binding protein, brain
13.9161	12.3423	14.929	14.8645	13.8547	12.5658	12.561	14.2507				0.419545	0.704952	0.946176	Q9Z329	ITPR2_MOUSE	Itpr2	Inositol 1,4,5-trisphosphate-gated calcium channel ITPR2
13.4914	13.723	14.3904	14.3831	13.4604	12.1026	14.0461	13.5713				0.71863	0.701882	1.47312	Q9R0N8	SYT6_MOUSE	Syt6	Synaptotagmin-6
15.6541	16.1907	14.5276	15.5224	15.7646	12.5858	15.6974	15.0395				0.369861	0.701879	0.852372	Q8BXV2	BRI3B_MOUSE	Bri3bp	BRI3-binding protein
14.294	14.4942	14.1774	14.1774	14.3634	14.1566	11.1754	14.6671				0.369961	0.695093	0.852563	Q6IMP4	PANX2_MOUSE	Panx2	Pannexin-2
14.5439	15.2566	13.8465	14.0809	13.8684	13.3266	14.3367	13.4287				0.905912	0.69185	1.78687	P51432	PLCB3_MOUSE	Plcb3	1-phosphatidylinositol 4,5-bisphosphate phosphodiesterase beta-3
14.3777	11.7672	13.4144	14.6066	12.3586	12.2716	12.4175	14.3646				0.363525	0.688384	0.840216	Q9ESP1	SDF2L_MOUSE	Sdf2l1	Stromal cell-derived factor 2-like protein 1
16.5365	18.2513	17.1248	16.6501	16.0591	16.7238	17.391	15.6376				0.590674	0.687806	1.25354	Q9WVA4	TAGL2_MOUSE	Tagln2	Transgelin-2
15.4263	15.5893	15.4575	14.8365	12.3359	15.6351	15.7075	14.8904				0.367496	0.685194	0.84784	Q8K353	CYTM1_MOUSE	Cystm1	Cysteine-rich and transmembrane domain-containing protein 1
13.7622	13.2061	13.6661	13.1541	13.2961	12.6707	11.9199	13.1632				1.01388	0.684639	1.96624	Q3U3R4	LMF1_MOUSE	Lmf1	Lipase maturation factor 1
12.6439	13.2448	13.3543	13.7153	12.6881	12.4817	11.4556	13.6195				0.655799	0.678366	1.36607	Q61315	APC_MOUSE	Apc	Adenomatous polyposis coli protein
13.9966	14.3068	13.9803	14.374	13.5238	12.3861	14.7773	13.2582				0.642631	0.678047	1.34346	P18654	KS6A3_MOUSE	Rps6ka3	Ribosomal protein S6 kinase alpha-3
16.3787	17.5922	16.0805	15.9692	15.3309	16.3554	16.8135	14.8186				0.528716	0.675563	1.14454	P28667	MRP_MOUSE	Marcksl1	MARCKS-related protein
19.1052	20.5654	18.6432	19.0319	18.6201	18.7872	19.1538	18.083				0.684766	0.675385	1.41558	P18242	CATD_MOUSE	Ctsd	Cathepsin D
14.949	14.2218	14.6939	14.6009	14.9161	14.3447	11.6013	14.9101				0.360904	0.673332	0.835173	Q9Z108	STAU1_MOUSE	Stau1	Double-stranded RNA-binding protein Staufen homolog 1
13.8551	11.9113	14.877	14.4298	14.7354	11.8873	12.8013	12.9818				0.319615	0.666825	0.754592	Q60760	GRB10_MOUSE	Grb10	Growth factor receptor-bound protein 10
17.1861	18.1732	16.656	17.1651	16.8265	16.5112	16.8907	16.2884				0.985098	0.665879	1.91843	O89023	TPP1_MOUSE	Tpp1	Tripeptidyl-peptidase 1
14.3888	14.9198	13.8132	14.1515	14.3405	12.5075	14.387	13.3975				0.624399	0.660196	1.31204	Q8VEA4	MIA40_MOUSE	Chchd4	Mitochondrial intermembrane space import and assembly protein 40
13.6459	13.9574	13.8864	13.6958	13.7001	13.2853	12.3529	13.2148				1.18398	0.65809	2.24972	P41233	ABCA1_MOUSE	Abca1	Phospholipid-transporting ATPase ABCA1
12.5822	14.3734	12.3051	13.6013	12.8631	13.2351	12.13	12.0207				0.542922	0.653265	1.16973	P70445	4EBP2_MOUSE	Eif4ebp2	Eukaryotic translation initiation factor 4E-binding protein 2
18.1791	19.2799	17.9723	18.1433	17.6446	17.8304	18.3213	17.1661				0.857948	0.653022	1.707	P10605	CATB_MOUSE	Ctsb	Cathepsin B
14.4146	14.0904	13.9786	14.2813	11.8446	14.0544	14.7624	13.5012				0.467353	0.65055	1.0342	O88736	DHB7_MOUSE	Hsd17b7	3-keto-steroid reductase/17-beta-hydroxysteroid dehydrogenase 7
14.4598	15.2959	14.0894	14.4641	14.0732	14.0188	14.4368	13.2021				0.894182	0.644538	1.76735	Q9EQG7	ENPP5_MOUSE	Enpp5	Ectonucleotide pyrophosphatase/phosphodiesterase family member 5
16.2587	17.1073	15.6047	15.3155	15.3522	14.5575	17.0786	14.7336				0.403823	0.641058	0.916771	P08207	S10AA_MOUSE	S100a10	Protein S100-A10
13.7053	14.275	12.7509	12.9627	13.0041	11.742	13.2181	13.177				0.610443	0.63816	1.28789	Q923M0	PP16A_MOUSE	Ppp1r16a	Protein phosphatase 1 regulatory subunit 16A
13.5102	12.4679	13.2797	14.1492	12.3629	12.6305	12.1403	13.7324				0.607313	0.635194	1.28247	Q9EQQ2	YIPF5_MOUSE	Yipf5	Protein YIPF5
14.0315	12.9749	14.5054	14.3522	14.2044	12.5965	12.8951	13.6323				0.59775	0.63396	1.26586	Q80X95	RRAGA_MOUSE	Rraga	Ras-related GTP-binding protein A
14.7893	13.8926	14.5262	14.3097	14.7229	11.6364	14.4108	14.2283				0.371274	0.629846	0.855076	Q62219	TGFI1_MOUSE	Tgfb1i1	Transforming growth factor beta-1-induced transcript 1 protein
13.2204	14.003	14.0438	13.8156	13.6856	13.386	11.5134	13.9865				0.485519	0.627868	1.06715	Q80W54	FACE1_MOUSE	Zmpste24	CAAX prenyl protease 1 homolog
14.6305	15.4932	14.4186	14.8614	14.7593	14.8085	13.699	13.6284				0.778071	0.627132	1.57337	Q8VCC9	SPON1_MOUSE	Spon1	Spondin-1
12.8075	12.7919	12.4327	12.3078	12.3426	11.6129	11.3147	12.5661				1.00091	0.625893	1.94469	O88622	PARG_MOUSE	Parg	Poly(ADP-ribose) glycohydrolase
13.9424	14.399	13.1471	14.0034	13.586	12.7735	13.1125	13.5166				0.995004	0.625812	1.93488	P60755	MDGA2_MOUSE	Mdga2	MAM domain-containing glycosylphosphatidylinositol anchor protein 2
14.4388	14.0112	13.7779	14.4195	13.3563	12.184	14.3914	14.2184				0.547616	0.624355	1.17802	P49586	PCY1A_MOUSE	Pcyt1a	Choline-phosphate cytidylyltransferase A
13.7315	14.2496	13.0989	13.6438	13.663	13.8329	11.569	13.1683				0.502419	0.622644	1.09758	Q9D8Z2	TRIA1_MOUSE	Triap1	TP53-regulated inhibitor of apoptosis 1
15.3762	13.4374	14.5155	14.1373	14.12	14.4221	14.2062	12.2291				0.425682	0.622252	0.957589	Q9CR88	RT14_MOUSE	Mrps14	Small ribosomal subunit protein uS14m
15.1971	16.2413	15.2339	15.8149	14.9135	14.7927	15.2858	15.0336				1.19378	0.615407	2.26614	Q9JKW0	AR6P1_MOUSE	Arl6ip1	ADP-ribosylation factor-like protein 6-interacting protein 1
14.09	12.6574	14.0161	14.2711	14.1379	11.8557	12.9673	13.6445				0.439393	0.607305	0.982964	Q8VHN8	TIRR_MOUSE	Nudt16l1	Tudor-interacting repair regulator protein
16.018	16.0937	15.6989	16.0647	15.1765	14.9991	16.0544	15.2279				1.2709	0.604353	2.39592	Q52KR3	PRUN2_MOUSE	Prune2	Protein prune homolog 2
13.7692	15.1146	13.7929	14.0661	13.5633	13.6021	13.4937	13.6837				0.961284	0.600002	1.87888	Q5XKN4	JAGN1_MOUSE	Jagn1	Protein jagunal homolog 1
15.4031	16.7464	15.4577	15.4862	15.174	14.956	15.6391	14.9341				0.819558	0.597551	1.6429	Q9JI75	NQO2_MOUSE	Nqo2	Ribosyldihydronicotinamide dehydrogenase [quinone]
15.0748	16.3082	14.9349	14.3213	14.7734	14.8313	15.1965	13.4488				0.479407	0.597312	1.05609	Q9D1L9	LTOR5_MOUSE	Lamtor5	Ragulator complex protein LAMTOR5
14.2261	15.7868	14.5288	14.2659	13.8729	14.2524	14.6058	13.714				0.682109	0.590635	1.41105	Q5SSH8	NEUFC_MOUSE	Cyb5d2	Neuferricin
12.432	12.2129	11.4389	12.4657	11.4622	11.7076	11.6504	11.382				1.23372	0.586799	2.33322	Q3TAP4	AP5B1_MOUSE	Ap5b1	AP-5 complex subunit beta-1
16.3252	17.7573	16.1551	16.1734	15.8035	16.1926	16.5852	15.4876				0.611383	0.58556	1.28952	P28656	NP1L1_MOUSE	Nap1l1	Nucleosome assembly protein 1-like 1
14.441	14.6353	13.4918	14.7331	13.9805	13.9513	13.9345	13.0982				0.817792	0.584176	1.63994	Q8VE99	CC115_MOUSE	Ccdc115	Coiled-coil domain-containing protein 115
12.8444	13.4468	13.3144	12.9066	12.8978	12.8993	11.1465	13.2366				0.546368	0.582982	1.17582	Q9Z1S8	GAB2_MOUSE	Gab2	GRB2-associated-binding protein 2
13.6325	14.7571	13.8394	13.6336	13.241	13.6534	13.8202	12.8364				0.832383	0.577869	1.66433	Q80V26	IMPA3_MOUSE	Bpnt2	Golgi-resident adenosine 3',5'-bisphosphate 3'-phosphatase
20.3749	21.4289	20.7792	20.5725	20.3776	20.0033	20.4722	19.9911				1.16409	0.577791	2.21642	O08709	PRDX6_MOUSE	Prdx6	Peroxiredoxin-6
20.5111	21.3482	20.2554	20.2098	20.0075	20.0179	20.4848	19.5227				0.877981	0.572872	1.74038	P23927	CRYAB_MOUSE	Cryab	Alpha-crystallin B chain
13.873	14.7886	14.2032	14.0107	13.7661	13.0337	14.3287	13.4572				0.846973	0.572452	1.6887	O09159	MA2B1_MOUSE	Man2b1	Lysosomal alpha-mannosidase
15.3406	15.8026	15.5114	15.2748	15.1442	14.3083	15.3601	14.8278				1.16998	0.572228	2.22628	Q6PA06	ATLA2_MOUSE	Atl2	Atlastin-2
17.3168	18.1447	17.1693	17.3945	16.7257	16.554	17.8453	16.6199				0.746775	0.570086	1.52069	Q60854	SPB6_MOUSE	Serpinb6	Serpin B6
15.9695	16.6878	15.9305	15.8672	15.3689	15.7014	15.8301	15.2807				1.29706	0.56848	2.44018	Q8C7K6	PCYXL_MOUSE	Pcyox1l	Prenylcysteine oxidase-like
14.6141	15.9204	14.1109	13.981	14.0196	15.2571	15.0809	12.0017				0.268828	0.566742	0.652128	Q9CQ86	MIEN1_MOUSE	Mien1	Migration and invasion enhancer 1
15.6742	16.8932	16.2642	16.251	15.649	15.4089	15.9951	15.7633				1.0606	0.566586	2.04388	Q62443	NPTX1_MOUSE	Nptx1	Neuronal pentraxin-1
12.7269	13.389	13.1526	12.9708	12.2129	12.0555	13.0124	12.6974				1.13408	0.565295	2.16629	Q9Z1T6	FYV1_MOUSE	Pikfyve	1-phosphatidylinositol 3-phosphate 5-kinase
15.3991	16.6455	15.209	15.3853	15.1864	15.2758	15.3283	14.5898				0.742847	0.564631	1.51406	B2RXS4	PLXB2_MOUSE	Plxnb2	Plexin-B2
14.4126	13.9175	12.87	13.4127	12.0736	12.544	13.9702	13.7685				0.444051	0.5641	0.991545	Q80Y83	DIXC1_MOUSE	Dixdc1	Dixin
15.2367	14.9842	15.3396	14.0939	15.2331	15.1728	11.9064	15.0889				0.269118	0.56329	0.652726	Q9D0R8	LSM12_MOUSE	Lsm12	Protein LSM12
15.8927	17.2866	15.6177	15.8493	15.4877	16.1131	16.1892	14.6072				0.484785	0.562314	1.06582	P24668	MPRD_MOUSE	M6pr	Cation-dependent mannose-6-phosphate receptor
16.9863	18.286	17.2334	17.0036	16.9007	16.6733	17.2142	16.4782				0.80537	0.560724	1.61915	Q8VBV7	CSN8_MOUSE	Cops8	COP9 signalosome complex subunit 8
16.1922	17.6966	15.9059	15.8964	15.7998	15.9957	16.2672	15.3894				0.557731	0.559775	1.19585	P17047	LAMP2_MOUSE	Lamp2	Lysosome-associated membrane glycoprotein 2
14.9011	14.9403	13.7101	14.8185	14.1205	14.7778	12.803	14.4361				0.48545	0.558164	1.06702	Q9QYY8	SPAST_MOUSE	Spast	Spastin
12.3364	13.1487	13.0379	12.6596	12.2243	11.7781	12.6449	12.3111				1.13027	0.556046	2.15992	Q3UBZ5	MI4GD_MOUSE	Mif4gd	MIF4G domain-containing protein
11.3619	15.3287	13.7275	13.8773	13.9753	12.3582	12.5467	13.193				0.252439	0.555546	0.618153	P59913	PCMD1_MOUSE	Pcmtd1	Protein-L-isoaspartate O-methyltransferase domain-containing protein 1
17.7123	19.2371	17.638	17.8869	17.4165	17.7519	17.9974	17.0883				0.620161	0.555059	1.30472	Q8K0T0	RTN1_MOUSE	Rtn1	Reticulon-1
17.1736	18.1805	17.501	16.8995	16.8001	16.7491	17.0899	16.8977				0.996474	0.554481	1.93732	Q921I1	TRFE_MOUSE	Tf	Serotransferrin
14.1994	13.4321	13.8951	13.816	14.0499	12.2508	12.6677	14.1598				0.497699	0.55358	1.0891	Q3UQN2	FCHO2_MOUSE	Fcho2	F-BAR domain only protein 2
15.0464	16.0465	15.7337	15.7952	14.9851	15.0153	15.0564	15.3557				1.27158	0.55234	2.39706	Q91YH5	ATLA3_MOUSE	Atl3	Atlastin-3
12.8125	13.1243	13.3486	13.3036	10.8687	12.6526	13.664	13.1998				0.386049	0.55096	0.883224	Q8CC35	SYNPO_MOUSE	Synpo	Synaptopodin
14.0774	15.5306	12.8787	13.2916	14.5985	13.693	11.9843	13.301				0.287424	0.550351	0.690117	Q9CPV9	P2Y12_MOUSE	P2ry12	P2Y purinoceptor 12
14.6742	15.0982	14.7889	14.9827	15.1224	13.0346	14.118	15.068				0.50357	0.550198	1.09964	Q9ESK9	RBCC1_MOUSE	Rb1cc1	RB1-inducible coiled-coil protein 1
19.2267	20.3753	19.5019	19.6542	19.0453	18.9637	19.4624	19.0959				1.05683	0.547686	2.03761	Q8C522	ENDD1_MOUSE	Endod1	Endonuclease domain-containing 1 protein
12.6806	12.6576	12.971	12.8683	12.5524	12.909	11.935	11.5925				0.905742	0.547163	1.78658	Q8VCN5	CGL_MOUSE	Cth	Cystathionine gamma-lyase
13.3402	13.8091	13.8091	13.5386	11.722	13.693	13.3255	13.5746				0.534086	0.545508	1.15408	D3YUB6	BTBD8_MOUSE	Btbd8	BTB/POZ domain-containing protein 8
14.7802	14.7131	14.3569	14.4826	14.6569	14.2225	13.04	14.2341				0.7387	0.544866	1.50706	Q9D8P4	RM17_MOUSE	Mrpl17	Large ribosomal subunit protein bL17m
15.0447	11.7419	15.2294	15.1715	15.5342	11.9241	12.3229	15.2286				0.164973	0.544388	0.427468	Q9CY16	RT28_MOUSE	Mrps28	Small ribosomal subunit protein bS1m
16.2179	17.0691	16.3028	15.9852	15.6396	16.2912	15.9431	15.5307				0.955116	0.542602	1.86864	Q91XX1	Q91XX1_MOUSE	Pcdhgc3	Protocadherin gamma C3
13.7766	13.8516	13.1896	12.8798	13.4573	12.8059	11.8684	13.3979				0.583559	0.542024	1.24113	Q99PG2	OGFR_MOUSE	Ogfr	Opioid growth factor receptor
13.1527	13.5092	14.1917	14.2211	14.1633	12.3769	12.0411	14.3305				0.359882	0.540721	0.833203	A2AF47	DOC11_MOUSE	Dock11	Dedicator of cytokinesis protein 11
15.3941	15.9672	15.4129	13.2611	15.8557	15.0682	11.857	15.0974				0.19874	0.539256	0.503153	Q80YX1	TENA_MOUSE	Tnc	Tenascin
14.8714	14.6724	14.9084	14.6515	14.5384	14.9777	13.1369	14.2983				0.6465	0.538121	1.35011	Q6PE01	SNR40_MOUSE	Snrnp40	U5 small nuclear ribonucleoprotein 40 kDa protein
13.9238	12.4551	13.9751	14.3152	13.6712	12.1068	12.9572	13.7847				0.421007	0.537326	0.948899	Q8C525	M21D2_MOUSE	Mb21d2	Nucleotidyltransferase MB21D2
13.7213	14.5058	13.6328	15.0193	13.4809	13.9804	13.9488	13.3263				0.704073	0.535673	1.44843	P01901	HA1B_MOUSE	H2-K1	H-2 class I histocompatibility antigen, K-B alpha chain
16.3231	17.9124	15.9957	16.2008	15.8188	16.3913	16.9744	15.106				0.395458	0.535383	0.901024	Q62393	TPD52_MOUSE	Tpd52	Tumor protein D52
17.0631	17.6107	17.7769	17.7893	16.6982	17.4562	17.0089	16.9391				1.21223	0.53438	2.29711	P70271	PDLI4_MOUSE	Pdlim4	PDZ and LIM domain protein 4
13.6275	14.28	13.7138	13.6252	13.3654	13.6378	13.4975	12.6102				0.9854	0.533905	1.91893	O35684	NEUS_MOUSE	Serpini1	Neuroserpin
15.2752	16.3347	14.6807	14.9007	15.1246	14.9528	14.8109	14.1685				0.597079	0.533647	1.26469	P50429	ARSB_MOUSE	Arsb	Arylsulfatase B
15.0271	15.7977	14.8525	14.597	14.4017	14.6176	14.5219	14.6024				1.04824	0.532679	2.02333	O08914	FAAH1_MOUSE	Faah	Fatty-acid amide hydrolase 1
15.389	16.8716	15.591	15.8583	15.5878	15.6185	15.7764	14.6005				0.589914	0.531644	1.25222	P11627	L1CAM_MOUSE	L1cam	Neural cell adhesion molecule L1
14.2366	15.834	13.2034	13.3492	13.704	13.5341	14.3624	12.8989				0.335919	0.530922	0.786675	P55772	ENTP1_MOUSE	Entpd1	Ectonucleoside triphosphate diphosphohydrolase 1
15.0809	16.0689	14.9214	15.0862	14.7051	15.2792	15.1049	13.9467				0.640473	0.530397	1.33975	Q8BFR4	GNS_MOUSE	Gns	N-acetylglucosamine-6-sulfatase
15.3184	16.1313	15.4463	15.276	14.5632	14.9648	15.7463	14.7787				0.809292	0.529804	1.62572	Q6PGH2	JUPI2_MOUSE	Jpt2	Jupiter microtubule associated homolog 2
15.8093	17.4896	15.8627	15.6045	15.4279	15.9666	16.3945	14.859				0.429719	0.529533	0.965078	Q9CXP8	GBG10_MOUSE	Gng10	Guanine nucleotide-binding protein G(I)/G(S)/G(O) subunit gamma-10
16.3781	17.0549	16.0955	15.8965	15.8318	15.6976	16.2952	15.4903				0.871096	0.527546	1.72892	Q9D8S4	ORN_MOUSE	Rexo2	Oligoribonuclease, mitochondrial
16.8162	18.1788	17.2771	17.4352	16.8432	17.0553	17.1419	16.5586				0.849492	0.527088	1.6929	Q8VDP6	CDIPT_MOUSE	Cdipt	CDP-diacylglycerol--inositol 3-phosphatidyltransferase
14.5632	14.0486	14.4404	14.6771	14.4463	13.7622	13.3181	14.0974				0.97495	0.526325	1.90158	Q8BU88	RM22_MOUSE	Mrpl22	Large ribosomal subunit protein uL22m
14.1969	15.6402	14.0898	14.3825	14.5156	14.0738	12.7586	14.8607				0.394572	0.525203	0.89935	P59279	RAB2B_MOUSE	Rab2b	Ras-related protein Rab-2B
14.3743	14.9121	15.0784	14.7793	15.2382	12.9581	14.2763	14.5789				0.471666	0.523176	1.04204	Q9D7S7	RL22L_MOUSE	Rpl22l1	Ribosomal protein eL22-like 1
18.1077	19.1341	18.2402	18.0793	17.8387	18.2255	17.9076	17.4994				0.90988	0.522522	1.79347	Q9JIG8	PRAF2_MOUSE	Praf2	PRA1 family protein 2
14.0159	14.7593	13.503	13.7042	13.4651	13.8403	13.7908	12.797				0.692304	0.522277	1.42842	Q99J36	THUM1_MOUSE	Thumpd1	THUMP domain-containing protein 1
15.5052	17.5329	15.9103	16.0453	16.088	15.1939	17.0264	14.5969				0.319866	0.522148	0.755087	Q3UHL1	CAMKV_MOUSE	Camkv	CaM kinase-like vesicle-associated protein
12.8364	14.505	13.3371	14.0553	13.4352	12.3478	13.5391	13.3266				0.520044	0.521254	1.12911	P53808	PPCT_MOUSE	Pctp	Phosphatidylcholine transfer protein
15.4114	16.6371	14.8967	15.1598	15.4239	15.3783	15.2138	14.0083				0.458776	0.52016	1.01855	Q8CCS6	PABP2_MOUSE	Pabpn1	Polyadenylate-binding protein 2
13.5338	12.5444	13.5932	13.4246	13.6405	11.9147	11.9995	13.4675				0.443019	0.51842	0.989646	Q8K0T7	UN13C_MOUSE	Unc13c	Protein unc-13 homolog C
14.4181	14.1116	13.8861	14.2903	14.2888	11.6724	14.2925	14.3788				0.328035	0.518415	0.771205	Q9EST5	AN32B_MOUSE	Anp32b	Acidic leucine-rich nuclear phosphoprotein 32 family member B
13.9984	13.8395	14.0318	14.0557	14.6444	13.2513	12.0811	13.8775				0.422592	0.517747	0.951847	Q8VD12	Z385A_MOUSE	Znf385a	Zinc finger protein 385A
16.5044	17.8832	16.1424	16.4452	15.8503	16.8502	17.2229	14.99				0.347922	0.51545	0.810071	P62311	LSM3_MOUSE	Lsm3	U6 snRNA-associated Sm-like protein LSm3
15.958	17.333	16.1094	16.2037	16.0804	16.1046	16.2804	15.0791				0.580842	0.514883	1.23638	Q00493	CBPE_MOUSE	Cpe	Carboxypeptidase E
16.0419	16.302	15.0792	15.4916	14.8864	14.8579	16.4275	14.6838				0.475181	0.514756	1.04843	Q9JK92	HSPB8_MOUSE	Hspb8	Heat shock protein beta-8
14.0366	14.5624	13.683	13.8895	13.1199	13.7322	14.3911	12.873				0.631759	0.513819	1.32474	Q8CI70	LRC20_MOUSE	Lrrc20	Leucine-rich repeat-containing protein 20
12.6202	12.1319	12.2619	12.8221	11.9713	11.1976	12.141	12.4739				0.81509	0.513068	1.63542	Q80TE0	RPAP1_MOUSE	Rpap1	RNA polymerase II-associated protein 1
17.3415	18.5718	17.2309	17.2469	16.977	17.3606	17.6092	16.3974				0.572143	0.511744	1.22116	Q9CYZ2	TPD54_MOUSE	Tpd52l2	Tumor protein D54
15.5877	16.2722	15.5953	15.8139	15.4261	15.1055	15.6348	15.0596				1.288	0.510757	2.42484	P09055	ITB1_MOUSE	Itgb1	Integrin beta-1
13.8774	13.1804	13.4066	13.9654	14.2267	12.4926	11.8507	13.8191				0.37834	0.510166	0.868569	P58064	RT06_MOUSE	Mrps6	Small ribosomal subunit protein bS6m
18.5346	19.3189	18.835	18.7398	18.2138	18.0886	18.8596	18.2272				1.10696	0.509782	2.12105	P26041	MOES_MOUSE	Msn	Moesin
17.0611	18.2392	16.6696	16.7955	16.3895	16.3364	17.4225	16.5781				0.538735	0.509739	1.16232	P56389	CDD_MOUSE	Cda	Cytidine deaminase
16.1258	15.2676	15.6036	14.7191	15.2894	15.044	15.2427	14.1062				0.592506	0.508435	1.25673	P58774	TPM2_MOUSE	Tpm2	Tropomyosin beta chain
18.1872	19.1956	17.9863	18.517	17.6665	17.678	18.9274	17.581				0.570711	0.508316	1.21865	Q9Z140	CPNE6_MOUSE	Cpne6	Copine-6
15.1197	16.0654	15.4404	15.4821	15.2565	14.637	15.0639	15.1213				1.11258	0.507204	2.13042	Q99J83	ATG5_MOUSE	Atg5	Autophagy protein 5
13.6477	13.3041	13.4453	13.7786	13.8941	12.2826	12.6736	13.2978				0.659541	0.506898	1.37248	Q9DCC7	ISC2B_MOUSE	Isoc2b	Isochorismatase domain-containing protein 2B
14.5712	15.6721	14.5361	14.6969	14.5031	14.433	14.9843	13.5297				0.587145	0.506559	1.24739	Q9ERE7	MESD_MOUSE	Mesd	LRP chaperone MESD
14.9767	17.0557	15.0714	15.4781	15.339	15.6942	15.451	14.0719				0.362611	0.506428	0.838458	Q9WTR5	CAD13_MOUSE	Cdh13	Cadherin-13
21.4707	22.6175	21.2904	21.3461	20.8151	20.8939	22.358	20.6323				0.447592	0.506345	0.998056	Q9CRB6	TPPP3_MOUSE	Tppp3	Tubulin polymerization-promoting protein family member 3
14.2696	14.9886	13.6212	13.3696	13.8207	13.5323	13.1216	13.7498				0.606663	0.506142	1.28134	P15208	INSR_MOUSE	Insr	Insulin receptor
19.793	20.8066	19.2555	19.2881	19.1147	19.4344	20.0104	18.5635				0.487631	0.505066	1.07096	P52760	RIDA_MOUSE	Rida	2-iminobutanoate/2-iminopropanoate deaminase
14.4127	16.4684	14.4171	14.2119	14.3168	14.5778	15.0587	13.5381				0.349913	0.504707	0.813935	Q9CZH7	MXRA7_MOUSE	Mxra7	Matrix-remodeling-associated protein 7
15.2249	16.1168	14.8442	15.4424	14.8943	15.0891	15.1856	14.4406				0.798203	0.504673	1.60714	Q9R0A0	PEX14_MOUSE	Pex14	Peroxisomal membrane protein PEX14
13.7211	15.2184	13.8387	13.5286	13.3032	13.6856	14.1209	13.1816				0.52872	0.503904	1.14455	O88668	CREG1_MOUSE	Creg1	Protein CREG1
17.5163	18.0649	17.1937	17.1838	17.186	16.378	17.0969	17.2855				0.866761	0.503058	1.72169	Q8BG39	SV2B_MOUSE	Sv2b	Synaptic vesicle glycoprotein 2B
11.7408	13.3143	12.6147	11.3666	11.4799	11.764	11.9958	11.7876				0.511522	0.502288	1.11389	P58242	ASM3B_MOUSE	Smpdl3b	Acid sphingomyelinase-like phosphodiesterase 3b
14.4469	14.4642	14.3284	14.3414	14.3866	14.3476	11.9709	14.8689				0.326734	0.501696	0.768645	Q9CWG8	NDUF7_MOUSE	Ndufaf7	Protein arginine methyltransferase NDUFAF7, mitochondrial
14.1013	14.783	14.1167	14.3362	14.0059	14.2853	13.3159	13.7285				0.985599	0.500412	1.91926	Q9Z0M5	LICH_MOUSE	Lipa	Lysosomal acid lipase/cholesteryl ester hydrolase
17.4924	18.7979	17.8403	17.5833	17.3171	17.5919	17.671	17.134				0.760824	0.499958	1.54436	Q8R5J9	PRAF3_MOUSE	Arl6ip5	PRA1 family protein 3
14.4435	14.5584	13.7112	14.2101	13.6266	13.5247	14.0707	13.7046				1.18197	0.499141	2.24635	Q8K1I7	WIPF1_MOUSE	Wipf1	WAS/WASL-interacting protein family member 1
15.8955	17.0373	14.9821	14.9773	15.3254	15.2255	15.7016	14.6435				0.412157	0.499035	0.932387	Q9R013	CATF_MOUSE	Ctsf	Cathepsin F
16.2963	17.3651	16.3691	16.3773	16.1054	16.088	16.3129	15.9107				0.948195	0.497675	1.85714	O70252	HMOX2_MOUSE	Hmox2	Heme oxygenase 2
14.4346	15.4429	13.9639	14.1232	13.9579	14.3846	14.4004	13.2317				0.535178	0.497495	1.15601	Q60648	SAP3_MOUSE	Gm2a	Ganglioside GM2 activator
15.0278	16.284	14.7762	14.8512	14.852	14.7864	14.9895	14.3261				0.617346	0.496312	1.29985	Q99JX3	GORS2_MOUSE	Gorasp2	Golgi reassembly-stacking protein 2
16.2682	17.0711	16.1388	16.039	15.8042	16.3488	16.047	15.3322				0.768666	0.496235	1.55756	Q9R111	GUAD_MOUSE	Gda	Guanine deaminase
16.4781	17.5402	16.4733	16.2537	16.085	16.7185	16.8528	15.1097				0.452088	0.494826	1.00631	Q8C8T8	TSR2_MOUSE	Tsr2	Pre-rRNA-processing protein TSR2 homolog
19.397	20.4576	18.9476	18.7321	18.8311	19.2765	19.1756	18.2818				0.507762	0.492309	1.10716	Q80UW2	FBX2_MOUSE	Fbxo2	F-box only protein 2
13.2555	13.6229	13.5175	12.7202	13.0573	11.5561	13.419	13.1227				0.479086	0.490207	1.05551	Q8VHI3	OFUT2_MOUSE	Pofut2	GDP-fucose protein O-fucosyltransferase 2
12.8624	12.8769	13.5887	13.6279	13.4282	11.402	12.8115	13.3558				0.421037	0.489588	0.948953	Q3UZV7	ELAP2_MOUSE	Elapor2	Endosome/lysosome-associated apoptosis and autophagy regulator family member 2
13.7714	15.2481	14.073	13.5713	13.3454	14.6374	14.0112	12.7136				0.380935	0.489036	0.873509	Q9CX60	LBH_MOUSE	Lbh	Protein LBH
21.1454	21.2399	22.4948	21.4051	20.5095	21.1903	21.4224	21.2133				0.62707	0.487388	1.31665	P03995	GFAP_MOUSE	Gfap	Glial fibrillary acidic protein
16.2149	17.1314	15.7062	15.9353	15.8018	15.8642	16.0066	15.367				0.690649	0.487043	1.4256	Q99KF1	TMED9_MOUSE	Tmed9	Transmembrane emp24 domain-containing protein 9
14.0717	15.2221	14.0211	15.0647	14.5484	14.0449	14.0463	13.7989				0.655753	0.485273	1.36599	Q9ERI2	RB27A_MOUSE	Rab27a	Ras-related protein Rab-27A
15.8197	16.6562	15.9647	16.1543	15.7291	15.7716	15.4311	15.7244				1.29693	0.484647	2.43996	Q8VBT0	TMX1_MOUSE	Tmx1	Thioredoxin-related transmembrane protein 1
14.3448	14.4558	13.4574	13.2277	13.6861	12.3366	14.742	12.7903				0.335064	0.482653	0.785003	P28867	KPCD_MOUSE	Prkcd	Protein kinase C delta type
14.4171	14.8002	13.7214	14.2718	13.7973	13.7687	14.0368	13.6772				1.05974	0.482617	2.04244	Q61809	LRRN1_MOUSE	Lrrn1	Leucine-rich repeat neuronal protein 1
18.8557	20.0621	18.6885	18.7556	18.3661	18.6766	19.0726	18.3165				0.621152	0.482519	1.30643	Q99P72	RTN4_MOUSE	Rtn4	Reticulon-4
13.0755	12.29	12.986	12.5857	12.7359	12.2632	11.8899	12.1262				0.964445	0.480497	1.88413	Q99N96	RM01_MOUSE	Mrpl1	Large ribosomal subunit protein uL1m
14.2271	15.2129	13.7459	13.9937	13.4419	14.1159	14.3406	13.3644				0.553993	0.479221	1.18927	P24638	PPAL_MOUSE	Acp2	Lysosomal acid phosphatase
18.4928	20.1909	18.3198	18.6097	18.0846	18.7343	19.2151	17.6625				0.377212	0.479164	0.866418	P62627	DLRB1_MOUSE	Dynlrb1	Dynein light chain roadblock-type 1
17.671	19.14	17.5858	17.6108	17.6434	17.3667	17.9198	17.1721				0.533219	0.476401	1.15254	O88531	PPT1_MOUSE	Ppt1	Palmitoyl-protein thioesterase 1
15.8581	16.2845	15.8302	15.3213	15.6194	15.2266	15.6523	14.8911				0.90373	0.476188	1.78324	Q3UE31	K0930_MOUSE		Uncharacterized protein KIAA0930 homolog
14.8296	15.0757	14.8779	15.1157	13.9907	14.3626	14.6132	15.0333				1.07169	0.474752	2.06233	Q6PAM0	AAKB2_MOUSE	Prkab2	5'-AMP-activated protein kinase subunit beta-2
14.5501	14.0038	14.3073	14.4324	14.3095	14.2251	12.9032	13.9596				0.661137	0.474074	1.37521	Q99NH0	ANR17_MOUSE	Ankrd17	Ankyrin repeat domain-containing protein 17
15.7894	16.238	15.6507	15.4534	15.7059	15.5078	15.0165	15.0056				1.00481	0.473897	1.95117	B2RXC2	B2RXC2_MOUSE	Itpkb	Kinase
13.2511	12.3034	13.5009	13.5471	13.6729	12.3924	12.7391	11.9087				0.448929	0.472344	1.00051	Q8K2Y7	RM47_MOUSE	Mrpl47	Large ribosomal subunit protein uL29m
14.0269	15.2527	14.1125	13.3229	13.6618	14.1343	14.7738	12.2583				0.296004	0.471705	0.707455	Q9D820	PRXD1_MOUSE	Prorsd1	Prolyl-tRNA synthetase associated domain-containing protein 1
14.5176	16.6735	14.2427	14.0704	14.2687	15.1075	15.5073	12.7341				0.218775	0.471628	0.546767	Q9D708	S10AG_MOUSE	S100a16	Protein S100-A16
15.0819	16.5064	14.9931	14.8314	14.3494	15.1678	15.5036	14.5108				0.444533	0.470313	0.992432	Q9WUB4	DCTN6_MOUSE	Dctn6	Dynactin subunit 6
13.2299	12.6038	13.9286	13.6841	14.2685	11.9173	11.4977	13.8819				0.255902	0.470272	0.625373	Q8C6G8	WDR26_MOUSE	Wdr26	WD repeat-containing protein 26
15.6485	16.179	15.5494	14.846	15.4599	14.7441	15.4702	14.6751				0.638536	0.468375	1.33641	Q8BGB7	ENOPH_MOUSE	Enoph1	Enolase-phosphatase E1
18.8508	20.2658	19.1174	18.9318	18.7495	18.6995	19.1872	18.663				0.633538	0.46665	1.32781	Q9ES97	RTN3_MOUSE	Rtn3	Reticulon-3
13.6034	14.8408	13.9092	14.3674	13.8219	14.1401	13.5676	13.3382				0.701975	0.46323	1.44486	Q3TFD2	PCAT1_MOUSE	Lpcat1	Lysophosphatidylcholine acyltransferase 1
14.9118	15.8602	14.633	14.9099	14.5308	14.6758	15.1799	14.0778				0.626452	0.462675	1.31559	Q99NB8	UBQL4_MOUSE	Ubqln4	Ubiquilin-4
15.3129	16.1643	14.919	14.7816	14.868	14.9954	15.1843	14.2822				0.593911	0.46199	1.25918	P16675	PPGB_MOUSE	Ctsa	Lysosomal protective protein
16.5613	17.5611	16.6883	16.726	16.4373	16.4229	16.4474	16.3819				1.0451	0.46181	2.0181	P70195	PSB7_MOUSE	Psmb7	Proteasome subunit beta type-7
14.6385	12.2267	14.6171	14.4004	14.664	12.4334	12.4101	14.5403				0.212932	0.458758	0.53414	Q8BHK1	NIPA1_MOUSE	Nipa1	Magnesium transporter NIPA1
19.0411	20.4538	18.8127	18.8439	18.7313	18.8118	19.6239	18.1497				0.408619	0.458723	0.925766	P14824	ANXA6_MOUSE	Anxa6	Annexin A6
13.9431	14.7574	13.5933	13.7284	13.6176	13.9294	13.2358	13.4073				0.748836	0.458009	1.52416	Q9CYS6	CB072_MOUSE		Uncharacterized protein C2orf72 homolog
13.9422	13.7962	14.2982	14.4458	14.1253	13.1119	13.3478	14.0655				0.76176	0.457963	1.54594	Q9CR60	GOT1B_MOUSE	Golt1b	Vesicle transport protein GOT1B
16.5552	17.2943	16.1706	16.4155	16.3442	16.1296	16.4772	15.6541				0.744078	0.457642	1.51614	P70670	NACAM_MOUSE	Naca	Nascent polypeptide-associated complex subunit alpha, muscle-specific form
13.1843	14.2811	11.8701	13.8289	12.6408	12.8165	13.769	12.1131				0.305532	0.456234	0.726575	Q9DBS9	OSBL3_MOUSE	Osbpl3	Oxysterol-binding protein-related protein 3
14.5935	15.3766	14.5147	14.6385	14.6831	14.0954	14.3021	14.2219				0.987159	0.455199	1.92186	P97813	PLD2_MOUSE	Pld2	Phospholipase D2
16.6375	17.335	16.7757	16.7392	16.7176	16.4805	16.0203	16.4486				1.11077	0.45508	2.12739	Q7M750	OPALI_MOUSE	Opalin	Opalin
16.7956	17.9984	16.6534	16.7042	16.5801	16.8669	17.0481	15.8382				0.497495	0.454583	1.08873	O08795	GLU2B_MOUSE	Prkcsh	Glucosidase 2 subunit beta
16.9284	18.3015	16.9852	17.0803	16.9291	17.0464	17.0747	16.4297				0.594588	0.453917	1.26036	Q810U4	NRCAM_MOUSE	Nrcam	Neuronal cell adhesion molecule
13.9774	15.1375	13.6682	13.7879	13.6115	14.0165	13.4399	13.6889				0.597129	0.453578	1.26478	Q9R257	HEBP1_MOUSE	Hebp1	Heme-binding protein 1
12.9048	13.3509	13.4713	13.6755	13.2372	12.9791	12.4495	12.9249				1.00875	0.45294	1.95771	Q6RI63	F120B_MOUSE	Fam120b	Constitutive coactivator of peroxisome proliferator-activated receptor gamma
16.275	16.8129	16.8294	17.2259	16.3071	16.2342	16.3818	16.411				1.19628	0.452243	2.27034	Q02105	C1QC_MOUSE	C1qc	Complement C1q subcomponent subunit C
14.6065	15.7162	14.8525	14.547	14.5265	14.5857	14.7632	14.0411				0.705454	0.451387	1.45077	Q6NS82	RETR2_MOUSE	Retreg2	Reticulophagy regulator 2
16.0466	17.6448	15.8434	15.7546	15.7655	15.0913	17.5007	15.1294				0.256604	0.450609	0.626833	Q9DBX3	SUSD2_MOUSE	Susd2	Sushi domain-containing protein 2
16.5267	17.3536	16.6346	16.4622	16.4683	16.1719	16.3043	16.2337				1.08426	0.449739	2.08324	Q9D328	NACHO_MOUSE	Tmem35a	Novel acetylcholine receptor chaperone
15.6557	16.4056	15.8154	15.7076	15.5239	15.4896	15.9325	14.8397				0.782088	0.449622	1.58011	Q9QZB9	DCTN5_MOUSE	Dctn5	Dynactin subunit 5
15.1543	15.5039	15.6064	15.4104	14.8917	15.0683	15.5324	14.3844				0.886614	0.449519	1.75476	Q78YZ6	SCOC_MOUSE	Scoc	Short coiled-coil protein
13.6014	14.1036	13.6115	13.004	13.356	13.1634	13.6618	12.3451				0.585524	0.448536	1.24456	O88811	STAM2_MOUSE	Stam2	Signal transducing adapter molecule 2
13.5347	13.5598	13.6217	13.0229	13.576	11.9818	13.5224	12.869				0.519474	0.44748	1.12809	P49070	CAMLG_MOUSE	Camlg	Guided entry of tail-anchored proteins factor CAMLG
16.9859	18.2524	16.7622	16.9636	16.8554	17.1837	17.1445	15.9917				0.458401	0.447207	1.01786	Q922R8	PDIA6_MOUSE	Pdia6	Protein disulfide-isomerase A6
14.5764	15.2808	14.2534	14.2524	14.181	14.2206	14.2031	13.9696				0.910093	0.447168	1.79382	Q91WE1	SNX15_MOUSE	Snx15	Sorting nexin-15
14.5542	15.256	13.5186	14.2924	14.344	13.8248	14.3524	13.3117				0.462093	0.447065	1.02461	Q9D6W8	BORC6_MOUSE	Borcs6	BLOC-1-related complex subunit 6
12.7833	13.5828	13.5722	13.7671	13.1754	12.65	12.8491	13.2478				0.862421	0.445778	1.71446	P97785	GFRA1_MOUSE	Gfra1	GDNF family receptor alpha-1
16.1278	17.2374	16.0783	16.0394	15.9374	16.3279	16.082	15.3534				0.58985	0.44553	1.2521	P08003	PDIA4_MOUSE	Pdia4	Protein disulfide-isomerase A4
13.7934	13.2618	13.192	12.8143	11.9021	12.7173	13.6605	12.9996				0.487214	0.445484	1.07021	Q08024	PEBB_MOUSE	Cbfb	Core-binding factor subunit beta
14.3113	14.2224	14.8072	14.7728	15.3004	14.2871	12.0099	14.7383				0.244996	0.44447	0.602562	P11862	GAS2_MOUSE	Gas2	Growth arrest-specific protein 2
14.9643	16.438	15.0792	15.3595	14.8407	15.3006	15.5406	14.3812				0.476434	0.444449	1.0507	P97371	PSME1_MOUSE	Psme1	Proteasome activator complex subunit 1
15.9345	16.3335	15.1031	14.8048	14.9032	15.1821	16.0104	14.3026				0.386895	0.444382	0.884828	Q9WU63	HEBP2_MOUSE	Hebp2	Heme-binding protein 2
13.3531	13.1705	13.7814	13.2371	13.338	12.2492	12.4312	13.747				0.535127	0.444173	1.15592	Q8CGA3	LAT4_MOUSE	Slc43a2	Large neutral amino acids transporter small subunit 4
17.6899	18.5713	17.5906	17.4832	17.4194	17.5837	17.829	16.7267				0.612783	0.44407	1.29195	P14211	CALR_MOUSE	Calr	Calreticulin
15.3145	16.5646	15.5397	16.0296	15.2228	15.7727	15.3026	15.3773				0.711604	0.443245	1.46121	P56528	CD38_MOUSE	Cd38	ADP-ribosyl cyclase/cyclic ADP-ribose hydrolase 1
14.0969	14.3907	14.1867	14.5967	13.9601	14.2372	13.4191	13.8842				1.14143	0.442627	2.17854	Q69Z26	CNTN4_MOUSE	Cntn4	Contactin-4
13.9268	14.6931	13.8172	14.4132	14.0953	12.8508	13.8642	14.2697				0.542775	0.442546	1.16947	Q8C8T7	ELFN1_MOUSE	Elfn1	Protein ELFN1
13.1496	12.5038	13.756	14.2355	13.2582	12.9355	11.6237	14.0577				0.293172	0.442432	0.701745	Q4VA53	PDS5B_MOUSE	Pds5b	Sister chromatid cohesion protein PDS5 homolog B
15.6726	17.0884	16.0669	16.336	15.8304	16.439	15.7748	15.3502				0.551431	0.442408	1.18475	P61458	PHS_MOUSE	Pcbd1	Pterin-4-alpha-carbinolamine dehydratase
16.6824	18.0426	16.4075	16.817	16.4319	16.5584	17.2621	15.935				0.432798	0.44053	0.97078	Q9CPW4	ARPC5_MOUSE	Arpc5	Actin-related protein 2/3 complex subunit 5
14.3837	14.9663	14.2473	14.1425	14.0462	13.5216	14.3417	14.0715				0.883098	0.439698	1.7489	A2RS43	A2RS43_MOUSE	Pcdh7	Protocadherin 7
15.5022	15.2431	15.4382	14.4171	14.9617	14.5259	14.7288	14.6277				0.819563	0.439098	1.64291	Q8CC86	PNCB_MOUSE	Naprt	Nicotinate phosphoribosyltransferase
16.2711	17.3517	16.4738	16.6362	16.0445	16.3111	16.5158	16.106				0.853563	0.438852	1.69969	P60904	DNJC5_MOUSE	Dnajc5	DnaJ homolog subfamily C member 5
14.4101	15.9978	13.8211	14.1914	14.0346	14.3877	14.9253	13.3232				0.315652	0.437377	0.746735	P09242	PPBT_MOUSE	Alpl	Alkaline phosphatase, tissue-nonspecific isozyme
13.8968	14.7634	13.8496	13.6462	13.6453	13.779	13.5839	13.3991				0.843415	0.437176	1.68276	Q8K0X8	FEZ1_MOUSE	Fez1	Fasciculation and elongation protein zeta-1
15.0823	15.2048	14.6654	14.6478	14.3789	14.303	15.0314	14.1409				0.914861	0.436504	1.80175	A2A6T1	CDR2L_MOUSE	Cdr2l	Cerebellar degeneration-related protein 2-like
17.1704	18.0573	17.2891	17.0158	16.8602	16.7786	17.6703	16.4794				0.59839	0.436	1.26697	P70202	LXN_MOUSE	Lxn	Latexin
13.9838	15.3103	14.1933	14.3813	14.2173	14.3496	14.7428	12.8154				0.369238	0.435916	0.851178	Q9D1F0	Q9D1F0_MOUSE	Rtl8b	Protein LDOC1
15.9845	16.9109	15.7984	15.915	15.7545	16.089	15.8196	15.2031				0.662736	0.435671	1.37795	Q8CF66	LTOR4_MOUSE	Lamtor4	Ragulator complex protein LAMTOR4
16.8772	17.9323	16.9248	16.9234	16.7835	16.7653	17.0711	16.3001				0.698783	0.434427	1.43944	O70435	PSA3_MOUSE	Psma3	Proteasome subunit alpha type-3
16.5147	17.1953	16.2443	16.0553	15.6972	16.3485	16.4864	15.7441				0.644401	0.433358	1.3465	P54818	GALC_MOUSE	Galc	Galactocerebrosidase
13.3677	13.9121	13.5224	13.8101	14.1833	12.2346	12.8777	13.5866				0.437466	0.432558	0.979408	Q99MR0	ACL6B_MOUSE	Actl6b	Actin-like protein 6B
13.8452	14.3365	13.9064	12.207	14.092	12.9067	13.1247	12.4426				0.31288	0.432279	0.741229	Q9CQD4	CH1B2_MOUSE	Chmp1b2	Charged multivesicular body protein 1B2
12.804	13.3279	13.7748	12.9089	13.5623	12.4637	12.1183	12.9469				0.517117	0.431112	1.12388	Q9ET77	JPH3_MOUSE	Jph3	Junctophilin-3
14.794	14.6608	14.7795	14.6401	14.5901	13.6107	14.3059	14.6444				0.906996	0.430837	1.78867	Q91VH6	MEMO1_MOUSE	Memo1	Protein MEMO1
14.9908	16.3632	14.951	15.2057	14.6866	15.2006	15.6974	14.2064				0.409791	0.429952	0.927961	P47867	SCG3_MOUSE	Scg3	Secretogranin-3
13.4484	13.9779	13.7385	13.5218	13.9763	13.4858	12.4545	13.0536				0.585952	0.429104	1.2453	Q8VC31	CCDC9_MOUSE	Ccdc9	Coiled-coil domain-containing protein 9
16.7207	17.2002	16.5546	16.7231	16.2827	16.6925	16.7334	15.774				0.811801	0.429051	1.62992	Q80UU9	PGRC2_MOUSE	Pgrmc2	Membrane-associated progesterone receptor component 2
12.3836	13.3926	13.9241	13.7131	13.6839	12.0026	12.8208	13.1905				0.380004	0.428927	0.871738	Q7TNF0	DOC2A_MOUSE	Doc2a	Double C2-like domain-containing protein alpha
13.918	15.1236	13.8552	13.4408	13.6746	13.9985	14.5373	12.4124				0.312799	0.428672	0.741067	P11859	ANGT_MOUSE	Agt	Angiotensinogen
13.6651	15.0068	12.698	12.285	13.0126	12.4168	13.0051	13.508				0.274713	0.428092	0.664214	P98156	VLDLR_MOUSE	Vldlr	Very low-density lipoprotein receptor
15.9187	15.8986	15.1892	15.1772	15.1548	14.4436	16.2892	14.5838				0.401679	0.42808	0.912741	Q9JLV1	BAG3_MOUSE	Bag3	BAG family molecular chaperone regulator 3
18.8438	19.088	20.6538	19.0724	18.0854	19.143	19.3477	19.3806				0.354438	0.425321	0.822697	P20152	VIME_MOUSE	Vim	Vimentin
18.4088	20.2526	19.0044	18.5059	18.6451	18.9298	19.2586	17.6416				0.328679	0.424107	0.772474	Q6ZWY8	TYB10_MOUSE	Tmsb10	Thymosin beta-10
18.0211	19.1705	17.7684	18.0038	17.3204	18.035	18.7217	17.1916				0.391788	0.423779	0.894092	P97352	S10AD_MOUSE	S100a13	Protein S100-A13
16.772	17.7303	16.7046	16.5293	16.5909	16.6223	16.7489	16.0819				0.660882	0.423047	1.37478	O08807	PRDX4_MOUSE	Prdx4	Peroxiredoxin-4
14.5767	15.102	14.1738	13.957	13.8002	14.4366	14.7749	13.1127				0.419935	0.421259	0.946902	Q6P6J9	TXD15_MOUSE	Txndc15	Thioredoxin domain-containing protein 15
14.5405	14.7492	14.0897	14.6533	14.4649	12.5978	14.7468	14.546				0.344938	0.419324	0.804274	Q3TYX3	SMYD5_MOUSE	Smyd5	Protein-lysine N-trimethyltransferase SMYD5
16.7576	18.1872	16.7926	16.649	16.1721	17.5087	17.706	15.3257				0.254355	0.418457	0.622151	Q9D0J8	PTMS_MOUSE	Ptms	Parathymosin
17.8207	19.5375	17.931	18.161	17.8731	18.3822	18.4785	17.0443				0.348095	0.418046	0.810408	O55022	PGRC1_MOUSE	Pgrmc1	Membrane-associated progesterone receptor component 1
15.185	15.8952	14.5955	14.5744	14.5756	14.9935	15.1172	13.8944				0.450361	0.417373	1.00314	Q3TYD4	ARSG_MOUSE	Arsg	Arylsulfatase G
15.0261	16.1022	15.3324	14.9575	15.2822	14.8329	14.7318	14.9054				0.701498	0.416464	1.44405	Q9R0Q3	TMED2_MOUSE	Tmed2	Transmembrane emp24 domain-containing protein 2
16.4536	17.2421	16.441	16.6286	16.1719	16.4599	16.5084	15.9598				0.928319	0.416324	1.82412	Q7TQ95	LNP_MOUSE	Lnpk	Endoplasmic reticulum junction formation protein lunapark
13.7071	14.5148	14.0839	14.3915	14.336	13.3148	13.3821	14.0027				0.651627	0.415406	1.35891	Q5SS80	DHR13_MOUSE	Dhrs13	Dehydrogenase/reductase SDR family member 13
17.3865	16.4076	17.39	17.3489	17.1395	16.333	16.2433	17.1572				0.557257	0.415002	1.19502	Q9R0N3	SYT11_MOUSE	Syt11	Synaptotagmin-11
15.6744	16.0813	15.8373	15.6556	15.6899	15.0513	15.7103	15.144				1.06886	0.413257	2.05762	Q9JHE3	ASAH2_MOUSE	Asah2	Neutral ceramidase
16.9988	17.8004	17.2106	16.9137	16.6828	16.5796	17.3579	16.6511				0.752755	0.413039	1.53077	O88456	CPNS1_MOUSE	Capns1	Calpain small subunit 1
14.6707	15.4571	15.3277	15.2706	14.804	14.8887	14.8003	14.584				1.16117	0.412247	2.21153	Q9R118	HTRA1_MOUSE	Htra1	Serine protease HTRA1
14.3911	15.13	14.2371	14.3841	14.0915	14.5048	14.6534	13.2473				0.5032	0.411343	1.09898	Q9D7E4	CS025_MOUSE		UPF0449 protein C19orf25 homolog
14.2479	14.5157	13.5597	14.2344	13.8337	14.0222	13.7536	13.3029				0.803413	0.411318	1.61588	Q6DFV7	NCOA7_MOUSE	Ncoa7	Nuclear receptor coactivator 7
14.4429	14.7717	14.7005	14.8393	14.7854	14.393	14.0525	13.8792				0.965009	0.411077	1.88507	Q8BTS4	NUP54_MOUSE	Nup54	Nuclear pore complex protein Nup54
18.6006	20.0062	18.1723	18.2993	18.111	18.5863	19.1939	17.5434				0.31687	0.410966	0.749152	Q63912	OMGP_MOUSE	Omg	Oligodendrocyte-myelin glycoprotein
14.0729	14.4079	13.8248	13.789	13.789	13.5565	13.7932	13.3141				1.18185	0.410449	2.24615	Q8BYI8	F234B_MOUSE	Fam234b	Protein FAM234B
15.1856	15.2677	15.0838	15.4236	14.5073	14.3288	15.3007	15.1829				0.809854	0.410241	1.62666	Q8CBC4	CNST_MOUSE	Cnst	Consortin
15.112	15.2078	14.615	15.0583	15.589	14.9838	12.7644	15.0208				0.263473	0.408768	0.641081	Q5F2E7	NUFP2_MOUSE	Nufip2	FMR1-interacting protein NUFIP2
14.9323	14.6694	15.4489	13.04	14.1869	14.3233	14.6013	13.3441				0.290918	0.408755	0.697191	P37804	TAGL_MOUSE	Tagln	Transgelin
16.0853	16.8399	16.1506	15.9353	15.7011	16.0119	16.1279	15.5377				0.842621	0.40814	1.68143	O35343	IMA3_MOUSE	Kpna4	Importin subunit alpha-3
15.2954	16.9813	15.6437	15.7133	15.3819	16.1322	15.8257	14.6622				0.361374	0.407917	0.836076	Q9JMF3	GBG13_MOUSE	Gng13	Guanine nucleotide-binding protein G(I)/G(S)/G(O) subunit gamma-13
12.9294	12.8014	12.3356	12.7548	13.0391	12.1344	11.7467	12.2708				0.651689	0.407566	1.35902	Q9D1I6	RM14_MOUSE	Mrpl14	Large ribosomal subunit protein uL14m
14.3698	12.2261	14.3532	14.0478	14.6812	12.2619	12.4469	13.9771				0.207134	0.407439	0.521535	Q80Z38	SHAN2_MOUSE	Shank2	SH3 and multiple ankyrin repeat domains protein 2
20.2788	21.7004	19.8489	19.5603	19.6067	20.1086	20.9443	19.1007				0.272931	0.407016	0.66056	P48036	ANXA5_MOUSE	Anxa5	Annexin A5
17.0186	17.8496	17.1762	17.1888	17.0321	16.8139	17.0373	16.7231				1.04985	0.40673	2.026	P37040	NCPR_MOUSE	Por	NADPH--cytochrome P450 reductase
14.5658	13.6352	14.6312	13.6376	13.7178	13.9818	14.1735	12.9709				0.481809	0.406444	1.06044	E9Q6B2	CC85C_MOUSE	Ccdc85c	Coiled-coil domain-containing protein 85C
15.2942	15.8794	15.0719	12.9122	15.1778	15.3238	15.7495	11.2816				0.123944	0.406245	0.331248	Q9JIX0	ENY2_MOUSE	Eny2	Transcription and mRNA export factor ENY2
14.2675	15.3095	14.0304	13.6035	13.7134	13.6656	14.3419	13.8671				0.464764	0.405735	1.02948	Q80WM5	HPLN3_MOUSE	Hapln3	Hyaluronan and proteoglycan link protein 3
16.3685	17.3565	16.5509	16.7999	16.3224	16.2483	16.4438	16.4412				0.937812	0.405013	1.83989	Q8BH66	ATLA1_MOUSE	Atl1	Atlastin-1
17.4203	18.2164	17.6612	17.4839	17.2048	17.191	17.5717	17.1945				1.02622	0.404961	1.98673	O08529	CAN2_MOUSE	Capn2	Calpain-2 catalytic subunit
16.4861	17.6331	16.2498	16.6379	16.2452	16.4274	16.5506	16.165				0.604651	0.404702	1.27785	P36536	SAR1A_MOUSE	Sar1a	Small COPII coat GTPase SAR1A
14.647	14.5071	14.6315	14.6395	14.5637	13.4886	14.8139	13.9422				0.639503	0.404179	1.33808	Q9D3P8	PLRKT_MOUSE	Plgrkt	Plasminogen receptor (KT)
14.1878	14.8267	14.0994	14.3157	13.7964	13.9784	14.2865	13.7529				1.02876	0.403849	1.99095	Q64152	BTF3_MOUSE	Btf3	Transcription factor BTF3
18.4297	19.3582	18.1621	18.0441	18.1159	18.2177	18.5701	17.4752				0.490595	0.403781	1.07631	P09103	PDIA1_MOUSE	P4hb	Protein disulfide-isomerase
13.8382	15.6106	14.2513	14.3365	13.9538	14.5676	14.7872	13.1143				0.318869	0.40343	0.753115	P16014	SCG1_MOUSE	Chgb	Secretogranin-1
12.6281	12.5168	13.2155	13.4153	12.558	12.4748	12.3102	12.8209				0.824588	0.4029	1.65131	Q9ESD7	DYSF_MOUSE	Dysf	Dysferlin
14.0165	15.6914	14.2713	13.2493	14.2681	13.0804	15.2115	13.0577				0.221766	0.40267	0.553202	Q8JZW4	CPNE5_MOUSE	Cpne5	Copine-5
15.4509	15.5149	15.4899	15.617	15.3411	15.1943	14.5833	15.3434				1.14553	0.402649	2.18539	Q6PEB6	PHOCN_MOUSE	Mob4	MOB-like protein phocein
16.2376	17.2127	16.1886	16.3515	16.1366	16.3833	16.4848	15.3758				0.53618	0.402444	1.15779	Q9D1Q6	ERP44_MOUSE	Erp44	Endoplasmic reticulum resident protein 44
16.949	17.9477	16.9705	16.8214	16.9525	16.6162	16.8613	16.6493				0.718738	0.402311	1.4733	Q78ZA7	NP1L4_MOUSE	Nap1l4	Nucleosome assembly protein 1-like 4
13.1154	12.8519	13.2202	12.6482	12.9401	11.6875	12.7133	12.8873				0.589574	0.40186	1.25162	Q99J23	GHDC_MOUSE	Ghdc	GH3 domain-containing protein
14.845	15.3191	14.5638	14.5495	14.2246	14.7076	14.7775	13.9624				0.740936	0.401283	1.51084	O35604	NPC1_MOUSE	Npc1	NPC intracellular cholesterol transporter 1
15.9427	20.2219	15.8197	16.6637	16.9303	16.9686	16.4662	16.6833				0.145846	0.399878	0.383244	P07724	ALBU_MOUSE	Alb	Albumin
17.2158	18.4449	17.1086	17.0919	17.0111	17.1574	17.4661	16.6274				0.491164	0.399776	1.07734	Q9Z2U1	PSA5_MOUSE	Psma5	Proteasome subunit alpha type-5
14.8494	15.4836	14.8953	14.272	14.7789	14.4905	14.7189	13.9184				0.59531	0.398429	1.26161	Q8VE88	F1142_MOUSE	Fam114a2	Protein FAM114A2
16.5855	16.5691	15.7664	15.1849	15.4615	14.9999	16.9178	15.1336				0.300238	0.398272	0.715968	Q62422	OSTF1_MOUSE	Ostf1	Osteoclast-stimulating factor 1
16.7788	18.4096	16.6094	16.7013	16.7823	16.8943	17.4506	15.7802				0.302186	0.397908	0.719877	G5E8G3	G5E8G3_MOUSE	Opcml	Opioid binding protein/cell adhesion molecule-like
16.6041	17.1048	16.616	16.5335	16.4303	16.2639	16.5588	16.015				1.18846	0.397597	2.25723	P12023	A4_MOUSE	App	Amyloid-beta precursor protein
17.0388	18.2034	16.5798	16.6152	16.8695	16.5127	17.5853	15.8795				0.324552	0.397572	0.764344	P29391	FRIL1_MOUSE	Ftl1	Ferritin light chain 1
13.4725	14.5508	13.1057	13.5727	12.8652	13.4898	13.7716	12.9862				0.481382	0.397263	1.05967	Q8JZR0	ACSL5_MOUSE	Acsl5	Long-chain-fatty-acid--CoA ligase 5
15.2639	15.8689	14.5812	14.5633	14.505	15.3248	14.6985	14.1624				0.448909	0.396632	1.00047	Q9EQ08	Q9EQ08_MOUSE	Sgsh	Heparan N-sulfatase
14.2556	14.7345	13.9366	14.9543	14.019	13.8385	13.8713	14.5664				0.669518	0.396485	1.38955	P35285	RB22A_MOUSE	Rab22a	Ras-related protein Rab-22A
14.2957	14.8275	13.9291	14.0846	13.7723	13.8097	14.5689	13.402				0.595815	0.39599	1.26249	P60840	ENSA_MOUSE	Ensa	Alpha-endosulfine
13.2037	13.6017	13.4135	13.4258	13.5648	12.921	11.8915	13.6842				0.419435	0.395787	0.945971	Q8K3R3	PLCD4_MOUSE	Plcd4	1-phosphatidylinositol 4,5-bisphosphate phosphodiesterase delta-4
14.9719	16.1352	14.8277	14.8787	15.2292	14.5122	15.0256	14.4705				0.493115	0.394009	1.08085	Q9JL04	FMN2_MOUSE	Fmn2	Formin-2
17.8232	19.2873	17.8132	17.667	17.8752	17.9324	18.4151	16.7932				0.326395	0.393697	0.767977	Q99PJ0	NTRI_MOUSE	Ntm	Neurotrimin
15.6324	16.9875	15.0232	15.2532	14.8214	15.3509	16.1049	15.0445				0.320001	0.39363	0.755355	P60824	CIRBP_MOUSE	Cirbp	Cold-inducible RNA-binding protein
13.2161	13.0865	13.5971	13.1496	12.7779	12.0818	13.2595	13.3559				0.592926	0.393545	1.25746	Q6P8J2	SAT2_MOUSE	Sat2	Thialysine N-epsilon-acetyltransferase
14.9229	14.7235	14.3494	14.8307	14.6861	13.0432	14.7412	14.7834				0.389175	0.393156	0.889148	Q99LD9	EI2BB_MOUSE	Eif2b2	Translation initiation factor eIF2B subunit beta
15.0622	16.5514	14.7749	15.1274	15.344	14.5199	15.7833	14.2962				0.313756	0.393147	0.742971	Q9Z0L0	TPBG_MOUSE	Tpbg	Trophoblast glycoprotein
18.2388	19.0819	17.9675	17.3991	17.3272	17.3902	18.5256	17.8774				0.38279	0.391737	0.877035	P55066	NCAN_MOUSE	Ncan	Neurocan core protein
14.8573	14.6201	14.7303	14.7887	14.9708	12.7263	14.7777	14.9558				0.299487	0.391416	0.71446	Q9D938	TM160_MOUSE	Tmem160	Transmembrane protein 160
17.7028	18.4621	17.8275	17.963	17.3367	17.1238	18.5334	17.3965				0.499091	0.391212	1.0916	Q99KC8	VMA5A_MOUSE	Vwa5a	von Willebrand factor A domain-containing protein 5A
15.9462	17.1924	16.1134	16.2181	15.9915	16.1435	15.9461	15.8244				0.65057	0.391181	1.3571	P61759	PFD3_MOUSE	Vbp1	Prefoldin subunit 3
16.7258	17.3742	16.51	16.1069	16.1568	16.6552	16.8186	15.5218				0.444797	0.391109	0.992918	Q9D1X0	NOL3_MOUSE	Nol3	Nucleolar protein 3
19.6117	20.6101	19.0671	19.0794	18.6808	19.4482	20.6035	18.0731				0.242128	0.390635	0.596526	Q9Z0F7	SYUG_MOUSE	Sncg	Gamma-synuclein
15.4878	16.879	14.9933	14.8605	15.0526	15.6875	15.778	14.141				0.270121	0.390386	0.654789	Q8K3C3	LZIC_MOUSE	Lzic	Protein LZIC
14.7091	15.4737	14.7589	14.7203	14.2222	14.6252	14.9446	14.3096				0.775948	0.390101	1.5698	Q91WK0	LRRF2_MOUSE	Lrrfip2	Leucine-rich repeat flightless-interacting protein 2
14.3553	14.4159	14.5768	14.0552	14.3157	13.8363	14.004	13.6872				1.1834	0.390007	2.24874	Q9DB26	PHYD1_MOUSE	Phyhd1	Phytanoyl-CoA dioxygenase domain-containing protein 1
17.7322	18.547	17.7054	17.8535	17.6739	17.5565	17.8182	17.2314				0.830435	0.389519	1.66108	Q9QY76	VAPB_MOUSE	Vapb	Vesicle-associated membrane protein-associated protein B
16.1307	17.5482	15.7575	16.318	15.7029	16.529	16.5626	15.4069				0.342448	0.388268	0.799426	Q9Z266	SNAPN_MOUSE	Snapin	SNARE-associated protein Snapin
13.5935	14.8735	14.2144	13.7604	13.5656	13.8867	14.2127	13.2248				0.497846	0.388016	1.08937	Q9DD02	HIKES_MOUSE	Hikeshi	Protein Hikeshi
13.9714	11.6866	13.8841	13.5493	13.5107	11.5447	13.17	13.3166				0.221174	0.387322	0.551932	O88653	LTOR3_MOUSE	Lamtor3	Ragulator complex protein LAMTOR3
17.052	17.8714	16.6403	16.4959	16.601	16.9347	17.1271	15.8497				0.408635	0.386771	0.925796	Q9CQ19	MYL9_MOUSE	Myl9	Myosin regulatory light polypeptide 9
18.5457	19.8298	18.3228	18.3405	18.2027	18.7043	18.9609	17.6263				0.358019	0.386129	0.829611	P10639	THIO_MOUSE	Txn	Thioredoxin
17.3556	18.0791	17.5499	17.4557	17.0621	17.388	17.3534	17.0946				1.10335	0.385571	2.11503	O55234	PSB5_MOUSE	Psmb5	Proteasome subunit beta type-5
16.4012	16.8441	16.2276	16.7048	16.4352	15.7865	16.4696	15.9452				0.873174	0.385319	1.73238	Q8BX94	OSBL2_MOUSE	Osbpl2	Oxysterol-binding protein-related protein 2
13.997	14.8745	14.3621	14.4015	13.8556	13.7773	14.2702	14.1922				0.896493	0.384946	1.7712	Q9CR29	CCD43_MOUSE	Ccdc43	Coiled-coil domain-containing protein 43
12.6275	13.1232	13.3507	12.1759	12.5027	12.6705	12.3713	12.197				0.65658	0.383979	1.36741	Q9EPU5	TNR21_MOUSE	Tnfrsf21	Tumor necrosis factor receptor superfamily member 21
18.0589	19.4569	17.7365	17.9256	17.4995	18.3042	18.4658	17.3736				0.34168	0.383689	0.797929	Q9CR51	VATG1_MOUSE	Atp6v1g1	V-type proton ATPase subunit G 1
15.6195	17.542	15.8571	15.8613	15.7233	16.4017	16.0112	15.2094				0.318164	0.383592	0.751717	Q56A07	SCN2B_MOUSE	Scn2b	Sodium channel regulatory subunit beta-2
13.5954	12.3082	13.8459	13.9338	14.0694	12.045	12.1897	13.8451				0.237324	0.383505	0.58638	Q6P6M7	SPCS_MOUSE	Sepsecs	O-phosphoseryl-tRNA(Sec) selenium transferase
14.0217	12.2282	13.6801	13.7531	13.6444	12.5375	12.5066	13.4628				0.322618	0.382922	0.760528	Q9CXD6	MCUR1_MOUSE	Mcur1	Mitochondrial calcium uniporter regulator 1
15.1162	15.826	14.8276	14.8488	14.6681	15.1828	15.2562	13.9845				0.458592	0.381765	1.01821	O35887	CALU_MOUSE	Calu	Calumenin
17.6544	19.0376	17.2779	17.2674	17.3304	17.6174	17.948	16.815				0.337635	0.381642	0.790032	Q99M71	EPDR1_MOUSE	Epdr1	Mammalian ependymin-related protein 1
15.3842	15.0945	15.4457	16.1524	15.2518	14.9252	15.5606	14.8148				0.650569	0.381081	1.3571	Q9QXA5	LSM4_MOUSE	Lsm4	U6 snRNA-associated Sm-like protein LSm4
14.5991	15.5286	14.812	14.5492	14.7077	14.8446	14.413	14.0014				0.616456	0.380582	1.29831	Q8R180	ERO1A_MOUSE	Ero1a	ERO1-like protein alpha
14.5262	15.0009	14.2045	14.4443	14.4048	14.1465	13.8383	14.2656				0.941458	0.380184	1.84595	Q99J45	NRBP_MOUSE	Nrbp1	Nuclear receptor-binding protein
16.1428	17.1187	16.0549	16.1243	15.9028	15.9054	16.3498	15.7623				0.640037	0.380125	1.339	Q8K0G5	EIPR1_MOUSE	Eipr1	EARP and GARP complex-interacting protein 1
15.2362	16.3946	14.9704	14.9074	14.7844	15.4881	16.0891	13.6288				0.244081	0.379567	0.600639	Q91ZP9	NECA2_MOUSE	Necab2	N-terminal EF-hand calcium-binding protein 2
15.124	16.3502	15.3999	15.5231	15.4023	15.4591	15.0686	14.9494				0.617629	0.379445	1.30034	Q8BHH2	RAB9B_MOUSE	Rab9b	Ras-related protein Rab-9B
16.9965	17.9199	16.794	17.0274	16.53	16.8256	17.33	16.5358				0.565869	0.379096	1.21016	Q9WTQ5	AKA12_MOUSE	Akap12	A-kinase anchor protein 12
15.8245	16.5857	15.7262	16.0151	15.6761	16.0139	15.4557	15.4905				0.818547	0.378819	1.64121	O55026	ENTP2_MOUSE	Entpd2	Ectonucleoside triphosphate diphosphohydrolase 2
14.2821	14.8637	14.6124	15.0173	14.9925	14.1971	13.7228	14.3481				0.578194	0.378726	1.23175	Q922S4	PDE2A_MOUSE	Pde2a	cGMP-dependent 3',5'-cyclic phosphodiesterase
14.4075	14.3005	14.0901	14.654	14.8374	12.6841	14.1467	14.2716				0.341849	0.378108	0.798258	B1AZP2	DLGP4_MOUSE	Dlgap4	Disks large-associated protein 4
16.3381	17.5668	16.4249	16.2228	16.3279	16.7044	16.5718	15.443				0.390609	0.376376	0.891862	O35405	PLD3_MOUSE	Pld3	5'-3' exonuclease PLD3
14.8918	15.4353	14.7355	15.0208	15.0455	14.5001	14.4493	14.585				0.946471	0.37588	1.85428	Q6P1I6	PSD2_MOUSE	Psd2	PH and SEC7 domain-containing protein 2
13.5602	14.0149	13.6962	12.4289	12.7132	12.2745	13.7461	13.4634				0.331279	0.375754	0.777582	E9Q3A7	E9Q3A7_MOUSE	Cdh19	Cadherin 19, type 2
15.3456	16.0126	15.2399	14.9053	14.7186	15.397	15.3156	14.5693				0.562411	0.375679	1.20408	Q9EQN3	T22D4_MOUSE	Tsc22d4	TSC22 domain family protein 4
13.3235	13.1821	13.1249	12.5849	12.1982	12.5124	12.9936	13.0151				0.712263	0.374023	1.46233	P63254	CRIP1_MOUSE	Crip1	Cysteine-rich protein 1
16.2742	16.9636	16.3295	16.4693	16.3533	16.0651	16.0893	16.0369				1.12679	0.372981	2.15411	Q9Z1Q2	ABHGA_MOUSE	Abhd16a	Phosphatidylserine lipase ABHD16A
17.8637	18.786	17.8628	17.9094	18.0847	17.6487	17.7722	17.4282				0.677214	0.372042	1.4027	Q9DC16	ERGI1_MOUSE	Ergic1	Endoplasmic reticulum-Golgi intermediate compartment protein 1
15.6791	17.1898	15.3005	15.6121	15.3257	15.5826	16.414	14.9716				0.298116	0.371898	0.711705	P21995	EMB_MOUSE	Emb	Embigin
18.3904	19.3636	18.0727	18.1251	17.9826	18.4083	18.589	17.4858				0.425881	0.371491	0.957959	Q60605	MYL6_MOUSE	Myl6	Myosin light polypeptide 6
15.086	16.061	14.8678	15.0159	14.8122	15.0908	15.1597	14.4826				0.553924	0.371368	1.18915	Q9D920	BORC5_MOUSE	Borcs5	BLOC-1-related complex subunit 5
14.7656	16.3572	15.0962	15.5027	15.3309	15.0201	15.4001	14.4854				0.407571	0.371311	0.923802	Q3UNH4	GRIN1_MOUSE	Gprin1	G protein-regulated inducer of neurite outgrowth 1
17.2681	18.5148	17.6177	17.323	17.3787	17.1336	17.4662	17.262				0.587072	0.370756	1.24726	Q9D387	LAMP5_MOUSE	Lamp5	Lysosome-associated membrane glycoprotein 5
13.9868	15.6021	14.3644	12.227	13.2016	14.2168	14.6238	12.6572				0.172878	0.370219	0.445449	P50543	S10AB_MOUSE	S100a11	Protein S100-A11
18.5239	19.6165	18.4695	18.3083	18.4342	18.6617	18.6463	17.6962				0.440427	0.369941	0.984869	P08113	ENPL_MOUSE	Hsp90b1	Endoplasmin
17.5258	18.095	17.7308	17.9421	17.3076	17.2268	17.4838	17.7995				1.08127	0.369008	2.07827	Q8VEH3	ARL8A_MOUSE	Arl8a	ADP-ribosylation factor-like protein 8A
17.3561	18.1855	17.0203	16.747	16.612	17.4011	18.0147	15.8059				0.265131	0.368757	0.644507	Q91VW3	SH3L3_MOUSE	Sh3bgrl3	SH3 domain-binding glutamic acid-rich-like protein 3
15.0612	11.8458	14.6482	15.1162	14.9457	12.6961	12.9735	14.5814				0.145554	0.368686	0.382561	O70496	CLCN7_MOUSE	Clcn7	H(+)/Cl(-) exchange transporter 7
17.4421	17.9058	17.0234	17.3454	17.2619	16.7134	17.5821	16.6872				0.613675	0.368043	1.29349	Q7TMS5	ABCG2_MOUSE	Abcg2	Broad substrate specificity ATP-binding cassette transporter ABCG2
17.4736	17.8302	17.1466	17.1371	16.9588	16.8264	17.2891	17.0421				0.989628	0.367751	1.92595	O08547	SC22B_MOUSE	Sec22b	Vesicle-trafficking protein SEC22b
14.5691	16.3062	15.2371	15.2064	15.2222	15.1007	15.0529	14.4733				0.408635	0.3674	0.925797	P97467	AMD_MOUSE	Pam	Peptidyl-glycine alpha-amidating monooxygenase
15.4036	15.8029	15.0727	14.9375	14.7765	14.7796	15.5313	14.6621				0.629283	0.366791	1.32047	Q9Z2M7	PMM2_MOUSE	Pmm2	Phosphomannomutase 2
17.1364	17.9545	16.9152	16.5918	16.5146	15.9541	18.3452	16.3172				0.245443	0.366713	0.603501	P07356	ANXA2_MOUSE	Anxa2	Annexin A2
21.0188	22.033	20.9097	20.7985	20.7696	21.2694	21.413	19.8433				0.345376	0.366159	0.805124	P08228	SODC_MOUSE	Sod1	Superoxide dismutase [Cu-Zn]
17.5543	18.2919	17.8639	17.4384	17.4267	17.1393	17.3292	17.7942				0.764932	0.364798	1.55128	Q9JL56	GDE1_MOUSE	Gde1	Glycerophosphodiester phosphodiesterase 1
16.1104	16.4345	15.9856	15.819	15.548	16.1155	15.9383	15.2888				0.794359	0.36474	1.6007	P70302	STIM1_MOUSE	Stim1	Stromal interaction molecule 1
14.8886	15.3995	14.9965	15.0824	14.9299	14.526	14.4395	15.0141				1.04422	0.3644	2.01665	Q69ZF3	GBA2_MOUSE	Gba2	Non-lysosomal glucosylceramidase
16.4479	17.5051	16.1024	16.0533	16.037	16.4499	16.8171	15.3478				0.337016	0.364223	0.788822	Q02819	NUCB1_MOUSE	Nucb1	Nucleobindin-1
13.739	12.6952	13.3897	11.6314	12.9554	12.7695	11.7865	12.4891				0.285113	0.363705	0.685426	Q80SY6	ADAL_MOUSE	Mapda	N6-Methyl-AMP deaminase
17.7181	18.1324	17.851	17.7362	17.5264	17.3269	17.9923	17.1373				0.888003	0.363701	1.75707	Q63844	MK03_MOUSE	Mapk3	Mitogen-activated protein kinase 3
13.8055	14.111	14.5363	14.5949	14.1397	13.4637	13.7566	14.2369				0.678863	0.362695	1.40551	Q8BGD5	CPT1C_MOUSE	Cpt1c	Palmitoyl thioesterase CPT1C
15.8863	16.5537	15.9399	15.9676	15.8915	15.8011	15.7553	15.4491				1.01925	0.36265	1.97516	Q64310	SURF4_MOUSE	Surf4	Surfeit locus protein 4
13.6395	13.9651	13.2098	13.2555	14.0449	11.58	13.1808	13.8141				0.253926	0.36253	0.621257	P63002	TLE5_MOUSE	Tle5	TLE family member 5
15.3681	15.1411	15.7342	15.0427	14.9796	15.0251	15.0783	14.7552				1.11833	0.361953	2.14001	Q8BTM8	FLNA_MOUSE	Flna	Filamin-A
15.9924	16.8599	16.3545	15.7629	15.9664	15.8011	16.1383	15.6174				0.658243	0.361596	1.37026	P97952	SCN1B_MOUSE	Scn1b	Sodium channel regulatory subunit beta-1
13.1154	12.6182	12.9438	13.421	12.954	13.3945	11.3029	13.0034				0.3079	0.360908	0.731307	O88520	SHOC2_MOUSE	Shoc2	Leucine-rich repeat protein SHOC-2
14.4903	14.9438	14.0314	14.3981	14.4867	13.919	14.0862	13.9329				0.773996	0.359683	1.56652	Q9CRA9	FGOP2_MOUSE	Fgfr1op2	FGFR1 oncogene partner 2 homolog
13.4479	13.75	12.8984	13.4776	13.3553	13.2251	12.1017	13.4532				0.446068	0.359636	0.995255	Q8K224	NAT10_MOUSE	Nat10	RNA cytidine acetyltransferase
15.001	15.262	14.5949	14.7881	14.8312	14.2707	14.9125	14.1946				0.752663	0.359279	1.53062	P36993	PPM1B_MOUSE	Ppm1b	Protein phosphatase 1B
13.8622	14.5056	14.2025	14.1786	14.1626	13.9925	13.7728	13.386				0.844156	0.358788	1.68399	Q9CT10	RANB3_MOUSE	Ranbp3	Ran-binding protein 3
16.0347	17.0791	16.0439	16.3903	16.0026	15.8474	16.4486	15.8145				0.592962	0.358733	1.25753	O35226	PSMD4_MOUSE	Psmd4	26S proteasome non-ATPase regulatory subunit 4
15.8596	16.1253	15.9837	15.7337	15.4865	15.5485	15.9316	15.3026				1.20702	0.358272	2.28835	Q9CZ28	SNF8_MOUSE	Snf8	Vacuolar-sorting protein SNF8
13.997	14.6921	13.6529	13.3463	13.9062	14.2007	14.0353	12.1139				0.259174	0.358079	0.632174	O54941	SMCE1_MOUSE	Smarce1	SWI/SNF-related matrix-associated actin-dependent regulator of chromatin subfamily E member 1
16.9943	17.8398	17.2532	17.1581	16.9908	16.8664	17.0752	16.8811				0.961232	0.357992	1.8788	O09061	PSB1_MOUSE	Psmb1	Proteasome subunit beta type-1
14.7494	15.3188	14.8935	14.3308	14.0596	14.4739	14.7211	14.6085				0.693454	0.357367	1.43038	Q9JJR8	TMM9B_MOUSE	Tmem9b	Transmembrane protein 9B
14.556	16.039	14.5911	15.3483	14.4519	15.1262	15.361	14.1716				0.338164	0.355912	0.791067	Q9D882	F241B_MOUSE	Fam241b	Protein FAM241B
15.5483	16.8016	15.3883	15.0384	15.0638	15.6603	16.1957	14.4341				0.271806	0.355655	0.65825	O35114	SCRB2_MOUSE	Scarb2	Lysosome membrane protein 2
15.284	16.4494	15.3884	15.0791	15.1299	15.3924	15.6094	14.6471				0.427491	0.35553	0.960947	P26339	CMGA_MOUSE	Chga	Chromogranin-A
13.6733	12.8432	13.4501	14.0828	13.8361	12.6966	12.8748	13.2212				0.440613	0.355202	0.985213	Q6KAU4	MB12B_MOUSE	Mvb12b	Multivesicular body subunit 12B
15.7836	16.1701	15.4173	15.6738	15.3094	15.3783	15.7972	15.1401				0.849527	0.354925	1.69296	Q01730	RSU1_MOUSE	Rsu1	Ras suppressor protein 1
14.6761	12.6947	13.0173	14.583	14.1622	13.7957	12.0327	13.5662				0.200494	0.353575	0.507007	Q9ERG0	LIMA1_MOUSE	Lima1	LIM domain and actin-binding protein 1
16.2436	17.092	15.7382	15.8344	16.0266	16.0612	16.1124	15.2937				0.432538	0.353574	0.970298	Q91W90	TXND5_MOUSE	Txndc5	Thioredoxin domain-containing protein 5
14.4524	15.0334	14.2781	14.0667	14.3238	14.0372	14.2482	13.8072				0.726923	0.353559	1.48716	Q9D868	PPIH_MOUSE	Ppih	Peptidyl-prolyl cis-trans isomerase H
19.0906	20.166	19.0088	19.0088	18.9443	19.141	19.4112	18.3644				0.438999	0.353378	0.982235	P27773	PDIA3_MOUSE	Pdia3	Protein disulfide-isomerase A3
15.5406	16.7106	15.3289	15.5586	15.5145	15.5228	15.4734	15.2187				0.502043	0.35231	1.0969	Q9WUD1	CHIP_MOUSE	Stub1	E3 ubiquitin-protein ligase CHIP
14.947	14.3282	14.1746	14.5061	14.5139	14.2579	13.187	14.5882				0.429871	0.352226	0.965361	Q9CQF0	RM11_MOUSE	Mrpl11	Large ribosomal subunit protein uL11m
15.3998	15.9617	15.4529	15.6854	15.4307	14.7637	15.9214	14.9761				0.574505	0.351976	1.2253	Q8BT60	CPNE3_MOUSE	Cpne3	Copine-3
12.7699	11.8138	12.2018	12.5774	12.8017	11.6314	11.3639	12.1608				0.406022	0.351242	0.920898	P97326	CADH6_MOUSE	Cdh6	Cadherin-6
13.89	14.1067	13.2141	13.2658	13.4689	13.0337	13.2459	13.3233				0.708228	0.351239	1.45548	Q9CQ40	RM49_MOUSE	Mrpl49	Large ribosomal subunit protein mL49
14.447	15.6482	14.3464	13.9893	14.8443	14.4619	14.1977	13.5229				0.327812	0.351004	0.770767	O54818	TPD53_MOUSE	Tpd52l1	Tumor protein D53
13.3102	13.5867	13.0063	12.9347	13.2276	11.5823	13.1777	13.4488				0.327478	0.350418	0.77011	Q6PD19	ARMD3_MOUSE	Armh3	Armadillo-like helical domain-containing protein 3
15.6956	16.7018	16.0296	15.6224	15.8698	15.6572	15.5425	15.5783				0.654286	0.350392	1.36347	P10518	HEM2_MOUSE	Alad	Delta-aminolevulinic acid dehydratase
16.4788	17.1234	17.1076	16.6634	16.1449	16.5131	16.7731	16.5439				0.844997	0.34955	1.6854	Q9DAW9	CNN3_MOUSE	Cnn3	Calponin-3
17.0586	18.2314	16.9727	17.1158	16.7166	17.2426	17.2483	16.7729				0.480093	0.349503	1.05733	O70439	STX7_MOUSE	Stx7	Syntaxin-7
15.4602	16.3872	15.6188	15.658	15.3224	15.2024	15.8183	15.3856				0.685271	0.348846	1.41644	Q6P9R2	OXSR1_MOUSE	Oxsr1	Serine/threonine-protein kinase OSR1
18.8737	19.7546	18.373	18.1588	18.459	18.6019	19.1464	17.5582				0.302317	0.348658	0.720139	P11404	FABPH_MOUSE	Fabp3	Fatty acid-binding protein, heart
15.5875	17.4498	16.4641	15.5	16.0703	14.8046	17.2247	15.5076				0.201454	0.348543	0.509113	Q8VHP7	ILEUB_MOUSE	Serpinb1b	Leukocyte elastase inhibitor B
16.3974	16.8998	16.4375	16.1667	16.171	16.021	16.3524	15.965				1.01809	0.347971	1.97323	O35474	EDIL3_MOUSE	Edil3	EGF-like repeat and discoidin I-like domain-containing protein 3
15.5471	16.507	15.6467	15.6089	15.5093	15.4656	15.7471	15.1958				0.658171	0.347963	1.37013	Q99KH8	STK24_MOUSE	Stk24	Serine/threonine-protein kinase 24
12.4149	12.2404	12.8173	13.8745	11.8191	11.7452	13.8354	12.5561				0.230787	0.347851	0.572499	Q8K1Y2	KPCD3_MOUSE	Prkd3	Serine/threonine-protein kinase D3
15.5096	15.735	16.1112	15.6866	15.3375	15.9256	15.2341	15.1546				0.800151	0.347675	1.61041	O88533	DDC_MOUSE	Ddc	Aromatic-L-amino-acid decarboxylase
15.0125	15.7725	15.2749	15.2046	14.9148	14.8398	15.032	15.0875				1.05145	0.3476	2.02867	Q9QYF1	RDH11_MOUSE	Rdh11	Retinol dehydrogenase 11
13.8449	13.7472	13.3161	13.8309	13.8697	12.9845	12.6577	13.8408				0.475514	0.346617	1.04903	Q3U1Y4	DEN4B_MOUSE	Dennd4b	DENN domain-containing protein 4B
14.592	14.3627	14.0836	14.4497	13.6368	14.266	14.5946	13.6042				0.619587	0.346562	1.30373	Q6PEE2	CTIF_MOUSE	Ctif	CBP80/20-dependent translation initiation factor
16.3485	16.9073	16.0244	15.8987	15.973	16.2186	16.4881	15.1131				0.410199	0.346533	0.928725	Q3TCN2	PLBL2_MOUSE	Plbd2	Putative phospholipase B-like 2
15.7679	16.6515	15.5256	15.5024	15.6337	15.5952	15.9214	14.9151				0.451008	0.345492	1.00433	Q99JB8	PACN3_MOUSE	Pacsin3	Protein kinase C and casein kinase II substrate protein 3
15.9791	17.1333	15.5558	15.7329	15.6742	15.9697	16.2832	15.0926				0.338469	0.345355	0.791662	Q9CQ22	LTOR1_MOUSE	Lamtor1	Ragulator complex protein LAMTOR1
15.266	16.5554	15.2848	15.2162	15.139	15.4334	15.5138	14.857				0.428496	0.344756	0.962812	Q9QWR8	NAGAB_MOUSE	Naga	Alpha-N-acetylgalactosaminidase
14.5338	15.2219	14.9106	14.7892	14.7275	14.6654	14.5013	14.1843				0.935134	0.344251	1.83544	Q9QZN4	FBX6_MOUSE	Fbxo6	F-box only protein 6
19.3174	20.068	19.3277	19.6375	19.0514	19.301	19.4418	19.1874				0.886595	0.342249	1.75473	Q8VBZ3	CLPT1_MOUSE	Clptm1	Putative lipid scramblase CLPTM1
15.0172	15.7349	14.888	15.2995	14.8106	14.745	15.5565	14.4608				0.526322	0.341705	1.14028	P51125	ICAL_MOUSE	Cast	Calpastatin
19.2616	20.37	19.0339	19.1044	19.1497	19.3397	19.5286	18.3863				0.369631	0.341418	0.851932	P20029	BIP_MOUSE	Hspa5	Endoplasmic reticulum chaperone BiP
14.1464	13.0093	14.4777	14.3682	12.1065	14.1673	14.1665	14.1959				0.221441	0.341376	0.552505	Q8BXQ2	PIGT_MOUSE	Pigt	GPI transamidase component PIG-T
15.5921	15.7236	15.1842	14.7361	15.0102	14.7466	15.4845	14.6318				0.540321	0.340745	1.16513	Q505B7	ARCH_MOUSE	Zbtb8os	Protein archease
17.1103	18.2096	17.279	17.3356	17.152	16.9326	17.2846	17.2024				0.629722	0.340731	1.32123	Q9R1P3	PSB2_MOUSE	Psmb2	Proteasome subunit beta type-2
14.8296	16.1197	14.6647	14.2997	14.7312	14.5291	15.216	14.0752				0.311289	0.340568	0.738064	Q8K4R4	PITC1_MOUSE	Pitpnc1	Cytoplasmic phosphatidylinositol transfer protein 1
14.5302	14.1008	14.2809	15.0311	15.0252	12.7928	14.1057	14.6625				0.263364	0.339208	0.640854	Q69Z99	ZN512_MOUSE	Znf512	Zinc finger protein 512
20.148	20.4485	20.1135	20.1671	19.9951	19.6039	20.1562	19.765				1.24217	0.339183	2.34746	Q03173	ENAH_MOUSE	Enah	Protein enabled homolog
14.946	15.5956	15.0778	14.6854	14.7717	14.9148	14.9792	14.2851				0.656632	0.338487	1.3675	Q8VHV1	BAALC_MOUSE	Baalc	Brain and acute leukemia cytoplasmic protein
15.4179	15.8048	15.3465	15.1586	15.2296	14.8209	15.2403	15.085				1.04665	0.337971	2.02069	Q921W4	QORL1_MOUSE	Cryzl1	Quinone oxidoreductase-like protein 1
14.7213	14.9942	14.0363	13.5995	14.4685	13.6663	14.1181	13.747				0.404854	0.337846	0.918707	Q8CBY0	GATC_MOUSE	Gatc	Glutamyl-tRNA(Gln) amidotransferase subunit C, mitochondrial
16.2843	17.2524	16.0225	15.3492	15.6408	16.1884	16.6046	15.1247				0.27384	0.337485	0.662424	Q9JJU8	SH3L1_MOUSE	Sh3bgrl	Adapter Sh3bgrl
13.9737	13.4962	13.5294	13.2849	13.4709	13.418	13.1169	12.929				0.881257	0.337352	1.74584	Q4LDD4	ARAP1_MOUSE	Arap1	Arf-GAP with Rho-GAP domain, ANK repeat and PH domain-containing protein 1
16.0243	17.0376	16.0234	15.9522	15.842	16.0543	15.9494	15.8433				0.601755	0.337119	1.27282	Q9CRY7	GDPD1_MOUSE	Gdpd1	Lysophospholipase D GDPD1
12.8343	14.4029	12.3674	12.5149	12.4588	12.0723	13.1001	13.1405				0.258072	0.336948	0.629885	Q9Z123	SEM4F_MOUSE	Sema4f	Semaphorin-4F
19.8427	20.8231	19.7385	19.8918	19.783	19.927	20.0928	19.1466				0.466861	0.336664	1.0333	P35564	CALX_MOUSE	Canx	Calnexin
14.476	15.8024	13.6384	14.0423	13.8	14.5231	14.6701	13.6206				0.256346	0.336331	0.626297	P17439	GBA1_MOUSE	Gba1	Lysosomal acid glucosylceramidase
16.7159	17.4999	16.8768	17.1789	16.6897	16.5648	17.1183	16.5541				0.759678	0.336181	1.54243	Q64442	DHSO_MOUSE	Sord	Sorbitol dehydrogenase
14.5279	15.527	14.3182	14.2657	14.4024	14.5674	14.6228	13.7053				0.407723	0.335201	0.924088	P50428	ARSA_MOUSE	Arsa	Arylsulfatase A
16.3906	15.9584	15.2818	15.7663	15.4464	15.2492	15.9291	15.4316				0.578593	0.335197	1.23245	P16627	HS71L_MOUSE	Hspa1l	Heat shock 70 kDa protein 1-like
13.0876	13.6188	13.905	13.699	14.1334	12.8973	12.1811	13.7593				0.297147	0.334809	0.709755	Q3TYP4	TM88B_MOUSE	Tmem88b	Transmembrane protein 88B
17.1224	17.8494	16.5361	16.924	16.9077	16.761	17.229	16.1958				0.424732	0.334553	0.955826	P70663	SPRL1_MOUSE	Sparcl1	SPARC-like protein 1
15.1552	16.7821	15.6865	15.5461	15.5575	15.3163	15.9511	15.0079				0.359696	0.334282	0.832845	Q9CZT8	RAB3B_MOUSE	Rab3b	Ras-related protein Rab-3B
17.0911	18.2569	17.1457	17.3394	17.167	17.0891	17.3472	16.8928				0.539204	0.334227	1.16315	P99026	PSB4_MOUSE	Psmb4	Proteasome subunit beta type-4
15.6036	16.8356	15.7887	15.5161	15.5096	15.9398	15.9641	14.9939				0.382899	0.334152	0.877242	Q6IRU2	TPM4_MOUSE	Tpm4	Tropomyosin alpha-4 chain
13.1784	15.9068	11.9165	13.2425	13.6129	12.1546	13.9007	13.2423				0.136616	0.333434	0.361516	P07309	TTHY_MOUSE	Ttr	Transthyretin
17.6037	18.4719	17.2542	17.0827	17.1807	17.6123	18.0078	16.2789				0.287345	0.333225	0.689957	P62869	ELOB_MOUSE	Elob	Elongin-B
17.7181	18.4224	17.8908	18.0121	17.7324	17.6669	17.8597	17.4521				0.993355	0.333062	1.93214	Q9R1P4	PSA1_MOUSE	Psma1	Proteasome subunit alpha type-1
19.1323	20.2053	19.1563	19.1544	18.9999	19.1426	19.4231	18.7518				0.510217	0.332716	1.11155	Q01853	TERA_MOUSE	Vcp	Transitional endoplasmic reticulum ATPase
14.9926	15.5461	15.0586	15.084	14.7164	14.954	15.1562	14.5239				0.899718	0.332704	1.77656	Q91V36	NRBP2_MOUSE	Nrbp2	Nuclear receptor-binding protein 2
16.5401	17.6693	16.2566	16.2274	15.9161	16.7868	17.0877	15.5731				0.280098	0.332436	0.67522	P56212	ARP19_MOUSE	Arpp19	cAMP-regulated phosphoprotein 19
15.0583	15.3456	15.7461	15.8374	16.2215	15.6155	13.3953	15.4262				0.206082	0.332218	0.519239	Q8CI59	STEA3_MOUSE	Steap3	Metalloreductase STEAP3
14.1949	14.3591	13.9893	14.3851	14.2667	13.3718	13.8019	14.1591				0.733451	0.332203	1.49819	Q9CQN7	RM41_MOUSE	Mrpl41	Large ribosomal subunit protein mL41
13.4627	13.2107	13.5281	13.7483	13.476	12.933	13.3191	12.8932				0.932543	0.332086	1.83114	Q9ERA0	TFCP2_MOUSE	Tfcp2	Alpha-globin transcription factor CP2
16.245	17.1647	16.2513	16.0126	16.0956	16.4023	16.0085	15.8392				0.549844	0.331982	1.18196	Q8K354	CBR3_MOUSE	Cbr3	Carbonyl reductase [NADPH] 3
13.6804	13.6001	13.5104	13.4389	13.5898	13.2803	12.4018	13.6302				0.528149	0.331944	1.14353	O55003	BNIP3_MOUSE	Bnip3	BCL2/adenovirus E1B 19 kDa protein-interacting protein 3
14.453	14.6268	14.2523	13.9737	14.4048	13.9552	13.9264	13.6942				0.806846	0.331294	1.62162	Q91ZM2	SH2B1_MOUSE	Sh2b1	SH2B adapter protein 1
15.7095	16.279	15.6611	15.7936	15.664	15.4852	15.6512	15.3217				1.04742	0.33027	2.02197	O35344	IMA4_MOUSE	Kpna3	Importin subunit alpha-4
15.8006	16.2463	15.593	16.0202	15.8347	15.4472	15.4782	15.5797				1.02775	0.330086	1.98927	Q62086	PON2_MOUSE	Pon2	Serum paraoxonase/arylesterase 2
15.8299	15.9238	14.872	15.165	15.2483	15.0336	15.5337	14.6561				0.473374	0.329737	1.04515	Q9JKL5	CHP3_MOUSE	Tesc	Calcineurin B homologous protein 3
15.3535	17.3995	15.3446	15.331	15.2853	15.638	16.1635	15.0246				0.233189	0.3293	0.57761	Q80SZ7	GBG5_MOUSE	Gng5	Guanine nucleotide-binding protein G(I)/G(S)/G(O) subunit gamma-5
17.6274	18.4656	17.1905	16.9815	17.1785	17.5185	17.9445	16.3074				0.286476	0.329024	0.688194	Q9CQM5	TXD17_MOUSE	Txndc17	Thioredoxin domain-containing protein 17
19.4509	21.3799	19.742	20.216	19.6243	20.6583	20.2185	18.9721				0.237425	0.328919	0.586595	Q9QXV0	PCS1N_MOUSE	Pcsk1n	ProSAAS
16.7152	17.8676	16.6604	16.9305	16.7727	16.6357	17.0256	16.4259				0.485663	0.328426	1.06741	Q8C0L0	TMX4_MOUSE	Tmx4	Thioredoxin-related transmembrane protein 4
14.2547	14.7047	13.8017	14.5251	14.0374	14.0782	14.0629	13.7962				0.782871	0.327862	1.58143	Q6TEK5	VKORL_MOUSE	Vkorc1l1	Vitamin K epoxide reductase complex subunit 1-like protein 1
16.3259	17.9648	16.4646	16.286	16.1279	16.8944	16.9567	15.7511				0.270634	0.327766	0.655843	Q3UWL8	Q3UWL8_MOUSE	Pfdn4	Prefoldin subunit 4
15.6936	16.2908	15.9324	15.7162	15.8624	15.5701	15.5255	15.3647				0.97041	0.3276	1.89404	Q8R146	ACPH_MOUSE	Apeh	Acylamino-acid-releasing enzyme
16.7427	18.0611	16.4996	16.5512	16.3721	16.9972	17.2272	15.9486				0.289965	0.327393	0.695264	Q9CQR2	RS21_MOUSE	Rps21	Small ribosomal subunit protein eS21
13.2698	14.0675	13.1488	13.367	12.6076	13.4189	13.5347	12.9829				0.506594	0.327242	1.10507	Q6PEE3	RIR2B_MOUSE	Rrm2b	Ribonucleoside-diphosphate reductase subunit M2 B
14.8475	15.7855	14.8576	15.0313	14.6943	15.1277	15.1401	14.2508				0.485272	0.327231	1.0667	P58404	STRN4_MOUSE	Strn4	Striatin-4
15.5971	15.8795	15.2748	15.2228	14.9434	15.2801	15.6982	14.7447				0.596133	0.326953	1.26305	Q9Z2L7	CRLF3_MOUSE	Crlf3	Cytokine receptor-like factor 3
17.7156	18.5322	17.7156	17.7913	17.5754	17.5712	17.8009	17.4997				0.771865	0.32686	1.56294	Q9Z2U0	PSA7_MOUSE	Psma7	Proteasome subunit alpha type-7
13.7632	12.3594	13.6565	13.397	13.683	13.1949	12.338	12.6545				0.315643	0.32644	0.746718	Q6P5G6	UBXN7_MOUSE	Ubxn7	UBX domain-containing protein 7
14.961	15.1645	15.164	15.2865	14.9531	14.7228	14.4225	15.1746				0.953888	0.32578	1.8666	P62342	SELT_MOUSE	Selenot	Thioredoxin reductase-like selenoprotein T
15.6256	16.1251	15.7414	16.337	15.9814	15.9446	15.3566	15.2445				0.606559	0.325547	1.28116	Q99JY8	PLPP3_MOUSE	Plpp3	Phospholipid phosphatase 3
15.734	16.3968	15.5088	15.6242	15.5394	15.7412	15.3886	15.2938				0.715057	0.325189	1.46706	Q9QZ08	NAGK_MOUSE	Nagk	N-acetyl-D-glucosamine kinase
17.2378	17.62	16.8383	16.7119	16.901	16.8166	16.9217	16.4695				0.678791	0.324812	1.40539	O70166	STMN3_MOUSE	Stmn3	Stathmin-3
15.044	14.739	15.0782	14.6565	14.6665	13.8405	14.8315	14.8802				0.57533	0.324794	1.22674	Q8K4I3	ARHG6_MOUSE	Arhgef6	Rho guanine nucleotide exchange factor 6
14.2002	15.3878	14.6765	14.4516	14.681	14.6782	14.3309	13.728				0.423883	0.324507	0.954248	Q8CAE9	PDXL2_MOUSE	Podxl2	Podocalyxin-like protein 2
16.2501	17.5266	15.7868	15.6356	15.5522	16.3934	16.3379	15.6219				0.27603	0.323417	0.666909	P11438	LAMP1_MOUSE	Lamp1	Lysosome-associated membrane glycoprotein 1
15.5733	17.438	15.7626	16.0248	15.8016	16.238	16.1439	15.3226				0.285473	0.323168	0.686159	Q9D6K5	SYJ2B_MOUSE	Synj2bp	Synaptojanin-2-binding protein
13.9645	13.7785	13.878	14.0584	14.3759	13.3509	13.1392	13.522				0.538867	0.322836	1.16255	Q3UHD1	AGRB1_MOUSE	Adgrb1	Adhesion G protein-coupled receptor B1
14.6022	15.9087	14.6483	14.8864	14.432	15.043	15.0198	14.2625				0.385028	0.322069	0.881286	Q6P5F6	S39AA_MOUSE	Slc39a10	Zinc transporter ZIP10
15.5853	15.0288	15.2795	15.4237	15.0474	14.5641	15.6378	14.7806				0.580409	0.321874	1.23563	Q9ES74	NEK7_MOUSE	Nek7	Serine/threonine-protein kinase Nek7
14.0318	12.66	13.4021	13.36	13.221	12.9704	13.0829	12.8922				0.510766	0.321853	1.11254	Q6P2L7	GOLM2_MOUSE	Golm2	Protein GOLM2
15.3126	16.4811	15.3637	14.6267	14.9376	15.2073	15.4879	14.8639				0.335883	0.321844	0.786607	Q9ERR7	SEP15_MOUSE	Selenof	Selenoprotein F
15.6225	16.858	15.7231	15.9539	15.8092	15.6725	15.8513	15.5394				0.507507	0.321297	1.1067	Q8HW98	IGLO5_MOUSE	Iglon5	IgLON family member 5
12.7893	11.1283	12.1728	12.2031	11.5307	12.4199	11.5866	11.4725				0.332388	0.320955	0.779758	Q9D6I9	LURA1_MOUSE	Lurap1	Leucine rich adaptor protein 1
17.3302	18.4609	17.3664	17.0815	17.2641	17.4609	17.5771	16.659				0.377184	0.319459	0.866364	Q9R1P0	PSA4_MOUSE	Psma4	Proteasome subunit alpha type-4
16.2733	17.1508	16.0869	16.3847	16.2656	16.4514	16.2997	15.6014				0.483278	0.319454	1.0631	Q91Z38	TTC1_MOUSE	Ttc1	Tetratricopeptide repeat protein 1
15.6594	16.7155	16.3841	16.4292	15.7784	15.919	16.2406	15.9734				0.619696	0.319177	1.30391	Q8VHL0	UT1_MOUSE	Slc14a1	Urea transporter 1
14.6272	15.2333	14.635	14.5434	14.261	14.5045	14.7672	14.2298				0.779928	0.31909	1.57649	Q8VBT9	ASPC1_MOUSE	Aspscr1	Tether containing UBX domain for GLUT4
18.6667	19.4812	18.4573	18.1395	18.0564	18.5935	18.9809	17.8381				0.356247	0.318917	0.826192	Q5EBJ4	ERMIN_MOUSE	Ermn	Ermin
14.1771	14.7682	14.3436	14.3898	14.1389	13.7902	14.1447	14.3297				0.971726	0.318819	1.89623	Q922D4	PP6R3_MOUSE	Ppp6r3	Serine/threonine-protein phosphatase 6 regulatory subunit 3
19.0172	20.2085	18.66	19.0413	18.8196	19.0127	19.4744	18.3466				0.33075	0.31843	0.776543	Q9CQX2	CYB5B_MOUSE	Cyb5b	Cytochrome b5 type B
15.4629	15.8132	15.5546	15.5212	15.2121	15.1166	15.7305	15.0233				0.915697	0.317366	1.80314	O08688	CAN5_MOUSE	Capn5	Calpain-5
16.9636	18.3077	16.9052	16.7736	16.8711	16.727	17.454	16.629				0.33551	0.317245	0.785875	Q07076	ANXA7_MOUSE	Anxa7	Annexin A7
16.7952	17.2604	16.7333	16.7698	16.6579	16.4246	16.6744	16.5346				1.21836	0.316772	2.30741	P46471	PRS7_MOUSE	Psmc2	26S proteasome regulatory subunit 7
15.5663	16.4599	15.3414	15.2745	15.3114	15.6105	15.6272	14.8262				0.424458	0.316742	0.955315	Q04519	ASM_MOUSE	Smpd1	Sphingomyelin phosphodiesterase
16.1096	16.2025	16.5811	16.4412	15.9855	15.5897	16.3046	16.1895				0.82902	0.316247	1.65872	D4AFX7	D4AFX7_MOUSE	Dnajc13	DnaJ heat shock protein family (Hsp40) member C13
16.7017	17.6529	16.7129	16.5814	16.6193	16.8581	16.9209	15.9867				0.429361	0.315989	0.964415	Q9JKR6	HYOU1_MOUSE	Hyou1	Hypoxia up-regulated protein 1
15.0324	16.032	14.886	14.9642	14.6512	15.4209	15.8951	13.6866				0.229691	0.315156	0.570164	Q64327	MEA1_MOUSE	Mea1	Male-enhanced antigen 1
15.5738	16.51	15.4101	15.263	15.4693	15.6163	15.5498	14.8615				0.423819	0.314992	0.954128	P62313	LSM6_MOUSE	Lsm6	U6 snRNA-associated Sm-like protein LSm6
14.4328	15.1975	14.9607	15.021	14.4699	14.7329	14.762	14.3873				0.83133	0.314938	1.66258	Q60996	2A5G_MOUSE	Ppp2r5c	Serine/threonine-protein phosphatase 2A 56 kDa regulatory subunit gamma isoform
15.2794	14.4791	15.0101	14.7159	14.366	14.0847	15.5427	14.233				0.361128	0.314507	0.835604	E9Q634	MYO1E_MOUSE	Myo1e	Unconventional myosin-Ie
14.8416	14.6755	14.9867	15.5715	14.7145	14.4135	14.8589	14.8304				0.693307	0.314491	1.43012	P42225	STAT1_MOUSE	Stat1	Signal transducer and activator of transcription 1
16.9628	17.3767	17.3115	17.2923	17.4016	16.7893	16.671	16.8238				0.837867	0.314405	1.67349	Q8C1B7	SEP11_MOUSE	Septin11	Septin-11
13.0995	14.1927	12.6379	12.8644	12.8634	13.2211	13.4993	11.9539				0.269045	0.314204	0.652576	O09164	SODE_MOUSE	Sod3	Extracellular superoxide dismutase [Cu-Zn]
16.8174	16.7985	16.7974	17.3234	16.6895	16.374	16.6163	16.8002				1.02615	0.314167	1.98661	P28738	KIF5C_MOUSE	Kif5c	Kinesin heavy chain isoform 5C
15.6223	17.0068	16.2749	16.3068	16.3839	15.925	15.9458	15.7004				0.443682	0.31395	0.990866	O88951	LIN7B_MOUSE	Lin7b	Protein lin-7 homolog B
13.0758	12.2916	12.8166	13.6447	12.6423	12.3751	12.2387	13.3169				0.368351	0.313927	0.849478	Q91ZP3	LPIN1_MOUSE	Lpin1	Phosphatidate phosphatase LPIN1
15.2727	16.437	15.1998	14.377	15.0239	14.9736	15.9264	14.1081				0.223422	0.313645	0.556758	Q6ZWM4	LSM8_MOUSE	Lsm8	U6 snRNA-associated Sm-like protein LSm8
14.7139	14.5796	13.9743	14.4156	14.3111	14.066	14.1336	13.9187				0.877124	0.313498	1.73896	Q8C165	P20D1_MOUSE	Pm20d1	N-fatty-acyl-amino acid synthase/hydrolase PM20D1
16.1234	17.0278	15.7409	15.9539	15.8566	16.0738	16.3076	15.3543				0.394457	0.313402	0.899133	P21126	UBL4A_MOUSE	Ubl4a	Ubiquitin-like protein 4A
15.5685	15.3094	14.7199	15.4644	15.2303	15.159	15.1533	14.2665				0.477734	0.313233	1.05306	D3Z7Q2	SIM20_MOUSE	Smim20	Small integral membrane protein 20
14.8478	15.624	14.9315	14.7592	14.6076	15.0863	14.7314	14.4844				0.63176	0.313225	1.32474	P46414	CDN1B_MOUSE	Cdkn1b	Cyclin-dependent kinase inhibitor 1B
17.9771	18.7773	17.8698	18.0246	17.9675	18.0602	17.8507	17.5177				0.623417	0.313161	1.31034	O55100	SNG1_MOUSE	Syngr1	Synaptogyrin-1
14.9288	16.1551	14.5727	14.9234	15.0437	14.7894	15.1375	14.3568				0.346044	0.313136	0.806423	Q9CYN9	RENR_MOUSE	Atp6ap2	Renin receptor
13.206	13.7781	14.086	13.5258	13.5949	13.3723	12.979	13.3981				0.662695	0.31288	1.37788	Q80VP9	ASPH2_MOUSE	Asphd2	Aspartate beta-hydroxylase domain-containing protein 2
19.3394	20.3903	19.6165	19.6346	19.4761	19.6524	19.6459	18.958				0.515351	0.312107	1.12073	P06151	LDHA_MOUSE	Ldha	L-lactate dehydrogenase A chain
15.6054	17.2909	15.6893	15.6111	15.6655	16.3532	16.3985	14.5313				0.20603	0.312061	0.519126	Q9QXT0	CNPY2_MOUSE	Cnpy2	Protein canopy homolog 2
17.1321	17.89	17.1529	17.0743	17.0638	16.9644	17.1562	16.8218				0.739187	0.310771	1.50788	Q91ZJ5	UGPA_MOUSE	Ugp2	UTP--glucose-1-phosphate uridylyltransferase
20.3124	21.6405	20.1697	20.323	20.3026	20.3199	20.8293	19.7511				0.322065	0.310704	0.759435	P13595	NCAM1_MOUSE	Ncam1	Neural cell adhesion molecule 1
16.4731	17.0261	16.2028	16.2332	16.1635	16.3338	16.4023	15.7937				0.632205	0.310463	1.32551	Q9WV80	SNX1_MOUSE	Snx1	Sorting nexin-1
19.8274	21	19.5848	19.5356	19.6621	19.7589	20.2496	19.0358				0.307727	0.310346	0.73096	Q61171	PRDX2_MOUSE	Prdx2	Peroxiredoxin-2
18.515	19.4168	18.5838	18.4912	18.4428	18.4455	18.6583	18.2195				0.613224	0.310143	1.29271	O88844	IDHC_MOUSE	Idh1	Isocitrate dehydrogenase [NADP] cytoplasmic
15.0918	14.7297	15.298	14.2811	14.7739	14.3296	14.3262	14.731				0.569736	0.30996	1.21694	Q9EPC1	PARVA_MOUSE	Parva	Alpha-parvin
15.947	15.8764	15.8255	15.7399	15.6103	15.7337	15.7236	15.0818				0.992734	0.309843	1.93111	Q3TAS6	EMC10_MOUSE	Emc10	ER membrane protein complex subunit 10
16.5722	16.3985	16.4333	16.4498	16.696	15.9614	15.8708	16.087				0.812354	0.309675	1.63085	Q9QZE7	TSNAX_MOUSE	Tsnax	Translin-associated protein X
15.5883	16.4275	15.2161	15.0333	14.9827	15.6173	15.7198	14.7066				0.334674	0.309673	0.784239	Q9ERB0	SNP29_MOUSE	Snap29	Synaptosomal-associated protein 29
15.0682	15.2957	15.2625	14.7647	15.1491	14.7233	14.2637	15.0169				0.640694	0.309498	1.34013	Q9CQP2	TPPC2_MOUSE	Trappc2	Trafficking protein particle complex subunit 2
16.4028	17.1687	16.3979	16.4518	16.414	16.2714	16.2825	16.216				0.796667	0.30936	1.60457	Q8CAK3	SHFL_MOUSE	Shfl	Shiftless antiviral inhibitor of ribosomal frameshifting protein homolog
18.2698	19.2524	18.4762	18.6088	18.3947	18.4676	18.4043	18.1035				0.653479	0.309274	1.36209	P62823	RAB3C_MOUSE	Rab3c	Ras-related protein Rab-3C
13.6456	13.0937	13.5447	13.4564	13.5593	12.7151	13.209	13.0202				0.703226	0.309208	1.44699	Q8VE19	MIOS_MOUSE	Mios	GATOR2 complex protein MIOS
17.7682	18.3736	17.7371	17.7707	17.6921	17.5997	17.6749	17.4464				0.966358	0.309146	1.88731	Q8R0Y6	AL1L1_MOUSE	Aldh1l1	Cytosolic 10-formyltetrahydrofolate dehydrogenase
16.1107	16.8468	16.2161	16.0476	15.9732	15.9953	16.1032	15.9137				0.81973	0.308973	1.64319	Q9ES56	TPPC4_MOUSE	Trappc4	Trafficking protein particle complex subunit 4
15.6044	15.041	15.3278	15.3402	15.4833	15.137	14.8208	14.6386				0.68278	0.308428	1.41219	Q6DFZ1	GBF1_MOUSE	Gbf1	Golgi-specific brefeldin A-resistance guanine nucleotide exchange factor 1
14.6679	15.3947	14.5397	13.9368	14.0907	14.4513	14.6789	14.0874				0.408314	0.307691	0.925194	Q8R1F1	NIBA2_MOUSE	Niban2	Protein Niban 2
17.6725	18.8382	17.4943	17.3756	17.4074	17.9055	18.1065	16.7318				0.280226	0.307365	0.67548	Q3THE2	ML12B_MOUSE	Myl12b	Myosin regulatory light chain 12B
14.6437	15.5954	14.3801	14.8462	14.7662	14.5569	14.4154	14.5007				0.519986	0.306589	1.129	P29533	VCAM1_MOUSE	Vcam1	Vascular cell adhesion protein 1
15.238	15.8939	14.9694	14.7073	14.8061	14.8723	15.4568	14.4499				0.410338	0.305878	0.928985	Q91V76	CK054_MOUSE		Ester hydrolase C11orf54 homolog
14.518	14.9044	14.4368	14.6353	14.3827	14.5481	14.2518	14.089				1.13421	0.305741	2.1665	A6H6A9	RBG1L_MOUSE	Rabgap1l	Rab GTPase-activating protein 1-like
14.5501	15.0874	14.8071	14.8962	14.8254	14.544	14.194	14.5554				0.906662	0.305538	1.78811	P08414	KCC4_MOUSE	Camk4	Calcium/calmodulin-dependent protein kinase type IV
18.6549	19.9655	18.3115	18.162	18.339	18.7669	19.0332	17.7329				0.249531	0.305442	0.612075	Q9WTX5	SKP1_MOUSE	Skp1	S-phase kinase-associated protein 1
17.8447	18.4019	17.7506	17.9523	17.6464	17.6399	17.9387	17.5036				0.905764	0.305234	1.78662	Q9WV55	VAPA_MOUSE	Vapa	Vesicle-associated membrane protein-associated protein A
14.0641	14.31	13.6827	13.2103	13.4897	13.3936	14.1055	13.0589				0.416194	0.304836	0.939929	Q9Z2L6	MINP1_MOUSE	Minpp1	Multiple inositol polyphosphate phosphatase 1
17.9857	19.1723	17.6441	17.8284	17.9447	18.0731	18.2499	17.145				0.302102	0.304411	0.719708	O70251	EF1B_MOUSE	Eef1b	Elongation factor 1-beta
15.4494	15.984	15.6466	15.6484	15.4801	15.3467	15.6854	14.9985				0.837141	0.304397	1.67228	Q4V9Z5	SE6L2_MOUSE	Sez6l2	Seizure 6-like protein 2
14.7173	15.3888	14.9113	14.0915	14.6971	14.5615	14.5841	14.05				0.447233	0.304049	0.997397	Q69ZZ6	TMCC1_MOUSE	Tmcc1	Transmembrane and coiled-coil domains protein 1
13.6543	14.5762	14.5988	14.3221	14.2644	13.893	14.2972	13.4808				0.471868	0.304007	1.04241	Q6NS52	DGKB_MOUSE	Dgkb	Diacylglycerol kinase beta
17.5395	18.9246	17.5581	16.5539	16.9605	18.2232	18.2786	15.8989				0.155462	0.303718	0.405609	P26350	PTMA_MOUSE	Ptma	Prothymosin alpha
15.6473	16.2029	15.86	15.7035	15.5926	15.3427	15.568	15.6956				1.08814	0.303699	2.08971	Q920N7	SYT12_MOUSE	Syt12	Synaptotagmin-12
14.8753	14.2549	14.178	14.713	15.0604	14.3093	12.7335	14.7039				0.225625	0.303518	0.561479	Q91Z49	UIF_MOUSE	Fyttd1	UAP56-interacting factor
12.3	12.302	12.6756	13.2124	12.6046	11.922	12.6031	12.1474				0.505433	0.303215	1.10299	Q8R516	MIB2_MOUSE	Mib2	E3 ubiquitin-protein ligase MIB2
19.7937	21.0975	19.5309	19.3756	19.3376	19.7645	20.3224	19.161				0.26541	0.303068	0.645082	Q62059	CSPG2_MOUSE	Vcan	Versican core protein
16.9196	17.411	16.9324	16.8642	16.8278	16.9281	16.4025	16.7575				0.895816	0.302824	1.77007	Q9EQP2	EHD4_MOUSE	Ehd4	EH domain-containing protein 4
17.3267	18.5411	17.1327	16.9947	17.0706	17.4225	17.7065	16.5911				0.294147	0.301156	0.703712	P54728	RD23B_MOUSE	Rad23b	UV excision repair protein RAD23 homolog B
17.5789	18.3872	17.3664	17.2183	17.2945	17.5178	17.6772	16.8581				0.423458	0.300795	0.953458	P24369	PPIB_MOUSE	Ppib	Peptidyl-prolyl cis-trans isomerase B
15.0749	15.6954	15.5466	15.7412	15.3777	15.2785	14.9012	15.2977				0.805044	0.300711	1.61861	Q8CI43	MYL6B_MOUSE	Myl6b	Myosin light chain 6B
15.5727	15.8542	15.4554	15.5052	15.4562	14.9486	15.3602	15.4228				1.05242	0.299899	2.03028	O88983	STX8_MOUSE	Stx8	Syntaxin-8
17.8395	18.789	17.57	17.5644	17.5268	17.7984	18.3964	16.8418				0.288146	0.299858	0.691581	Q9CQ89	CUTA_MOUSE	Cuta	Protein CutA
14.289	16.6019	14.7024	14.7051	14.82	14.9931	15.5729	13.7143				0.180389	0.299539	0.46238	Q9CQ45	NENF_MOUSE	Nenf	Neudesin
15.7627	17.111	16.2554	16.5705	16.3218	16.4054	16.1118	15.6645				0.401516	0.299016	0.912434	P80560	PTPR2_MOUSE	Ptprn2	Receptor-type tyrosine-protein phosphatase N2
16.4849	17.6509	16.616	16.5392	16.3577	16.6394	16.8332	16.265				0.435321	0.298911	0.975446	Q8R016	BLMH_MOUSE	Blmh	Bleomycin hydrolase
14.6308	14.4017	14.8158	14.9286	14.5621	14.24	14.2081	14.5744				1.00841	0.298071	1.95715	Q3UGY8	BIG3_MOUSE	Arfgef3	Brefeldin A-inhibited guanine nucleotide-exchange protein 3
16.1975	17.0213	15.4303	15.824	15.7484	15.9197	16.6974	14.9171				0.24239	0.297635	0.597077	O09044	SNP23_MOUSE	Snap23	Synaptosomal-associated protein 23
13.5387	14.5286	13.5757	13.7438	13.5693	13.6447	13.8492	13.1345				0.490601	0.297277	1.07632	Q61137	ASTN1_MOUSE	Astn1	Astrotactin-1
16.9358	18.7052	16.955	17.1028	16.9805	17.5145	17.5755	16.4421				0.238419	0.296541	0.588697	Q8BLQ9	CADM2_MOUSE	Cadm2	Cell adhesion molecule 2
15.5229	15.7929	15.1982	15.2667	15.1423	15.1718	15.2868	14.9942				1.0347	0.296384	2.00083	Q811Q9	PCY1B_MOUSE	Pcyt1b	Choline-phosphate cytidylyltransferase B
12.7461	12.8444	13.824	12.9123	13.2693	12.4533	12.3336	13.0884				0.378415	0.295564	0.86871	Q5EBG6	HSPB6_MOUSE	Hspb6	Heat shock protein beta-6
16.2488	16.9293	15.9927	16.0016	16.0204	16.0942	16.2045	15.6725				0.553639	0.295215	1.18865	Q9D8S9	BOLA1_MOUSE	Bola1	BolA-like protein 1
16.3853	17.0413	16.3997	16.4113	16.4572	16.1427	16.3065	16.1547				0.831176	0.294159	1.66232	Q8K3H0	DP13A_MOUSE	Appl1	DCC-interacting protein 13-alpha
16.7208	17.8411	16.7802	16.9842	16.8539	17.0007	16.8754	16.4202				0.458846	0.294047	1.01868	Q5FWK3	RHG01_MOUSE	Arhgap1	Rho GTPase-activating protein 1
13.5528	13.575	13.3966	14.1014	13.4939	12.7095	13.4436	13.8036				0.479742	0.293794	1.0567	Q8R3I2	MBOA2_MOUSE	Mboat2	Lysophospholipid acyltransferase 2
20.153	21.0066	20.0502	20.1351	19.9614	20.2177	20.1728	19.8182				0.564513	0.293731	1.20778	Q8BSL7	ARF2_MOUSE	Arf2	ADP-ribosylation factor 2
16.8217	17.9301	16.8452	16.5999	16.8748	16.6196	17.1375	16.3906				0.376378	0.293588	0.864828	Q9Z1A1	Q9Z1A1_MOUSE	Tfg	TFG protein
14.6962	15.0788	14.6969	14.9303	14.6064	14.166	14.6476	14.8082				0.891622	0.293511	1.76309	Q8K2L8	TPC12_MOUSE	Trappc12	Trafficking protein particle complex subunit 12
14.6866	15.5323	14.2838	14.4555	14.148	14.0669	15.3044	14.2664				0.308515	0.29312	0.732533	Q9D711	PIR_MOUSE	Pir	Pirin
16.246	17.1909	16.111	16.2521	16.3217	16.1657	16.3454	15.7949				0.474936	0.293072	1.04798	Q91ZX7	LRP1_MOUSE	Lrp1	Prolow-density lipoprotein receptor-related protein 1
16.9434	17.956	16.6823	16.9419	16.5673	17.2163	17.4959	16.0721				0.285403	0.292978	0.686017	Q03958	PFD6_MOUSE	Pfdn6	Prefoldin subunit 6
15.2336	16.1274	15.4026	15.3396	15.2466	14.9998	15.562	15.1233				0.581583	0.292883	1.23768	Q3UE37	UBE2Z_MOUSE	Ube2z	Ubiquitin-conjugating enzyme E2 Z
14.535	14.7772	14.3893	14.8994	14.6919	14.2877	14.1498	14.3019				0.904039	0.292424	1.78375	Q8VDL4	ADPGK_MOUSE	Adpgk	ADP-dependent glucokinase
17.0524	18.3751	16.863	17.1744	16.9978	17.4104	17.3944	16.4927				0.303438	0.292385	0.722385	P57759	ERP29_MOUSE	Erp29	Endoplasmic reticulum resident protein 29
11.767	12.8428	12.6366	12.0753	11.2823	12.1785	12.6432	12.049				0.331076	0.292175	0.777184	Q9JLM9	GRB14_MOUSE	Grb14	Growth factor receptor-bound protein 14
16.5595	17.1396	16.2627	16.0153	16.4418	16.2328	16.4147	15.7191				0.444367	0.292158	0.992127	Q60963	PAFA_MOUSE	Pla2g7	Platelet-activating factor acetylhydrolase
13.569	13.0807	13.8244	13.1199	13.3231	12.703	12.9924	13.4075				0.564062	0.292006	1.20698	Q8VC42	RMC1_MOUSE	Rmc1	Regulator of MON1-CCZ1 complex
17.8389	19.1376	17.5676	17.52	17.3992	18.049	18.5471	16.9016				0.223219	0.291803	0.556324	P62748	HPCL1_MOUSE	Hpcal1	Hippocalcin-like protein 1
17.6127	17.8268	17.8109	17.7049	17.81	17.1669	17.1391	17.6728				0.809472	0.291623	1.62602	Q9JHZ2	ANKH_MOUSE	Ankh	Mineralization regulator ANKH
17.0516	17.5743	17.2422	17.0529	17.1331	16.932	16.9717	16.7177				1.0014	0.291615	1.94551	Q8BHN3	GANAB_MOUSE	Ganab	Neutral alpha-glucosidase AB
12.8287	13.393	13.2359	13.1469	13.1463	12.4111	13.1251	12.7558				0.664879	0.291532	1.38162	Q9CZG9	PDZ11_MOUSE	Pdzd11	PDZ domain-containing protein 11
14.2923	15.8725	14.5425	14.8345	14.692	14.452	15.2012	14.0322				0.285436	0.291107	0.686083	Q8CFX3	Q8CFX3_MOUSE	Pcdh1	Protocadherin 1
16.7739	17.0087	16.3639	16.406	16.4203	16.0777	16.9186	15.9732				0.507038	0.290697	1.10586	Q9R069	BCAM_MOUSE	Bcam	Basal cell adhesion molecule
15.6994	15.7739	15.9355	15.3929	15.5601	15.6718	14.5981	15.8095				0.43524	0.290559	0.975296	P16092	FGFR1_MOUSE	Fgfr1	Fibroblast growth factor receptor 1
16.0496	16.8538	16.0538	16.0554	15.987	16.0538	16.1247	15.6865				0.620768	0.290153	1.30577	Q8BKC5	IPO5_MOUSE	Ipo5	Importin-5
15.6801	16.5208	15.3238	15.4101	15.2498	15.8506	15.7302	14.9444				0.363444	0.289968	0.840058	Q9WTZ1	RBX2_MOUSE	Rnf7	RING-box protein 2
15.0754	15.6285	14.5457	14.3929	14.7866	14.1479	15.0689	14.4809				0.365089	0.289567	0.84322	Q9JL26	FMNL1_MOUSE	Fmnl1	Formin-like protein 1
16.3979	17.0361	16.4537	16.7001	16.5447	16.3262	16.4018	16.1578				0.878373	0.289354	1.74104	Q8VEK0	CC50A_MOUSE	Tmem30a	Cell cycle control protein 50A
19.207	20.0057	19.215	19.3773	19.2066	19.1969	19.2683	18.9765				0.705074	0.28921	1.45013	Q60864	STIP1_MOUSE	Stip1	Stress-induced-phosphoprotein 1
15.9206	16.3948	16.3225	16.2007	16.172	15.9615	15.7552	15.7938				1.06316	0.289031	2.04814	P11352	GPX1_MOUSE	Gpx1	Glutathione peroxidase 1
18.0777	18.8313	18.0532	18.1141	17.81	18.1367	18.1371	17.8365				0.667176	0.288998	1.38555	Q01768	NDKB_MOUSE	Nme2	Nucleoside diphosphate kinase B
14.5407	15.0116	14.4933	14.1707	14.2531	14.3009	14.4431	14.0638				0.745908	0.288841	1.51923	Q9D5V6	SYAP1_MOUSE	Syap1	Synapse-associated protein 1
17.4188	18.494	17.4089	17.2033	17.2717	17.6474	17.7172	16.7333				0.334208	0.288836	0.783325	Q9CZ44	NSF1C_MOUSE	Nsfl1c	NSFL1 cofactor p47
14.3419	16.0451	14.4126	14.8331	14.5655	14.6332	15.0984	14.1803				0.273206	0.288796	0.661125	Q9CQB5	CISD2_MOUSE	Cisd2	CDGSH iron-sulfur domain-containing protein 2
15.2531	15.4836	14.4462	14.6215	14.8299	14.6622	14.6554	14.5034				0.516434	0.288355	1.12266	Q4VBD2	TAPT1_MOUSE	Tapt1	Transmembrane anterior posterior transformation protein 1
18.996	20.3558	18.8031	18.7454	18.8719	19.1667	19.4624	18.2459				0.255976	0.288336	0.625526	P46638	RB11B_MOUSE	Rab11b	Ras-related protein Rab-11B
20.6914	22.147	20.3116	20.3578	20.3536	20.9659	21.4827	19.5526				0.188808	0.288275	0.481186	Q61207	SAP_MOUSE	Psap	Prosaposin
13.5996	13.1771	12.984	13.2332	12.7548	13.3244	12.8898	12.8724				0.79761	0.288124	1.60615	Q9JLV6	PNKP_MOUSE	Pnkp	Bifunctional polynucleotide phosphatase/kinase
14.2454	13.5381	13.7764	13.7607	14.223	12.2232	13.8165	13.9068				0.248213	0.287785	0.609313	Q8VCX5	MICU1_MOUSE	Micu1	Calcium uptake protein 1, mitochondrial
15.9989	16.5689	16.1343	16.2327	16.0118	15.6601	16.1412	15.971				0.921559	0.287682	1.81288	Q8R3B1	PLCD1_MOUSE	Plcd1	1-phosphatidylinositol 4,5-bisphosphate phosphodiesterase delta-1
13.9994	14.3088	13.7215	13.5205	13.7526	14.3494	12.2294	14.0726				0.229357	0.286577	0.569452	Q149L6	DJB14_MOUSE	Dnajb14	DnaJ homolog subfamily B member 14
14.1454	14.6577	14.1538	14.5605	14.5641	13.7941	13.9809	14.0321				0.644509	0.286567	1.34669	B1AXV0	FRS1L_MOUSE	Frrs1l	DOMON domain-containing protein FRRS1L
16.5826	17.2642	16.3799	16.574	16.3552	16.4104	16.5406	16.3488				0.699638	0.286428	1.44089	Q9R1P1	PSB3_MOUSE	Psmb3	Proteasome subunit beta type-3
13.7285	13.0466	12.7414	12.9922	13.0386	12.4723	12.6847	13.1679				0.49333	0.286324	1.08124	Q9CV28	MINY3_MOUSE	Mindy3	Ubiquitin carboxyl-terminal hydrolase MINDY-3
15.7429	16.7013	15.5874	15.2696	15.6275	15.6524	15.5838	15.2938				0.392782	0.285957	0.895971	Q9D8U8	SNX5_MOUSE	Snx5	Sorting nexin-5
15.9379	16.8394	15.7494	15.3514	15.7281	15.8847	16.1636	14.9594				0.293387	0.285627	0.702179	Q8VHL1	SETD7_MOUSE	Setd7	Histone-lysine N-methyltransferase SETD7
14.3719	14.6579	14.3807	13.491	14.0333	14.6121	14.3296	12.7842				0.243699	0.285578	0.599834	Q8JZL3	THTPA_MOUSE	Thtpa	Thiamine-triphosphatase
13.8946	14.8566	13.9564	14.1793	13.8805	14.1469	14.1652	13.5536				0.495561	0.285189	1.08526	Q9DC11	PXDC2_MOUSE	Plxdc2	Plexin domain-containing protein 2
12.4664	12.7912	12.3189	11.6945	11.9841	11.753	12.8183	11.575				0.340443	0.285163	0.795517	Q6VVW5	ANPRB_MOUSE	Npr2	Atrial natriuretic peptide receptor 2
16.5422	17.8057	16.3167	16.26	16.0893	16.6613	17.1365	15.8996				0.252949	0.28449	0.619218	P56395	CYB5_MOUSE	Cyb5a	Cytochrome b5
15.2479	15.8067	15.3307	15.3679	15.1074	14.8344	15.3178	15.3574				0.816508	0.284075	1.6378	Q3UGX3	NAT8L_MOUSE	Nat8l	N-acetylaspartate synthetase
12.4281	13.1285	12.3192	11.9603	12.397	11.4149	12.822	12.0667				0.311296	0.283856	0.738076	O70628	PDE9A_MOUSE	Pde9a	High affinity cGMP-specific 3',5'-cyclic phosphodiesterase 9A
13.2293	12.3905	13.029	13.1473	13.3265	13.253	11.0956	12.9863				0.199618	0.283695	0.505081	Q8C190	VP9D1_MOUSE	Vps9d1	VPS9 domain-containing protein 1
14.6673	14.7769	14.8451	14.7222	14.6126	14.4199	14.7663	14.0781				0.945128	0.283676	1.85205	Q8BH43	WASF2_MOUSE	Wasf2	Actin-binding protein WASF2
16.8442	17.803	17.2174	17.3825	16.9829	16.9612	17.193	16.976				0.660874	0.283492	1.37476	O89053	COR1A_MOUSE	Coro1a	Coronin-1A
14.1317	14.3452	14.4209	13.946	13.9702	13.784	13.4749	14.4812				0.558443	0.283369	1.19711	Q6DFW0	CI072_MOUSE	C9orf72	Guanine nucleotide exchange factor C9orf72 homolog
14.5607	15.4128	14.5621	14.5337	14.3854	14.6742	14.8284	14.048				0.464136	0.283296	1.02834	Q8C080	SNX16_MOUSE	Snx16	Sorting nexin-16
15.8435	15.9113	15.9055	15.6015	15.7339	15.7658	15.2216	15.4092				0.963671	0.282788	1.88285	Q9DBS5	KLC4_MOUSE	Klc4	Kinesin light chain 4
14.3109	15.2689	14.3294	13.8603	14.4644	14.2864	14.3575	13.5306				0.329964	0.282637	0.775	Q69ZU6	THS7A_MOUSE	Thsd7a	Thrombospondin type-1 domain-containing protein 7A
15.9398	15.581	15.9156	16.1373	15.9346	15.1339	15.5332	15.8437				0.626052	0.282075	1.31489	Q9D1M0	SEC13_MOUSE	Sec13	Protein SEC13 homolog
17.9567	19.2617	17.2963	17.1292	17.1207	17.9705	19.0426	16.3839				0.142642	0.281575	0.37573	Q6W8Q3	PC4L1_MOUSE	Pcp4l1	Purkinje cell protein 4-like protein 1
14.5475	14.1131	14.5757	14.9615	14.6266	13.5454	14.3243	14.5755				0.408652	0.281492	0.925829	Q06335	APLP2_MOUSE	Aplp2	Amyloid beta precursor like protein 2
13.9693	15.1779	14.4358	14.418	14.397	14.1485	14.3261	14.0048				0.480901	0.281129	1.05879	Q3UVX5	GRM5_MOUSE	Grm5	Metabotropic glutamate receptor 5
12.4318	12.5818	11.5294	12.3471	12.1585	11.4761	10.7893	13.3424				0.185421	0.280967	0.473643	O88325	O88325_MOUSE	Naglu	Alpha-N-acetylglucosaminidase
14.6541	15.0432	14.655	14.4821	14.5213	14.6193	14.3402	14.2302				0.976148	0.280856	1.90357	Q8CBG9	RN170_MOUSE	Rnf170	E3 ubiquitin-protein ligase RNF170
16.1064	16.4055	15.7842	15.7274	15.9056	15.6338	15.8727	15.4886				0.73997	0.280697	1.50921	P97449	AMPN_MOUSE	Anpep	Aminopeptidase N
13.8032	13.7515	14.0456	14.1126	13.7974	13.3061	13.3734	14.1132				0.641259	0.280681	1.3411	Q9EP89	LACTB_MOUSE	Lactb	Serine beta-lactamase-like protein LACTB, mitochondrial
15.5012	15.6183	15.5079	15.1131	15.0657	15.45	15.072	15.0315				0.967922	0.280348	1.88991	Q8K2Q9	SHOT1_MOUSE	Shtn1	Shootin-1
15.6098	15.4566	15.238	14.6234	15.5252	14.8904	14.4013	14.9914				0.386853	0.279881	0.884748	P63137	GBRB2_MOUSE	Gabrb2	Gamma-aminobutyric acid receptor subunit beta-2
14.5788	14.5898	14.406	14.4241	14.4073	13.8476	13.8433	14.7817				0.555872	0.279682	1.19258	Q9CQ56	USE1_MOUSE	Use1	Vesicle transport protein USE1
16.5323	17.0446	16.484	16.5803	16.4701	16.2634	16.5037	16.2855				1.00237	0.279618	1.94712	Q8VDM4	PSMD2_MOUSE	Psmd2	26S proteasome non-ATPase regulatory subunit 2
14.0889	14.4642	14.3402	13.6683	14.1315	13.5876	13.7362	13.9883				0.620687	0.279506	1.30563	Q99LI2	CLCC1_MOUSE	Clcc1	Chloride channel CLIC-like protein 1
17.5748	18.5509	17.9201	17.7663	17.7193	17.6498	17.8231	17.5019				0.593992	0.279449	1.25932	Q60692	PSB6_MOUSE	Psmb6	Proteasome subunit beta type-6
15.1313	16.2487	14.8673	14.9738	15.3095	15.1716	15.0235	14.5988				0.336997	0.279435	0.788785	Q8R1V4	TMED4_MOUSE	Tmed4	Transmembrane emp24 domain-containing protein 4
19.471	20.5909	19.1267	19.1524	19.1821	19.4721	19.8005	18.7698				0.284527	0.279127	0.684236	Q9CPU0	LGUL_MOUSE	Glo1	Lactoylglutathione lyase
13.2079	13.5934	13.048	13.4054	12.971	13.0961	12.854	13.2174				1.01248	0.279043	1.96391	Q80TL1	ADCY2_MOUSE	Adcy2	Adenylate cyclase type 2
14.4562	15.4333	14.7665	14.6539	14.0826	14.6381	14.7122	14.7611				0.479911	0.278957	1.057	Q64345	IFIT3_MOUSE	Ifit3	Interferon-induced protein with tetratricopeptide repeats 3
15.7738	16.0274	15.7823	15.9007	15.8303	15.1079	15.9479	15.4848				0.677676	0.278345	1.40349	Q3V038	TTC9A_MOUSE	Ttc9	Tetratricopeptide repeat protein 9A
14.6545	15.0699	14.597	14.951	14.6871	14.2703	14.4866	14.7155				0.917601	0.278257	1.8063	Q8R3Q2	PP6R2_MOUSE	Ppp6r2	Serine/threonine-protein phosphatase 6 regulatory subunit 2
17.0437	19.0166	17.2511	17.6407	17.6242	17.7632	17.9355	16.5169				0.200903	0.278098	0.507904	Q80Z24	NEGR1_MOUSE	Negr1	Neuronal growth regulator 1
16.3488	17.5792	16.4438	16.5809	16.6011	16.4997	16.5917	16.1486				0.403047	0.277891	0.915313	O35136	NCAM2_MOUSE	Ncam2	Neural cell adhesion molecule 2
19.4799	20.3778	19.3761	19.183	19.3198	19.6095	19.5935	18.7828				0.367098	0.277788	0.847076	P68510	1433F_MOUSE	Ywhah	14-3-3 protein eta
18.2411	18.5778	18.4784	18.2663	18.3316	17.9343	18.1052	18.0821				1.26995	0.277596	2.39431	O88544	CSN4_MOUSE	Cops4	COP9 signalosome complex subunit 4
14.2014	14.7829	14.2841	14.039	14.1761	14.4284	13.5358	14.0568				0.517098	0.277579	1.12385	Q8R395	COMD5_MOUSE	Commd5	COMM domain-containing protein 5
15.416	15.2058	15.4792	15.1053	15.1896	15.1122	14.5661	15.2287				0.770644	0.277426	1.56088	Q8BYB9	PGLT1_MOUSE	Poglut1	Protein O-glucosyltransferase 1
15.0219	15.4185	15.0406	14.8264	15.1229	14.8362	14.7836	14.4569				0.736406	0.276942	1.50319	Q9DBB8	DHDH_MOUSE	Dhdh	Trans-1,2-dihydrobenzene-1,2-diol dehydrogenase
16.2698	17.1219	16.1898	16.5751	16.0781	16.4791	16.2386	16.2532				0.572134	0.276902	1.22115	Q99L43	CDS2_MOUSE	Cds2	Phosphatidate cytidylyltransferase 2
12.8457	14.0404	11.99	13.5857	13.3359	11.669	13.7539	12.5954				0.166971	0.276867	0.43203	P17918	PCNA_MOUSE	Pcna	Proliferating cell nuclear antigen
12.5624	13.0056	11.3642	11.6942	11.1982	12.146	12.518	11.6591				0.234508	0.276261	0.580411	Q5SX79	SHRM1_MOUSE	Shroom1	Protein Shroom1
16.1024	16.6144	15.8443	16.2104	16.0099	15.6512	16.098	15.9088				0.719762	0.275864	1.47503	Q9CR09	UFC1_MOUSE	Ufc1	Ubiquitin-fold modifier-conjugating enzyme 1
14.946	15.7866	15.1371	15.04	14.9679	14.7326	15.1899	14.9174				0.615699	0.27548	1.297	Q6QD59	SEC20_MOUSE	Bnip1	Vesicle transport protein SEC20
16.3968	17.0637	16.1565	16.4298	16.2636	16.1506	16.584	15.9483				0.543383	0.275071	1.17054	P63323	RS12_MOUSE	Rps12	Small ribosomal subunit protein eS12
14.2161	15.7901	14.899	14.1092	14.5023	14.2596	14.8645	14.2884				0.276496	0.274902	0.667862	O89116	VTI1A_MOUSE	Vti1a	Vesicle transport through interaction with t-SNAREs homolog 1A
15.3212	15.3196	15.3892	15.2475	15.3541	14.8505	14.9065	15.0681				1.2464	0.274552	2.35459	Q5SW19	CLU_MOUSE	Cluh	Clustered mitochondria protein homolog
14.9601	16.194	15.4392	15.0702	15.2429	15.0584	15.5385	14.7255				0.363569	0.27455	0.840299	Q9ET22	DPP2_MOUSE	Dpp7	Dipeptidyl peptidase 2
15.1524	15.1857	15.355	15.6686	15.6672	14.034	15.2778	15.2847				0.308392	0.274518	0.732287	Q8BIF2	RFOX3_MOUSE	Rbfox3	RNA binding protein fox-1 homolog 3
17.8556	19.0152	17.7243	17.6126	17.6676	18.0468	18.2271	17.1685				0.285019	0.274412	0.685235	Q3UM45	PP1R7_MOUSE	Ppp1r7	Protein phosphatase 1 regulatory subunit 7
14.5945	15.2002	15.1059	15.2383	15.1202	14.875	14.6905	14.3559				0.58816	0.274356	1.24916	P70280	VAMP7_MOUSE	Vamp7	Vesicle-associated membrane protein 7
15.1842	13.9068	14.2761	13.9842	14.9383	13.7683	13.9251	13.6223				0.270796	0.274318	0.656177	P39061	COIA1_MOUSE	Col18a1	Collagen alpha-1(XVIII) chain
15.7246	17.1687	15.2949	15.6787	15.3659	15.909	16.3935	15.1015				0.218225	0.274232	0.545582	P56942	MCH_MOUSE	Pmch	Pro-MCH
13.6091	13.6854	13.2987	13.7873	13.9303	12.5654	13.7607	13.0271				0.35101	0.274229	0.816061	Q8VC85	LSM1_MOUSE	Lsm1	U6 snRNA-associated Sm-like protein LSm1
12.7864	12.1	12.9662	12.9493	12.5918	12.2209	12.571	12.3228				0.573234	0.273884	1.22307	Q99ML4	DIK1B_MOUSE	Dipk1b	Divergent protein kinase domain 1B
14.2746	14.6466	14.5007	14.4974	14.4502	14.1672	14.2987	13.9097				1.02359	0.273366	1.98236	P97372	PSME2_MOUSE	Psme2	Proteasome activator complex subunit 2
15.727	16.5728	15.6688	16.1653	15.9558	15.96	15.5118	15.6133				0.522849	0.273251	1.1341	P15209	NTRK2_MOUSE	Ntrk2	BDNF/NT-3 growth factors receptor
14.4753	15.8859	14.0878	13.1905	13.8323	14.9088	14.5394	13.2664				0.156435	0.273136	0.407857	O89017	LGMN_MOUSE	Lgmn	Legumain
13.9029	15.2108	14.1061	14.3324	14.0209	14.3409	14.0973	14.0008				0.403014	0.273054	0.915251	Q80TA1	EPT1_MOUSE	Selenoi	Ethanolaminephosphotransferase 1
16.324	17.2524	16.1057	16.3783	16.2865	15.9631	16.6345	16.085				0.412846	0.272849	0.933676	Q9CQJ6	DENR_MOUSE	Denr	Density-regulated protein
15.6971	16.5632	15.1973	15.1896	15.4715	15.4577	15.8039	14.8253				0.29828	0.272218	0.712036	Q62165	DAG1_MOUSE	Dag1	Dystroglycan 1
14.948	14.9538	14.739	15.095	14.4311	14.4526	15.2716	14.4919				0.592837	0.272151	1.25731	Q80ZI6	LRSM1_MOUSE	Lrsam1	E3 ubiquitin-protein ligase LRSAM1
22.4001	23.6608	22.0084	21.938	21.7723	22.797	23.1991	21.1514				0.171156	0.271845	0.441545	P0DP26;P0DP27;P0DP28	CALM1_MOUSE;CALM2_MOUSE;CALM3_MOUSE	Calm1;Calm2;Calm3	Calmodulin-1
13.2227	14.4221	13.0801	13.2898	13.1544	13.9071	14.1047	11.7628				0.17127	0.271439	0.441804	Q8VED2	BL1S4_MOUSE	Bloc1s4	Biogenesis of lysosome-related organelles complex 1 subunit 4
15.9174	17.4615	15.9104	15.8032	15.752	16.5828	16.7697	14.903				0.181443	0.271258	0.464744	Q8R5M8	CADM1_MOUSE	Cadm1	Cell adhesion molecule 1
14.9227	15.8859	15.8623	15.4699	15.2802	15.0387	15.2758	15.4617				0.51654	0.271129	1.12285	Q8R0X7	SGPL1_MOUSE	Sgpl1	Sphingosine-1-phosphate lyase 1
15.1214	14.7688	15.2926	15.1652	14.8981	14.6085	14.6891	15.0678				0.89846	0.271096	1.77447	Q9WTK3	GPAA1_MOUSE	Gpaa1	Glycosylphosphatidylinositol anchor attachment 1 protein
15.0045	15.734	15.0705	14.8413	14.6821	14.9183	15.1772	14.7895				0.566547	0.270822	1.21135	Q9D1C8	VPS28_MOUSE	Vps28	Vacuolar protein sorting-associated protein 28 homolog
17.4096	19.5124	17.7468	17.8334	17.6614	18.1221	18.4374	17.1985				0.196457	0.2707	0.498124	P63213	GBG2_MOUSE	Gng2	Guanine nucleotide-binding protein G(I)/G(S)/G(O) subunit gamma-2
13.5368	13.2844	13.2138	13.4394	13.0149	12.9224	13.47	12.9845				0.951605	0.27066	1.86281	P35951	LDLR_MOUSE	Ldlr	Low-density lipoprotein receptor
14.4847	13.6779	14.3476	14.6022	14.8918	12.9801	13.8131	14.3464				0.239853	0.270249	0.591727	Q62203	SF3A2_MOUSE	Sf3a2	Splicing factor 3A subunit 2
15.3505	15.8236	14.2467	15.0193	14.6076	14.5577	15.2912	14.9045				0.304688	0.269771	0.724887	Q9CQ20	M1IP1_MOUSE	Mid1ip1	Mid1-interacting protein 1
18.6655	19.5595	18.2778	18.4692	18.5608	18.6005	18.7332	17.9991				0.355712	0.26953	0.825158	Q8C0M9	ASGL1_MOUSE	Asrgl1	Isoaspartyl peptidase/L-asparaginase
15.1535	16.7445	15.6919	15.974	15.7909	15.6647	15.5119	15.5194				0.340804	0.26923	0.79622	Q99P58	RB27B_MOUSE	Rab27b	Ras-related protein Rab-27B
15.2496	15.748	15.1918	15.1634	15.3312	15.3793	14.8838	14.6826				0.575626	0.268958	1.22726	P47758	SRPRB_MOUSE	Srprb	Signal recognition particle receptor subunit beta
14.7003	14.7736	14.4727	13.9745	14.634	13.6658	14.2428	14.3033				0.445909	0.268822	0.994963	Q9D8V7	SC11C_MOUSE	Sec11c	Signal peptidase complex catalytic subunit SEC11C
15.1311	15.5978	14.848	14.7288	14.4041	15.1333	15.7799	13.9135				0.240647	0.268758	0.593403	Q9CQZ1	HSBP1_MOUSE	Hsbp1	Heat shock factor-binding protein 1
15.9117	16.5776	15.8375	15.7129	15.6726	15.7667	16.0884	15.4398				0.524692	0.268062	1.13738	Q9D967	MGDP1_MOUSE	Mdp1	Magnesium-dependent phosphatase 1
16.9777	17.4806	16.9606	16.9094	16.7259	16.7769	17.1301	16.6238				0.762834	0.267883	1.54775	Q9JK48	SHLB1_MOUSE	Sh3glb1	Endophilin-B1
11.5749	13.2586	12.7554	12.9788	12.8251	11.6852	12.5036	12.4826				0.246078	0.267759	0.604835	Q99N91	RM34_MOUSE	Mrpl34	Large ribosomal subunit protein bL34m
15.3985	16.4571	15.0471	15.4295	15.0555	15.3433	15.8582	15.0045				0.312496	0.267693	0.740465	Q9Z2I2	FKB1B_MOUSE	Fkbp1b	Peptidyl-prolyl cis-trans isomerase FKBP1B
14.5611	15.0408	14.9553	13.9336	14.1451	14.8355	14.6872	13.7538				0.318968	0.2673	0.753309	Q07797	LG3BP_MOUSE	Lgals3bp	Galectin-3-binding protein
16.7488	17.5415	16.4726	16.4934	16.6338	16.7322	16.5939	16.2277				0.435744	0.267181	0.976227	P67984	RL22_MOUSE	Rpl22	Large ribosomal subunit protein eL22
14.0507	14.475	13.8943	14.0475	14.1316	13.674	13.9163	13.677				0.798258	0.267158	1.60724	Q62172	RBP1_MOUSE	Ralbp1	RalA-binding protein 1
17.3587	18.5216	17.5738	17.7389	17.2905	18.1373	17.7367	16.9607				0.312101	0.266973	0.739678	P84086	CPLX2_MOUSE	Cplx2	Complexin-2
14.8139	15.6107	14.4658	14.2006	14.2269	14.5454	15.1901	14.0609				0.280491	0.266931	0.676021	Q9ER58	TICN2_MOUSE	Spock2	Testican-2
14.866	15.5119	14.7489	14.5116	14.4663	14.4976	14.9817	14.6257				0.499216	0.266755	1.09183	Q9CQK7	RWDD1_MOUSE	Rwdd1	RWD domain-containing protein 1
14.4501	15.1347	14.716	14.8688	14.7091	14.7372	14.4523	14.2061				0.677454	0.266202	1.40311	G5E8V9	ARFP1_MOUSE	Arfip1	Arfaptin-1
14.5626	12.4494	13.9523	14.3122	12.4892	14.4118	12.9376	14.3737				0.148322	0.266021	0.389028	P28230	CXB1_MOUSE	Gjb1	Gap junction beta-1 protein
18.6422	20.0102	18.4618	18.6252	18.4406	18.9449	19.2265	18.0641				0.243097	0.265828	0.598567	O08585	CLCA_MOUSE	Clta	Clathrin light chain A
14.6343	14.3272	14.4535	14.9249	14.3724	14.4501	14.5206	13.9339				0.69703	0.265743	1.43646	Q8C1Y8	CCZ1_MOUSE	Ccz1	Vacuolar fusion protein CCZ1 homolog
12.5292	13.6596	13.4747	13.8044	13.8081	13.2659	11.6794	13.6546				0.182934	0.264966	0.468082	Q03391	NMDE4_MOUSE	Grin2d	Glutamate receptor ionotropic, NMDA 2D
15.6602	16.9877	15.2111	15.6171	15.5586	15.6031	16.1334	15.1236				0.245339	0.264366	0.603283	P51859	HDGF_MOUSE	Hdgf	Hepatoma-derived growth factor
14.6137	14.2943	14.4137	14.1167	14.0069	13.7384	14.3801	14.2571				0.732771	0.264005	1.49704	Q80TN5	ZDH17_MOUSE	Zdhhc17	Palmitoyltransferase ZDHHC17
15.2475	16.3751	15.3115	15.3195	15.1963	15.192	15.7629	15.0464				0.363916	0.264002	0.840966	P54726	RD23A_MOUSE	Rad23a	UV excision repair protein RAD23 homolog A
18.5522	19.0568	18.5095	18.5994	18.3329	18.4972	18.6619	18.1708				0.791324	0.263768	1.59561	Q99KJ8	DCTN2_MOUSE	Dctn2	Dynactin subunit 2
13.2363	15.1897	13.6237	14.0079	14.0858	14.0928	13.5841	13.24				0.225141	0.26374	0.560443	P63239	NEC1_MOUSE	Pcsk1	Neuroendocrine convertase 1
12.4577	13.2576	12.6568	12.353	12.5389	11.7422	12.7205	12.6698				0.375723	0.263444	0.863577	Q8CGB6	TENS2_MOUSE	Tns2	Tensin-2
15.2297	15.6987	15.4883	15.3706	15.3733	15.0814	14.9625	15.3164				0.973104	0.263428	1.89851	Q3TMH2	SCRN3_MOUSE	Scrn3	Secernin-3
15.5151	16.1276	15.3987	15.2063	15.4551	15.5097	15.2309	14.9987				0.526851	0.263323	1.14123	Q9JK81	MYG1_MOUSE	Myg1	MYG1 exonuclease
16.1867	17.3218	16.4622	16.5759	16.404	16.3678	16.5424	16.1799				0.468842	0.263169	1.03691	O70443	GNAZ_MOUSE	Gnaz	Guanine nucleotide-binding protein G(z) subunit alpha
16.2354	16.8857	16.2334	15.8694	16.0574	15.9801	16.1472	15.9867				0.573388	0.263112	1.22334	Q9CQF9	PCYOX_MOUSE	Pcyox1	Prenylcysteine oxidase 1
16.334	17.4093	16.3893	16.4718	16.2122	16.4591	16.7796	16.101				0.38987	0.263111	0.890463	Q9ER00	STX12_MOUSE	Stx12	Syntaxin-12
13.4398	14.0205	14.1475	13.9772	13.6554	13.9055	13.4171	13.5547				0.678287	0.263077	1.40453	P42232	STA5B_MOUSE	Stat5b	Signal transducer and activator of transcription 5B
14.9026	15.6228	15.2958	15.1636	15.0496	15.0508	15.1267	14.7086				0.72584	0.262276	1.48532	Q920E5	FPPS_MOUSE	Fdps	Farnesyl pyrophosphate synthase
16.688	16.2365	16.5539	16.9365	16.6147	16.461	15.8925	16.3991				0.573996	0.261909	1.22441	Q03137	EPHA4_MOUSE	Epha4	Ephrin type-A receptor 4
13.5522	15.2336	13.7539	14.0772	13.8352	13.7371	14.4178	13.5799				0.256418	0.261739	0.626446	Q6NVE8	WDR44_MOUSE	Wdr44	WD repeat-containing protein 44
20.7603	22.0928	20.8662	20.9019	20.8555	20.9704	21.4128	20.3379				0.282602	0.261165	0.680322	Q91ZZ3	SYUB_MOUSE	Sncb	Beta-synuclein
17.2122	17.0572	17.6297	17.0491	16.7371	16.9628	16.9969	17.2079				0.772579	0.26091	1.56414	Q9EQK5	MVP_MOUSE	Mvp	Major vault protein
13.6461	13.1162	12.8863	12.912	13.0355	13.1582	13.1148	12.2086				0.401679	0.260908	0.912742	Q8R4X3	RBM12_MOUSE	Rbm12	RNA-binding protein 12
13.3694	13.4147	13.667	13.8806	13.3092	13.4501	13.0565	13.4725				0.859623	0.260855	1.7098	O54692	ZW10_MOUSE	Zw10	Centromere/kinetochore protein zw10 homolog
15.5187	15.7087	15.3586	14.954	15.2236	14.9002	15.2625	15.112				0.703479	0.260403	1.44742	Q5SVR0	TBC9B_MOUSE	Tbc1d9b	TBC1 domain family member 9B
15.5124	16.0227	15.3222	15.5937	15.7703	15.5249	15.1385	14.9768				0.511736	0.260154	1.11427	Q9D4C9	CLVS1_MOUSE	Clvs1	Clavesin-1
15.6864	16.7448	15.4673	15.1644	15.3721	15.8979	15.7342	15.0193				0.271364	0.259909	0.657344	Q64373	B2CL1_MOUSE	Bcl2l1	Bcl-2-like protein 1
13.9474	14.3868	14.053	13.3181	14.351	12.909	13.5157	13.891				0.285899	0.259638	0.687023	Q9EQI8	RM46_MOUSE	Mrpl46	Large ribosomal subunit protein mL46
14.6794	15.6281	14.8533	14.6355	14.7286	15.1179	14.6794	14.2334				0.38591	0.259237	0.88296	Q8BVI5	STX16_MOUSE	Stx16	Syntaxin-16
14.7581	14.8724	15.2815	14.9718	14.6941	14.5403	14.6147	14.9985				0.864516	0.259041	1.71795	Q3URD3	SLMAP_MOUSE	Slmap	Sarcolemmal membrane-associated protein
18.9281	20.1304	19.1468	18.8883	18.836	19.1821	19.509	18.5317				0.301545	0.258708	0.718592	Q9R1Q8	TAGL3_MOUSE	Tagln3	Transgelin-3
18.2085	19.8451	18.1036	18.1118	18.1098	18.6912	18.9706	17.4633				0.187013	0.258552	0.477191	P84075	HPCA_MOUSE	Hpca	Neuron-specific calcium-binding protein hippocalcin
15.2523	16.2776	14.9724	15.1718	15.3358	15.1471	15.549	14.6082				0.306338	0.258521	0.728187	P55302	AMRP_MOUSE	Lrpap1	Alpha-2-macroglobulin receptor-associated protein
16.3276	16.5126	16.606	16.5273	16.4673	15.9286	16.2542	16.2916				1.05442	0.257952	2.03361	Q99JI4	PSMD6_MOUSE	Psmd6	26S proteasome non-ATPase regulatory subunit 6
16.6786	17.0161	16.3632	16.3351	16.4362	16.4366	16.3805	16.1078				0.705099	0.257951	1.45017	Q6P5E4	UGGG1_MOUSE	Uggt1	UDP-glucose:glycoprotein glucosyltransferase 1
17.0933	17.7612	17.2375	16.9869	17.0307	17.0758	17.1338	16.8081				0.667458	0.257613	1.38603	P63046	ST4A1_MOUSE	Sult4a1	Sulfotransferase 4A1
15.4385	15.694	15.2953	15.3026	15.277	14.6978	15.3879	15.3375				0.667795	0.257534	1.38661	Q3TH73	TTYH2_MOUSE	Ttyh2	Protein tweety homolog 2
15.2287	16.0168	15.4351	15.4376	15.2988	15.3862	15.2457	15.158				0.711177	0.257383	1.46048	Q91YJ2	SNX4_MOUSE	Snx4	Sorting nexin-4
15.2028	15.1489	15.3458	15.6174	15.2291	15.1043	14.9471	15.0082				1.10108	0.25657	2.11124	P26450	P85A_MOUSE	Pik3r1	Phosphatidylinositol 3-kinase regulatory subunit alpha
15.0241	15.2153	15.0135	14.6166	14.7914	14.5469	14.9925	14.5126				0.746199	0.256505	1.51972	Q8CI75	DI3L2_MOUSE	Dis3l2	DIS3-like exonuclease 2
18.3308	19.4873	18.2559	18.3635	18.2553	18.5995	18.8753	17.6815				0.271262	0.256463	0.657133	Q6IRU5	CLCB_MOUSE	Cltb	Clathrin light chain B
15.4924	16.4655	15.421	15.8602	15.7345	15.6086	15.7262	15.1455				0.409084	0.256079	0.926638	P70205	PACR_MOUSE	Adcyap1r1	Pituitary adenylate cyclase-activating polypeptide type I receptor
14.7531	14.9391	13.8336	14.0467	14.8187	14.4486	14.3713	12.9109				0.203309	0.255755	0.513178	Q9DCJ9	NPL_MOUSE	Npl	N-acetylneuraminate lyase
14.8341	14.8179	15.1789	15.1021	14.6355	14.4986	14.8618	14.9146				0.977563	0.255641	1.90592	E9Q401	RYR2_MOUSE	Ryr2	Ryanodine receptor 2
17.4959	17.726	17.4311	17.4485	17.1394	17.3	17.4874	17.1537				1.27892	0.255239	2.40948	Q9CQW2	ARL8B_MOUSE	Arl8b	ADP-ribosylation factor-like protein 8B
14.5273	14.4004	14.4804	14.1342	14.2489	13.9517	14.076	14.2455				1.18233	0.255095	2.24695	Q9JI11	STK4_MOUSE	Stk4	Serine/threonine-protein kinase 4
15.2388	16.6585	15.7664	15.7313	15.8433	15.94	15.4649	15.1271				0.307041	0.254909	0.729592	B1AWN6	SCN2A_MOUSE	Scn2a	Sodium channel protein type 2 subunit alpha
14.452	15.3725	14.5076	14.1009	14.4767	14.6461	14.2783	14.0136				0.36426	0.254584	0.841628	Q3UI43	BABA1_MOUSE	Babam1	BRISC and BRCA1-A complex member 1
15.2707	15.7573	15.4215	15.5098	15.4285	15.065	15.2069	15.2409				1.04197	0.254492	2.0129	Q9QZD9	EIF3I_MOUSE	Eif3i	Eukaryotic translation initiation factor 3 subunit I
18.2213	19.1664	17.9573	17.9029	17.7649	18.3203	18.4897	17.6552				0.298057	0.254485	0.711587	P18572	BASI_MOUSE	Bsg	Basigin
17.6747	18.8643	17.542	17.5616	17.416	18.0521	17.9722	17.1868				0.274336	0.2539	0.663442	P70441	NHRF1_MOUSE	Nherf1	Na(+)/H(+) exchange regulatory cofactor NHE-RF1
16.851	16.9931	17.3923	17.2199	16.5269	16.5956	17.4524	16.8674				0.474068	0.253506	1.04641	Q8BZF8	PGM5_MOUSE	Pgm5	Phosphoglucomutase-like protein 5
16.7692	18.0563	16.706	16.5311	16.6255	16.6213	17.4231	16.3805				0.246411	0.253035	0.605535	Q63810	CANB1_MOUSE	Ppp3r1	Calcineurin subunit B type 1
16.3592	17.2884	16.49	16.7542	16.5896	16.5862	16.5141	16.1903				0.513139	0.252868	1.11678	Q61335	BAP31_MOUSE	Bcap31	B-cell receptor-associated protein 31
16.7062	17.4679	16.8872	16.9132	16.8078	16.6633	16.8362	16.6563				0.720031	0.252717	1.47549	Q9QXY6	EHD3_MOUSE	Ehd3	EH domain-containing protein 3
16.1874	16.7755	16.1946	16.2152	16.2052	16.0807	16.1831	15.8937				0.77639	0.252495	1.57054	P15116	CADH2_MOUSE	Cdh2	Cadherin-2
15.3046	16.0964	15.0041	14.4613	14.7182	15.3041	15.6477	14.1868				0.21453	0.252389	0.5376	Q7TNC9	I5P1_MOUSE	Inpp5a	Inositol polyphosphate-5-phosphatase A
17.9405	18.73	17.8492	17.8953	17.8708	17.949	18.0461	17.5397				0.485064	0.25234	1.06633	P23506	PIMT_MOUSE	Pcmt1	Protein-L-isoaspartate(D-aspartate) O-methyltransferase
14.6406	15.4074	14.7664	14.3647	14.9278	14.5105	14.3381	14.394				0.436633	0.252193	0.977869	Q80Y98	DDHD2_MOUSE	Ddhd2	Triacylglycerol hydrolase DDHD2
16.1815	17.6713	16.4326	16.3621	16.753	16.2952	16.7724	15.8187				0.251798	0.252046	0.616816	Q8VE70	PDC10_MOUSE	Pdcd10	Programmed cell death protein 10
16.0477	16.2807	15.8939	15.6973	15.831	16.0466	15.9259	15.1106				0.46501	0.251364	1.02993	P61804	DAD1_MOUSE	Dad1	Dolichyl-diphosphooligosaccharide--protein glycosyltransferase subunit DAD1
17.1312	17.487	16.7988	16.8619	16.8175	16.9739	17.0411	16.4422				0.570327	0.251032	1.21798	Q9QYS9	QKI_MOUSE	Qki	KH domain-containing RNA-binding protein QKI
14.7593	14.3389	14.8377	14.7077	14.5369	14.0578	14.1542	14.8908				0.525085	0.250988	1.13809	E9Q411	E9Q411_MOUSE	Nbas	Neuroblastoma amplified sequence
15.572	16.1418	15.4431	15.2458	15.3636	15.2394	15.7404	15.056				0.471558	0.250865	1.04185	Q8R105	VP37C_MOUSE	Vps37c	Vacuolar protein sorting-associated protein 37C
21.1089	22.1575	20.9024	20.962	20.9731	21.3759	21.6401	20.1391				0.228945	0.250628	0.568574	Q9D3D9	ATPD_MOUSE	Atp5f1d	ATP synthase subunit delta, mitochondrial
17.8671	18.5137	17.7349	17.4513	17.5069	17.6785	17.969	17.4118				0.436678	0.250195	0.977951	Q9D1A2	CNDP2_MOUSE	Cndp2	Cytosolic non-specific dipeptidase
13.334	14.2381	12.7231	13.8505	13.8397	13.9421	11.9908	13.3728				0.174638	0.250088	0.449428	Q7TSG2	CTDP1_MOUSE	Ctdp1	RNA polymerase II subunit A C-terminal domain phosphatase
15.2271	15.397	15.172	15.1173	15.1649	14.8431	14.66	15.2455				0.834116	0.24999	1.66723	Q3V3V9	CARL2_MOUSE	Carmil2	Capping protein, Arp2/3 and myosin-I linker protein 2
15.9412	17.2852	16.0094	16.0516	16.0991	16.0688	16.1779	15.9421				0.326127	0.249911	0.76745	P40240	CD9_MOUSE	Cd9	CD9 antigen
17.049	18.1887	17.0102	16.9767	16.9505	17.1862	17.6942	16.3942				0.256042	0.24991	0.625665	P56812	PDCD5_MOUSE	Pdcd5	Programmed cell death protein 5
16.3399	17.5217	16.6158	16.5234	16.245	16.8679	17.1578	15.7312				0.245265	0.249728	0.603128	Q8BGR8	GSKIP_MOUSE	Gskip	GSK3B-interacting protein
13.6816	13.6897	13.2035	13.625	13.5596	13.0558	13.0307	13.5568				0.628826	0.249217	1.31968	P58802	TB10A_MOUSE	Tbc1d10a	TBC1 domain family member 10A
17.1691	17.6398	16.8249	16.388	16.4681	17.1453	17.1279	16.284				0.302052	0.249155	0.719609	P56565	S10A1_MOUSE	S100a1	Protein S100-A1
14.6056	14.2005	14.1881	13.7362	13.9306	14.6624	13.1545	13.9868				0.292239	0.249037	0.699862	Q91YE3	EGLN1_MOUSE	Egln1	Egl nine homolog 1
15.5574	15.5814	15.2422	15.365	15.2645	14.6875	15.6231	15.1762				0.554236	0.248696	1.1897	Q6P9J5	KANK4_MOUSE	Kank4	KN motif and ankyrin repeat domain-containing protein 4
16.4776	17.0814	16.1423	16.0612	16.1021	16.2632	16.809	15.5948				0.306371	0.248347	0.728253	Q8R0P4	AAMDC_MOUSE	Aamdc	Mth938 domain-containing protein
16.4408	16.6507	16.3851	16.1753	16.4095	16.2327	16.1713	15.8467				0.807249	0.24793	1.6223	A0A286YCV9	A0A286YCV9_MOUSE	Kif13b	Kinesin family member 13B
15.4065	15.9804	15.2887	15.3484	14.878	15.3552	15.6253	15.1747				0.506804	0.247738	1.10544	Q9CRC9	GNPI2_MOUSE	Gnpda2	Glucosamine-6-phosphate isomerase 2
14.9562	15.9025	14.8896	14.6507	14.9734	14.4361	14.851	15.1481				0.336314	0.247588	0.787449	Q9Z306	S22A4_MOUSE	Slc22a4	Solute carrier family 22 member 4
17.3432	17.3055	17.1685	16.9836	17.1137	16.6833	16.8997	17.115				0.963293	0.247283	1.88222	Q9JKY7	Q9JKY7_MOUSE	Cyp2d22	Cytochrome P450
15.7507	16.7665	15.6836	15.2763	15.4636	15.9276	16.1742	14.9226				0.238384	0.247277	0.588622	Q8VDQ1	PTGR2_MOUSE	Ptgr2	Prostaglandin reductase 2
19.1874	20.177	19.0949	18.8764	18.9592	19.318	19.6719	18.3975				0.255112	0.247271	0.623728	P26883	FKB1A_MOUSE	Fkbp1a	Peptidyl-prolyl cis-trans isomerase FKBP1A
15.9331	17.3312	16.5424	16.6069	16.2805	16.533	16.7509	15.8605				0.301389	0.24719	0.718278	P12961	7B2_MOUSE	Scg5	Neuroendocrine protein 7B2
16.2567	16.3548	16.3987	16.62	16.6064	15.7228	15.9276	16.3851				0.525048	0.247115	1.13802	Q9DCR2	AP3S1_MOUSE	Ap3s1	AP-3 complex subunit sigma-1
16.4789	17.3343	16.4424	16.6526	16.5222	16.4871	16.5979	16.3132				0.527684	0.246942	1.14271	Q9QUM9	PSA6_MOUSE	Psma6	Proteasome subunit alpha type-6
14.2227	14.0755	14.1555	13.7503	14.0716	13.6916	13.9514	13.5017				0.729631	0.246923	1.49174	Q9DBE0	CSAD_MOUSE	Csad	Cysteine sulfinic acid decarboxylase
15.5861	16.0804	15.3068	15.1911	15.1937	15.1404	15.6809	15.1624				0.472491	0.246767	1.04354	O89001	CBPD_MOUSE	Cpd	Carboxypeptidase D
14.2609	14.3226	14.0621	14.5439	14.5847	14.1002	12.7237	14.7953				0.20529	0.246428	0.51751	Q6P5H6	FRMD5_MOUSE	Frmd5	FERM domain-containing protein 5
18.0893	19.208	18.4595	18.3276	18.1021	18.3647	18.2413	18.3925				0.438923	0.245927	0.982095	Q91WG2	RABE2_MOUSE	Rabep2	Rab GTPase-binding effector protein 2
16.7331	17.8434	16.3489	16.1866	16.2263	16.9279	17.308	15.6666				0.184114	0.245812	0.470723	Q9CY50	SSRA_MOUSE	Ssr1	Translocon-associated protein subunit alpha
13.0626	14.0379	12.7471	12.3592	12.3477	12.9414	12.8934	13.0425				0.256845	0.245446	0.627335	Q9D4F2	PLPP6_MOUSE	Plpp6	Polyisoprenoid diphosphate/phosphate phosphohydrolase PLPP6
13.0219	13.72	13.939	13.7286	13.9032	12.1066	13.728	13.69				0.210211	0.245428	0.528234	Q8VDS4	RPR1A_MOUSE	Rprd1a	Regulation of nuclear pre-mRNA domain-containing protein 1A
19.453	20.0114	19.402	19.4057	19.2544	19.6662	19.6138	18.7566				0.424217	0.245255	0.954869	O88746	TOM1_MOUSE	Tom1	Target of Myb1 membrane trafficking protein
13.7034	14.5465	14.1565	14.3781	14.2481	14.4392	13.5231	13.5936				0.360059	0.245106	0.833545	Q99K46	UBP11_MOUSE	Usp11	Ubiquitin carboxyl-terminal hydrolase 11
15.0618	14.9008	14.04	14.9255	14.4281	14.4195	14.8975	14.2038				0.388932	0.244771	0.888687	P97493	THIOM_MOUSE	Txn2	Thioredoxin, mitochondrial
17.9745	18.5541	18.0672	18.1009	18.0825	17.8789	18.0211	17.7351				0.807114	0.244748	1.62207	Q8K1M6	DNM1L_MOUSE	Dnm1l	Dynamin-1-like protein
16.9426	17.7916	17.3032	17.1246	16.8963	16.9922	17.0918	17.204				0.59398	0.244452	1.2593	Q91XD7	CREL1_MOUSE	Creld1	Protein disulfide isomerase Creld1
17.33	18.2419	17.5531	17.4016	17.4111	17.4362	17.4381	17.2637				0.530888	0.244367	1.1484	Q9CQV4	RETR3_MOUSE	Retreg3	Reticulophagy regulator 3
14.3287	14.9155	14.7861	14.4447	14.3549	14.3996	14.3588	14.385				0.8877	0.244166	1.75657	Q8BU31	RAP2C_MOUSE	Rap2c	Ras-related protein Rap-2c
19.1315	20.2076	18.9763	18.5102	18.5326	19.4673	19.6361	18.213				0.191972	0.244132	0.48821	P58771	TPM1_MOUSE	Tpm1	Tropomyosin alpha-1 chain
17.9578	19.3859	18.0425	18.01	17.7981	18.5069	18.5091	17.6063				0.235485	0.243944	0.582485	Q9R0Q7	TEBP_MOUSE	Ptges3	Prostaglandin E synthase 3
13.7931	13.262	13.0616	14.0893	13.7187	12.519	13.2441	13.7486				0.270526	0.243898	0.655622	Q9D0Q7	RM45_MOUSE	Mrpl45	Large ribosomal subunit protein mL45
15.2675	15.4447	15.081	15.1261	15.0867	15.0557	15.018	14.7841				1.20112	0.24371	2.27845	Q8C129	LCAP_MOUSE	Lnpep	Leucyl-cystinyl aminopeptidase
16.9206	17.3619	16.6904	15.9979	15.7697	16.8595	17.2755	16.0916				0.217672	0.243627	0.54439	P61961	UFM1_MOUSE	Ufm1	Ubiquitin-fold modifier 1
15.2067	16.6029	15.0783	15.3312	15.1405	15.6977	15.7907	14.617				0.218246	0.243355	0.545627	O55102	BL1S1_MOUSE	Bloc1s1	Biogenesis of lysosome-related organelles complex 1 subunit 1
15.5862	16.3978	15.6778	15.6016	15.703	15.7263	15.6114	15.2493				0.495683	0.243338	1.08548	Q63829	COMD3_MOUSE	Commd3	COMM domain-containing protein 3
17.348	17.9604	17.2007	17.1421	17.2376	17.0037	17.3986	17.0381				0.539702	0.243296	1.16403	Q61166	MARE1_MOUSE	Mapre1	Microtubule-associated protein RP/EB family member 1
16.615	16.6279	17.0241	16.2298	16.3697	16.1958	16.8013	16.1573				0.50893	0.243162	1.10925	E9Q616	E9Q616_MOUSE	Ahnak	AHNAK nucleoprotein
16.8137	18.0602	16.1668	16.0988	15.7137	16.1728	17.7587	16.5239				0.146262	0.242579	0.384218	O89086	RBM3_MOUSE	Rbm3	RNA-binding protein 3
15.1537	15.8874	14.8005	14.4088	14.6253	14.8531	15.311	14.4917				0.277268	0.242343	0.669442	Q80WW9	DDRGK_MOUSE	Ddrgk1	DDRGK domain-containing protein 1
21.6063	22.5382	21.6731	21.3964	21.5077	21.7092	21.8317	21.1974				0.364306	0.241976	0.841717	P62259	1433E_MOUSE	Ywhae	14-3-3 protein epsilon
14.6483	16.444	15.4658	15.5034	15.4124	15.4956	15.3514	14.8349				0.248681	0.241803	0.610295	Q60673	PTPRN_MOUSE	Ptprn	Receptor-type tyrosine-protein phosphatase-like N
16.4628	17.1826	16.2713	16.4839	16.4291	16.2448	16.6231	16.1363				0.485044	0.241795	1.06629	Q9CWK8	SNX2_MOUSE	Snx2	Sorting nexin-2
14.3369	15.5027	13.2687	12.6371	13.922	13.3005	14.5691	12.9868				0.125818	0.241745	0.335758	Q99JP6	HOME3_MOUSE	Homer3	Homer protein homolog 3
16.218	16.5794	16.2707	16.197	16.0693	16.1767	16.6014	15.4514				0.423038	0.241557	0.952677	Q920P5	KAD5_MOUSE	Ak5	Adenylate kinase isoenzyme 5
14.7064	14.991	14.2902	14.4881	14.6287	14.0235	14.359	14.4983				0.568356	0.241554	1.21452	Q9R049	AMFR_MOUSE	Amfr	E3 ubiquitin-protein ligase AMFR
16.2376	17.2186	16.3658	16.5561	16.4236	16.6857	16.7376	15.5651				0.289129	0.241518	0.693571	Q8CCT4	TCAL5_MOUSE	Tceal5	Transcription elongation factor A protein-like 5
12.5826	13.5825	12.5206	13.6664	13.6093	13.012	11.5603	13.2049				0.172175	0.241363	0.443857	Q7TPV2	DZIP3_MOUSE	Dzip3	E3 ubiquitin-protein ligase DZIP3
16.6132	16.8828	16.5836	16.6116	16.3923	16.5806	16.4955	16.2587				1.29741	0.241066	2.44078	Q8BGD9	IF4B_MOUSE	Eif4b	Eukaryotic translation initiation factor 4B
15.2563	15.6831	15.7297	15.7518	15.3227	15.5875	15.2934	15.2532				0.870106	0.241037	1.72727	A1L3P4	SL9A6_MOUSE	Slc9a6	Sodium/hydrogen exchanger 6
14.8378	16.6334	14.5481	14.0337	14.4493	15.2834	15.5825	13.7738				0.129747	0.241015	0.345174	Q8BTJ4	ENPP4_MOUSE	Enpp4	Bis(5'-adenosyl)-triphosphatase enpp4
15.4418	16.0884	15.6165	15.7846	15.6055	15.5561	15.261	15.545				0.747741	0.240901	1.52232	Q8C996	TM163_MOUSE	Tmem163	Transmembrane protein 163
15.5007	16.253	15.1301	14.9634	15.0285	15.0265	15.9639	14.8661				0.259048	0.240537	0.631911	P97384	ANX11_MOUSE	Anxa11	Annexin A11
13.6961	14.4893	14.2076	14.1744	13.7645	14.5164	13.5874	13.7376				0.397373	0.24036	0.904636	Q8CHK3	MBOA7_MOUSE	Mboat7	Lysophospholipid acyltransferase 7
16.9669	18.3632	16.8563	16.3132	16.8896	17.3263	17.4799	15.8441				0.161582	0.239928	0.419704	Q9EQU5	SET_MOUSE	Set	Protein SET
18.5596	19.2942	18.5221	18.424	18.3383	18.6879	18.9629	17.8516				0.326346	0.239816	0.76788	D3Z2H9	D3Z2H9_MOUSE	Tpm3-rs7	Tropomyosin 3, related sequence 7
17.4515	18.1813	17.4884	17.1033	17.2651	17.2528	17.542	17.2056				0.452079	0.239772	1.00629	Q9D1G1	RAB1B_MOUSE	Rab1b	Ras-related protein Rab-1B
12.4208	13.2116	12.5594	12.8827	13.1907	11.9296	12.3163	12.6789				0.31537	0.239752	0.746177	Q0VBL3	RBM15_MOUSE	Rbm15	RNA-binding protein 15
15.1468	15.7474	14.9966	14.8833	14.7394	15.2437	15.3035	14.5284				0.387878	0.239741	0.886691	Q8R1N4	NUDC3_MOUSE	Nudcd3	NudC domain-containing protein 3
14.9739	15.3046	15.0037	15.1754	15.0939	14.987	14.5715	14.8466				0.883371	0.239661	1.74936	P70303	PYRG2_MOUSE	Ctps2	CTP synthase 2
19.8961	20.8183	19.6631	19.5858	19.6122	19.7381	20.2592	19.3953				0.296931	0.239605	0.709321	Q62442	VAMP1_MOUSE	Vamp1	Vesicle-associated membrane protein 1
15.9523	16.2711	15.9006	15.9412	15.8949	15.9186	15.9124	15.3809				0.747663	0.239561	1.52219	Q60928	GGT1_MOUSE	Ggt1	Glutathione hydrolase 1 proenzyme
13.6122	13.3103	13.6429	13.2954	13.3416	13.5382	13.4127	12.6106				0.473082	0.239444	1.04462	Q8BGW1	FTO_MOUSE	Fto	Alpha-ketoglutarate-dependent dioxygenase FTO
14.7938	14.6722	14.1846	14.3748	14.5673	14.3106	13.6734	14.5169				0.429662	0.239275	0.964973	P18581	CTR2_MOUSE	Slc7a2	Cationic amino acid transporter 2
18.1739	19.2133	17.8022	18.0578	18.0918	18.1834	18.4507	17.5651				0.273134	0.239024	0.660976	B9EKR1	PTPRZ_MOUSE	Ptprz1	Receptor-type tyrosine-protein phosphatase zeta
15.7302	16.0413	15.6055	15.5957	15.6155	15.3491	15.5323	15.5199				1.04879	0.238956	2.02425	Q99J08	S14L2_MOUSE	Sec14l2	SEC14-like protein 2
17.6456	18.6551	17.7305	17.5137	17.3088	18.1907	17.98	17.1101				0.267659	0.238809	0.649722	P21107	TPM3_MOUSE	Tpm3	Tropomyosin alpha-3 chain
14.4912	14.8009	14.2994	14.716	14.5261	14.1499	14.5177	14.1593				0.757119	0.238629	1.53812	Q91YQ3	CSDC2_MOUSE	Csdc2	Cold shock domain-containing protein C2
18.3249	19.4289	18.347	18.3006	18.2166	18.5805	18.8415	17.8088				0.277493	0.238518	0.669901	Q7TQF7	AMPH_MOUSE	Amph	Amphiphysin
14.5186	15.111	14.6396	14.3526	14.363	14.4195	14.8698	14.0155				0.446811	0.238518	0.99662	Q9D1F4	AKTS1_MOUSE	Akt1s1	Proline-rich AKT1 substrate 1
16.3094	17.8093	16.4079	16.602	16.6922	16.961	16.8307	15.6931				0.209275	0.23791	0.526198	Q6PHS9	CA2D2_MOUSE	Cacna2d2	Voltage-dependent calcium channel subunit alpha-2/delta-2
14.6635	15.0913	14.7359	14.7142	14.8343	14.2135	14.4685	14.7369				0.671618	0.237889	1.39314	Q8WTY4	CPIN1_MOUSE	Ciapin1	Anamorsin
13.7421	14.0167	13.4297	14.0145	13.7507	12.5907	14.4664	13.4442				0.232482	0.237786	0.576106	Q62384	ZPR1_MOUSE	Zpr1	Zinc finger protein ZPR1
19.6434	21.0066	19.6562	19.6391	19.67	20.3911	20.2583	18.6757				0.178766	0.237552	0.458733	O55042	SYUA_MOUSE	Snca	Alpha-synuclein
15.6689	16.5239	15.6552	15.7817	15.7226	15.7346	15.835	15.388				0.468322	0.23738	1.03596	D3YWT1	D3YWT1_MOUSE	Hnrnph3	Heterogeneous nuclear ribonucleoprotein H3
16.0303	16.4773	16.0309	15.4932	15.7744	15.8336	16.0235	15.4508				0.456635	0.237326	1.01463	Q9JJC6	RIPL1_MOUSE	Rilpl1	RILP-like protein 1
14.9336	15.7002	14.627	15.0054	15.2079	14.5418	14.8444	14.7237				0.389112	0.237097	0.889029	Q80TS3	AGRL3_MOUSE	Adgrl3	Adhesion G protein-coupled receptor L3
16.0262	16.4722	16.0471	15.9387	15.9255	15.7747	16.0832	15.7527				0.836077	0.237046	1.67051	Q3TXS7	PSMD1_MOUSE	Psmd1	26S proteasome non-ATPase regulatory subunit 1
19.5018	20.3816	19.6725	19.3725	19.3773	19.3395	19.6631	19.6005				0.44415	0.236977	0.991727	P19157	GSTP1_MOUSE	Gstp1	Glutathione S-transferase P 1
16.8693	16.8822	16.1563	17.1384	17.0602	16.2506	16.2133	16.5746				0.354154	0.236853	0.822147	Q03059	CLAT_MOUSE	Chat	Choline O-acetyltransferase
17.5457	18.1759	17.4968	17.5672	17.323	17.4422	17.6603	17.4137				0.644563	0.236646	1.34678	Q8K2Q5	CHCH7_MOUSE	Chchd7	Coiled-coil-helix-coiled-coil-helix domain-containing protein 7
18.2215	18.7213	18.2857	18.2427	18.1486	18.0348	18.3205	18.0215				0.867062	0.236468	1.72219	P47754	CAZA2_MOUSE	Capza2	F-actin-capping protein subunit alpha-2
13.3119	12.4766	12.9251	13.5315	13.0113	12.6807	13.3281	12.2797				0.308272	0.236293	0.732048	Q6NSW3	SPKAP_MOUSE	Sphkap	A-kinase anchor protein SPHKAP
14.5899	14.5024	14.7294	14.9229	14.7722	14.2466	13.9552	14.8259				0.464491	0.23619	1.02898	Q921L3	TMCO1_MOUSE	Tmco1	Calcium load-activated calcium channel
15.0019	14.3332	14.5296	14.9538	14.9781	14.3906	14.5163	13.9901				0.397266	0.235844	0.904433	Q61738	ITA7_MOUSE	Itga7	Integrin alpha-7
14.7809	14.7149	14.4748	15.1457	14.758	14.1726	14.8499	14.3929				0.51516	0.235744	1.12039	Q3TY86	AIFM3_MOUSE	Aifm3	Apoptosis-inducing factor 3
15.8704	16.0866	15.9551	15.6894	15.8868	15.8286	15.2969	15.6489				0.734222	0.235048	1.4995	Q9R0N0	GALK1_MOUSE	Galk1	Galactokinase
15.0085	15.4662	14.9029	15.0837	14.7819	14.4427	15.4164	14.8802				0.446051	0.235029	0.995223	Q8BYN5	FSD1L_MOUSE	Fsd1l	FSD1-like protein
14.747	15.6395	15.2227	14.9418	14.9895	14.6063	15.0776	14.9382				0.487439	0.234821	1.07062	Q9DBS1	TMM43_MOUSE	Tmem43	Transmembrane protein 43
14.4127	14.3286	14.1728	14.2147	14.5872	13.7893	13.5794	14.2343				0.454079	0.234646	1.00996	Q8BHN0	PPM1L_MOUSE	Ppm1l	Protein phosphatase 1L
13.8929	15.0815	13.4725	13.9219	14.1468	13.5456	14.7436	12.9954				0.178442	0.234316	0.458005	Q7TNR6	IGS21_MOUSE	Igsf21	Immunoglobulin superfamily member 21
15.2791	15.4402	15.1522	15.23	15.2513	15.1179	14.8984	14.8973				1.15614	0.234131	2.20313	Q8BLV3	SL9A7_MOUSE	Slc9a7	Sodium/hydrogen exchanger 7
14.4225	15.5061	14.8853	14.5712	14.7744	14.5597	14.795	14.3212				0.386288	0.233702	0.883677	B9EJA2	CTTB2_MOUSE	Cttnbp2	Cortactin-binding protein 2
15.8152	17.1694	16.0094	16.0804	15.936	16.3006	16.3005	15.6027				0.277744	0.233639	0.670415	O35526	STX1A_MOUSE	Stx1a	Syntaxin-1A
14.5018	14.7533	13.9455	14.3169	14.3626	14.4421	13.854	13.9245				0.465616	0.233576	1.03103	Q3TJ22	Q3TJ22_MOUSE	Aamp	Angio-associated migratory protein
15.4709	15.8825	15.5557	15.627	15.577	15.2099	15.2873	15.5283				0.943516	0.233416	1.84937	P98200	AT8A2_MOUSE	Atp8a2	Phospholipid-transporting ATPase IB
15.2858	16.2698	15.3022	15.0787	15.0991	15.585	15.7261	14.5926				0.258046	0.233403	0.629832	P61087	UBE2K_MOUSE	Ube2k	Ubiquitin-conjugating enzyme E2 K
13.8424	13.8005	13.9325	14.4409	13.7223	13.4593	13.9409	13.9607				0.580276	0.233269	1.23539	Q9JLQ0	CD2AP_MOUSE	Cd2ap	CD2-associated protein
16.3454	16.8817	16.3995	16.0648	16.3912	16.0331	16.1158	16.2195				0.588663	0.232948	1.25003	Q61151	2A5E_MOUSE	Ppp2r5e	Serine/threonine-protein phosphatase 2A 56 kDa regulatory subunit epsilon isoform
14.77	12.6987	14.7299	14.2282	14.4226	14.3549	12.7139	14.0036				0.140807	0.232948	0.371415	Q61474	MSI1H_MOUSE	Msi1	RNA-binding protein Musashi homolog 1
14.705	12.561	14.7229	15.1979	15.0434	11.8347	14.4963	14.8841				0.0881855	0.232076	0.242819	Q8VHW2	CCG8_MOUSE	Cacng8	Voltage-dependent calcium channel gamma-8 subunit
15.3493	15.7886	15.3107	15.2789	15.4499	14.9784	15.2691	15.102				0.717994	0.232023	1.47204	O35593	PSDE_MOUSE	Psmd14	26S proteasome non-ATPase regulatory subunit 14
17.1981	18.0558	17.2986	17.0032	17.1601	17.1892	17.2989	16.9806				0.43027	0.231723	0.966098	P70168	IMB1_MOUSE	Kpnb1	Importin subunit beta-1
20.1069	21.2318	20.3236	20.0074	20.2078	20.3458	20.4049	19.7857				0.312645	0.231378	0.740761	P63101	1433Z_MOUSE	Ywhaz	14-3-3 protein zeta/delta
15.7545	16.6988	15.5342	15.6652	15.5931	15.9097	16.2531	14.9714				0.247523	0.231357	0.607867	Q9CQU0	TXD12_MOUSE	Txndc12	Thioredoxin domain-containing protein 12
15.1203	15.1039	15.2273	15.3501	15.1548	14.8713	14.7438	15.1067				1.06486	0.231282	2.05095	P28741	KIF3A_MOUSE	Kif3a	Kinesin-like protein KIF3A
18.153	18.9864	18.1508	18.3187	18.2859	18.3643	18.0831	17.9532				0.475805	0.230601	1.04956	Q8R191	SNG3_MOUSE	Syngr3	Synaptogyrin-3
17.398	17.9321	17.4019	17.5698	17.3409	17.4614	17.4156	17.1629				0.809475	0.230227	1.62603	P59999	ARPC4_MOUSE	Arpc4	Actin-related protein 2/3 complex subunit 4
17.2724	17.6293	17.1509	16.9836	17.0995	16.766	17.2456	17.0048				0.648792	0.230082	1.35405	Q62351	TFR1_MOUSE	Tfrc	Transferrin receptor protein 1
16.5463	16.8503	16.3884	16.59	16.3137	16.253	16.4395	16.4497				1.11933	0.229793	2.14167	O88448	KLC2_MOUSE	Klc2	Kinesin light chain 2
15.7417	16.427	15.7262	15.7105	15.8152	15.6567	15.8464	15.3681				0.51035	0.229761	1.11179	Q9DBH5	LMAN2_MOUSE	Lman2	Vesicular integral-membrane protein VIP36
18.6998	19.1554	18.5176	17.9702	18.0981	18.5367	19.25	17.5424				0.208795	0.228981	0.525154	P20065	TYB4_MOUSE	Tmsb4x	Thymosin beta-4
16.2444	17.4169	16.2753	16.1833	16.0916	16.4669	16.3332	16.3126				0.31596	0.228909	0.747347	P0C0A3	CHMP6_MOUSE	Chmp6	Charged multivesicular body protein 6
16.0995	16.4019	16.3116	16.4081	16.0546	16.079	15.9203	16.2528				1.21549	0.228579	2.30258	Q9EPK7	XPO7_MOUSE	Xpo7	Exportin-7
14.1552	14.553	14.1387	13.8565	13.9856	13.9709	14.1326	13.7014				0.64659	0.228233	1.35026	Q2TBE6	P4K2A_MOUSE	Pi4k2a	Phosphatidylinositol 4-kinase type 2-alpha
19.2527	20.0927	19.398	18.95	19.1793	19.3935	19.6247	18.583				0.288904	0.22819	0.693117	Q9DBJ1	PGAM1_MOUSE	Pgam1	Phosphoglycerate mutase 1
17.5747	17.9108	17.2687	17.2615	17.4342	17.1501	17.5812	16.9376				0.493909	0.228145	1.08228	Q9D3A9	TTYH1_MOUSE	Ttyh1	Protein tweety homolog 1
11.9274	15.4541	14.3763	14.5716	15.651	14.4261	11.6041	13.7362				0.0718287	0.227982	0.200703	Q6IEE6	T132E_MOUSE	Tmem132e	Transmembrane protein 132E
17.5349	18.5161	17.6033	17.5702	17.5434	17.6055	17.7905	17.3758				0.395891	0.227313	0.901841	Q8R3V5	SHLB2_MOUSE	Sh3glb2	Endophilin-B2
20.5518	21.2531	20.4073	20.3888	20.3491	20.4238	20.7239	20.1953				0.43636	0.227179	0.977366	P35700	PRDX1_MOUSE	Prdx1	Peroxiredoxin-1
14.7458	15.0584	14.6064	14.7269	14.3812	14.7006	14.7947	14.3525				0.757538	0.227115	1.53883	Q80X73	PELO_MOUSE	Pelo	Protein pelota homolog
12.4963	13.2187	12.4093	12.0944	12.233	12.1433	12.2506	12.6834				0.369619	0.227108	0.851908	Q80TI0	ASTRB_MOUSE	Gramd1b	Protein Aster-B
13.9521	14.1372	13.5018	13.1465	13.5888	13.8248	13.4771	12.9387				0.331674	0.227047	0.778357	Q3UDR8	YIPF3_MOUSE	Yipf3	Protein YIPF3
13.6868	13.7842	13.4558	13.8092	14.1947	13.5492	13.0001	13.0838				0.340209	0.227046	0.79506	Q6PGE7	SC6A7_MOUSE	Slc6a7	Sodium-dependent proline transporter
15.2943	16.646	15.6048	15.658	15.6076	15.9373	15.7951	14.9553				0.254588	0.226953	0.622636	P05132	KAPCA_MOUSE	Prkaca	cAMP-dependent protein kinase catalytic subunit alpha
14.2336	15.1678	13.8874	14.3306	14.1086	14.1634	14.4414	13.9984				0.337291	0.226897	0.789361	Q8BVU5	NUDT9_MOUSE	Nudt9	ADP-ribose pyrophosphatase, mitochondrial
15.5901	15.075	15.0187	14.5951	15.3012	14.5982	14.8887	14.5834				0.373056	0.226877	0.858484	Q6PIU9	YJ005_MOUSE		Uncharacterized protein FLJ45252 homolog
16.7916	17.3215	16.8893	16.8881	16.7768	16.8721	16.7622	16.5724				0.848228	0.226745	1.69079	Q8BG32	PSD11_MOUSE	Psmd11	26S proteasome non-ATPase regulatory subunit 11
19.4808	20.396	19.2871	19.27	19.2036	19.5202	19.8364	18.9669				0.288863	0.226708	0.693033	O08539	BIN1_MOUSE	Bin1	Myc box-dependent-interacting protein 1
19.1035	18.9518	18.5891	18.46	18.6517	18.3394	18.7594	18.4472				0.600332	0.226667	1.27035	Q8QZR5	ALAT1_MOUSE	Gpt	Alanine aminotransferase 1
15.9148	16.5338	16.0314	15.5527	16.0033	15.5407	15.6959	15.8864				0.447648	0.226604	0.998158	O70378	EMC8_MOUSE	Emc8	ER membrane protein complex subunit 8
15.948	16.5407	15.9196	16.0582	15.9316	15.9058	15.8864	15.8366				0.766001	0.226539	1.55307	Q9WVJ2	PSD13_MOUSE	Psmd13	26S proteasome non-ATPase regulatory subunit 13
15.8334	12.4494	15.7733	16.0645	15.9732	15.2425	12.6441	15.3553				0.0713555	0.226374	0.199467	Q91WG8	GLCNE_MOUSE	Gne	Bifunctional UDP-N-acetylglucosamine 2-epimerase/N-acetylmannosamine kinase
14.8035	15.3728	14.6245	14.5005	14.7551	14.8007	14.7117	14.1285				0.399288	0.226324	0.908243	P23780	BGAL_MOUSE	Glb1	Beta-galactosidase
17.3817	18.3478	17.2367	16.6389	16.9517	17.0957	17.5726	17.0811				0.241724	0.226011	0.595674	Q9WUP7	UCHL5_MOUSE	Uchl5	Ubiquitin carboxyl-terminal hydrolase isozyme L5
15.7689	16.8472	15.4707	15.8268	15.9789	15.6992	15.9907	15.3421				0.277934	0.225717	0.670802	Q91UZ1	Q91UZ1_MOUSE	Plcb4	1-phosphatidylinositol 4,5-bisphosphate phosphodiesterase
15.2392	16.1615	14.8537	15.2861	15.3005	15.3356	15.3235	14.6803				0.294802	0.225139	0.705033	Q9CZL5	PHS2_MOUSE	Pcbd2	Pterin-4-alpha-carbinolamine dehydratase 2
15.5123	17.6809	16.2103	16.1037	16.0797	16.4401	16.681	15.4076				0.160724	0.224715	0.417733	O08532	CA2D1_MOUSE	Cacna2d1	Voltage-dependent calcium channel subunit alpha-2/delta-1
17.1853	18.6321	17.1273	17.2862	17.1631	17.662	17.8937	16.6143				0.192691	0.22445	0.489803	O70591	PFD2_MOUSE	Pfdn2	Prefoldin subunit 2
13.5798	14.0386	12.9923	13.7798	13.399	13.8942	13.6476	12.5537				0.248979	0.224003	0.61092	P55194	3BP1_MOUSE	Sh3bp1	SH3 domain-binding protein 1
15.0163	15.0204	14.9062	14.8804	15.0321	14.7133	14.8102	14.3718				0.77989	0.223976	1.57642	Q9D1J1	NECP2_MOUSE	Necap2	Adaptin ear-binding coat-associated protein 2
15.2108	15.9686	14.9245	14.5702	14.8639	15.1449	15.3362	14.4344				0.257397	0.223659	0.628483	Q6ZWZ2	UB2R2_MOUSE	Ube2r2	Ubiquitin-conjugating enzyme E2 R2
16.796	16.993	16.8235	16.0927	16.5021	16.3716	16.6867	16.2531				0.45615	0.222953	1.01375	Q11136	PEPD_MOUSE	Pepd	Xaa-Pro dipeptidase
14.7448	15.3941	14.8985	14.818	14.8079	14.8227	14.3292	15.0044				0.493798	0.222803	1.08208	Q91YX5	LGAT1_MOUSE	Lpgat1	Acyl-CoA:lysophosphatidylglycerol acyltransferase 1
18.0879	18.556	18.4264	17.9759	18.1961	17.9192	17.9114	18.1288				0.69619	0.222679	1.43503	O88587	COMT_MOUSE	Comt	Catechol O-methyltransferase
20.9144	22.2179	20.892	20.7875	20.7443	21.3681	21.5418	20.2676				0.195653	0.222522	0.49635	P60879	SNP25_MOUSE	Snap25	Synaptosomal-associated protein 25
13.596	13.3764	13.7923	13.7626	13.6053	13.2966	13.0924	13.6437				0.658347	0.222334	1.37044	O70572	NSMA_MOUSE	Smpd2	Sphingomyelin phosphodiesterase 2
15.3695	15.4366	14.9739	15.1919	15.1764	15.2686	14.6767	14.9614				0.633441	0.222193	1.32764	Q8BGH4	REEP1_MOUSE	Reep1	Receptor expression-enhancing protein 1
17.7277	18.3672	17.8189	18.1914	17.9472	17.722	17.6176	17.9299				0.614144	0.222141	1.29431	Q8K021	SCAM1_MOUSE	Scamp1	Secretory carrier-associated membrane protein 1
14.7649	14.8939	15.2774	15.2023	14.9535	14.7144	14.6507	14.9316				0.758339	0.222083	1.54018	Q8K0T4	KATL1_MOUSE	Katnal1	Katanin p60 ATPase-containing subunit A-like 1
16.5579	17.3407	16.609	16.4975	16.5301	16.8952	16.6935	16				0.345071	0.221594	0.804532	O35685	NUDC_MOUSE	Nudc	Nuclear migration protein nudC
21.4541	22.4872	21.0905	21.4716	21.3846	21.7877	21.8997	20.5453				0.204587	0.221559	0.515974	Q64433	CH10_MOUSE	Hspe1	10 kDa heat shock protein, mitochondrial
14.7596	15.3275	15.1515	15.1933	15.0561	14.6459	14.669	15.1746				0.571566	0.221558	1.22015	Q9DBS2	TPRGL_MOUSE	Tprg1l	Tumor protein p63-regulated gene 1-like protein
16.7766	17.6388	16.7442	16.4039	16.5951	16.7401	17.0735	16.2687				0.297664	0.22151	0.710796	Q62426	CYTB_MOUSE	Cstb	Cystatin-B
15.4728	15.8312	15.2558	15.3671	15.4549	15.2539	15.4467	14.8863				0.567799	0.221269	1.21354	Q8BMK4	CKAP4_MOUSE	Ckap4	Cytoskeleton-associated protein 4
14.3949	15.6677	13.4876	14.4336	13.9582	14.6298	15.3408	13.1702				0.128909	0.22122	0.343171	Q9EQS3	MYCBP_MOUSE	Mycbp	c-Myc-binding protein
17.532	18.7576	17.1616	17.2982	17.3269	17.7348	18.0914	16.7116				0.184113	0.22117	0.470721	Q9DB15	RM12_MOUSE	Mrpl12	Large ribosomal subunit protein bL12m
16.9287	17.3949	16.8429	16.7556	16.6677	16.8155	17.0108	16.5437				0.598691	0.221115	1.26749	P26043	RADI_MOUSE	Rdx	Radixin
13.6578	14.2594	13.7815	14.3678	14.0414	13.4067	13.8063	13.9312				0.442048	0.220242	0.987857	F8VPZ3	UBP32_MOUSE	Usp32	Ubiquitin carboxyl-terminal hydrolase 32
15.2857	15.6764	15.3625	15.1808	15.2046	15.0014	15.0452	15.3757				0.799398	0.219592	1.60915	Q9Z1E4	GYS1_MOUSE	Gys1	Glycogen [starch] synthase, muscle
13.8411	14.4171	13.7798	14.0035	13.9855	13.8391	13.9909	13.3483				0.476403	0.219402	1.05065	Q9CY62	RN181_MOUSE	Rnf181	E3 ubiquitin-protein ligase RNF181
14.7998	14.9829	14.5733	14.8028	14.6707	15.0045	14.3627	14.2435				0.534565	0.219347	1.15493	Q91YJ3	THYN1_MOUSE	Thyn1	Thymocyte nuclear protein 1
17.637	19.0521	17.8538	18.2706	18.2281	18.2639	17.8922	17.5529				0.2532	0.219113	0.619741	Q80TB8	VAT1L_MOUSE	Vat1l	Synaptic vesicle membrane protein VAT-1 homolog-like
13.4297	13.517	13.2119	13.041	14.2479	12.2978	12.8707	12.9072				0.203175	0.21902	0.512885	A0A087WS16	A0A087WS16_MOUSE	Col6a3	Collagen, type VI, alpha 3
15.3858	15.7904	15.3854	15.3603	15.4467	15.0111	15.6509	14.9381				0.499242	0.218762	1.09188	Q9CQE5	RGS10_MOUSE	Rgs10	Regulator of G-protein signaling 10
15.3299	15.6461	15.8133	15.9246	15.6248	15.3317	15.386	15.4966				0.740359	0.218701	1.50986	Q6PEV3	WIPF2_MOUSE	Wipf2	WAS/WASL-interacting protein family member 2
17.6556	17.4139	17.7542	17.7654	17.3306	17.2522	17.5946	17.5371				0.970065	0.218639	1.89347	Q3UMY5	EMAL4_MOUSE	Eml4	Echinoderm microtubule-associated protein-like 4
14.7844	12.6926	14.7465	14.8165	14.9236	12.1191	15.0951	14.028				0.0927456	0.218591	0.254363	Q8CHP5	PYM1_MOUSE	Pym1	Partner of Y14 and mago
17.7086	18.4969	17.6453	17.4969	17.5939	17.5529	17.9809	17.3466				0.362424	0.218344	0.838098	Q93092	TALDO_MOUSE	Taldo1	Transaldolase
15.2286	15.9614	15.6374	15.3857	15.1862	15.6281	15.9859	14.5396				0.25497	0.218312	0.623433	Q8VCH8	UBXN4_MOUSE	Ubxn4	UBX domain-containing protein 4
14.5266	16.0152	16.3064	16.318	15.953	14.9981	15.8528	15.4893				0.177412	0.218236	0.455686	P22005	PENK_MOUSE	Penk	Proenkephalin-A
14.261	14.8142	13.914	13.7	14.121	14.0164	14.6357	13.0433				0.210915	0.218193	0.529763	Q91W67	UBL7_MOUSE	Ubl7	Ubiquitin-like protein 7
16.8213	17.272	16.8157	16.7944	16.7152	16.7446	16.9127	16.4589				0.714201	0.21799	1.46561	Q9CWJ9	PUR9_MOUSE	Atic	Bifunctional purine biosynthesis protein ATIC
18.957	20.0197	18.8239	18.9257	18.9527	18.7516	19.2363	18.9139				0.307458	0.217929	0.730425	P46097	SYT2_MOUSE	Syt2	Synaptotagmin-2
15.1231	16.5008	15.6253	15.564	15.3967	15.6538	15.6807	15.2114				0.29424	0.217687	0.703901	P70699	LYAG_MOUSE	Gaa	Lysosomal alpha-glucosidase
19.2407	20.7501	19.538	19.2925	19.5395	19.7205	19.9406	18.7506				0.195333	0.217518	0.495644	Q8BLK3	LSAMP_MOUSE	Lsamp	Limbic system-associated membrane protein
16.5405	16.4529	16.3955	16.2625	16.592	16.0501	16.0863	16.0531				0.736012	0.217474	1.50252	Q6ZPU9	KBP_MOUSE	Kifbp	KIF-binding protein
15.3717	15.6108	15.1942	15.0384	15.4316	14.848	15.0719	14.9937				0.585761	0.217458	1.24497	D3YZI9	PGBD5_MOUSE	Pgbd5	PiggyBac transposable element-derived protein 5
14.9248	14.9146	14.8603	14.3189	14.7244	14.6059	14.231	14.5889				0.560907	0.217072	1.20144	Q8BR90	RIMC1_MOUSE	Rimoc1	RAB7A-interacting MON1-CCZ1 complex subunit 1
17.6361	18.8351	17.5678	17.6276	17.9738	17.5087	18.2732	17.043				0.211746	0.216969	0.531567	Q9CQV6	MLP3B_MOUSE	Map1lc3b	Microtubule-associated proteins 1A/1B light chain 3B
15.6463	16.5464	15.269	15.1079	15.35	15.8353	15.7851	14.7334				0.20964	0.216447	0.526992	Q3UGC7	EI3JA_MOUSE	Eif3j1	Eukaryotic translation initiation factor 3 subunit J-A
14.9546	16.0686	14.8321	14.8966	14.8115	15.6599	15.1356	14.2794				0.208225	0.216383	0.523912	Q8K2Q0	COMD9_MOUSE	Commd9	COMM domain-containing protein 9
17.4944	18.0378	17.4022	17.1277	17.0987	17.3888	17.5837	17.1259				0.432727	0.216255	0.970649	Q00612	G6PD1_MOUSE	G6pdx	Glucose-6-phosphate 1-dehydrogenase X
14.763	15.3097	14.6098	15.0116	14.4584	15.1294	14.8945	14.3479				0.396869	0.215986	0.903684	Q9CZP7	CD37L_MOUSE	Cdc37l1	Hsp90 co-chaperone Cdc37-like 1
14.1908	14.6833	13.74	14.2681	14.4299	13.9591	13.9079	13.7237				0.384212	0.215397	0.879737	O88271	CFDP1_MOUSE	Cfdp1	Craniofacial development protein 1
16.9127	17.7342	16.8951	16.8437	16.7936	16.9849	17.1543	16.5918				0.383167	0.215261	0.877753	P49443	PPM1A_MOUSE	Ppm1a	Protein phosphatase 1A
16.0846	16.6387	16.2931	16.0822	16.0752	16.0656	16.305	15.7921				0.606868	0.215137	1.2817	Q8VD62	CK068_MOUSE	Bles03	UPF0696 protein C11orf68 homolog
16.7862	17.4422	16.6492	16.6348	16.7315	16.7895	16.8717	16.2596				0.401964	0.215024	0.913276	O70492	SNX3_MOUSE	Snx3	Sorting nexin-3
17.294	17.9421	17.0387	17.1644	17.2735	17.2028	17.2628	16.8408				0.422682	0.214808	0.952014	O35381	AN32A_MOUSE	Anp32a	Acidic leucine-rich nuclear phosphoprotein 32 family member A
14.808	15.1267	15.2484	15.2154	15.025	14.6315	14.5165	15.3663				0.439522	0.214793	0.983201	Q9ERR1	NDEL1_MOUSE	Ndel1	Nuclear distribution protein nudE-like 1
13.6823	13.7108	13.6247	13.4035	13.2447	13.3792	13.3971	13.5441				1.21875	0.214033	2.30805	Q501J7	PHAR4_MOUSE	Phactr4	Phosphatase and actin regulator 4
20.1609	21.1051	20.0781	19.9118	19.7792	20.2192	20.6448	19.758				0.256198	0.213637	0.625989	Q05816	FABP5_MOUSE	Fabp5	Fatty acid-binding protein 5
15.605	16.0199	15.973	15.7051	15.4444	15.584	15.6388	15.7822				0.875794	0.213424	1.73674	Q8R1G2	CMBL_MOUSE	Cmbl	Carboxymethylenebutenolidase homolog
18.9861	19.3009	18.922	18.967	18.8949	18.9596	18.8436	18.6246				0.96542	0.213304	1.88575	P20357	MTAP2_MOUSE	Map2	Microtubule-associated protein 2
16.2972	17.1828	15.9872	16.2296	16.2569	16.2819	16.6414	15.6651				0.26492	0.212865	0.644071	Q9D8B3	CHM4B_MOUSE	Chmp4b	Charged multivesicular body protein 4b
17.6988	18.3719	17.5324	17.0968	17.3209	17.6002	17.9176	17.011				0.266861	0.212554	0.648076	Q9DCC8	TOM20_MOUSE	Tomm20	Mitochondrial import receptor subunit TOM20 homolog
14.578	14.8543	14.882	14.5899	14.4642	14.8798	14.3923	14.3186				0.68393	0.212314	1.41416	O35075	VP26C_MOUSE	Vps26c	Vacuolar protein sorting-associated protein 26C
16.399	17.1879	16.2658	16.1894	16.1253	16.2647	16.7943	16.0104				0.31023	0.21184	0.735954	Q8R555	CRAC1_MOUSE	Crtac1	Cartilage acidic protein 1
15.1707	16.1393	15.1502	14.6527	15.1842	15.4806	15.5873	14.0141				0.172327	0.211667	0.4442	Q9DAU1	CNPY3_MOUSE	Cnpy3	Protein canopy homolog 3
13.78	13.8005	13.9918	14.1198	13.936	13.6501	13.517	13.7431				0.893923	0.211497	1.76692	Q6ZQ29	TAOK2_MOUSE	Taok2	Serine/threonine-protein kinase TAO2
17.227	18.0276	17.0549	16.9955	17.1572	17.2466	17.3387	16.7169				0.325796	0.211437	0.766798	O55013	TPPC3_MOUSE	Trappc3	Trafficking protein particle complex subunit 3
19.316	20.2892	19.0074	19.1186	19.0868	19.178	19.7132	18.9084				0.253905	0.21117	0.621213	P09528	FRIH_MOUSE	Fth1	Ferritin heavy chain
16.699	16.8094	16.7636	16.8089	16.5848	16.324	16.5488	16.7798				1.13874	0.210897	2.17407	Q99LR1	ABD12_MOUSE	Abhd12	Lysophosphatidylserine lipase ABHD12
16.456	16.8144	16.2549	16.2242	16.0816	16.1973	16.4657	16.1615				0.631039	0.210829	1.3235	O08915	AIP_MOUSE	Aip	AH receptor-interacting protein
15.2124	15.4888	15.285	15.3025	14.9764	14.9227	15.3676	15.1797				0.908938	0.210552	1.7919	P60670	NPL4_MOUSE	Nploc4	Nuclear protein localization protein 4 homolog
15.6517	16.0771	15.8675	15.6393	15.5026	15.4359	15.7416	15.7134				0.816563	0.210498	1.63789	Q9WVK4	EHD1_MOUSE	Ehd1	EH domain-containing protein 1
16.0271	15.954	15.4984	15.6755	15.6493	15.6594	15.4566	15.548				0.79133	0.210399	1.59562	Q9D0F3	LMAN1_MOUSE	Lman1	Protein ERGIC-53
17.2425	17.4366	17.4558	17.6964	17.6771	17.1422	16.855	17.3157				0.490676	0.21031	1.07646	Q8BHC4	DCAKD_MOUSE	Dcakd	Dephospho-CoA kinase domain-containing protein
15.6549	16.2245	15.9068	15.5944	15.8075	15.9913	15.5869	15.1537				0.401524	0.2103	0.91245	Q9JHU9	INO1_MOUSE	Isyna1	Inositol-3-phosphate synthase 1
19.0591	20.1882	19.4241	19.2163	19.189	19.3053	19.5432	19.0108				0.325396	0.20983	0.766009	P63328	PP2BA_MOUSE	Ppp3ca	Protein phosphatase 3 catalytic subunit alpha
17.8722	17.9857	17.5194	17.3593	17.6532	17.4535	17.3308	17.461				0.616734	0.209488	1.29879	Q99JG2	G37L1_MOUSE	Gpr37l1	G-protein coupled receptor 37-like 1
15.4107	15.5683	15.4981	15.5387	15.5604	15.29	14.9773	15.3505				0.835971	0.209392	1.67033	O55106	STRN_MOUSE	Strn	Striatin
15.3257	14.9827	15.2105	15.1102	15.2289	15.004	14.635	14.9263				0.712324	0.208702	1.46243	Q9D0L8	MCES_MOUSE	Rnmt	mRNA cap guanine-N(7) methyltransferase
14.0011	14.7402	14.7359	14.505	14.2527	14.3796	14.3955	14.12				0.518392	0.208568	1.12616	Q64337	SQSTM_MOUSE	Sqstm1	Sequestosome-1
15.4204	15.8882	15.0865	15.2514	15.2383	15.3358	15.8886	14.3497				0.232154	0.208505	0.575411	Q9DCL8	IPP2_MOUSE	Ppp1r2	Protein phosphatase inhibitor 2
16.2272	16.7717	16.2374	16.2992	16.0633	16.2705	15.9956	16.3723				0.632851	0.208453	1.32662	Q80XI4	PI42B_MOUSE	Pip4k2b	Phosphatidylinositol 5-phosphate 4-kinase type-2 beta
14.5183	14.8572	14.676	14.8646	14.2433	14.759	14.6854	14.395				0.686779	0.208342	1.41901	Q8C3X2	CC90B_MOUSE	Ccdc90b	Coiled-coil domain-containing protein 90B, mitochondrial
18.1971	18.7763	18.2023	17.6265	17.8584	18.0483	18.6485	17.4142				0.243575	0.2082	0.599574	Q62048	PEA15_MOUSE	Pea15	Astrocytic phosphoprotein PEA-15
16.7688	17.2977	16.2948	16.5539	16.5293	16.5669	16.8851	16.1015				0.332336	0.208101	0.779657	Q60865	CAPR1_MOUSE	Caprin1	Caprin-1
15.3674	16.0664	15.5801	15.3978	15.4427	15.3405	15.4493	15.347				0.598656	0.208057	1.26743	Q9CX56	PSMD8_MOUSE	Psmd8	26S proteasome non-ATPase regulatory subunit 8
14.6382	15.302	14.2099	14.9875	14.6366	14.6135	14.6153	14.4403				0.379146	0.207975	0.870103	Q61686	CBX5_MOUSE	Cbx5	Chromobox protein homolog 5
16.2249	16.8595	16.2722	16.2437	16.2154	16.058	16.2748	16.2205				0.6151	0.207893	1.29596	Q8R0A7	K0513_MOUSE	Kiaa0513	Uncharacterized protein KIAA0513
19.1092	19.9584	19.1319	18.8026	18.9846	19.0938	19.3676	18.7247				0.31191	0.207849	0.739298	Q02053	UBA1_MOUSE	Uba1	Ubiquitin-like modifier-activating enzyme 1
13.3498	12.6087	12.6236	13.0153	13.4459	12.2508	12.7581	12.3121				0.25986	0.207622	0.633597	Q8C7Q4;Q8VE92	RBM4B_MOUSE;RBM4_MOUSE	Rbm4;Rbm4b	RNA-binding protein 4
16.2294	16.6698	16.2668	16.4836	16.4184	16.353	16.0648	15.9838				0.677619	0.207374	1.40339	Q9WVK8	CP46A_MOUSE	Cyp46a1	Cholesterol 24-hydroxylase
14.9297	15.3383	15.2345	15.1456	14.8614	14.8948	15.2313	14.8312				0.810698	0.207331	1.62807	Q9D906	ATG7_MOUSE	Atg7	Ubiquitin-like modifier-activating enzyme ATG7
14.223	12.9948	13.8163	13.4366	14.3178	14.3508	12.3036	12.6695				0.130059	0.207265	0.34592	Q99JT1	GATB_MOUSE	Gatb	Glutamyl-tRNA(Gln) amidotransferase subunit B, mitochondrial
16.7769	17.1932	16.6621	16.5198	16.4294	16.7347	16.9234	16.2354				0.438488	0.207264	0.981293	Q9QYI5	DNJB2_MOUSE	Dnajb2	DnaJ homolog subfamily B member 2
16.9297	18.0141	16.8498	17.1153	17.0139	17.5613	17.1364	16.3684				0.228906	0.207191	0.56849	Q8VD33	SGTB_MOUSE	Sgtb	Small glutamine-rich tetratricopeptide repeat-containing protein beta
15.4288	16.5949	15.1541	15.5077	15.5126	15.5678	15.7446	15.0336				0.238067	0.206706	0.587953	P97478	COQ7_MOUSE	Coq7	5-demethoxyubiquinone hydroxylase, mitochondrial
15.1343	16.1799	14.8039	15.1068	15.1204	15.589	15.3884	14.3005				0.197473	0.206646	0.500362	O35127	C10_MOUSE	Grcc10	Protein C10
18.8109	19.9515	18.6499	18.6154	18.7535	18.8854	19.1374	18.4254				0.23854	0.206484	0.588952	P84084	ARF5_MOUSE	Arf5	ADP-ribosylation factor 5
16.5574	17.1483	16.6147	16.4441	16.5056	16.4673	16.5919	16.3745				0.598394	0.206303	1.26698	Q9Z1Z2	STRAP_MOUSE	Strap	Serine-threonine kinase receptor-associated protein
13.9719	14.5806	13.7868	14.6933	13.9031	14.114	14.0119	14.1789				0.390545	0.206124	0.89174	Q62432	SMAD2_MOUSE	Smad2	Mothers against decapentaplegic homolog 2
15.0863	14.8048	15.3938	15.5264	15.1121	14.9677	14.8612	15.0464				0.565331	0.205965	1.20921	Q80UM7	MOGS_MOUSE	Mogs	Mannosyl-oligosaccharide glucosidase
19.867	20.4783	19.9282	19.8738	19.8418	19.8201	19.9967	19.6661				0.597431	0.205641	1.2653	Q76MZ3	2AAA_MOUSE	Ppp2r1a	Serine/threonine-protein phosphatase 2A 65 kDa regulatory subunit A alpha isoform
14.4764	15.1117	14.97	14.5002	14.5927	14.6247	14.6	14.4188				0.56954	0.205528	1.2166	Q80UP5	AN13A_MOUSE	Ankrd13a	Ankyrin repeat domain-containing protein 13A
16.1869	17.5233	16.3642	16.665	16.6356	16.518	16.8047	15.9599				0.238737	0.20527	0.589369	Q61490	CD166_MOUSE	Alcam	CD166 antigen
14.7128	15.5818	14.562	14.5966	14.6764	14.7113	14.8961	14.3485				0.326484	0.205208	0.768152	Q8JZV7	NAGA_MOUSE	Amdhd2	N-acetylglucosamine-6-phosphate deacetylase
18.1889	18.9734	18.3223	18.4642	18.1923	18.3004	18.6043	18.0312				0.436466	0.205111	0.977561	P47753	CAZA1_MOUSE	Capza1	F-actin-capping protein subunit alpha-1
14.4626	15.3182	14.5884	14.7142	14.8474	14.6361	14.6319	14.1479				0.36992	0.205056	0.852484	Q9Z2Y3	HOME1_MOUSE	Homer1	Homer protein homolog 1
15.4009	16.1337	14.9438	14.9388	15.1564	15.3957	15.1055	14.9394				0.287703	0.205031	0.690683	Q8BHZ0	CYRIA_MOUSE	Cyria	CYFIP-related Rac1 interactor A
15.776	16.2955	15.741	15.4858	15.6018	15.6706	15.8126	15.3936				0.489131	0.204921	1.07367	O88384	VTI1B_MOUSE	Vti1b	Vesicle transport through interaction with t-SNAREs homolog 1B
18.1525	18.7756	18.1624	18.0743	18.1027	18.1382	18.256	17.8482				0.51161	0.204916	1.11405	Q9CQD1	RAB5A_MOUSE	Rab5a	Ras-related protein Rab-5A
14.9897	15.3023	14.3817	14.1926	14.5132	14.543	15.0178	13.973				0.248695	0.204839	0.610323	P61290	PSME3_MOUSE	Psme3	Proteasome activator complex subunit 3
17.7215	18.4356	17.7618	17.6623	17.5494	17.5949	17.982	17.6368				0.443801	0.204536	0.991084	P40124	CAP1_MOUSE	Cap1	Adenylyl cyclase-associated protein 1
17.5729	18.5661	17.4276	17.5636	17.4822	17.7406	18.0677	17.0228				0.241252	0.204248	0.594679	O88952	LIN7C_MOUSE	Lin7c	Protein lin-7 homolog C
13.478	13.687	13.6214	13.6345	13.6647	13.4702	12.5014	13.9683				0.261769	0.204076	0.637554	Q8BLN5	LSS_MOUSE	Lss	Lanosterol synthase
15.4723	15.8484	15.6303	15.536	15.7715	15.3213	15.2292	15.3493				0.673755	0.203963	1.39679	Q5SUR0	PUR4_MOUSE	Pfas	Phosphoribosylformylglycinamidine synthase
18.8504	18.4755	18.2243	18.1022	18.4057	18.096	18.3037	18.0312				0.498717	0.203959	1.09093	P24549	AL1A1_MOUSE	Aldh1a1	Aldehyde dehydrogenase 1A1
16.4219	16.8198	16.498	16.4751	16.4013	16.4616	16.3044	16.2322				1.0163	0.203862	1.97026	O54931	AKAP2_MOUSE	Pakap	PALM2-AKAP2 fusion protein
14.698	16.2075	15.3798	15.6624	15.4454	15.5214	15.2999	14.8658				0.238088	0.203784	0.587996	Q3UHK1	MYCT_MOUSE	Slc2a13	Proton myo-inositol cotransporter
14.6807	15.4451	14.8158	14.2918	14.7159	15.113	15.0416	13.5495				0.18299	0.203354	0.468209	Q8VCI5	PEX19_MOUSE	Pex19	Peroxisomal biogenesis factor 19
17.9937	18.3396	17.7333	17.8598	17.6982	17.7924	18.0451	17.5779				0.582422	0.203208	1.23914	P57776	EF1D_MOUSE	Eef1d	Elongation factor 1-delta
14.9096	14.411	14.9424	14.8489	14.9063	14.1642	14.1792	15.0517				0.323838	0.202629	0.762936	Q8C7X2	EMC1_MOUSE	Emc1	ER membrane protein complex subunit 1
13.587	14.4294	14.4168	14.1605	14.1495	13.5076	13.8616	14.265				0.332502	0.202494	0.779982	Q8BTR5	DUS28_MOUSE	Dusp28	Dual specificity phosphatase 28
16.5149	16.9439	16.849	16.751	16.562	16.6079	16.4337	16.6454				1.01335	0.202451	1.96536	Q6P1F6	2ABA_MOUSE	Ppp2r2a	Serine/threonine-protein phosphatase 2A 55 kDa regulatory subunit B alpha isoform
16.1237	16.5358	16.2274	16.0593	16.1356	16.1033	16.0283	15.8695				0.836482	0.202391	1.67118	P46061	RAGP1_MOUSE	Rangap1	Ran GTPase-activating protein 1
19.3781	20.3351	19.4451	19.3017	19.4081	19.5079	19.7302	19.005				0.296431	0.202201	0.708314	P61089	UBE2N_MOUSE	Ube2n	Ubiquitin-conjugating enzyme E2 N
16.6109	17.3159	16.6963	16.7245	16.6571	16.7204	16.7757	16.3863				0.50563	0.202038	1.10334	P62881	GNB5_MOUSE	Gnb5	Guanine nucleotide-binding protein subunit beta-5
16.8655	16.7388	16.5546	16.5908	16.4775	16.3957	16.4632	16.6058				1.27728	0.201871	2.4067	Q69ZR2	HECD1_MOUSE	Hectd1	E3 ubiquitin-protein ligase HECTD1
14.8454	15.4018	14.8323	14.9215	14.8032	14.9287	14.8705	14.5911				0.623378	0.201851	1.31028	Q8R550	SH3K1_MOUSE	Sh3kbp1	SH3 domain-containing kinase-binding protein 1
15.7971	16.5083	15.5209	15.3187	15.5569	15.6039	15.5509	15.6263				0.329645	0.201746	0.774373	Q9WTN0	GGPPS_MOUSE	Ggps1	Geranylgeranyl pyrophosphate synthase
16.6994	17.1696	16.6154	16.5527	16.5494	16.515	16.6947	16.4725				0.651943	0.20135	1.35945	Q9CR67	TMM33_MOUSE	Tmem33	Transmembrane protein 33
15.5368	15.6157	15.606	15.5391	15.5923	15.4928	15.2616	15.1461				0.986438	0.201206	1.92066	P24547	IMDH2_MOUSE	Impdh2	Inosine-5'-monophosphate dehydrogenase 2
17.8245	19.2582	18.0562	18.1541	18.1993	18.6655	18.2131	17.4105				0.19188	0.20115	0.488005	P06837	NEUM_MOUSE	Gap43	Neuromodulin
18.4901	19.1524	18.5708	18.3307	18.4033	18.4624	18.5188	18.3554				0.503972	0.201045	1.10037	P14685	PSMD3_MOUSE	Psmd3	26S proteasome non-ATPase regulatory subunit 3
13.9148	14.4613	13.8774	14.024	13.5815	14.3133	13.8553	13.7251				0.430179	0.200562	0.96593	Q9DB29	IAH1_MOUSE	Iah1	Isoamyl acetate-hydrolyzing esterase 1 homolog
18.1876	19.2724	18.2969	18.2399	18.208	18.5344	18.7666	17.688				0.231272	0.19997	0.573533	Q9D1K2	VATF_MOUSE	Atp6v1f	V-type proton ATPase subunit F
14.387	14.7888	14.4919	14.1411	14.16	14.2737	14.4806	14.0947				0.594839	0.199967	1.26079	Q8CIV8	TBCE_MOUSE	Tbce	Tubulin-specific chaperone E
14.1983	15.817	13.9009	13.469	14.1126	14.4399	14.799	13.2339				0.121994	0.199939	0.326544	Q9D6N5	NC2A_MOUSE	Drap1	Dr1-associated corepressor
19.1683	20.0727	19.156	19.2847	19.135	18.9875	19.7269	19.0327				0.301188	0.199916	0.717876	Q62188	DPYL3_MOUSE	Dpysl3	Dihydropyrimidinase-related protein 3
14.912	15.5959	14.6028	14.7211	14.9879	14.982	15.1714	13.8919				0.217554	0.199645	0.544134	Q8JZY2	COMDA_MOUSE	Commd10	COMM domain-containing protein 10
15.5436	16.2289	14.9374	15.0694	15.3476	15.0567	15.8524	14.7254				0.210244	0.199306	0.528305	P61953	GBG11_MOUSE	Gng11	Guanine nucleotide-binding protein G(I)/G(S)/G(O) subunit gamma-11
15.2192	14.5998	14.6189	14.5584	14.8675	14.5804	14.4318	14.3197				0.454894	0.199185	1.01145	Q811U4	MFN1_MOUSE	Mfn1	Mitofusin-1
17.5552	18.2341	17.6653	17.5793	17.5539	17.4713	17.7078	17.5045				0.549152	0.199095	1.18073	G5E829	AT2B1_MOUSE	Atp2b1	Plasma membrane calcium-transporting ATPase 1
13.5098	15.1053	12.1458	12.8165	13.3686	11.84	15.3217	12.2516				0.0707723	0.19887	0.197943	Q8BKK4	PPR1C_MOUSE	Ppp1r1c	Protein phosphatase 1 regulatory subunit 1C
18.8981	20.149	18.6526	18.857	18.8065	19.4272	19.5967	17.9313				0.149242	0.198758	0.391172	P62075	TIM13_MOUSE	Timm13	Mitochondrial import inner membrane translocase subunit Tim13
15.28	15.3617	15.2019	15.2846	15.2012	15.1351	14.7505	15.2468				0.844419	0.198637	1.68443	Q8N7N5	DCAF8_MOUSE	Dcaf8	DDB1- and CUL4-associated factor 8
16.5297	16.8147	16.6434	16.5201	16.6039	16.3542	16.3612	16.3944				1.15036	0.198582	2.19347	Q91WJ8	FUBP1_MOUSE	Fubp1	Far upstream element-binding protein 1
20.077	21.2375	20.1356	20.0149	20.1671	20.1576	20.5155	19.8316				0.250217	0.198285	0.613509	P15532	NDKA_MOUSE	Nme1	Nucleoside diphosphate kinase A
17.1459	17.5925	17.2007	17.3816	17.3568	17.0087	17.2646	16.8976				0.64385	0.198249	1.34555	P30416	FKBP4_MOUSE	Fkbp4	Peptidyl-prolyl cis-trans isomerase FKBP4
14.2457	14.3998	14.092	14.1063	14.0425	13.7053	14.0905	14.2127				0.747707	0.198205	1.52226	Q3TIU4	PDE12_MOUSE	Pde12	2',5'-phosphodiesterase 12
22.3774	23.3031	22.2476	22.1322	22.2021	22.3937	22.7594	21.9129				0.251931	0.198055	0.617092	P17742	PPIA_MOUSE	Ppia	Peptidyl-prolyl cis-trans isomerase A
19.1676	20.4883	19.0298	19.2116	19.1895	19.5705	19.4752	18.8699				0.210125	0.19803	0.528048	P59017	B2L13_MOUSE	Bcl2l13	Bcl-2-like protein 13
17.5727	18.8477	17.4211	17.6284	17.6169	18.071	18.2543	16.7365				0.161063	0.197806	0.418512	Q9WV98	TIM9_MOUSE	Timm9	Mitochondrial import inner membrane translocase subunit Tim9
16.3251	16.2254	15.8869	16.4612	16.5356	15.5426	16.2836	15.7471				0.320528	0.197425	0.756397	P17095	HMGA1_MOUSE	Hmga1	High mobility group protein HMG-I/HMG-Y
13.4765	12.7396	13.2674	13.5701	13.7257	12.4898	12.5012	13.5472				0.206265	0.197397	0.519638	Q8C1E7	TACAN_MOUSE	Tmem120a	Ion channel TACAN
14.2126	14.6791	14.1389	13.9338	14.1926	14.0298	13.9885	13.964				0.555269	0.197378	1.19152	Q9DC71	RT15_MOUSE	Mrps15	Small ribosomal subunit protein uS15m
15.0462	15.3745	15.2042	14.8468	15.1176	14.86	14.7817	14.9233				0.721598	0.197281	1.47814	Q923B0	GGACT_MOUSE	Ggact	Gamma-glutamylaminecyclotransferase
16.7962	17.4418	17.0523	17.0582	16.8338	17.0056	17.1125	16.6084				0.526867	0.197072	1.14125	Q9EPL8	IPO7_MOUSE	Ipo7	Importin-7
14.1909	14.6344	14.3881	14.1424	14.0028	14.0058	14.5377	14.0213				0.525337	0.197021	1.13853	Q3TY60	F131B_MOUSE	Fam131b	Protein FAM131B
15.1736	17.1746	15.6529	16.0168	15.7317	16.1551	16.2841	15.0591				0.147744	0.196954	0.387679	P50153	GBG4_MOUSE	Gng4	Guanine nucleotide-binding protein G(I)/G(S)/G(O) subunit gamma-4
17.343	18.3709	17.5259	17.3043	17.3238	17.7685	17.6561	17.0084				0.267506	0.196842	0.649406	O88643	PAK1_MOUSE	Pak1	Serine/threonine-protein kinase PAK 1
15.1222	15.0398	15.4622	15.2544	15.018	14.8149	15.2509	15.0077				0.754545	0.196723	1.53379	Q8CI51	PDLI5_MOUSE	Pdlim5	PDZ and LIM domain protein 5
16.77	17.2568	16.9781	16.7781	16.8649	16.7915	16.8397	16.5005				0.666413	0.196581	1.38424	Q9Z2Y8	PLPHP_MOUSE	Plpbp	Pyridoxal phosphate homeostasis protein
11.8125	13.5298	12.3899	12.7181	12.4185	12.1712	12.6218	12.4526				0.211341	0.196528	0.530688	P51141	DVL1_MOUSE	Dvl1	Segment polarity protein dishevelled homolog DVL-1
15.1162	15.3922	15.3003	15.2158	15.4144	15.0552	15.0093	14.7605				0.63754	0.1963	1.3347	Q91YW3	DNJC3_MOUSE	Dnajc3	DnaJ homolog subfamily C member 3
19.8686	20.673	19.5809	19.4886	19.711	19.7285	20.1637	19.2237				0.240422	0.196066	0.592928	Q99LX0	PARK7_MOUSE	Park7	Parkinson disease protein 7 homolog
16.7611	17.4597	16.88	16.6978	16.7787	16.7567	17.0032	16.4765				0.42483	0.195859	0.956007	Q8BGS2	BOLA2_MOUSE	Bola2	BolA-like protein 2
16.9591	17.8401	16.7078	16.7516	16.4784	17.4331	17.6312	15.9329				0.156358	0.195731	0.407679	Q9Z2S7	T22D3_MOUSE	Tsc22d3	TSC22 domain family protein 3
19.3854	20.0617	19.4851	19.3832	19.4218	19.4012	19.5923	19.1173				0.464582	0.195696	1.02915	Q91V41	RAB14_MOUSE	Rab14	Ras-related protein Rab-14
16.4126	16.7513	16.2989	16.1393	16.2936	16.1888	16.3725	15.9646				0.586556	0.195655	1.24636	Q9Z1Z0	USO1_MOUSE	Uso1	General vesicular transport factor p115
16.1328	16.5079	16.7925	16.3203	16.393	16.1154	16.3101	16.1528				0.594564	0.195569	1.26032	Q7TPR4	ACTN1_MOUSE	Actn1	Alpha-actinin-1
17.499	17.6589	17.2466	16.9933	17.1741	16.8972	17.4942	17.0514				0.454191	0.195218	1.01016	P55264	ADK_MOUSE	Adk	Adenosine kinase
16.7759	16.6843	16.9039	17.1158	16.7667	16.4799	16.5918	16.8609				0.757846	0.195166	1.53935	Q8R1Q8	DC1L1_MOUSE	Dync1li1	Cytoplasmic dynein 1 light intermediate chain 1
15.009	15.9642	15.2516	15.2994	15.0956	15.0693	15.3829	15.1972				0.394694	0.194775	0.899581	O35449	PRRT1_MOUSE	Prrt1	Proline-rich transmembrane protein 1
15.5824	15.8459	15.568	15.5702	15.5459	15.7868	15.31	15.1447				0.588857	0.194754	1.25037	Q8VHI6	WASF3_MOUSE	Wasf3	Actin-binding protein WASF3
18.6598	19.6327	18.6644	18.5899	18.72	18.7251	18.8715	18.4522				0.310447	0.194493	0.736386	P62821	RAB1A_MOUSE	Rab1a	Ras-related protein Rab-1A
18.7614	19.2137	18.5464	18.5748	18.5619	18.4451	18.9755	18.3361				0.413354	0.194436	0.934625	P27546	MAP4_MOUSE	Map4	Microtubule-associated protein 4
15.455	15.7571	14.9457	15.0372	15.2043	15.4263	15.2992	14.4879				0.286037	0.194322	0.687304	Q9Z307	KCJ16_MOUSE	Kcnj16	Inward rectifier potassium channel 16
15.2703	14.86	14.8864	15.3485	15.475	14.8686	14.8532	14.3913				0.321854	0.194286	0.759018	Q9D1I5	MCEE_MOUSE	Mcee	Methylmalonyl-CoA epimerase, mitochondrial
11.9082	12.8865	13.2639	13.3256	12.99	11.9218	12.3338	13.3618				0.162698	0.194201	0.422263	Q8BZ60	STON2_MOUSE	Ston2	Stonin-2
15.416	15.2241	15.7707	15.7832	15.6228	15.2844	14.9967	15.5149				0.44445	0.193822	0.992278	P97390	VPS45_MOUSE	Vps45	Vacuolar protein sorting-associated protein 45
16.0662	15.8457	15.6407	15.6315	15.7676	15.5199	15.5803	15.5414				0.825176	0.193721	1.65229	Q8CJH3	PLXB1_MOUSE	Plxnb1	Plexin-B1
15.1348	15.1228	15.3015	15.3703	15.1382	14.5561	15.0746	15.3858				0.474768	0.193648	1.04768	Q8C0D5	EFL1_MOUSE	Efl1	Elongation factor-like GTPase 1
13.4742	12.6804	12.8672	12.9991	12.5189	12.5001	12.7369	13.4906				0.278906	0.193617	0.672788	O35218	CPSF2_MOUSE	Cpsf2	Cleavage and polyadenylation specificity factor subunit 2
13.3256	14.3401	13.8339	13.8294	13.4022	14.053	13.7876	13.312				0.301435	0.193555	0.718372	Q91VS7	MGST1_MOUSE	Mgst1	Microsomal glutathione S-transferase 1
17.3418	17.7352	17.4104	17.3027	17.3644	17.0754	17.3125	17.2639				0.826984	0.193451	1.65531	P62192	PRS4_MOUSE	Psmc1	26S proteasome regulatory subunit 4
16.0646	16.4635	16.2638	15.9429	16.1104	15.8855	15.9654	15.9997				0.773952	0.193427	1.56645	P62196	PRS8_MOUSE	Psmc5	26S proteasome regulatory subunit 8
14.8499	15.0619	14.8954	14.6746	14.916	14.4007	14.4423	14.9491				0.532604	0.193424	1.15145	O54950	AAKG1_MOUSE	Prkag1	5'-AMP-activated protein kinase subunit gamma-1
12.4741	12.1516	13.0025	12.6775	12.7801	11.8851	11.8356	13.0321				0.217836	0.193186	0.544743	Q80YA9	CNKR2_MOUSE	Cnksr2	Connector enhancer of kinase suppressor of ras 2
16.4014	17.5461	16.5444	16.6885	16.8419	16.5873	16.8216	16.1569				0.262363	0.193159	0.638784	Q8BJU0	SGTA_MOUSE	Sgta	Small glutamine-rich tetratricopeptide repeat-containing protein alpha
16.7593	17.3659	16.4959	16.4502	16.7088	16.6018	16.7478	16.2415				0.344247	0.19285	0.802928	Q9WVE8	PACN2_MOUSE	Pacsin2	Protein kinase C and casein kinase substrate in neurons protein 2
21.9537	22.837	22.0108	21.963	21.9258	22.0387	22.3038	21.7267				0.331927	0.19236	0.778854	P63017	HSP7C_MOUSE	Hspa8	Heat shock cognate 71 kDa protein
16.9758	17.4451	17.3896	17.2847	17.0185	16.981	17.1562	17.171				0.834287	0.19213	1.66752	Q9R0P3	ESTD_MOUSE	Esd	S-formylglutathione hydrolase
13.5604	13.731	14.0206	13.7107	13.4899	13.5585	13.6265	13.5795				0.983651	0.19209	1.91603	Q812E0	CPEB2_MOUSE	Cpeb2	Cytoplasmic polyadenylation element-binding protein 2
14.7698	15.3178	14.7953	15.0742	15.1432	14.5357	14.8454	14.6645				0.470772	0.192065	1.04042	Q61739	ITA6_MOUSE	Itga6	Integrin alpha-6
18.1915	18.9538	18.125	17.8758	18.1356	18.2193	18.3025	17.7213				0.302891	0.191843	0.72129	Q9D0F9	PGM1_MOUSE	Pgm1	Phosphoglucomutase-1
17.7778	18.1313	17.8092	17.8878	17.5937	17.7671	17.9061	17.572				0.859301	0.191797	1.70926	Q99JY9	ARP3_MOUSE	Actr3	Actin-related protein 3
13.9433	14.0158	13.5106	13.9162	13.5053	13.6746	13.5162	13.9235				0.604436	0.191589	1.27748	Q99P30	NUDT7_MOUSE	Nudt7	Peroxisomal coenzyme A diphosphatase NUDT7
18.2322	18.5693	18.4341	18.4795	18.2978	18.0355	18.4851	18.1304				0.77737	0.19158	1.57219	Q9QXL2	KI21A_MOUSE	Kif21a	Kinesin-like protein KIF21A
14.536	15.623	14.3432	14.8136	14.9737	14.4584	14.577	14.5414				0.257605	0.191325	0.628915	Q8C4Q6	AIDA_MOUSE	Aida	Axin interactor, dorsalization-associated protein
14.8883	15.535	14.7572	14.9503	15.1537	14.8099	14.9648	14.4372				0.359758	0.191308	0.832965	Q8R086	SUOX_MOUSE	Suox	Sulfite oxidase, mitochondrial
16.2129	15.3504	15.851	16.2908	16.1407	15.4063	15.7457	15.6474				0.30525	0.191259	0.726011	E9Q0S6	TENS1_MOUSE	Tns1	Tensin-1
18.1826	19.0902	18.0462	18.1085	18.1421	18.3254	18.4735	17.7215				0.266938	0.191246	0.648234	Q9D819	IPYR_MOUSE	Ppa1	Inorganic pyrophosphatase
17.0295	17.5312	17.1391	17.0517	17.0258	16.9381	17.2495	16.7735				0.586981	0.191152	1.2471	Q9WUM3	COR1B_MOUSE	Coro1b	Coronin-1B
14.5746	14.7123	14.4494	14.3813	14.282	14.2888	14.59	14.1924				0.845398	0.191082	1.68607	Q8BSY0	ASPH_MOUSE	Asph	Aspartyl/asparaginyl beta-hydroxylase
18.3298	19.0847	17.9161	17.8414	18.0504	18.4728	18.467	17.4175				0.199705	0.191077	0.505273	O35658	C1QBP_MOUSE	C1qbp	Complement component 1 Q subcomponent-binding protein, mitochondrial
16.0138	16.3873	15.309	15.5687	15.7154	15.7276	15.877	15.1948				0.281772	0.191029	0.678632	P07934	PHKG1_MOUSE	Phkg1	Phosphorylase b kinase gamma catalytic chain, skeletal muscle/heart isoform
16.8143	17.6073	16.8347	16.7541	16.7399	16.5956	17.105	16.8066				0.359995	0.190805	0.833422	P12815	PDCD6_MOUSE	Pdcd6	Programmed cell death protein 6
18.5636	18.7721	18.2366	18.4796	18.7136	18.0043	18.2928	18.2787				0.469836	0.190644	1.03872	Q7TNV0	DEK_MOUSE	Dek	Protein DEK
12.6756	12.1651	13.2929	12.4913	12.4173	11.6851	12.5861	13.1753				0.193118	0.19026	0.490748	Q3ULL6	Q3ULL6_MOUSE	Upf3b	UPF3 regulator of nonsense transcripts homolog B (yeast)
17.7183	19.3403	18.0308	17.8149	17.9674	18.0207	18.4342	17.7219				0.1834	0.19001	0.469125	E9PUL5	PRRT2_MOUSE	Prrt2	Proline-rich transmembrane protein 2
13.8859	14.1865	13.9402	13.993	13.9255	13.3735	14.1449	13.8018				0.495607	0.189949	1.08534	Q8C079	STRP1_MOUSE	Strip1	Striatin-interacting protein 1
14.0839	15.0777	14.0141	13.2266	14.1223	14.3397	14.271	12.9096				0.1421	0.189926	0.374457	Q9R1Z7	PTPS_MOUSE	Pts	6-pyruvoyl tetrahydrobiopterin synthase
12.8554	13.2174	14.2504	13.968	14.144	13.5973	11.9838	13.8066				0.122641	0.189873	0.328106	Q5DTN8	JKIP3_MOUSE	Jakmip3	Janus kinase and microtubule-interacting protein 3
17.6217	18.2916	17.4736	17.3618	17.3343	17.4316	17.8649	17.359				0.333577	0.189723	0.78209	Q99K51	PLST_MOUSE	Pls3	Plastin-3
15.1585	15.7102	15.3007	15.3986	15.3808	15.2544	15.2493	14.9247				0.586591	0.189702	1.24642	Q9D289	TPC6B_MOUSE	Trappc6b	Trafficking protein particle complex subunit 6B
16.7351	17.585	16.6591	17.0625	16.9405	17.175	16.7134	16.4545				0.305398	0.189588	0.726307	Q9JLB0	PALS2_MOUSE	Pals2	Protein PALS2
14.4718	15.0139	14.6643	14.5431	14.6117	14.831	14.2429	14.2492				0.453483	0.189568	1.00886	Q9CPT4	MYDGF_MOUSE	Mydgf	Myeloid-derived growth factor
17.5521	18.0649	17.5744	17.6333	17.389	17.6579	17.7731	17.2471				0.508962	0.189399	1.10931	Q8BK64	AHSA1_MOUSE	Ahsa1	Activator of 90 kDa heat shock protein ATPase homolog 1
16.984	18.2883	17.1942	17.3955	17.7139	17.6843	17.0427	16.6639				0.193761	0.189284	0.492171	Q8BI08	MAL2_MOUSE	Mal2	Protein MAL2
17.1962	17.5093	17.1282	17.1767	17.05	16.7714	17.4314	17.0014				0.541423	0.189088	1.16708	P42567	EPS15_MOUSE	Eps15	Epidermal growth factor receptor substrate 15
14.9041	12.5704	14.6737	14.6006	14.9919	14.6245	11.5812	14.7951				0.0692566	0.189	0.193975	Q9D1B9	RM28_MOUSE	Mrpl28	Large ribosomal subunit protein bL28m
16.4497	17.1639	16.5152	16.6942	16.733	16.4646	16.5639	16.3062				0.461742	0.188796	1.02397	Q7TNL5	Q7TNL5_MOUSE	Ppp2r5d	Serine/threonine-protein phosphatase 2A 56 kDa regulatory subunit
15.038	15.4712	15.2822	15.3723	15.1964	15.1806	14.9838	15.0488				0.899902	0.188505	1.77687	Q8R5H6	WASF1_MOUSE	Wasf1	Actin-binding protein WASF1
20.1557	20.9153	20.177	20.0977	20.1454	20.177	20.332	19.9388				0.392985	0.188136	0.896353	P50518	VATE1_MOUSE	Atp6v1e1	V-type proton ATPase subunit E 1
14.5423	14.4029	14.7347	14.7685	14.5592	14.2747	14.3513	14.511				0.872622	0.188036	1.73146	Q6P3D0	NUD16_MOUSE	Nudt16	U8 snoRNA-decapping enzyme
15.4187	15.7244	15.7391	15.3664	15.461	15.343	15.2566	15.4365				0.867371	0.187905	1.72271	Q8CHX7	RFTN2_MOUSE	Rftn2	Raftlin-2
21.4396	22.5818	21.2033	20.9121	21.1601	21.4549	21.9737	20.7968				0.163861	0.18784	0.424927	P18760	COF1_MOUSE	Cfl1	Cofilin-1
15.015	15.1783	14.925	15.19	15.0796	14.7084	14.9292	14.8399				0.947229	0.187809	1.85554	Q9ERG2	STRN3_MOUSE	Strn3	Striatin-3
15.2574	15.0717	15.189	14.7434	14.79	15.1553	14.9565	14.6085				0.5325	0.187805	1.15126	P46978	STT3A_MOUSE	Stt3a	Dolichyl-diphosphooligosaccharide--protein glycosyltransferase subunit STT3A
15.1696	15.2926	15.2065	14.9965	14.6415	14.9102	15.1791	15.1836				0.622278	0.187685	1.30838	Q9QYY0	GAB1_MOUSE	Gab1	GRB2-associated-binding protein 1
16.8087	17.7012	16.6489	16.7688	16.8639	16.7201	17.0488	16.5449				0.296365	0.187474	0.708182	Q9Z1B3	PLCB1_MOUSE	Plcb1	1-phosphatidylinositol 4,5-bisphosphate phosphodiesterase beta-1
15.8569	16.0057	15.501	15.9529	15.6261	15.4545	15.9802	15.5058				0.527421	0.187465	1.14224	Q9D832	DNJB4_MOUSE	Dnajb4	DnaJ homolog subfamily B member 4
13.6068	14.525	14.6352	14.0796	14.3533	14.0425	13.8524	13.849				0.298598	0.187397	0.712673	Q9CQU5	ZWINT_MOUSE	Zwint	Outer kinetochore KNL1 complex subunit ZWINT
17.2433	17.5138	17.4804	17.1202	17.125	17.1413	17.3089	17.0331				0.848858	0.187367	1.69184	P57780	ACTN4_MOUSE	Actn4	Alpha-actinin-4
15.272	15.5813	14.6617	15.221	14.9482	15.2947	15.2648	14.4789				0.290025	0.187324	0.695385	Q8VI63	MOB2_MOUSE	Mob2	MOB kinase activator 2
18.1369	19.1964	18.2988	18.5193	18.4678	18.1771	18.8535	17.9037				0.246405	0.187323	0.605521	Q99N28	CADM3_MOUSE	Cadm3	Cell adhesion molecule 3
15.9976	16.9529	15.7782	15.3656	15.6114	15.871	16.241	15.6219				0.201803	0.187281	0.509878	O35621	PMM1_MOUSE	Pmm1	Phosphomannomutase 1
18.9919	19.93	18.8651	19.1041	19.0818	19.0005	19.225	18.8348				0.31068	0.187253	0.736849	Q9QUI0	RHOA_MOUSE	Rhoa	Transforming protein RhoA
14.2259	13.8198	14.2374	14.4333	14.2163	13.8114	14.0485	13.8916				0.555898	0.187154	1.19263	Q8VDD8	WASH1_MOUSE	Washc1	WASH complex subunit 1
14.2422	14.4995	13.7193	13.2332	13.3814	14.1347	14.2664	13.1633				0.186989	0.187121	0.477139	Q9D2P4	URM1_MOUSE	Urm1	Ubiquitin-related modifier 1
15.3325	15.4331	15.2476	15.4409	15.2659	15.0883	15.4607	14.891				0.697307	0.187032	1.43693	Q9JMD0	ZN207_MOUSE	Znf207	BUB3-interacting and GLEBS motif-containing protein ZNF207
16.586	18.0875	16.6598	16.5675	16.7329	17.0405	17.1066	16.273				0.174059	0.186924	0.44812	P31324	KAP3_MOUSE	Prkar2b	cAMP-dependent protein kinase type II-beta regulatory subunit
15.1578	15.3726	15.1494	15.4122	14.896	15.4202	14.8454	15.1836				0.581605	0.186703	1.23772	O08739	AMPD3_MOUSE	Ampd3	AMP deaminase 3
16.2606	16.5562	15.9877	15.8851	16.2971	15.9452	15.9959	15.7064				0.428989	0.186292	0.963725	Q61234	SNTA1_MOUSE	Snta1	Alpha-1-syntrophin
14.1962	15.4077	14.6981	14.7887	14.9388	14.6679	14.4684	14.271				0.267576	0.186151	0.64955	Q7TNS5	Q7TNS5_MOUSE	B630019K06Rik	RIKEN cDNA B630019K06 gene
14.2434	14.6062	14.0115	14.49	14.4735	14.0347	14.0096	14.0889				0.496323	0.186085	1.08663	P97798	NEO1_MOUSE	Neo1	Neogenin
16.8508	17.5279	16.5963	16.6247	16.7007	16.7323	17.106	16.3167				0.286475	0.186017	0.688193	O70493	SNX12_MOUSE	Snx12	Sorting nexin-12
13.7961	13.7713	13.8463	14.3037	13.6432	13.7488	13.9555	13.6263				0.598023	0.185869	1.26633	Q9CZA6	NDE1_MOUSE	Nde1	Nuclear distribution protein nudE homolog 1
14.8149	14.266	14.855	14.52	14.4444	14.3041	14.4205	14.5436				0.599459	0.185852	1.26883	Q7TSE6	ST38L_MOUSE	Stk38l	Serine/threonine-protein kinase 38-like
13.7254	13.4808	13.6935	12.2811	13.8615	12.805	12.5203	13.2514				0.158379	0.185627	0.41234	P15920	VPP2_MOUSE	Atp6v0a2	V-type proton ATPase 116 kDa subunit a 2
18.388	18.9045	18.557	18.487	18.4214	18.3965	18.5392	18.237				0.702532	0.185574	1.44581	P63085	MK01_MOUSE	Mapk1	Mitogen-activated protein kinase 1
15.5565	16.4184	15.2028	15.2319	15.3663	15.6122	15.7488	14.9406				0.222328	0.185445	0.55441	Q64520	KGUA_MOUSE	Guk1	Guanylate kinase
18.5291	19.6944	18.6337	18.7507	18.6779	18.7643	18.8675	18.5564				0.278458	0.185439	0.671873	P00493	HPRT_MOUSE	Hprt1	Hypoxanthine-guanine phosphoribosyltransferase
16.3202	16.7729	16.1881	16.2654	16.2034	16.4124	16.2363	15.9533				0.528107	0.185278	1.14346	Q91YL2	RN126_MOUSE	Rnf126	E3 ubiquitin-protein ligase RNF126
14.6378	14.5247	14.594	14.5316	14.6415	14.2147	14.2514	14.4405				0.924237	0.185007	1.81733	Q8BZW8	NHLC2_MOUSE	Nhlrc2	NHL repeat-containing protein 2
13.1857	12.451	13.3636	12.5784	12.8703	13.4544	11.757	12.7572				0.171803	0.184949	0.443012	Q8BKH7	SIN1_MOUSE	Mapkap1	Target of rapamycin complex 2 subunit MAPKAP1
14.8894	15.584	15.0359	14.825	15.2129	14.5639	14.8106	15.0098				0.359536	0.18432	0.832537	Q9QZF2	GPC1_MOUSE	Gpc1	Glypican-1
19.0243	19.7916	18.9387	18.9389	19.0961	18.9753	19.1211	18.7637				0.357214	0.184287	0.828058	Q9CWS0	DDAH1_MOUSE	Ddah1	N(G),N(G)-dimethylarginine dimethylaminohydrolase 1
14.5266	12.4751	14.6273	14.8929	14.751	14.7042	11.6159	14.7146				0.0686893	0.184025	0.192487	Q9EPR4	S23A2_MOUSE	Slc23a2	Solute carrier family 23 member 2
15.6713	16.7186	15.6722	15.7527	15.6099	15.979	16.2446	15.2453				0.219228	0.184023	0.547742	Q9JKK1	STX6_MOUSE	Stx6	Syntaxin-6
15.1504	15.9114	15.2097	15.4577	15.1193	15.343	15.2765	15.2544				0.463095	0.183995	1.02644	B2RXQ2	B2RXQ2_MOUSE	Ppfia1	Ppfia1 protein
16.0447	16.4323	15.8544	15.5361	15.9575	15.4711	15.8367	15.8665				0.370054	0.183952	0.852741	Q9QYA2	TOM40_MOUSE	Tomm40	Mitochondrial import receptor subunit TOM40 homolog
14.3644	13.9802	14.1635	14.4017	14.1464	14.1823	13.719	14.1285				0.590953	0.18342	1.25403	Q3UJB9	EDC4_MOUSE	Edc4	Enhancer of mRNA-decapping protein 4
14.205	14.5546	13.9683	14.2114	14.0398	14.1102	14.0988	13.9571				0.710572	0.183376	1.45946	Q3UMB5	SMCR8_MOUSE	Smcr8	Guanine nucleotide exchange protein SMCR8
15.0487	15.3348	15.0493	14.951	15.0316	14.6626	14.8642	15.093				0.698905	0.183053	1.43965	P15327	PMGE_MOUSE	Bpgm	Bisphosphoglycerate mutase
17.1774	17.6516	16.8492	17.065	17.0104	16.767	17.4076	16.8263				0.353627	0.182928	0.821129	P63242	IF5A1_MOUSE	Eif5a	Eukaryotic translation initiation factor 5A-1
15.1387	14.982	14.8998	14.6549	14.9697	14.4854	15.0085	14.4801				0.464213	0.182904	1.02848	Q3UIA2	RHG17_MOUSE	Arhgap17	Rho GTPase-activating protein 17
20.6263	21.7409	20.7474	20.6082	20.7129	20.8766	21.0477	20.3546				0.239305	0.182745	0.59057	P17751	TPIS_MOUSE	Tpi1	Triosephosphate isomerase
18.9545	19.233	17.8557	18.0744	18.4	18.429	18.9492	17.6097				0.162184	0.182436	0.421084	Q61282	PGCA_MOUSE	Acan	Aggrecan core protein
13.9183	14.3225	14.3343	14.4835	14.4648	14.1658	14.0887	13.61				0.368443	0.18232	0.849655	Q9Z2C4	MTMR1_MOUSE	Mtmr1	Phosphatidylinositol-3-phosphate phosphatase MTMR1
17.8106	18.8399	17.888	17.6402	17.6308	18.116	18.2188	17.484				0.225716	0.182254	0.561674	Q9DB05	SNAA_MOUSE	Napa	Alpha-soluble NSF attachment protein
17.4121	17.7979	17.8382	17.5413	17.7237	17.2508	17.2395	17.6468				0.510202	0.182185	1.11153	P57080	UBP25_MOUSE	Usp25	Ubiquitin carboxyl-terminal hydrolase 25
15.8975	16.2053	15.6879	15.6441	15.8358	15.628	15.7692	15.4734				0.562491	0.182106	1.20422	Q99KQ4	NAMPT_MOUSE	Nampt	Nicotinamide phosphoribosyltransferase
13.9314	14.269	14.2876	14.3282	13.7511	14.1153	14.1462	14.0759				0.678107	0.181912	1.40422	Q91WC9	DGLB_MOUSE	Daglb	Diacylglycerol lipase-beta
12.7997	12.5308	13.257	12.8898	13.3382	12.463	11.6512	13.2984				0.163893	0.181603	0.424999	Q6QI06	RICTR_MOUSE	Rictor	Rapamycin-insensitive companion of mTOR
14.635	14.3614	14.6687	14.6507	14.5951	14.187	14.3391	14.4694				0.789141	0.181285	1.59195	G3X9K3	BIG1_MOUSE	Arfgef1	Brefeldin A-inhibited guanine nucleotide-exchange protein 1
15.5921	15.6414	15.625	15.7563	15.4576	15.7046	15.7073	15.0203				0.500721	0.181228	1.09453	Q8K3W0	BABA2_MOUSE	Babam2	BRISC and BRCA1-A complex member 2
14.5402	14.6412	14.3504	14.799	14.5256	14.2234	14.4151	14.4422				0.790449	0.181138	1.59414	Q922R1	PHAF1_MOUSE	Phaf1	Phagosome assembly factor 1
15.5423	15.3639	15.782	15.6797	15.3759	14.9668	15.6536	15.6482				0.435843	0.18091	0.976409	Q9WUT3	KS6A2_MOUSE	Rps6ka2	Ribosomal protein S6 kinase alpha-2
18.3222	19.0367	18.3496	18.3653	18.447	18.2896	18.4307	18.1831				0.439644	0.18087	0.983426	P53994	RAB2A_MOUSE	Rab2a	Ras-related protein Rab-2A
17.1779	17.8406	17.1789	16.8475	16.8805	17.1661	17.4227	16.8522				0.30712	0.180855	0.72975	Q9QYB1	CLIC4_MOUSE	Clic4	Chloride intracellular channel protein 4
15.5119	16.1686	15.5496	15.3887	15.5846	15.4471	15.4699	15.394				0.453176	0.180773	1.0083	Q8K221	ARFP2_MOUSE	Arfip2	Arfaptin-2
16.3437	16.5656	16.4395	16.4189	16.3414	16.1852	16.4547	16.0637				0.945433	0.180673	1.85255	P62137	PP1A_MOUSE	Ppp1ca	Serine/threonine-protein phosphatase PP1-alpha catalytic subunit
18.4155	18.0886	18.4519	18.2652	18.1898	17.9185	18.0806	18.3115				0.754093	0.180201	1.53303	Q3UVK0	ERMP1_MOUSE	Ermp1	Endoplasmic reticulum metallopeptidase 1
14.5425	14.081	14.0969	14.5301	14.2506	14.0435	14.1924	14.0432				0.612154	0.180161	1.29086	Q8R4C2	RUFY2_MOUSE	Rufy2	RUN and FYVE domain-containing protein 2
15.3636	15.8556	15.2443	15.4869	15.2016	15.5123	15.2265	15.2894				0.560526	0.180133	1.20077	Q5U3K5	RABL6_MOUSE	Rabl6	Rab-like protein 6
18.5291	19.0248	18.6448	18.5978	18.6212	18.381	18.5501	18.5239				0.720003	0.180052	1.47544	Q8VE47	UBA5_MOUSE	Uba5	Ubiquitin-like modifier-activating enzyme 5
18.5559	19.4719	18.4008	18.1382	18.4301	18.4648	18.8105	18.1418				0.225467	0.179878	0.561141	P61294	RAB6B_MOUSE	Rab6b	Ras-related protein Rab-6B
17.1837	17.1988	17.279	17.6195	17.33	16.9934	17.077	17.1621				0.699263	0.179652	1.44025	Q6R891	NEB2_MOUSE	Ppp1r9b	Neurabin-2
17.2529	18.3593	17.3452	17.0709	17.0229	17.2932	17.8855	17.1094				0.203733	0.179339	0.514105	Q61016	GBG7_MOUSE	Gng7	Guanine nucleotide-binding protein G(I)/G(S)/G(O) subunit gamma-7
15.269	15.4898	15.0418	15.1116	14.987	15.0499	15.1169	15.0411				0.879788	0.179326	1.74339	P57716	NICA_MOUSE	Ncstn	Nicastrin
16.7312	16.7816	16.764	16.7673	16.8863	16.4398	16.3469	16.6541				0.726181	0.179243	1.4859	P70175	DLG3_MOUSE	Dlg3	Disks large homolog 3
17.4664	19.54	18.1142	18.1266	17.9461	18.7061	18.6747	17.2056				0.118053	0.178697	0.316996	Q03517	SCG2_MOUSE	Scg2	Secretogranin-2
15.8202	16.0549	15.9787	15.804	15.9451	15.7294	15.8656	15.4032				0.635307	0.178656	1.33085	Q6PAR5	GAPD1_MOUSE	Gapvd1	GTPase-activating protein and VPS9 domain-containing protein 1
13.9333	14.8171	14.3227	14.4726	14.307	14.1666	14.1859	14.1722				0.426527	0.17851	0.959158	O54916	REPS1_MOUSE	Reps1	RalBP1-associated Eps domain-containing protein 1
16.0765	16.423	15.9647	16.0982	16.0501	15.877	15.9977	15.9242				0.845443	0.178371	1.68614	Q9Z130	HNRDL_MOUSE	Hnrnpdl	Heterogeneous nuclear ribonucleoprotein D-like
17.1356	17.9931	17.4975	17.318	17.2141	17.2253	17.5689	17.2226				0.381362	0.178342	0.87432	O08917	FLOT1_MOUSE	Flot1	Flotillin-1
13.7107	15.0101	14.3509	14.0193	14.6339	14.2886	13.0737	14.3816				0.153091	0.1783	0.40012	Q8BS40	CPTP_MOUSE	Cptp	Ceramide-1-phosphate transfer protein
15.9227	17.6442	15.9796	16.3169	16.168	16.6883	16.5285	15.7655				0.15077	0.178278	0.394729	Q91VR8	BRK1_MOUSE	Brk1	Protein BRICK1
14.7975	15.0048	14.5433	14.6131	14.3528	14.9013	14.6322	14.3595				0.486974	0.178223	1.06978	Q91VK4	ITM2C_MOUSE	Itm2c	Integral membrane protein 2C
19.8181	20.7852	19.9655	19.6815	19.8048	20.1941	20.2069	19.3322				0.221295	0.178065	0.552191	Q9D8Y0	EFHD2_MOUSE	Efhd2	EF-hand domain-containing protein D2
15.6563	15.7826	15.9057	15.5191	15.618	15.5327	15.4632	15.5379				1.0361	0.177995	2.00314	Q3UDE2	TTL12_MOUSE	Ttll12	Tubulin--tyrosine ligase-like protein 12
16.2915	17.4958	16.3014	16.5387	16.2067	16.7741	17.0331	15.9022				0.180202	0.177843	0.461959	Q4VAA2	CDV3_MOUSE	Cdv3	Protein CDV3
17.2146	18.1261	17.5399	17.4807	17.3764	17.6697	17.5289	17.0765				0.327657	0.177473	0.770462	Q61699	HS105_MOUSE	Hsph1	Heat shock protein 105 kDa
15.4457	16.1247	15.3799	15.0635	15.0946	15.1176	15.742	15.3498				0.272401	0.177443	0.659472	Q6A0D4	RFTN1_MOUSE	Rftn1	Raftlin
15.5778	16.0385	15.3164	15.4192	15.5527	15.5336	15.2658	15.2902				0.449679	0.17737	1.00189	Q8BG92	CLVS2_MOUSE	Clvs2	Clavesin-2
17.5933	18.3695	17.6435	17.5541	17.8232	17.6703	17.8709	17.0873				0.277044	0.177202	0.668983	P45878	FKBP2_MOUSE	Fkbp2	Peptidyl-prolyl cis-trans isomerase FKBP2
18.3046	19.3037	17.8917	18.546	18.4218	18.4825	18.7422	17.691				0.186196	0.177102	0.475371	Q9CR21	ACPM_MOUSE	Ndufab1	Acyl carrier protein, mitochondrial
17.1266	17.8086	16.9243	17.1842	17.0148	17.3405	17.1449	16.8354				0.347915	0.177051	0.810059	Q99JB2	STML2_MOUSE	Stoml2	Stomatin-like protein 2, mitochondrial
15.1667	15.3721	15.2403	15.5447	14.9638	15.0856	15.2366	15.3304				0.749202	0.176822	1.52478	Q8CCN5	BCAS3_MOUSE	Bcas3	BCAS3 microtubule associated cell migration factor
15.4172	15.5362	15.2291	14.7671	15.4377	14.7018	15.0428	15.0627				0.331827	0.176148	0.778657	Q8BXC6	COMD2_MOUSE	Commd2	COMM domain-containing protein 2
14.463	13.7656	14.5047	14.3476	14.504	13.639	13.8949	14.3387				0.277772	0.176059	0.670471	Q6ZQ08	CNOT1_MOUSE	Cnot1	CCR4-NOT transcription complex subunit 1
14.0882	13.7398	14.0116	13.2445	13.1875	13.3247	13.7688	14.0995				0.254145	0.175903	0.621713	Q8VDS8	STX18_MOUSE	Stx18	Syntaxin-18
18.0044	18.5125	18.0025	17.8599	17.6378	18.1693	18.0038	17.8651				0.42979	0.175833	0.96521	Q8BWY3	ERF1_MOUSE	Etf1	Eukaryotic peptide chain release factor subunit 1
15.6062	16.8836	15.8173	15.5089	15.8104	16.4148	16.0409	14.8474				0.145094	0.175634	0.381484	P56873	ZNRD2_MOUSE	Znrd2	Protein ZNRD2
15.4565	15.8524	15.9257	15.8662	16.0274	15.3494	15.4327	15.589				0.420227	0.175561	0.947447	P62484	ABI2_MOUSE	Abi2	Abl interactor 2
13.3843	13.2996	13.3989	13.2856	13.334	13.0614	12.8737	13.3976				0.676129	0.175442	1.40085	Q7TPM1	PRC2B_MOUSE	Prrc2b	Protein PRRC2B
16.58	17.5285	16.4449	16.4217	16.7435	16.2926	16.9134	16.324				0.231392	0.175387	0.573788	Q9D1G5	LRC57_MOUSE	Lrrc57	Leucine-rich repeat-containing protein 57
14.7201	15.0123	14.7256	15.2095	15.129	14.635	14.4534	14.7492				0.417589	0.175196	0.942531	P21836	ACES_MOUSE	Ache	Acetylcholinesterase
15.7876	16.3515	15.9882	15.6912	15.7529	15.8445	16.1422	15.3786				0.350699	0.175072	0.815459	Q9D7X8	GGCT_MOUSE	Ggct	Gamma-glutamylcyclotransferase
15.7074	15.83	15.1893	15.3061	14.9856	15.548	15.7535	15.0481				0.300651	0.174443	0.716797	O54786	DFFA_MOUSE	Dffa	DNA fragmentation factor subunit alpha
20.3849	21.2872	19.9673	20.1889	20.1014	20.6197	20.7108	19.6989				0.18225	0.174398	0.466553	P63040	CPLX1_MOUSE	Cplx1	Complexin-1
18.0567	18.8986	18.0826	18.1906	18.1907	18.2519	18.258	17.8306				0.331951	0.174332	0.7789	Q61205	PA1B3_MOUSE	Pafah1b3	Platelet-activating factor acetylhydrolase IB subunit alpha1
21.6495	22.4946	21.5223	21.3066	21.5365	21.6884	21.8644	21.187				0.236963	0.174161	0.585616	P16125	LDHB_MOUSE	Ldhb	L-lactate dehydrogenase B chain
16.1544	16.1391	16.4185	16.598	16.4446	15.9723	15.9951	16.2015				0.512965	0.174124	1.11647	Q9DCC4	P5CR3_MOUSE	Pycr3	Pyrroline-5-carboxylate reductase 3
17.0659	17.3233	16.8954	16.9307	17.0006	16.9462	17.0436	16.529				0.523627	0.174032	1.13549	O54734	OST48_MOUSE	Ddost	Dolichyl-diphosphooligosaccharide--protein glycosyltransferase 48 kDa subunit
16.8726	18.0602	16.5557	16.6897	16.733	17.4594	17.6213	15.6691				0.114769	0.173855	0.309	P62077	TIM8B_MOUSE	Timm8b	Mitochondrial import inner membrane translocase subunit Tim8 B
21.6346	22.7101	21.5553	21.1457	21.3842	21.9827	21.8728	21.1108				0.171976	0.173809	0.443404	P17183	ENOG_MOUSE	Eno2	Gamma-enolase
15.2529	15.4513	15.2223	15.2264	15.3453	15.2963	14.8295	14.9869				0.607954	0.173734	1.28358	A2AWA9	RBGP1_MOUSE	Rabgap1	Rab GTPase-activating protein 1
16.3473	17.2781	16.1333	16.3525	16.0319	16.6883	16.9719	15.7255				0.17532	0.173405	0.450969	Q3UHX2	HAP28_MOUSE	Pdap1	28 kDa heat- and acid-stable phosphoprotein
15.9368	16.3842	15.6289	15.9693	15.6996	16.1541	16.0973	15.2779				0.279892	0.172577	0.6748	Q8VHC3	SELM_MOUSE	Selenom	Selenoprotein M
16.8115	17.1168	16.9454	17.1103	17.0076	16.5688	16.8089	16.9087				0.703397	0.172501	1.44728	Q8CAY6	THIC_MOUSE	Acat2	Acetyl-CoA acetyltransferase, cytosolic
17.6449	19.2896	17.8556	17.8403	17.8952	18.1732	18.2638	17.61				0.162426	0.172043	0.42164	P35802	GPM6A_MOUSE	Gpm6a	Neuronal membrane glycoprotein M6-a
16.7886	16.9987	16.7681	16.818	16.4431	16.555	16.9205	16.7671				0.700854	0.171924	1.44296	P53986	MOT1_MOUSE	Slc16a1	Monocarboxylate transporter 1
15.0751	15.8565	15.7945	15.7734	15.7206	15.2916	15.3119	15.4877				0.353823	0.171915	0.821506	Q8BYR5	CAPS2_MOUSE	Cadps2	Calcium-dependent secretion activator 2
15.1623	16.4833	15.1385	15.3294	15.4568	15.4693	15.0682	15.4316				0.203095	0.171907	0.51271	Q8CE50	SNX30_MOUSE	Snx30	Sorting nexin-30
14.7113	14.8327	14.4709	14.3292	14.8462	14.4144	14.005	14.3912				0.359919	0.171837	0.833276	Q5SUF2	LC7L3_MOUSE	Luc7l3	Luc7-like protein 3
14.0068	13.8836	13.5871	13.5311	13.9433	13.5847	13.0304	13.7632				0.318344	0.171758	0.752073	Q9Z2G6	SE1L1_MOUSE	Sel1l	Protein sel-1 homolog 1
14.8063	15.91	15.3908	14.8719	15.0529	14.9566	15.323	14.9595				0.259323	0.171716	0.632483	A2ALU4	SHRM2_MOUSE	Shroom2	Protein Shroom2
14.0595	14.658	14.1152	14.498	14.4958	14.2638	13.8492	14.0349				0.368086	0.1717	0.84897	Q9Z0R9	FADS2_MOUSE	Fads2	Acyl-CoA 6-desaturase
16.773	17.0543	16.73	16.4734	16.5591	16.5409	16.76	16.4843				0.610238	0.17162	1.28754	Q3THS6	METK2_MOUSE	Mat2a	S-adenosylmethionine synthase isoform type-2
16.3062	16.0854	15.9923	16.0107	16.0079	15.8888	16.0374	15.7747				0.929781	0.171433	1.82655	P26039	TLN1_MOUSE	Tln1	Talin-1
16.0091	16.1014	16.0705	16.2016	15.7973	15.9379	16.0957	15.8664				1.19549	0.17133	2.269	O88487	DC1I2_MOUSE	Dync1i2	Cytoplasmic dynein 1 intermediate chain 2
15.7765	16.416	15.4657	15.7493	15.8604	15.6469	15.4847	15.7305				0.339734	0.17123	0.794132	Q32NY4	CNNM3_MOUSE	Cnnm3	Metal transporter CNNM3
15.608	16.1058	15.6733	15.4615	15.6167	15.6193	15.5191	15.409				0.539096	0.171154	1.16296	Q91YR1	TWF1_MOUSE	Twf1	Twinfilin-1
15.3263	15.2065	15.2495	15.3225	15.2575	14.7411	15.0226	15.3998				0.538747	0.170966	1.16234	Q8VCM8	NCLN_MOUSE	Ncln	BOS complex subunit NCLN
17.988	18.6427	17.7091	17.4071	17.7483	18.0762	18.114	17.1247				0.192652	0.170945	0.489717	Q64105	SPRE_MOUSE	Spr	Sepiapterin reductase
17.935	18.4842	18.0034	18.0148	17.8965	17.908	18.0605	17.8889				0.610718	0.17088	1.28837	P56399	UBP5_MOUSE	Usp5	Ubiquitin carboxyl-terminal hydrolase 5
14.467	13.9755	13.9264	14.2034	14.129	13.8814	13.8224	14.0562				0.556251	0.170822	1.19325	Q8CHE4	PHLP1_MOUSE	Phlpp1	PH domain leucine-rich repeat-containing protein phosphatase 1
14.5623	14.4631	14.8259	14.7328	14.6229	14.4958	14.2676	14.5145				0.75941	0.170809	1.54198	Q8C6B2	RTKN_MOUSE	Rtkn	Rhotekin
16.2261	16.2498	16.2958	16.0213	16.1507	16.0824	15.9194	15.9576				1.09685	0.170752	2.10421	Q9DBG6	RPN2_MOUSE	Rpn2	Dolichyl-diphosphooligosaccharide--protein glycosyltransferase subunit 2
16.0196	17.603	16.1592	16.3281	16.3071	16.9568	16.8157	15.3497				0.123695	0.170146	0.330648	Q8JZS0	LIN7A_MOUSE	Lin7a	Protein lin-7 homolog A
15.9854	16.1705	14.3894	15.2277	15.3698	15.3823	16.012	14.3283				0.11837	0.170131	0.317766	Q60829	PPR1B_MOUSE	Ppp1r1b	Protein phosphatase 1 regulatory subunit 1B
17.1907	17.176	17.3389	17.1945	17.0226	16.9623	16.9566	17.2785				1.03402	0.17002	1.9997	Q9QYB5	ADDG_MOUSE	Add3	Gamma-adducin
15.9139	16.3294	15.9776	15.9109	15.9133	15.9646	15.8649	15.7094				0.72736	0.169901	1.48789	A2RTH5	A2RTH5_MOUSE	Lcmt1	Leucine carboxyl methyltransferase 1
14.5748	14.3362	14.2464	13.994	14.0204	14.0385	14.2811	14.132				0.598951	0.169877	1.26795	A3KMP2	TTC38_MOUSE	Ttc38	Tetratricopeptide repeat protein 38
21.4734	22.6623	21.4623	21.2378	21.3842	21.6983	21.8352	21.239				0.19024	0.169771	0.484368	P14152	MDHC_MOUSE	Mdh1	Malate dehydrogenase, cytoplasmic
15.7591	15.5828	15.5982	15.8238	15.5322	15.2195	15.6405	15.6932				0.672462	0.169623	1.39459	P24270	CATA_MOUSE	Cat	Catalase
16.3786	16.7975	16.3029	16.2878	16.3586	16.3714	16.295	16.0645				0.56654	0.16933	1.21134	P50580	PA2G4_MOUSE	Pa2g4	Proliferation-associated protein 2G4
15.4278	15.6733	15.5094	15.3181	15.7027	14.9845	15.191	15.3732				0.447514	0.169296	0.997912	Q8K1J6	TRNT1_MOUSE	Trnt1	CCA tRNA nucleotidyltransferase 1, mitochondrial
16.4032	17.4784	16.3808	16.2357	16.3247	16.494	16.9428	16.0598				0.1951	0.169203	0.495129	Q8BR63	F177A_MOUSE	Fam177a1	Protein FAM177A1
14.8182	14.6529	14.7038	14.7806	14.6835	14.6938	14.278	14.6249				0.795529	0.168821	1.60266	Q8BWZ3	NAA25_MOUSE	Naa25	N-alpha-acetyltransferase 25, NatB auxiliary subunit
14.6476	14.3823	14.7349	14.9219	14.8044	14.1722	14.271	14.7638				0.368774	0.16882	0.850289	Q9ET30	TM9S3_MOUSE	Tm9sf3	Transmembrane 9 superfamily member 3
15.6593	16.233	15.5361	15.6316	15.5133	15.8596	15.5502	15.4622				0.409582	0.168661	0.92757	Q99J09	MEP50_MOUSE	Wdr77	Methylosome protein WDR77
19.2914	20.3075	19.2555	19.1335	19.3722	19.5347	19.5558	18.851				0.211051	0.16857	0.530059	Q9CQV8	1433B_MOUSE	Ywhab	14-3-3 protein beta/alpha
16.8474	17.7438	16.4925	16.563	16.5399	17.0136	17.1479	16.2713				0.18714	0.168521	0.477474	Q9CR00	PSMD9_MOUSE	Psmd9	26S proteasome non-ATPase regulatory subunit 9
17.1258	17.8755	17.1449	17.0214	17.1725	17.003	17.1692	17.1489				0.363589	0.168509	0.840337	P21278	GNA11_MOUSE	Gna11	Guanine nucleotide-binding protein subunit alpha-11
16.6491	17.1064	16.4885	16.6944	16.5224	16.5769	16.7208	16.4444				0.54339	0.168445	1.17055	Q61696	HS71A_MOUSE	Hspa1a	Heat shock 70 kDa protein 1A
15.519	16.4026	15.705	15.4675	15.6231	15.3665	15.604	15.8273				0.299567	0.168296	0.714622	Q8BH58	TIPRL_MOUSE	Tiprl	TIP41-like protein
15.2947	13.4733	14.6761	14.8763	15.2887	12.5607	14.9193	14.8793				0.0825154	0.168111	0.228347	Q9CXE7	TMED5_MOUSE	Tmed5	Transmembrane emp24 domain-containing protein 5
17.5997	18.4739	17.7884	17.4977	17.5974	17.9131	18.109	17.0686				0.211626	0.167891	0.531307	Q9QZM0	UBQL2_MOUSE	Ubqln2	Ubiquilin-2
14.7362	15.69	14.4704	14.6093	14.6187	15.5087	14.9442	13.7637				0.138625	0.167651	0.366268	P97825	JUPI1_MOUSE	Jpt1	Jupiter microtubule associated homolog 1
14.5622	14.5776	14.7289	14.4519	14.5772	14.2313	14.3526	14.4899				0.890411	0.167417	1.76108	Q8CI71	VPS50_MOUSE	Vps50	Syndetin
18.3557	19.101	18.432	18.3735	18.4389	18.3527	18.7525	18.0485				0.305542	0.167415	0.726595	Q5SRX1	TM1L2_MOUSE	Tom1l2	TOM1-like protein 2
20.4616	21.0647	20.5472	20.4622	20.5784	20.5604	20.5326	20.1963				0.4359	0.167017	0.976515	P07901	HS90A_MOUSE	Hsp90aa1	Heat shock protein HSP 90-alpha
16.5346	17.1225	16.4405	16.4695	16.5803	16.6311	16.556	16.132				0.364045	0.166924	0.841215	Q8BJI1	S6A17_MOUSE	Slc6a17	Sodium-dependent neutral amino acid transporter SLC6A17
14.7398	16.0143	13.9855	14.3819	14.3181	15.0878	15.2355	13.8149				0.111692	0.166303	0.301474	Q9ERT9	PPR1A_MOUSE	Ppp1r1a	Protein phosphatase 1 regulatory subunit 1A
15.4428	15.9724	15.3986	15.4167	15.3787	15.4742	15.4593	15.254				0.518295	0.166024	1.12599	Q7TMY8	HUWE1_MOUSE	Huwe1	E3 ubiquitin-protein ligase HUWE1
16.1764	16.7239	15.8712	15.5462	15.7452	15.8868	16.1377	15.8844				0.258011	0.165883	0.629758	Q76LS9	MINY1_MOUSE	Mindy1	Ubiquitin carboxyl-terminal hydrolase MINDY-1
14.9192	15.4082	15.0368	15.1273	15.044	15.0818	14.8867	14.8193				0.650194	0.164895	1.35645	Q99P31	HPBP1_MOUSE	Hspbp1	Hsp70-binding protein 1
17.017	17.535	16.8312	16.8096	16.6618	17.0484	17.3022	16.5214				0.277685	0.164723	0.670293	Q9CQ60	6PGL_MOUSE	Pgls	6-phosphogluconolactonase
15.7324	16.0793	15.8837	16.096	16.0427	15.683	15.6067	15.8002				0.605995	0.164677	1.28018	Q9CY58	SERB1_MOUSE	Serbp1	SERPINE1 mRNA-binding protein 1
15.0904	15.4555	14.9392	14.8095	14.7775	15.0158	15.0719	14.7708				0.463547	0.164665	1.02726	Q9QYS2	GRM3_MOUSE	Grm3	Metabotropic glutamate receptor 3
14.0081	14.8994	14.022	14.0495	14.1533	13.9789	14.181	14.0077				0.309205	0.164572	0.73391	Q7TSI3	PP6R1_MOUSE	Ppp6r1	Serine/threonine-protein phosphatase 6 regulatory subunit 1
16.8953	17.4918	16.9175	16.7314	16.8623	17.0812	17.1797	16.2558				0.25255	0.16427	0.618386	Q99KB8	GLO2_MOUSE	Hagh	Hydroxyacylglutathione hydrolase, mitochondrial
15.3373	16.0407	15.5096	15.5037	15.3872	15.4356	15.6762	15.2369				0.405739	0.163857	0.920368	Q9WU28	PFD5_MOUSE	Pfdn5	Prefoldin subunit 5
14.6254	14.3893	14.3436	14.7571	14.4647	14.5001	14.4941	14.0011				0.475783	0.163854	1.04952	Q6EDY6	CARL1_MOUSE	Carmil1	F-actin-uncapping protein LRRC16A
15.6551	16.1522	15.488	15.6789	15.9267	15.0057	15.6687	15.7178				0.276691	0.163824	0.668261	Q8R1S0	COQ6_MOUSE	Coq6	Ubiquinone biosynthesis monooxygenase COQ6, mitochondrial
15.7727	16.4232	12.9127	15.5408	15.7495	12.6205	15.9357	15.6885				0.0519111	0.163812	0.147806	P61329;P70379	FGF12_MOUSE;FGF14_MOUSE	Fgf12;Fgf14	Fibroblast growth factor 12
13.7514	13.3323	13.6505	13.4204	13.6102	13.0843	13.3102	13.495				0.49582	0.163696	1.08572	Q9JIK5	DDX21_MOUSE	Ddx21	Nucleolar RNA helicase 2
16.4456	17.0108	16.6582	16.6873	16.7205	16.2839	16.6139	16.529				0.502256	0.163661	1.09729	O09131	GSTO1_MOUSE	Gsto1	Glutathione S-transferase omega-1
14.527	14.1738	13.8065	14.4708	14.1389	14.176	14.3839	13.6248				0.296442	0.163604	0.708338	S4R1M9	OSB10_MOUSE	Osbpl10	Oxysterol-binding protein-related protein 10
16.5132	16.5411	16.3844	16.4782	16.4551	16.2485	16.3678	16.1913				1.26876	0.163551	2.3923	Q9D2N4	DTNA_MOUSE	Dtna	Dystrobrevin alpha
16.2259	17.3257	16.3396	15.7994	16.2971	16.4645	16.2443	16.0306				0.19199	0.163496	0.48825	P61226	RAP2B_MOUSE	Rap2b	Ras-related protein Rap-2b
16.5139	16.7415	16.8022	16.8027	16.6186	16.4856	16.7104	16.3922				0.831429	0.163404	1.66274	Q9QYJ0	DNJA2_MOUSE	Dnaja2	DnaJ homolog subfamily A member 2
15.1434	15.2489	15.0725	15.133	15.2443	14.6914	14.9931	15.0155				0.658358	0.163386	1.37045	Q148V7	RELCH_MOUSE	Relch	RAB11-binding protein RELCH
16.0044	15.8097	15.923	16.0884	16.0973	15.8329	15.3863	15.8561				0.460836	0.163243	1.02231	Q9JKF1	IQGA1_MOUSE	Iqgap1	Ras GTPase-activating-like protein IQGAP1
14.0843	14.3275	13.9897	14.3982	14.2868	13.3401	14.4409	14.079				0.254361	0.163241	0.622164	Q6PFD5	DLGP3_MOUSE	Dlgap3	Disks large-associated protein 3
15.9991	16.0727	15.7582	15.7569	15.7329	15.7325	15.7761	15.6926				1.00656	0.163192	1.95407	Q3TW96	UAP1L_MOUSE	Uap1l1	UDP-N-acetylhexosamine pyrophosphorylase-like protein 1
17.238	18.9199	17.2986	17.5103	17.5163	17.7758	17.8045	17.2178				0.148101	0.163133	0.388513	P46096	SYT1_MOUSE	Syt1	Synaptotagmin-1
16.899	16.5177	16.9014	16.9196	16.8184	16.4566	16.6341	16.677				0.633942	0.162885	1.3285	Q8VDD5	MYH9_MOUSE	Myh9	Myosin-9
15.5801	15.0378	15.1245	15.321	15.2691	15.2291	14.9176	14.9966				0.503523	0.162765	1.09956	Q80XR2	AT2C1_MOUSE	Atp2c1	Calcium-transporting ATPase type 2C member 1
16.4793	16.3586	16.4059	16.4629	16.4197	16.0188	16.2205	16.3973				0.838546	0.16261	1.67463	Q923Z0	GPC5B_MOUSE	Gprc5b	G-protein coupled receptor family C group 5 member B
13.8258	12.9794	12.8564	13.3463	13.5799	13.2366	13.3754	12.1657				0.163362	0.162582	0.423783	Q8JZX4	SPF45_MOUSE	Rbm17	Splicing factor 45
15.0174	15.8909	14.7338	15.4167	15.0239	15.1702	15.0447	15.1701				0.262282	0.162501	0.638615	Q3UHH2	S22AN_MOUSE	Slc22a23	Solute carrier family 22 member 23
17.4844	18.1601	17.4109	17.2238	17.4039	17.5099	17.7219	16.9949				0.260988	0.162158	0.635936	Q9CPV4	GLOD4_MOUSE	Glod4	Glyoxalase domain-containing protein 4
20.0878	21.1618	20.214	20.0436	20.1321	20.2028	20.475	20.049				0.233914	0.162049	0.57915	P50396	GDIA_MOUSE	Gdi1	Rab GDP dissociation inhibitor alpha
16.822	17.4927	16.8651	16.9444	17.1278	16.8715	16.8142	16.6628				0.385575	0.161973	0.882323	Q6P9K9	NRX3A_MOUSE	Nrxn3	Neurexin-3
14.1661	13.721	14.4337	14.4828	14.0894	13.6497	14.1225	14.2946				0.306744	0.16186	0.728998	P55937	GOGA3_MOUSE	Golga3	Golgin subfamily A member 3
16.4965	17.0373	16.4395	16.4397	16.4453	16.4683	16.6207	16.2314				0.435316	0.161851	0.975436	Q6ZPJ3	UBE2O_MOUSE	Ube2o	(E3-independent) E2 ubiquitin-conjugating enzyme UBE2O
19.8206	20.4959	19.6266	19.6922	19.7411	19.8412	20.0311	19.3783				0.274593	0.160893	0.663967	Q9DBP5	KCY_MOUSE	Cmpk1	UMP-CMP kinase
18.108	18.553	18.3463	18.2148	18.0906	18.314	18.3896	17.7849				0.430974	0.160725	0.967403	P62962	PROF1_MOUSE	Pfn1	Profilin-1
14.236	14.0223	13.7277	14.1999	14.3445	13.9539	13.2244	14.0203				0.248591	0.16068	0.610105	Q3V3R4	ITA1_MOUSE	Itga1	Integrin alpha-1
14.9447	14.9687	15.1836	14.6539	14.6762	14.9917	14.6455	14.7954				0.55848	0.160585	1.19717	O70152	DPM1_MOUSE	Dpm1	Dolichol-phosphate mannosyltransferase subunit 1
19.444	19.7867	19.4545	19.4474	19.4791	19.1569	19.4387	19.4156				0.697167	0.160571	1.43669	Q91WC3	ACSL6_MOUSE	Acsl6	Long-chain-fatty-acid--CoA ligase 6
17.2306	17.6646	17.5417	17.079	17.1299	17.1595	17.2994	17.2853				0.519939	0.160451	1.12892	O70172	PI42A_MOUSE	Pip4k2a	Phosphatidylinositol 5-phosphate 4-kinase type-2 alpha
15.3787	16.2714	15.6152	15.5515	15.5129	15.557	15.8576	15.248				0.287908	0.16034	0.691098	Q91YD9	WASL_MOUSE	Wasl	Actin nucleation-promoting factor WASL
15.7016	15.8422	15.698	15.9031	15.8113	16.4141	15.0242	15.2541				0.20165	0.160296	0.509543	E9Q7X7	NRX2A_MOUSE	Nrxn2	Neurexin-2
17.2036	17.5615	17.2415	17.03	17.1389	17.049	17.2802	16.9279				0.560412	0.160158	1.20057	Q61035	HARS1_MOUSE	Hars1	Histidine--tRNA ligase, cytoplasmic
14.3899	14.0793	14.4715	14.8044	14.6395	14.1329	14.1977	14.1343				0.35896	0.160136	0.831427	A2RT62	FXL16_MOUSE	Fbxl16	F-box/LRR-repeat protein 16
15.773	16.136	15.8739	15.9155	15.9732	15.3129	15.9835	15.7902				0.402198	0.15967	0.913717	Q99J77	SIAS_MOUSE	Nans	Sialic acid synthase
16.9979	17.5331	16.9743	17.0436	16.9677	16.9469	17.1142	16.8815				0.519356	0.159642	1.12788	O88685	PRS6A_MOUSE	Psmc3	26S proteasome regulatory subunit 6A
16.0522	15.8789	16.311	16.3526	15.8441	16.0799	16.0143	16.0179				0.617844	0.15964	1.30071	Q9JIG7	CCD22_MOUSE	Ccdc22	Coiled-coil domain-containing protein 22
15.3798	15.1657	15.6376	15.7222	15.4614	14.9137	15.2627	15.6317				0.341038	0.158957	0.796676	Q9QZB7	ARP10_MOUSE	Actr10	Actin-related protein 10
15.111	14.3037	14.943	14.7653	14.6862	14.2719	14.4959	15.0335				0.277498	0.158897	0.669912	Q9EPL9	ACOX3_MOUSE	Acox3	Peroxisomal acyl-coenzyme A oxidase 3
17.1108	17.8654	17.0438	17.1178	17.4216	17.0994	17.2313	16.7509				0.272756	0.158674	0.660201	Q8BL97	SRSF7_MOUSE	Srsf7	Serine/arginine-rich splicing factor 7
16.6141	17.2685	16.6864	16.3156	16.7797	16.5545	16.648	16.2678				0.291752	0.15862	0.698877	Q9D1D4	TMEDA_MOUSE	Tmed10	Transmembrane emp24 domain-containing protein 10
16.2823	17.3182	16.2241	16.2607	16.2421	16.704	16.608	15.8967				0.192824	0.158602	0.490096	Q9CXI5	MANF_MOUSE	Manf	Mesencephalic astrocyte-derived neurotrophic factor
12.3732	12.4235	12.6217	10.8693	11.6669	12.3374	11.8954	11.7539				0.13928	0.158538	0.367815	Q3UHQ6	DOP1B_MOUSE	Dop1b	Protein DOP1B
15.3786	16.3034	15.2855	15.3254	16.0045	15.5862	15.3698	14.6987				0.167342	0.158411	0.432874	Q5XG69	F169A_MOUSE	Fam169a	Soluble lamin-associated protein of 75 kDa
16.0801	17.2928	15.7835	16.0871	16.0969	16.1827	16.342	15.9882				0.180086	0.158402	0.461698	P53996	CNBP_MOUSE	Cnbp	CCHC-type zinc finger nucleic acid binding protein
15.0978	15.5357	14.8482	15.1873	15.4629	14.952	14.6802	14.9415				0.306572	0.158074	0.728653	Q9Z0Z4	HEPH_MOUSE	Heph	Hephaestin
14.1196	11.7776	14.1835	13.8632	13.7426	14.0936	11.6424	13.8331				0.0700137	0.158024	0.195958	Q8BL06	UBP54_MOUSE	Usp54	Ubiquitin carboxyl-terminal hydrolase 54
16.535	16.3656	16.359	16.086	16.4866	16.0126	15.9622	16.2524				0.468963	0.157925	1.03713	Q8CDA1	SAC2_MOUSE	Inpp5f	Phosphatidylinositide phosphatase SAC2
15.588	15.5686	15.7336	15.3001	15.5137	15.2201	15.4018	15.4233				0.701569	0.157843	1.44417	O89051	ITM2B_MOUSE	Itm2b	Integral membrane protein 2B
17.8107	17.5968	17.4202	17.0328	17.1354	17.3756	17.6167	17.1016				0.329695	0.157765	0.774471	Q8CHU3	EPN2_MOUSE	Epn2	Epsin-2
19.8218	20.7749	19.6253	19.8143	19.7296	19.7705	20.2428	19.6628				0.216444	0.157694	0.541738	P70349	HINT1_MOUSE	Hint1	Adenosine 5'-monophosphoramidase HINT1
15.9065	16.0702	15.8397	15.6706	15.5884	15.7598	15.9487	15.5601				0.611823	0.15747	1.29029	Q91XD6	VPS36_MOUSE	Vps36	Vacuolar protein-sorting-associated protein 36
18.9651	19.3342	19.0803	18.9354	19.0252	18.6535	18.9632	19.044				0.573877	0.157264	1.2242	P62334	PRS10_MOUSE	Psmc6	26S proteasome regulatory subunit 10B
14.7512	14.9102	15.1991	14.7125	14.868	14.5294	14.9728	14.5741				0.455758	0.157211	1.01303	P97770	THUM3_MOUSE	Thumpd3	tRNA (guanine(6)-N(2))-methyltransferase THUMP3
15.686	15.9596	15.8045	15.492	15.7558	15.564	15.4999	15.4941				0.648405	0.157084	1.35338	Q7TMK9	HNRPQ_MOUSE	Syncrip	Heterogeneous nuclear ribonucleoprotein Q
14.7471	14.8503	14.8475	14.9511	15.0675	14.6058	14.4378	14.6568				0.516116	0.157051	1.1221	Q8C0P5	COR2A_MOUSE	Coro2a	Coronin-2A
14.8919	14.6969	14.2982	14.7108	14.6877	14.3804	14.3498	14.5527				0.481295	0.156794	1.05951	Q8K3A0	HSC20_MOUSE	Hscb	Iron-sulfur cluster co-chaperone protein HscB
16.5269	17.6233	16.3948	16.3475	16.4725	16.7419	17.2018	15.8496				0.143825	0.156635	0.378508	Q8BNY6	NCS1_MOUSE	Ncs1	Neuronal calcium sensor 1
16.1202	16.2175	16.3819	16.1321	15.754	16.3514	15.998	16.1228				0.520338	0.156385	1.12963	O35874	SATT_MOUSE	Slc1a4	Neutral amino acid transporter A
14.35	14.8515	14.5132	14.3842	14.4425	14.5506	14.4669	14.0138				0.416412	0.156252	0.940335	Q91WU5	AS3MT_MOUSE	As3mt	Arsenite methyltransferase
16.7687	17.5046	16.473	16.3982	16.216	16.7551	16.9275	16.6223				0.210779	0.155927	0.529467	Q6PDI6	MINY2_MOUSE	Mindy2	Ubiquitin carboxyl-terminal hydrolase MINDY-2
17.5316	18.6627	17.5288	17.6722	17.6344	17.9472	17.861	17.3303				0.201096	0.1556	0.508328	Q99L47	F10A1_MOUSE	St13	Hsc70-interacting protein
15.0515	15.7114	15.2967	15.7173	15.6377	15.1448	15.2191	15.1534				0.328045	0.155466	0.771226	Q80TR1	AGRL1_MOUSE	Adgrl1	Adhesion G protein-coupled receptor L1
14.1828	14.4366	13.923	13.4616	14.3989	13.6045	13.6955	13.6839				0.223553	0.155307	0.55704	Q9D0E3	LYSM1_MOUSE	Lysmd1	LysM and putative peptidoglycan-binding domain-containing protein 1
15.181	15.8522	15.483	15.2801	15.3265	15.242	15.364	15.2432				0.461997	0.15517	1.02443	Q8BHW2	OSCP1_MOUSE	Oscp1	Protein OSCP1
16.4696	16.971	16.4367	16.5293	16.5547	16.5142	16.5256	16.1918				0.463272	0.155076	1.02676	O35551	RABE1_MOUSE	Rabep1	Rab GTPase-binding effector protein 1
19.4342	20.4417	19.3643	19.48	19.5949	19.5201	19.777	19.208				0.220866	0.15504	0.551269	Q62420	SH3G2_MOUSE	Sh3gl2	Endophilin-A1
15.8381	16.2	15.9431	15.4824	15.6446	15.7248	15.8902	15.585				0.421886	0.154742	0.950535	Q61239	FNTA_MOUSE	Fnta	Protein farnesyltransferase/geranylgeranyltransferase type-1 subunit alpha
17.43	17.9597	17.3444	17.3871	17.586	17.2688	17.4769	17.1711				0.392764	0.154589	0.895937	Q99LB6	MAT2B_MOUSE	Mat2b	Methionine adenosyltransferase 2 subunit beta
20.5803	21.4047	19.9359	19.5999	19.9392	20.6909	21.2075	19.065				0.091909	0.15457	0.252252	P63054	PCP4_MOUSE	Pcp4	Calmodulin regulator protein PCP4
13.2748	14.3784	12.6648	13.7827	13.5722	13.5146	13.5175	12.8782				0.147063	0.154541	0.386089	Q9DCI3	STR3N_MOUSE	Stard3nl	STARD3 N-terminal-like protein
17.5023	18.0854	17.625	17.6359	17.6658	17.6847	17.6936	17.1865				0.377658	0.154508	0.867269	Q9QZ06	TOLIP_MOUSE	Tollip	Toll-interacting protein
17.0936	17.7531	17.2579	17.051	16.8651	17.1993	17.4496	17.0244				0.320616	0.154319	0.756571	Q9D8B7	JAM3_MOUSE	Jam3	Junctional adhesion molecule C
16.3987	16.6714	16.5018	16.1634	16.1366	16.3725	16.3947	16.2153				0.589309	0.154047	1.25116	P63073	IF4E_MOUSE	Eif4e	Eukaryotic translation initiation factor 4E
19.0851	19.6027	19.1974	18.8965	19.0869	19.4186	18.5534	19.1067				0.272501	0.154022	0.659678	Q69ZS8	KAZRN_MOUSE	Kazn	Kazrin
16.9908	17.0054	16.9939	17.0623	16.8272	16.9403	16.9706	16.6993				1.27841	0.1538	2.40861	Q8CBY8	DCTN4_MOUSE	Dctn4	Dynactin subunit 4
14.7133	14.561	14.6054	14.7706	14.4149	14.6102	14.3314	14.6794				0.807752	0.153605	1.62314	Q8K1R7	NEK9_MOUSE	Nek9	Serine/threonine-protein kinase Nek9
15.4112	15.7054	15.6058	14.9524	15.3768	15.0942	15.4782	15.1117				0.341059	0.153481	0.796718	Q9DAR7	DCPS_MOUSE	Dcps	m7GpppX diphosphatase
16.1439	16.1213	16.4328	16.3742	16.1102	15.9532	16.0924	16.3034				0.69393	0.15324	1.43119	Q9DB50	AP1S2_MOUSE	Ap1s2	AP-1 complex subunit sigma-2
16.1215	15.6421	16.2365	16.1086	16.1376	16.0427	15.9163	15.3991				0.305799	0.153229	0.727108	Q91VC3	IF4A3_MOUSE	Eif4a3	Eukaryotic initiation factor 4A-III
17.2107	16.9843	17.2279	17.2861	17.0978	16.7007	16.9541	17.3441				0.459739	0.153083	1.02031	Q8BUR4	DOCK1_MOUSE	Dock1	Dedicator of cytokinesis protein 1
17.3101	17.0591	17.2837	17.202	17.3472	16.5151	17.207	17.1744				0.336072	0.152788	0.786975	Q3UUI3	THEM4_MOUSE	Them4	Acyl-coenzyme A thioesterase THEM4
15.5838	16.1749	15.7133	15.6384	15.7569	15.5212	15.8038	15.4179				0.412024	0.152684	0.93214	P62331	ARF6_MOUSE	Arf6	ADP-ribosylation factor 6
13.3299	13.1692	13.2123	14.1761	12.8994	13.5228	12.9888	13.8666				0.180665	0.152488	0.462999	Q80XL6	ACD11_MOUSE	Acad11	Acyl-CoA dehydrogenase family member 11
14.9148	15.3778	15.4584	15.6576	15.1569	15.2048	15.4591	14.9779				0.353062	0.152472	0.820034	Q8BGF0	Q8BGF0_MOUSE	AW551984	Expressed sequence AW551984
14.1559	13.9694	13.9729	12.9668	13.87	13.7312	12.7732	14.081				0.146676	0.152432	0.385185	Q8C0N2	GPAT3_MOUSE	Gpat3	Glycerol-3-phosphate acyltransferase 3
16.1503	16.2856	16.0801	16.1182	15.9951	16.1233	16.1078	15.7986				0.881955	0.152332	1.747	Q8CIG8	ANM5_MOUSE	Prmt5	Protein arginine N-methyltransferase 5
14.458	15.0679	14.4282	14.4618	14.5435	14.4664	14.6532	14.1444				0.343941	0.152114	0.802334	Q99KP3	CRYL1_MOUSE	Cryl1	Lambda-crystallin homolog
12.8447	12.8829	14.3063	14.2159	14.3012	12.1864	13.4268	13.7281				0.0918586	0.151799	0.252124	Q8VEB6	RNZ1_MOUSE	Elac1	Zinc phosphodiesterase ELAC protein 1
13.1122	13.871	13.3679	12.3367	12.6658	13.1311	13.3435	12.9426				0.166566	0.151237	0.431105	Q9WUZ9	ENTP5_MOUSE	Entpd5	Ectonucleoside triphosphate diphosphohydrolase 5
17.7717	17.8647	17.6164	17.6902	17.7056	17.5546	17.6845	17.3936				0.846791	0.151191	1.68839	Q9DBF1	AL7A1_MOUSE	Aldh7a1	Alpha-aminoadipic semialdehyde dehydrogenase
14.9659	14.553	14.6114	14.9744	14.7106	14.7163	14.4649	14.6087				0.553553	0.151031	1.1885	Q9R0H0	ACOX1_MOUSE	Acox1	Peroxisomal acyl-coenzyme A oxidase 1
16.7821	17.4098	16.6559	16.8554	17.0116	16.6663	16.8083	16.6134				0.342466	0.150936	0.79946	Q6PDM2	SRSF1_MOUSE	Srsf1	Serine/arginine-rich splicing factor 1
16.4907	18.2917	16.6529	16.6455	16.3949	17.3659	17.5003	16.2167				0.103185	0.150792	0.280487	Q9CWM4	PFD1_MOUSE	Pfdn1	Prefoldin subunit 1
16.5644	16.8246	16.4148	16.4313	16.6946	16.3693	16.4192	16.1488				0.46346	0.150791	1.0271	Q9DB60	PXL2B_MOUSE	Prxl2b	Prostamide/prostaglandin F synthase
20.5961	21.6906	20.7941	20.785	20.7958	20.9399	20.9823	20.5453				0.229163	0.150625	0.569039	P61264	STX1B_MOUSE	Stx1b	Syntaxin-1B
14.0779	13.4647	14.0383	13.9458	14.1677	13.4621	13.2892	14.0061				0.239933	0.150407	0.591896	Q8R0Y8	S2542_MOUSE	Slc25a42	Mitochondrial coenzyme A transporter SLC25A42
14.0555	14.5206	14.6452	14.1615	14.7587	13.6731	14.4008	13.9489				0.215439	0.150322	0.539568	Q9CYK1	SYWM_MOUSE	Wars2	Tryptophan--tRNA ligase, mitochondrial
16.299	17.0921	16.4049	16.5995	16.3317	16.3281	16.8297	16.3051				0.288683	0.15027	0.692668	P49722	PSA2_MOUSE	Psma2	Proteasome subunit alpha type-2
14.6921	14.7843	14.5882	14.4979	14.7055	14.5842	14.208	14.4638				0.571493	0.15022	1.22002	Q3TWI9	CSCL2_MOUSE	Tmem63b	CSC1-like protein 2
16.0389	16.6337	16.2568	16.444	16.3227	16.3624	15.8737	16.214				0.389019	0.15017	0.888853	P61963	DCAF7_MOUSE	Dcaf7	DDB1- and CUL4-associated factor 7
15.0334	15.0121	15.1453	15.1474	14.9029	15.2053	14.9836	14.6459				0.583702	0.150149	1.24138	Q8VBX6	MPDZ_MOUSE	Mpdz	Multiple PDZ domain protein
15.9172	16.192	15.8998	15.9547	15.8686	15.752	16.0157	15.7275				0.784434	0.149966	1.58405	Q64737	PUR2_MOUSE	Gart	Trifunctional purine biosynthetic protein adenosine-3
13.0935	12.5629	12.6859	12.5771	13.0211	12.3263	12.4468	12.5256				0.323119	0.149889	0.761517	Q8BSE0	RMD2_MOUSE	Rmdn2	Regulator of microtubule dynamics protein 2
15.1808	15.7604	14.9712	14.7684	15.1483	15.0906	15.3975	14.4449				0.201003	0.149884	0.508124	Q6P8I4	PCNP_MOUSE	Pcnp	PEST proteolytic signal-containing nuclear protein
16.3615	17.3382	16.3999	16.4749	16.405	16.7431	16.6027	16.2248				0.233495	0.149692	0.57826	Q91XF0	PNPO_MOUSE	Pnpo	Pyridoxine-5'-phosphate oxidase
17.1115	17.8687	17.0651	16.7951	17.1838	17.0302	17.1059	16.9221				0.258786	0.149627	0.631367	Q8R1T1	CHMP7_MOUSE	Chmp7	Charged multivesicular body protein 7
12.5648	11.6779	12.7729	12.4811	12.8486	11.7133	11.8449	12.4923				0.159386	0.149422	0.414658	Q9EPU4	CPSF1_MOUSE	Cpsf1	Cleavage and polyadenylation specificity factor subunit 1
14.0668	13.7961	14.1455	14.4568	13.8162	14.2007	13.7675	14.0832				0.380012	0.149403	0.871752	Q8K1X1	WDR11_MOUSE	Wdr11	WD repeat-containing protein 11
15.496	16.3179	15.5977	15.7971	15.7573	15.5642	15.5889	15.7012				0.338461	0.149282	0.791646	Q922Y1	UBXN1_MOUSE	Ubxn1	UBX domain-containing protein 1
19.1823	19.725	19.3271	18.7958	19.0576	19.1091	19.2665	19.0009				0.314291	0.149028	0.744034	Q9JMA1	UBP14_MOUSE	Usp14	Ubiquitin carboxyl-terminal hydrolase 14
17.9182	18.5587	17.8959	17.7777	17.8161	18.01	18.1027	17.6263				0.30399	0.148866	0.723491	Q9CQM9	GLRX3_MOUSE	Glrx3	Glutaredoxin-3
16.0956	16.3877	15.941	15.7231	15.8502	16.0443	16.1068	15.5512				0.339594	0.148759	0.793859	Q62186	SSRD_MOUSE	Ssr4	Translocon-associated protein subunit delta
14.6528	15.0927	14.4606	14.4644	14.882	14.2725	14.3386	14.5831				0.308401	0.148614	0.732305	P0C192	LRC4B_MOUSE	Lrrc4b	Leucine-rich repeat-containing protein 4B
14.8394	15.0402	14.9855	14.9823	14.5135	15.0627	14.8659	14.811				0.573382	0.14857	1.22333	Q9WVQ5	MTNB_MOUSE	Apip	Methylthioribulose-1-phosphate dehydratase
12.9656	12.8514	13.2125	13.6883	13.4441	13.036	12.2721	13.3716				0.177274	0.148499	0.455376	Q3UPH7	ARH40_MOUSE	Arhgef40	Rho guanine nucleotide exchange factor 40
14.6563	14.6183	14.2486	14.7739	14.8294	14.4027	14.2994	14.1728				0.349804	0.148207	0.813724	Q9D8T7	SLIRP_MOUSE	Slirp	SRA stem-loop-interacting RNA-binding protein, mitochondrial
16.9021	17.4669	16.173	16.1242	16.1187	16.8094	17.2996	15.8458				0.120112	0.148166	0.321991	Q9DBG5	PLIN3_MOUSE	Plin3	Perilipin-3
16.388	16.5478	16.5385	16.2551	16.0203	16.1396	16.6459	16.333				0.42892	0.147637	0.963598	Q8BYA0	TBCD_MOUSE	Tbcd	Tubulin-specific chaperone D
16.6676	17.4508	17.1253	17.1169	17.0615	16.7595	16.9258	17.0236				0.36652	0.147552	0.845968	P70704	AT8A1_MOUSE	Atp8a1	Phospholipid-transporting ATPase IA
15.8058	15.6628	15.291	15.4871	15.5341	15.7195	15.0497	15.3541				0.350214	0.14735	0.814518	Q9DBZ5	EIF3K_MOUSE	Eif3k	Eukaryotic translation initiation factor 3 subunit K
15.3264	16.0026	15.014	14.9605	14.8832	15.0966	15.8417	14.8928				0.173491	0.147304	0.446836	Q8R2Y2	MUC18_MOUSE	Mcam	Cell surface glycoprotein MUC18
17.2952	17.728	17.1194	17.2069	17.1569	17.3309	17.3247	16.9485				0.398142	0.147116	0.906084	P58389	PTPA_MOUSE	Ptpa	Serine/threonine-protein phosphatase 2A activator
14.6283	12.4197	14.5235	13.8664	14.5075	11.7198	14.6286	13.994				0.0614582	0.147012	0.173393	A2A8Z1	OSBL9_MOUSE	Osbpl9	Oxysterol-binding protein-related protein 9
15.1395	15.4158	15.3896	15.5928	15.2505	15.3879	15.194	15.1174				0.642899	0.146975	1.34392	Q8VI75	IPO4_MOUSE	Ipo4	Importin-4
13.1778	11.6522	13.3973	13.8429	13.5578	11.6878	12.5674	13.6694				0.0795784	0.146964	0.220798	P83870	PHF5A_MOUSE	Phf5a	PHD finger-like domain-containing protein 5A
14.4537	14.8612	14.1725	14.4306	14.376	14.7138	14.1948	14.0459				0.305137	0.146867	0.725785	O55033	NCK2_MOUSE	Nck2	Cytoplasmic protein NCK2
16.6746	16.7987	16.6124	16.6611	16.4589	16.4494	16.6736	16.5777				1.16045	0.146807	2.21034	Q9DCD0	6PGD_MOUSE	Pgd	6-phosphogluconate dehydrogenase, decarboxylating
16.0282	16.6478	15.98	15.8721	16.0887	15.8794	16.2273	15.7454				0.299813	0.146778	0.715116	Q9JM96	BORG4_MOUSE	Cdc42ep4	Cdc42 effector protein 4
14.4879	14.7518	14.6094	14.2984	14.4432	14.2146	14.3536	14.5497				0.575585	0.146576	1.22719	Q9EPE9	AT131_MOUSE	Atp13a1	Endoplasmic reticulum transmembrane helix translocase
15.7436	15.4196	14.8529	15.3481	15.3101	14.4709	15.9763	15.0214				0.15423	0.146359	0.402759	B2RPU2	PLHD1_MOUSE	Plekhd1	Pleckstrin homology domain-containing family D member 1
14.4328	14.9276	14.5999	14.5772	14.8144	14.2657	14.8505	14.0216				0.260821	0.14631	0.63559	P70399	TP53B_MOUSE	Tp53bp1	TP53-binding protein 1
16.0029	17.4842	16.0192	15.5651	15.9631	16.4955	17.1043	14.9243				0.0847713	0.146046	0.23412	O08997	ATOX1_MOUSE	Atox1	Copper transport protein ATOX1
17.2955	18.3243	17.2804	17.2193	17.2923	17.3714	17.7527	17.1197				0.193197	0.145849	0.490922	Q6P069	SORCN_MOUSE	Sri	Sorcin
17.8294	18.4649	17.8107	17.6035	17.7706	17.7765	18.1064	17.4717				0.263967	0.145796	0.642101	Q9WUK2	IF4H_MOUSE	Eif4h	Eukaryotic translation initiation factor 4H
19.6689	20.6385	19.6739	19.8322	19.9109	19.7657	19.9065	19.6478				0.247147	0.145661	0.607079	Q9CWZ7	SNAG_MOUSE	Napg	Gamma-soluble NSF attachment protein
16.8147	17.0549	16.7707	16.4636	16.6905	15.9587	16.9025	16.9698				0.22336	0.145587	0.556626	Q69ZS6	SV2C_MOUSE	Sv2c	Synaptic vesicle glycoprotein 2C
14.2671	13.5942	14.4384	14.5972	14.4025	14.4103	13.1862	14.316				0.149697	0.145506	0.392232	Q9Z268	RASL1_MOUSE	Rasal1	RasGAP-activating-like protein 1
16.9018	17.4299	16.9973	17.3625	17.0775	16.8605	17.124	17.0481				0.456362	0.145352	1.01414	P61161	ARP2_MOUSE	Actr2	Actin-related protein 2
17.1816	17.7355	17.4987	17.111	17.2747	17.1131	17.3965	17.1613				0.404866	0.145304	0.918729	Q9CZ04	CSN7A_MOUSE	Cops7a	COP9 signalosome complex subunit 7a
16.0788	16.5673	15.7758	15.3863	15.5842	15.9093	16.1511	15.5827				0.201686	0.14523	0.509622	Q99JW2	ACY1_MOUSE	Acy1	Aminoacylase-1
17.2546	18.1807	17.0687	17.2562	17.4466	17.4703	17.4686	16.7954				0.188734	0.144847	0.481023	Q62093	SRSF2_MOUSE	Srsf2	Serine/arginine-rich splicing factor 2
14.0638	14.7454	13.6566	14.2431	13.6108	14.9149	14.7031	12.9009				0.101496	0.144836	0.276289	Q9CQP3	CHCH5_MOUSE	Chchd5	Coiled-coil-helix-coiled-coil-helix domain-containing protein 5
15.7448	16.4285	15.9413	15.7748	15.7733	15.8511	15.7012	15.9844				0.371525	0.144834	0.855557	Q9EPJ9	ARFG1_MOUSE	Arfgap1	ADP-ribosylation factor GTPase-activating protein 1
15.9702	15.3461	16.2659	16.2727	16.1239	15.3381	15.328	16.4857				0.152749	0.14481	0.399326	Q8R5C5	ACTY_MOUSE	Actr1b	Beta-centractin
16.0835	16.5584	15.8803	15.4344	15.7773	15.9734	16.2261	15.4007				0.196184	0.144788	0.497521	Q8C1A5	THOP1_MOUSE	Thop1	Thimet oligopeptidase
17.7777	17.9577	17.88	17.5294	17.5978	17.5531	17.6992	17.7168				0.691632	0.144462	1.42727	P28650	PURA1_MOUSE	Adss1	Adenylosuccinate synthetase isozyme 1
14.6119	15.0446	15.0231	15.1619	14.786	15.0427	14.7199	14.7153				0.454626	0.144384	1.01096	E9PX28	E9PX28_MOUSE	Pcdh10	Protocadherin 10
15.9964	16.4287	15.7855	15.4939	15.5773	15.712	16.2247	15.6129				0.23581	0.144381	0.583173	Q9D0J4	ARL2_MOUSE	Arl2	ADP-ribosylation factor-like protein 2
14.2007	14.9495	14.7715	15.1705	14.9632	14.4493	14.1629	14.9395				0.200282	0.144338	0.50654	Q9ERF3	SKI8_MOUSE	Skic8	Superkiller complex protein 8
14.0163	15.3985	14.3491	14.7317	14.9079	14.2971	14.4589	14.2545				0.16801	0.144295	0.434395	O88910	MPP3_MOUSE	Mpp3	MAGUK p55 subfamily member 3
15.5347	16.3369	14.9669	15.1063	15.1846	15.4221	15.8586	14.9024				0.149274	0.144259	0.391249	O70362	PHLD_MOUSE	Gpld1	Phosphatidylinositol-glycan-specific phospholipase D
14.9072	14.4412	15.0368	14.9633	14.7657	14.4528	14.8746	14.6784				0.39087	0.144258	0.892356	Q9Z0G0	GIPC1_MOUSE	Gipc1	PDZ domain-containing protein GIPC1
16.1372	15.8038	16.2083	16.0704	16.027	15.889	15.8185	15.9084				0.71446	0.144197	1.46605	Q80X90	FLNB_MOUSE	Flnb	Filamin-B
13.9027	13.9711	13.9092	13.6283	13.5463	13.8735	13.7651	13.6499				0.666158	0.144145	1.38381	B9EHT4	CLIP3_MOUSE	Clip3	CAP-Gly domain-containing linker protein 3
13.3717	13.9606	13.5375	13.6917	14.0302	13.2214	13.1013	13.6335				0.23698	0.143798	0.585652	Q61733	RT31_MOUSE	Mrps31	Small ribosomal subunit protein mS31
15.6022	16.2693	15.503	15.476	15.4539	15.7705	15.9447	15.1067				0.218516	0.143712	0.54621	Q9EPL2	CSTN1_MOUSE	Clstn1	Calsyntenin-1
16.6804	17.3123	16.564	16.4189	16.5495	16.786	16.9223	16.1431				0.220902	0.143674	0.551346	Q64010	CRK_MOUSE	Crk	Adapter molecule crk
13.8325	14.2581	14.0457	14.0978	14.0956	14.0094	13.611	13.9435				0.472348	0.143611	1.04328	Q8CGU1	CACO1_MOUSE	Calcoco1	Calcium-binding and coiled-coil domain-containing protein 1
15.4878	15.3969	15.3071	15.1978	15.1769	15.1028	15.2268	15.3093				0.971369	0.143467	1.89563	Q58A65	JIP4_MOUSE	Spag9	C-Jun-amino-terminal kinase-interacting protein 4
13.4679	13.8276	13.9971	13.9489	14.0567	13.5856	13.3837	13.6422				0.329749	0.143351	0.774577	Q68FE6	RIPR1_MOUSE	Ripor1	Rho family-interacting cell polarization regulator 1
18.2914	18.6236	18.2978	18.4305	18.4203	18.1675	18.2693	18.2129				0.736614	0.143335	1.50354	Q91YI0	ARLY_MOUSE	Asl	Argininosuccinate lyase
16.9608	17.8306	16.8896	17.0238	17.224	17.1609	17.2069	16.5403				0.206981	0.143206	0.521201	Q9CQ10	CHMP3_MOUSE	Chmp3	Charged multivesicular body protein 3
17.35	17.8745	17.3092	17.1125	17.1904	17.3861	17.5892	16.9092				0.270413	0.142834	0.65539	Q9Z0Y1	DCTN3_MOUSE	Dctn3	Dynactin subunit 3
16.6746	17.7543	16.6768	16.3239	16.5795	16.8583	17.0947	16.3271				0.155048	0.142524	0.404651	P97765	WBP2_MOUSE	Wbp2	WW domain-binding protein 2
14.8048	14.6847	14.7871	14.5159	14.6872	14.4459	14.5271	14.5624				0.862078	0.142442	1.71389	Q5F2E8	TAOK1_MOUSE	Taok1	Serine/threonine-protein kinase TAO1
16.5627	16.9354	16.1897	16.5129	16.3119	16.0967	16.7696	16.453				0.284825	0.142396	0.684843	Q9Z1W9	STK39_MOUSE	Stk39	STE20/SPS1-related proline-alanine-rich protein kinase
17.0136	17.992	17.0893	16.4685	16.9285	17.0953	17.4477	16.5226				0.146677	0.142306	0.385188	P61971	NTF2_MOUSE	Nutf2	Nuclear transport factor 2
16.0653	16.8977	15.7173	15.7772	15.9318	15.6281	16.4219	15.908				0.173194	0.141894	0.446164	Q8BHG2	CZIB_MOUSE	Czib	CXXC motif containing zinc binding protein
14.54	15.2426	14.6049	14.8443	14.8891	14.5707	14.7999	14.4047				0.309245	0.141879	0.733989	Q9Z1F9	SAE2_MOUSE	Uba2	SUMO-activating enzyme subunit 2
16.7357	16.4714	16.7615	16.8844	16.8545	16.2244	16.6421	16.5649				0.396072	0.141758	0.902183	O09167	RL21_MOUSE	Rpl21	Large ribosomal subunit protein eL21
16.503	17.07	16.6283	16.4536	16.5518	16.5268	16.5771	16.4327				0.440493	0.14167	0.984991	Q8C166	CPNE1_MOUSE	Cpne1	Copine-1
16.877	17.1511	16.6491	16.3877	16.64	16.4751	17.0845	16.3001				0.245699	0.141318	0.604039	P28474	ADHX_MOUSE	Adh5	Alcohol dehydrogenase class-3
16.9966	17.1946	16.7191	16.4923	16.8277	16.7462	16.7497	16.5137				0.362775	0.14131	0.838772	Q99KV1	DJB11_MOUSE	Dnajb11	DnaJ homolog subfamily B member 11
18.3306	18.8693	18.146	18.2906	18.2063	18.3688	18.4453	18.0514				0.33231	0.141181	0.779606	Q8R127	SCPDL_MOUSE	Sccpdh	Saccharopine dehydrogenase-like oxidoreductase
18.5571	18.7199	18.2141	18.4982	18.8354	18.009	18.3929	18.1877				0.283467	0.141072	0.682081	Q9WTP6	KAD2_MOUSE	Ak2	Adenylate kinase 2, mitochondrial
14.4818	15.6521	14.2778	14.8054	14.6062	14.7803	14.6763	14.5906				0.179679	0.140918	0.460785	Q9R0M6	RAB9A_MOUSE	Rab9a	Ras-related protein Rab-9A
13.529	13.7784	14.2612	13.851	13.8842	13.5341	13.1665	14.2716				0.197635	0.140823	0.500719	Q99JN2	KLH22_MOUSE	Klhl22	Kelch-like protein 22
19.8744	20.2712	19.3497	19.0293	19.3152	19.0501	20.0013	19.5953				0.157733	0.140677	0.410851	Q9QUP5	HPLN1_MOUSE	Hapln1	Hyaluronan and proteoglycan link protein 1
18.6905	18.9545	18.8608	18.9555	18.7138	18.8767	18.6616	18.6467				0.86754	0.140634	1.72299	Q8BNU0	ARMC6_MOUSE	Armc6	Armadillo repeat-containing protein 6
14.8786	15.7497	15.062	14.9405	15.051	14.9303	15.3228	14.7647				0.245384	0.14048	0.603377	Q8BWG8	ARRB1_MOUSE	Arrb1	Beta-arrestin-1
14.3187	14.2034	14.0703	14.6195	14.3748	14.3055	14.2434	13.7268				0.314444	0.140306	0.744338	Q8BVL3	SNX17_MOUSE	Snx17	Sorting nexin-17
14.7064	15.2112	15.227	15.0596	15.3086	14.7413	15.1609	14.4323				0.244201	0.140272	0.600891	Q8BGZ2	F168A_MOUSE	Fam168a	Protein FAM168A
17.5943	18.3825	17.7404	17.8046	17.7542	17.6081	17.8249	17.7738				0.333806	0.14021	0.782538	Q0VF55	Q0VF55_MOUSE	Atp2b3	Calcium-transporting ATPase
16.4536	16.766	16.2772	16.3681	16.3698	16.1427	16.4092	16.3843				0.524587	0.139746	1.1372	Q9QXB9	DRG2_MOUSE	Drg2	Developmentally-regulated GTP-binding protein 2
16.6695	17.2513	16.6466	16.6624	16.6718	16.9306	16.8403	16.2281				0.267645	0.139737	0.649693	Q3ULJ0	GPD1L_MOUSE	Gpd1l	Glycerol-3-phosphate dehydrogenase 1-like protein
21.1451	21.994	21.2519	20.9207	21.2846	21.2311	21.3454	20.892				0.220551	0.139673	0.55059	P61982	1433G_MOUSE	Ywhag	14-3-3 protein gamma
17.0259	17.7477	17.2674	17.0496	17.2004	17.2434	17.0795	17.0094				0.339167	0.139476	0.793026	P35282	RAB21_MOUSE	Rab21	Ras-related protein Rab-21
16.127	16.4966	16.4972	16.6018	16.7115	15.8336	16.0931	16.5267				0.252327	0.139431	0.617919	Q9QZ88	VPS29_MOUSE	Vps29	Vacuolar protein sorting-associated protein 29
14.1134	15.7511	14.5002	14.7871	14.7605	14.9598	15.0499	13.8248				0.115341	0.139234	0.310396	Q8BGN8	SYNPR_MOUSE	Synpr	Synaptoporin
13.0042	12.3471	13.3719	12.9086	13.0513	12.8628	11.7677	13.3938				0.12714	0.139077	0.338932	B2RUS7	B2RUS7_MOUSE	Abcc8	ATP-binding cassette, sub-family C (CFTR/MRP), member 8
17.7697	18.592	17.5691	17.5409	17.6253	17.9687	18.1186	17.2038				0.167965	0.138815	0.434294	P56376	ACYP1_MOUSE	Acyp1	Acylphosphatase-1
17.5755	18.4711	17.5513	17.5681	17.7472	17.6923	17.7599	17.4118				0.232372	0.138702	0.575874	O54984	GET3_MOUSE	Get3	ATPase GET3
16.2617	17.3206	16.1794	12.6322	16.5275	11.9508	16.896	16.4649				0.0306279	0.138664	0.0890949	O88444	ADCY1_MOUSE	Adcy1	Adenylate cyclase type 1
17.5715	18.5044	17.7462	17.3414	17.4748	17.8146	17.9285	17.393				0.191771	0.138147	0.487764	Q9Z1G3	VATC1_MOUSE	Atp6v1c1	V-type proton ATPase subunit C 1
15.3762	15.3294	15.2784	15.5385	15.2373	15.1019	15.1018	15.5289				0.558686	0.138119	1.19753	Q8BFY9	TNPO1_MOUSE	Tnpo1	Transportin-1
15.7185	15.8828	15.9125	15.6022	15.7732	15.3599	15.7576	15.673				0.528803	0.13808	1.1447	Q9DCS2	MTL26_MOUSE	Mettl26	Methyltransferase-like 26
14.8586	15.3941	14.4919	14.2527	14.5541	14.6096	14.5652	14.7179				0.219268	0.137625	0.547829	Q9JI59	JAM2_MOUSE	Jam2	Junctional adhesion molecule B
15.7548	16.0594	16.0409	15.7632	15.7561	15.7688	15.8336	15.7096				0.772303	0.137544	1.56367	Q9D5V5	CUL5_MOUSE	Cul5	Cullin-5
14.8451	15.1557	14.3812	14.6247	14.6098	14.5499	15.0742	14.2232				0.230258	0.137403	0.571374	Q8K209	AGRG1_MOUSE	Adgrg1	Adhesion G-protein coupled receptor G1
15.6972	15.7683	15.5807	15.6089	15.67	15.3378	15.7874	15.3104				0.494712	0.137398	1.08373	Q6PD28	2A5B_MOUSE	Ppp2r5b	Serine/threonine-protein phosphatase 2A 56 kDa regulatory subunit beta isoform
16.2315	17.3032	16.6741	16.4923	16.588	16.4221	16.7232	16.4193				0.230658	0.137113	0.572225	Q60634	FLOT2_MOUSE	Flot2	Flotillin-2
14.5048	14.3406	14.3578	14.5002	14.5212	14.4116	13.867	14.3561				0.396976	0.136884	0.903886	Q80XA6	REPS2_MOUSE	Reps2	RalBP1-associated Eps domain-containing protein 2
17.6557	18.7756	17.5407	17.3846	17.5432	17.6932	18.2277	17.3449				0.140535	0.136878	0.370775	P45591	COF2_MOUSE	Cfl2	Cofilin-2
17.0393	17.6375	16.9001	16.9146	17.1374	16.9889	17.0275	16.7905				0.304552	0.136801	0.724615	Q8K4Z3	NNRE_MOUSE	Naxe	NAD(P)H-hydrate epimerase
14.5922	15.981	14.7449	14.7476	14.704	15.7066	15.5159	13.5939				0.0852252	0.136332	0.235279	P63248	IPKA_MOUSE	Pkia	cAMP-dependent protein kinase inhibitor alpha
14.8312	14.8014	15.0872	15.0713	15.2271	14.6008	14.3454	15.073				0.255038	0.136201	0.623575	Q8R1F6	HID1_MOUSE	Hid1	Protein HID1
15.1412	15.1083	15.1338	14.7569	14.9404	14.7872	14.8943	14.9776				0.634123	0.135182	1.32881	P41234	ABCA2_MOUSE	Abca2	ATP-binding cassette sub-family A member 2
15.1572	15.121	15.0948	14.865	14.7951	14.6781	15.0806	15.1435				0.471236	0.135153	1.04126	Q64669	NQO1_MOUSE	Nqo1	NAD(P)H dehydrogenase [quinone] 1
15.3428	16.0473	15.6665	15.4942	15.4654	15.3572	15.3699	15.8182				0.304843	0.135005	0.725198	O35681	SYT3_MOUSE	Syt3	Synaptotagmin-3
15.0356	15.185	15.0551	14.488	14.8384	14.5122	14.9851	14.8881				0.306072	0.134969	0.727655	Q80YA7	DPP8_MOUSE	Dpp8	Dipeptidyl peptidase 8
16.3195	17.0471	16.2376	16.2435	16.4252	16.5595	16.4367	15.8866				0.218821	0.134929	0.546867	Q60972	RBBP4_MOUSE	Rbbp4	Histone-binding protein RBBP4
15.6164	15.7654	15.607	15.584	15.3893	15.8019	15.694	15.1484				0.381623	0.134791	0.874818	P10711	TCEA1_MOUSE	Tcea1	Transcription elongation factor A protein 1
16.1037	16.8275	16.2399	16.4136	16.3813	16.3836	16.1623	16.1184				0.33382	0.134769	0.782566	Q9DB73	NB5R1_MOUSE	Cyb5r1	NADH-cytochrome b5 reductase 1
15.7702	15.5192	15.7433	15.6305	15.5737	15.3934	15.6242	15.5334				0.898478	0.134648	1.7745	Q8CIB5	FERM2_MOUSE	Fermt2	Fermitin family homolog 2
14.2616	14.6057	14.3424	14.0728	14.1085	14.2702	14.5594	13.8061				0.29234	0.134588	0.700066	Q9CQJ2	PIHD1_MOUSE	Pih1d1	PIH1 domain-containing protein 1
14.8617	14.7319	15.3956	15.1969	15.1296	14.811	14.665	15.0423				0.304843	0.134562	0.725198	Q61418	CLCN4_MOUSE	Clcn4	H(+)/Cl(-) exchange transporter 4
13.0349	13.505	13.0273	13.3779	13.1505	12.9086	13.06	13.2884				0.408787	0.134409	0.926081	Q78PG9	CCD25_MOUSE	Ccdc25	Coiled-coil domain-containing protein 25
20.4197	21.6809	19.9781	20.2692	20.3152	20.6502	21.2184	19.6265				0.0980704	0.134387	0.26774	P97450	ATP5J_MOUSE	Atp5pf	ATP synthase-coupling factor 6, mitochondrial
16.2178	15.9638	15.6799	15.8634	16.0323	15.6641	15.758	15.7338				0.432404	0.134148	0.97005	P11531	DMD_MOUSE	Dmd	Dystrophin
14.342	14.4128	14.4964	14.4957	14.5126	14.1624	14.4748	14.0606				0.52133	0.134089	1.1314	P17225	PTBP1_MOUSE	Ptbp1	Polypyrimidine tract-binding protein 1
19.2039	19.9726	19.2691	18.9989	19.1999	19.4388	19.444	18.8259				0.2071	0.133958	0.521461	P68254	1433T_MOUSE	Ywhaq	14-3-3 protein theta
15.9292	16.6164	16.0184	16.094	16.0889	15.9626	16.2604	15.8116				0.31065	0.133632	0.73679	Q9CQW1	YKT6_MOUSE	Ykt6	Synaptobrevin homolog YKT6
14.2011	15.0916	13.9805	14.7753	14.4586	14.3554	14.3467	14.3542				0.205986	0.133413	0.519031	A0A5F8MPI9	A0A5F8MPI9_MOUSE	Rapgef1	Rap guanine nucleotide exchange factor (GEF) 1
14.0723	14.3243	14.1512	14.3119	13.9021	13.9881	14.2417	14.1951				0.619411	0.133154	1.30342	Q9QXJ1	APBB1_MOUSE	Apbb1	Amyloid beta precursor protein binding family B member 1
15.7143	15.8337	15.7757	15.7571	15.6644	15.4654	15.7297	15.6914				1.07726	0.132496	2.07159	Q9WTX6	CUL1_MOUSE	Cul1	Cullin-1
18.0474	18.7953	17.707	17.5667	17.8585	18.0643	18.3714	17.293				0.140741	0.132317	0.37126	P63028	TCTP_MOUSE	Tpt1	Translationally-controlled tumor protein
15.6204	15.841	15.5907	15.4314	15.8159	15.1258	15.3235	15.6895				0.308044	0.132181	0.731595	Q9ERI6	RDH14_MOUSE	Rdh14	Retinol dehydrogenase 14
14.5544	14.0135	14.5512	14.4873	14.5011	14.3324	13.9292	14.3155				0.313677	0.132051	0.742814	Q7TMC8	FCSK_MOUSE	Fcsk	L-fucose kinase
16.1835	16.7131	16.3593	16.4299	16.4329	16.3285	16.1857	16.2105				0.484012	0.13205	1.06442	Q8K400	STXB5_MOUSE	Stxbp5	Syntaxin-binding protein 5
13.006	12.5149	13.1828	13.1626	13.1572	12.6326	12.9641	12.5847				0.261487	0.131948	0.63697	P42337	PK3CA_MOUSE	Pik3ca	Phosphatidylinositol 4,5-bisphosphate 3-kinase catalytic subunit alpha isoform
16.6472	16.7083	16.8597	16.8141	16.7264	16.6238	16.4463	16.705				0.822846	0.13192	1.6484	Q3TDN2	FAF2_MOUSE	Faf2	FAS-associated factor 2
14.0374	12.8291	13.9397	13.8084	14.5559	14.0999	11.2202	14.2111				0.0566054	0.131889	0.160442	Q9R1Z8	VINEX_MOUSE	Sorbs3	Vinexin
18.3367	19.3495	18.2895	18.1304	18.0625	18.6588	18.8373	18.0199				0.144595	0.13188	0.380316	P04925	PRIO_MOUSE	Prnp	Major prion protein
17.4224	18.1212	17.5234	17.0923	17.2898	17.4508	17.5325	17.3598				0.241692	0.131608	0.595607	P35279	RAB6A_MOUSE	Rab6a	Ras-related protein Rab-6A
14.3302	14.2898	14.0456	14.1186	14.2001	14.0706	13.935	14.0526				0.741655	0.131479	1.51205	Q9CXF4	TBC15_MOUSE	Tbc1d15	TBC1 domain family member 15
17.4574	18.9578	17.6127	17.3552	17.6004	17.7987	17.8	17.658				0.130925	0.131478	0.347988	P62774	MTPN_MOUSE	Mtpn	Myotrophin
13.9374	14.302	13.9644	13.6835	13.6395	14.1909	13.8495	13.6815				0.310759	0.131478	0.737006	Q3TC93	H1BP3_MOUSE	Hs1bp3	HCLS1-binding protein 3
17.8205	18.47	17.8123	17.6134	17.6424	17.8776	18.0565	17.6138				0.250714	0.13145	0.614549	O70318	E41L2_MOUSE	Epb41l2	Band 4.1-like protein 2
13.4366	13.6028	13.6055	13.8114	13.4362	13.1987	13.4995	13.7962				0.398691	0.131446	0.907118	Q99N84	RT18B_MOUSE	Mrps18b	Small ribosomal subunit protein mS40
12.7013	13.4402	13.2213	13.0456	12.8489	12.7629	13.4575	12.8136				0.235127	0.131376	0.581726	Q9WU60	ATRN_MOUSE	Atrn	Attractin
19.9078	20.5743	19.925	19.7986	19.8826	19.8913	20.206	19.7004				0.262788	0.131369	0.639664	Q61206	PA1B2_MOUSE	Pafah1b2	Platelet-activating factor acetylhydrolase IB subunit alpha2
14.3492	14.0524	14.574	14.7254	14.6384	14.1979	13.9851	14.355				0.269303	0.131152	0.653106	Q60710	SAMH1_MOUSE	Samhd1	Deoxynucleoside triphosphate triphosphohydrolase SAMHD1
14.2367	14.278	14.5676	14.0663	14.215	14.096	14.0621	14.2515				0.533142	0.130998	1.1524	Q68FE2	ATG9A_MOUSE	Atg9a	Autophagy-related protein 9A
14.1662	13.9136	14.0547	13.7874	14.4198	13.5351	13.5553	13.8878				0.238448	0.130965	0.588758	Q8BG94	COMD7_MOUSE	Commd7	COMM domain-containing protein 7
17.3153	18.3756	17.1672	16.741	17.165	17.4389	17.7101	16.7618				0.121512	0.130793	0.32538	Q9CQI3	GMFB_MOUSE	Gmfb	Glia maturation factor beta
16.0716	16.4905	16.1107	16.1838	15.9638	16.0381	16.3699	15.9616				0.428308	0.130791	0.962463	Q9D338	RM19_MOUSE	Mrpl19	Large ribosomal subunit protein bL19m
12.7931	12.774	12.5596	13.4832	13.2575	12.5194	12.3398	12.9705				0.175171	0.130669	0.450633	Q6NXK8	ASIC1_MOUSE	Asic1	Acid-sensing ion channel 1
14.3439	14.5879	13.9371	13.929	14.131	13.9747	14.2075	13.9631				0.320493	0.130424	0.756328	Q8BH24	TM9S4_MOUSE	Tm9sf4	Transmembrane 9 superfamily member 4
15.1727	15.6321	14.956	14.6044	15.073	14.5941	15.3563	14.8203				0.189219	0.130383	0.4821	Q923D2	BLVRB_MOUSE	Blvrb	Flavin reductase (NADPH)
13.964	14.8945	13.8113	13.6622	15.0723	13.3024	13.9689	13.467				0.0982265	0.130357	0.268131	E9PZP8	E9PZP8_MOUSE	Herc1	HECT and RLD domain containing E3 ubiquitin protein ligase family member 1
14.1832	12.4044	14.0569	13.1081	14.0811	12.4089	12.8203	13.9215				0.0799415	0.130176	0.221733	Q9CQM0	NICN1_MOUSE	Nicn1	Nicolin-1
14.0097	13.9637	14.0081	13.9845	14.1187	14.2385	14.0643	13.0246				0.180069	0.129977	0.461662	Q8CH25	SLTM_MOUSE	Sltm	SAFB-like transcription modulator
16.756	17.6405	16.9841	16.8403	17.097	17.0804	16.7979	16.7265				0.236266	0.129817	0.584139	Q9Z218	DPP6_MOUSE	Dpp6	A-type potassium channel modulatory protein DPP6
21.9163	22.8203	22.0348	22.0552	21.9998	22.0579	22.3899	21.8597				0.220977	0.129803	0.551507	P05064	ALDOA_MOUSE	Aldoa	Fructose-bisphosphate aldolase A
21.0519	21.852	20.7868	20.3784	20.9226	21.0439	21.2021	20.3814				0.136954	0.1298	0.362316	P70296	PEBP1_MOUSE	Pebp1	Phosphatidylethanolamine-binding protein 1
15.3977	15.0759	15.2372	15.3628	14.9206	14.8348	15.4067	15.3924				0.328098	0.129781	0.771329	Q61730	IL1AP_MOUSE	Il1rap	Interleukin-1 receptor accessory protein
15.2132	15.7625	15.581	15.6897	15.675	15.4566	15.437	15.1588				0.344569	0.12975	0.803556	Q8VD63	TSYL4_MOUSE	Tspyl4	Testis-specific Y-encoded-like protein 4
19.2859	20.7687	19.2991	19.5958	19.5116	20.0647	20.0377	18.8165				0.104505	0.129737	0.283761	P63044	VAMP2_MOUSE	Vamp2	Vesicle-associated membrane protein 2
14.6522	14.6034	14.6979	14.4606	14.5819	14.2589	14.3268	14.7279				0.487765	0.12964	1.0712	Q8CH72	TRI32_MOUSE	Trim32	E3 ubiquitin-protein ligase TRIM32
16.8233	16.8602	16.8042	17.0914	16.7875	16.8503	16.8613	16.5619				0.642862	0.129527	1.34386	P56959	FUS_MOUSE	Fus	RNA-binding protein FUS
14.396	14.5421	14.3422	14.2233	14.4344	14.3296	13.8848	14.338				0.408543	0.129205	0.925625	Q922Q9	CHID1_MOUSE	Chid1	Chitinase domain-containing protein 1
14.5921	15.4428	14.7143	14.154	14.4385	14.9148	14.9527	14.0807				0.144874	0.129115	0.380968	Q9CR41	HYPK_MOUSE	Hypk	Huntingtin-interacting protein K
14.785	15.1416	14.3668	14.6645	15.0347	14.5541	14.4879	14.365				0.240863	0.12906	0.593858	Q924D1	Q924D1_MOUSE	Cyp2j9	Cytochrome P450 CYP2J9
17.1372	17.7924	17.3642	17.1416	17.2694	17.4295	17.2678	16.954				0.293218	0.128668	0.701838	Q9CR16	PPID_MOUSE	Ppid	Peptidyl-prolyl cis-trans isomerase D
13.9516	13.2038	13.9158	13.382	13.7659	13.596	13.4122	13.1649				0.226218	0.128549	0.562748	Q9QXJ4	ARL10_MOUSE	Arl10	ADP-ribosylation factor-like protein 10
14.4496	14.0231	13.9099	13.8316	14.3544	13.6989	13.6572	13.9897				0.246741	0.128488	0.606228	Q9DBX6	CP2S1_MOUSE	Cyp2s1	Cytochrome P450 2S1
16.4607	16.7311	16.4648	16.8006	16.7392	16.3788	16.3913	16.4339				0.472975	0.128465	1.04442	Q8VHQ9	ACO11_MOUSE	Acot11	Acyl-coenzyme A thioesterase 11
15.7737	16.033	15.7818	15.6708	15.7772	15.6301	15.836	15.5033				0.556432	0.128199	1.19357	Q8R050	ERF3A_MOUSE	Gspt1	Eukaryotic peptide chain release factor GTP-binding subunit ERF3A
14.4183	14.8502	14.3844	14.4348	14.3428	14.5934	14.3926	14.2462				0.432784	0.128182	0.970754	Q62419	SH3G1_MOUSE	Sh3gl1	Endophilin-A2
14.0134	14.066	13.9911	13.7417	13.4729	13.9354	13.8384	14.0528				0.387884	0.128175	0.886703	Q00560	IL6RB_MOUSE	Il6st	Interleukin-6 receptor subunit beta
14.4825	15.3271	14.8718	15.136	15.1807	14.9338	15.0389	14.1515				0.168483	0.128144	0.435472	Q7TPB0	PLPR3_MOUSE	Plppr3	Phospholipid phosphatase-related protein type 3
15.0882	15.5432	15.03	15.3358	15.2466	15.3181	14.9933	14.9279				0.364809	0.127833	0.842682	Q9Z0J4	NOS1_MOUSE	Nos1	Nitric oxide synthase 1
13.1792	13.9467	14.2372	13.4989	14.5059	13.752	12.0093	14.0835				0.0770746	0.127816	0.214334	Q9CRA5	GOLP3_MOUSE	Golph3	Golgi phosphoprotein 3
16.5928	16.5662	16.8108	17.2698	16.9177	16.6375	16.3729	16.8004				0.26084	0.12779	0.63563	Q6NVF0	OCRL_MOUSE	Ocrl	Inositol polyphosphate 5-phosphatase OCRL
14.7755	13.0449	14.9461	14.4467	14.2393	14.0923	14.326	14.0447				0.107962	0.127722	0.292304	A2AI08	TPRN_MOUSE	Tprn	Taperin
17.1933	17.6458	16.8871	17.052	17.0467	17.1462	17.2194	16.8565				0.294171	0.127322	0.703762	O08663	MAP2_MOUSE	Metap2	Methionine aminopeptidase 2
14.4858	14.667	14.3933	14.7237	14.9223	14.675	13.8815	14.282				0.210291	0.127257	0.528407	Q9DBN4	P33MX_MOUSE	P33monox	Putative monooxygenase p33MONOX
15.7573	15.5789	15.666	15.7628	15.8987	15.404	15.3765	15.577				0.446511	0.127211	0.996068	Q8C0C7	SYFA_MOUSE	Farsa	Phenylalanine--tRNA ligase alpha subunit
15.5133	12.8285	15.9058	15.6488	15.8725	15.9767	11.9777	15.562				0.0365553	0.126862	0.10569	P81122	IRS2_MOUSE	Irs2	Insulin receptor substrate 2
14.7478	14.7659	14.9531	14.6745	14.6846	14.5938	14.5512	14.8043				0.767129	0.126848	1.55497	Q9D071	MMS19_MOUSE	Mms19	MMS19 nucleotide excision repair protein homolog
19.0023	19.4484	19.0955	18.9659	19.0605	19.0048	19.0824	18.8574				0.473286	0.126757	1.04499	Q61316	HSP74_MOUSE	Hspa4	Heat shock 70 kDa protein 4
14.9353	15.8179	14.4707	15.1538	15.1801	14.8855	15.0398	14.7653				0.166339	0.126722	0.430587	Q8VDT9	RM50_MOUSE	Mrpl50	Large ribosomal subunit protein mL50
13.1578	14.5184	13.2036	13.4745	13.5423	13.8818	14.0229	12.4009				0.0951663	0.126587	0.260458	Q9D6I0	Q9D6I0_MOUSE	Rtl8c	Protein LDOC1
15.8523	15.7944	16.0522	16.0051	15.8599	15.5145	15.7208	16.1029				0.40425	0.126484	0.917572	Q9CQ65	MTAP_MOUSE	Mtap	S-methyl-5'-thioadenosine phosphorylase
23.2179	24.0089	23.2138	23.0415	23.1775	23.3362	23.5652	22.898				0.192459	0.12629	0.489289	P63260	ACTG_MOUSE	Actg1	Actin, cytoplasmic 2
14.6827	14.6125	14.686	14.3546	14.7456	14.3491	14.7267	14.0102				0.271426	0.126029	0.657471	Q8CGF7	TCRG1_MOUSE	Tcerg1	Transcription elongation regulator 1
17.0206	17.1365	16.6093	16.4002	16.5637	16.5616	16.9953	16.5427				0.250829	0.125843	0.61479	P51855	GSHB_MOUSE	Gss	Glutathione synthetase
15.1869	15.3596	14.9905	14.8527	15.3401	14.7753	14.8389	14.9326				0.314712	0.125664	0.744869	O88307	SORL_MOUSE	Sorl1	Sortilin-related receptor
14.4133	14.9124	14.1381	14.3415	14.442	14.4547	14.222	14.1841				0.292856	0.125615	0.701107	Q60866	PTER_MOUSE	Pter	N-acetyltaurine hydrolase
15.7264	16.1254	15.8435	15.7365	15.7459	15.8254	15.6544	15.7042				0.592856	0.125466	1.25734	Q505F5	LRC47_MOUSE	Lrrc47	Leucine-rich repeat-containing protein 47
18.0288	17.6182	17.2984	17.9061	18.1311	17.4363	17.5462	17.2364				0.196293	0.12537	0.497762	P23242	CXA1_MOUSE	Gja1	Gap junction alpha-1 protein
18.3629	19.3698	18.2831	18.4557	18.4166	18.5865	18.6738	18.2934				0.183411	0.125294	0.46915	P53810	PIPNA_MOUSE	Pitpna	Phosphatidylinositol transfer protein alpha isoform
16.5317	17.3236	16.5559	16.7125	16.9209	16.485	16.4689	16.7479				0.235513	0.12525	0.582543	Q8C167	PPCEL_MOUSE	Prepl	Prolyl endopeptidase-like
19.7447	20.3111	19.9092	19.9353	19.9678	19.8668	19.7059	19.8589				0.42349	0.125202	0.953517	Q9WTT4	VATG2_MOUSE	Atp6v1g2	V-type proton ATPase subunit G 2
18.7783	19.8926	19.038	18.947	19.1086	19.0909	19.2775	18.6786				0.173895	0.125113	0.447749	P68181	KAPCB_MOUSE	Prkacb	cAMP-dependent protein kinase catalytic subunit beta
17.3836	17.7113	17.0411	17.0722	17.2213	17.379	17.4268	16.6814				0.214917	0.124907	0.538438	P48318	DCE1_MOUSE	Gad1	Glutamate decarboxylase 1
21.2241	22.0404	21.2663	20.7934	21.2466	21.2212	21.5147	20.8427				0.163599	0.124741	0.424327	P05063	ALDOC_MOUSE	Aldoc	Fructose-bisphosphate aldolase C
13.9582	14.6861	13.9118	13.9192	14.1324	14.0203	14.6316	13.1928				0.13281	0.124566	0.35248	Q9CQ71	RFA3_MOUSE	Rpa3	Replication protein A 14 kDa subunit
18.8789	19.6765	18.749	18.5998	18.5434	19.0363	19.2376	18.5888				0.162956	0.124508	0.422853	Q61753	SERA_MOUSE	Phgdh	D-3-phosphoglycerate dehydrogenase
12.4507	17.0923	12.0536	12.9147	14.7751	14.0769	12.459	12.7024				0.0331886	0.124472	0.0962881	P01872	IGHM_MOUSE	Ighm	Immunoglobulin heavy constant mu
16.0181	16.9751	16.3083	16.5513	16.4094	16.5775	16.3931	15.9748				0.206136	0.124472	0.519357	Q61036	PAK3_MOUSE	Pak3	Serine/threonine-protein kinase PAK 3
16.4595	16.0891	16.0041	16.6132	16.5102	16.0553	16.0129	16.0905				0.276534	0.124239	0.667941	Q8VHK5	MLC1_MOUSE	Mlc1	Membrane protein MLC1
14.8431	15.1448	14.9071	14.6241	14.6326	14.9833	14.8108	14.5959				0.389845	0.124137	0.890416	P51791	CLCN3_MOUSE	Clcn3	H(+)/Cl(-) exchange transporter 3
14.4823	14.9718	14.7745	15.0184	14.5676	14.4318	14.7857	14.9657				0.308021	0.124051	0.731548	Q9R008	KIME_MOUSE	Mvk	Mevalonate kinase
18.0289	18.3302	17.9129	17.7427	17.8603	17.8704	18.0375	17.7507				0.397089	0.123967	0.904099	Q99PU5	ACBG1_MOUSE	Acsbg1	Long-chain-fatty-acid--CoA ligase ACSBG1
15.2878	15.823	14.9649	14.5701	15.0879	15.2203	15.7238	14.1196				0.106709	0.123595	0.289213	P49962	SRP09_MOUSE	Srp9	Signal recognition particle 9 kDa protein
19.2236	19.8896	19.1878	19.3093	19.3123	19.3624	19.5101	18.9317				0.244268	0.123434	0.601031	O88569	ROA2_MOUSE	Hnrnpa2b1	Heterogeneous nuclear ribonucleoproteins A2/B1
21.8255	22.2677	21.7637	21.7568	21.903	21.8866	21.8677	21.4627				0.323336	0.123382	0.761946	Q9CQN1	TRAP1_MOUSE	Trap1	Heat shock protein 75 kDa, mitochondrial
14.4872	14.5285	14.5233	14.8073	14.5677	14.7861	14.42	14.079				0.313854	0.123362	0.743166	P34152	FAK1_MOUSE	Ptk2	Focal adhesion kinase 1
15.3478	15.2384	15.4187	15.5347	15.5559	15.1629	14.9984	15.329				0.404569	0.123355	0.918171	O35927	CTND2_MOUSE	Ctnnd2	Catenin delta-2
18.4476	19.6662	18.0368	18.2295	18.3216	19.0666	19.1223	17.3762				0.0811079	0.123333	0.224733	Q9WVA2	TIM8A_MOUSE	Timm8a1	Mitochondrial import inner membrane translocase subunit Tim8 A
15.5675	15.6425	15.8333	15.6017	15.8376	15.3744	15.6254	15.3148				0.404373	0.123207	0.917804	Q9CQA1	TPPC5_MOUSE	Trappc5	Trafficking protein particle complex subunit 5
14.0734	12.9878	14.1209	13.3213	13.9729	13.6673	11.8925	14.4781				0.0700243	0.123144	0.195986	P56501	UCP3_MOUSE	Ucp3	Putative mitochondrial transporter UCP3
15.0936	15.9333	15.3025	15.4382	15.6961	15.1445	15.3599	15.0748				0.217077	0.123068	0.543105	D3YZZ5	D3YZZ5_MOUSE	Tmed7	Transmembrane p24 trafficking protein 7
19.1466	18.9829	19.2493	19.5203	19.5162	18.8148	19.0441	19.0321				0.273379	0.122986	0.661478	Q8BHE3	ATCAY_MOUSE	Atcay	Caytaxin
15.8258	15.7614	15.8445	15.4447	15.6291	15.7031	15.665	15.3878				0.474924	0.122842	1.04796	P70452	STX4_MOUSE	Stx4	Syntaxin-4
16.64	17.0192	16.8026	16.817	16.8555	16.7224	16.514	16.6956				0.544541	0.122838	1.17259	Q80U28	MADD_MOUSE	Madd	MAP kinase-activating death domain protein
15.6528	16.1274	15.5605	15.5852	15.8273	15.7025	15.8277	15.0775				0.219677	0.122721	0.548711	Q9D1J3	SARNP_MOUSE	Sarnp	SAP domain-containing ribonucleoprotein
19.3438	20.1378	19.3331	19.2156	19.3359	19.55	19.5392	19.115				0.206522	0.122555	0.520201	Q9D2M8	UB2V2_MOUSE	Ube2v2	Ubiquitin-conjugating enzyme E2 variant 2
15.8398	15.8443	15.6624	15.6395	15.6278	15.807	15.5586	15.503				0.687107	0.122421	1.41957	Q9D2V7	CORO7_MOUSE	Coro7	Coronin-7
17.0441	17.3822	16.9518	16.9321	16.982	16.9504	17.0181	16.8703				0.51596	0.122364	1.12182	Q99020	ROAA_MOUSE	Hnrnpab	Heterogeneous nuclear ribonucleoprotein A/B
15.9995	16.4714	16.1189	15.5752	15.8677	16.0462	15.9626	15.7993				0.260594	0.12231	0.635119	P70297	STAM1_MOUSE	Stam	Signal transducing adapter molecule 1
18.0942	17.8152	18.1127	18.106	17.9088	17.804	17.8581	18.0684				0.632676	0.122206	1.32632	Q9Z0H8	CLIP2_MOUSE	Clip2	CAP-Gly domain-containing linker protein 2
15.6733	15.966	15.5696	15.501	15.5539	15.5119	15.7748	15.3809				0.411129	0.122058	0.930465	Q8BMI3	GGA3_MOUSE	Gga3	ADP-ribosylation factor-binding protein GGA3
15.169	15.2956	15.0918	15.1585	15.2139	15.0412	14.8822	15.0895				0.741214	0.121999	1.5113	P58021	TM9S2_MOUSE	Tm9sf2	Transmembrane 9 superfamily member 2
16.0176	16.6145	16.0497	16.1737	15.8721	16.3249	16.2232	15.9474				0.29041	0.121961	0.696164	Q8R3U1	PLAT3_MOUSE	Plaat3	Phospholipase A and acyltransferase 3
14.9779	15.1432	14.933	14.8145	15.0238	14.3987	14.7032	15.2556				0.24949	0.121814	0.611989	Q80WC7	AGFG2_MOUSE	Agfg2	Arf-GAP domain and FG repeat-containing protein 2
20.2259	20.945	20.148	19.7537	19.9484	20.3117	20.4127	19.9127				0.169257	0.121791	0.437233	P10649	GSTM1_MOUSE	Gstm1	Glutathione S-transferase Mu 1
20.3538	21.0993	20.0212	19.6521	19.8771	20.1523	20.7738	19.8361				0.120762	0.121781	0.323566	Q9ESM3	HPLN2_MOUSE	Hapln2	Hyaluronan and proteoglycan link protein 2
14.8377	14.9318	14.7277	14.6892	14.9598	14.5413	14.6177	14.5806				0.502952	0.121777	1.09854	Q8BHG1	NRDC_MOUSE	Nrdc	Nardilysin
16.8124	17.4728	17.0374	17.4621	17.3278	16.9745	17.2025	16.794				0.244609	0.121482	0.601749	Q99JF8	PSIP1_MOUSE	Psip1	PC4 and SFRS1-interacting protein
16.8138	18.0538	17.7215	17.6797	17.4872	17.4959	17.5462	17.2548				0.17247	0.121168	0.444524	Q6Q477	AT2B4_MOUSE	Atp2b4	Plasma membrane calcium-transporting ATPase 4
19.9369	21.6592	20.0459	20.3625	20.2038	21.0374	20.7748	19.504				0.083901	0.121099	0.231895	Q91XV3	BASP1_MOUSE	Basp1	Brain acid soluble protein 1
15.377	15.505	15.5095	15.2925	15.7119	15.538	14.8947	15.0552				0.245175	0.121065	0.602939	Q6PFR5	TRA2A_MOUSE	Tra2a	Transformer-2 protein homolog alpha
18.8569	19.5552	18.9685	19.0163	19.0016	19.047	19.1481	18.7176				0.276003	0.120627	0.666855	P62827	RAN_MOUSE	Ran	GTP-binding nuclear protein Ran
14.9135	14.8007	14.4791	14.5503	15.0421	14.0985	14.8132	14.3085				0.196647	0.120309	0.498543	P59644	PI5PA_MOUSE	Inpp5j	Phosphatidylinositol 4,5-bisphosphate 5-phosphatase A
13.7001	12.2902	13.8001	13.4028	13.9639	11.755	13.1396	13.8535				0.0698639	0.120298	0.195566	Q99M04	LIAS_MOUSE	Lias	Lipoyl synthase, mitochondrial
14.4513	13.9124	14.4923	14.0339	14.3616	13.9683	13.6531	14.4262				0.204996	0.120186	0.516867	Q9DCN1	NUD12_MOUSE	Nudt12	NAD-capped RNA hydrolase NUDT12
17.1085	17.5912	17.3674	17.3974	17.5671	17.1485	17.1989	17.0695				0.347887	0.120142	0.810004	P31938	MP2K1_MOUSE	Map2k1	Dual specificity mitogen-activated protein kinase kinase 1
14.5994	14.801	14.8929	14.7822	14.953	14.8725	14.4798	14.2898				0.296283	0.120108	0.708016	Q8BKX1	BAIP2_MOUSE	Baiap2	BAR/IMD domain-containing adapter protein 2
15.67	15.8003	15.8411	15.6936	15.6566	15.5397	15.6463	15.6821				1.22375	0.120072	2.31646	Q8VD04	GRAP1_MOUSE	Gripap1	GRIP1-associated protein 1
17.5211	17.9141	17.5313	17.3323	17.5199	17.2133	17.7147	17.3714				0.311828	0.119897	0.739135	Q8BUV3	GEPH_MOUSE	Gphn	Gephyrin
14.0445	14.3731	14.1101	13.5878	13.8321	14.2247	13.5499	14.0294				0.220462	0.119848	0.550399	Q6ZPJ0	TEX2_MOUSE	Tex2	Testis-expressed protein 2
16.3782	17.1454	16.4343	16.3654	16.478	16.5256	16.7137	16.1267				0.212143	0.11982	0.532429	Q9Z1R2	BAG6_MOUSE	Bag6	Large proline-rich protein BAG6
16.4562	17.0727	16.3194	16.5015	16.7222	16.4051	16.3939	16.3493				0.263132	0.119812	0.640374	Q921J2	RHEB_MOUSE	Rheb	GTP-binding protein Rheb
17.1131	17.0465	17.2404	16.9869	16.9323	16.6171	17.4654	16.8931				0.265788	0.119754	0.645863	O35969	GAMT_MOUSE	Gamt	Guanidinoacetate N-methyltransferase
14.9818	11.8109	15.5259	15.687	15.2384	11.2108	15.7337	15.3439				0.029385	0.11969	0.0855901	P63166	SUMO1_MOUSE	Sumo1	Small ubiquitin-related modifier 1
20.7763	21.45	20.8843	20.8055	20.9865	20.9686	20.9291	20.5537				0.259553	0.119595	0.632961	P11499	HS90B_MOUSE	Hsp90ab1	Heat shock protein HSP 90-beta
14.9973	14.9385	15.2255	15.3586	15.1084	14.8332	14.8428	15.2577				0.360529	0.119449	0.83445	Q8BGQ1	SPE39_MOUSE	Vipas39	Spermatogenesis-defective protein 39 homolog
12.8324	12.4199	13.7768	13.311	13.5508	12.3162	12.6089	13.3865				0.105085	0.11943	0.285196	G3X9X1	KBTB2_MOUSE	Kbtbd2	Kelch repeat and BTB domain-containing protein 2
16.6794	16.9503	16.4288	16.5887	16.5518	16.5214	16.7707	16.3259				0.363038	0.119356	0.839278	Q8VEJ9	VPS4A_MOUSE	Vps4a	Vacuolar protein sorting-associated protein 4A
15.2285	16.5095	15.1445	14.9402	15.1672	15.6751	15.2426	15.2607				0.11869	0.119282	0.318545	Q9JKV1	ADRM1_MOUSE	Adrm1	Proteasomal ubiquitin receptor ADRM1
15.7921	16.0339	15.6795	15.3224	15.5897	15.4104	16.0482	15.3035				0.214806	0.119038	0.538198	Q99KK7	DPP3_MOUSE	Dpp3	Dipeptidyl peptidase 3
15.3202	15.6471	15.2181	15.5961	15.4696	14.9851	15.4159	15.4367				0.325051	0.118535	0.765329	Q3UDP0	WDR41_MOUSE	Wdr41	WD repeat-containing protein 41
15.7415	16.0555	15.4399	15.6313	15.6484	15.4897	15.8206	15.4355				0.32385	0.118509	0.76296	Q03157	APLP1_MOUSE	Aplp1	Amyloid beta precursor like protein 1
17.0416	17.2504	17.0945	17.0385	17.02	16.7973	17.1246	17.0099				0.672928	0.118265	1.39538	Q9Z2W0	DNPEP_MOUSE	Dnpep	Aspartyl aminopeptidase
16.3191	16.6315	16.2371	16.6002	16.503	16.1994	16.1785	16.4339				0.40499	0.118245	0.918961	Q3UYC0	PPM1H_MOUSE	Ppm1h	Protein phosphatase 1H
15.7427	15.236	15.825	15.7828	15.7927	15.5803	15.3792	15.3614				0.288039	0.118219	0.691363	Q5NCF2	TPPC1_MOUSE	Trappc1	Trafficking protein particle complex subunit 1
19.8201	20.4697	19.3266	19.2657	19.5409	19.6305	19.9334	19.305				0.14604	0.118049	0.383699	Q61361	PGCB_MOUSE	Bcan	Brevican core protein
16.3753	17.5324	16.1865	16.2446	16.5299	16.674	16.8031	15.86				0.114916	0.117954	0.30936	Q9WV54	ASAH1_MOUSE	Asah1	Acid ceramidase
14.8078	16.3845	15.3256	15.7383	15.7768	15.5955	15.4164	14.9958				0.117786	0.117932	0.316348	Q62421	SH3G3_MOUSE	Sh3gl3	Endophilin-A3
14.5031	14.5969	14.5753	14.3569	14.4388	14.5846	14.3519	14.1856				0.551313	0.117838	1.18455	Q8BTY1	KAT1_MOUSE	Kyat1	Kynurenine--oxoglutarate transaminase 1
16.4472	16.7913	16.6108	16.4514	16.6472	16.4578	16.4299	16.2944				0.492199	0.117826	1.0792	P97411	ICA69_MOUSE	Ica1	Islet cell autoantigen 1
15.1432	14.885	15.2515	14.9768	14.9754	14.9593	14.9757	14.8755				0.66035	0.117654	1.37387	Q8BUK6	HOOK3_MOUSE	Hook3	Protein Hook homolog 3
18.6345	19.1174	18.7853	18.8157	18.7366	18.596	18.8125	18.7374				0.482382	0.117605	1.06148	Q6ZQ38	CAND1_MOUSE	Cand1	Cullin-associated NEDD8-dissociated protein 1
15.7448	16.5601	16.1946	15.0685	15.7261	15.7825	15.978	15.6109				0.134357	0.117602	0.356159	Q8BGE6	ATG4B_MOUSE	Atg4b	Cysteine protease ATG4B
18.0324	18.3659	18.0612	18.1047	18.0117	18.1111	18.186	17.7851				0.456812	0.1176	1.01496	P80314	TCPB_MOUSE	Cct2	T-complex protein 1 subunit beta
15.4859	16.3091	15.6287	15.1785	15.7292	15.1669	15.758	15.4777				0.164692	0.117558	0.426826	Q923S9	RAB30_MOUSE	Rab30	Ras-related protein Rab-30
14.6601	14.8714	14.59	14.5548	14.6072	14.7114	14.633	14.2549				0.421395	0.117456	0.94962	Q3U487	HECD3_MOUSE	Hectd3	E3 ubiquitin-protein ligase HECTD3
17.31	18.0029	17.3498	17.3236	17.4706	17.493	17.5412	17.0118				0.225489	0.117407	0.561187	Q8CIN4	PAK2_MOUSE	Pak2	Serine/threonine-protein kinase PAK 2
16.2111	16.7257	16.1359	15.876	15.9093	16.3178	16.4439	15.8087				0.1964	0.117268	0.497998	Q924M7	MPI_MOUSE	Mpi	Mannose-6-phosphate isomerase
15.6873	15.8682	15.1704	14.9078	15.0525	15.448	15.5676	15.0967				0.177648	0.117221	0.456218	Q6P1B1	XPP1_MOUSE	Xpnpep1	Xaa-Pro aminopeptidase 1
15.3709	16.2715	15.619	15.8531	15.5276	15.7286	15.9349	15.455				0.212195	0.117086	0.532542	Q60960	IMA5_MOUSE	Kpna1	Importin subunit alpha-5
19.6436	20.511	19.6529	19.7095	19.8559	19.8309	19.7256	19.6367				0.215119	0.116955	0.538875	P51863	VA0D1_MOUSE	Atp6v0d1	V-type proton ATPase subunit d 1
14.2732	14.4858	13.8654	13.9612	13.6697	13.9436	14.1612	14.3436				0.231519	0.11687	0.574058	Q8R059	GALE_MOUSE	Gale	UDP-glucose 4-epimerase
16.0688	16.2804	16.1214	16.6332	16.2549	15.8805	16.2277	16.2737				0.31193	0.116726	0.739338	P63280	UBC9_MOUSE	Ube2i	SUMO-conjugating enzyme UBC9
14.6508	14.9239	14.6987	15.1511	14.9146	14.9379	14.6135	14.4919				0.307771	0.116695	0.731048	Q5XJV6	LMTK3_MOUSE	Lmtk3	Serine/threonine-protein kinase LMTK3
16.4482	17.037	16.6496	16.6035	16.6463	16.5867	16.6041	16.4349				0.381162	0.116541	0.873941	Q8BWR2	PITH1_MOUSE	Pithd1	PITH domain-containing protein 1
16.8496	16.9328	16.7017	16.6194	16.604	16.5709	16.9877	16.475				0.381622	0.116477	0.874815	O54988	SLK_MOUSE	Slk	STE20-like serine/threonine-protein kinase
16.2198	16.3803	16.0262	16.184	16.2102	16.1174	15.9507	16.0675				0.607157	0.116096	1.2822	P18052	PTPRA_MOUSE	Ptpra	Receptor-type tyrosine-protein phosphatase alpha
18.2946	18.3738	18.451	18.6072	18.3425	18.3358	18.2445	18.3398				0.817242	0.115989	1.63902	Q91V92	ACLY_MOUSE	Acly	ATP-citrate synthase
21.0488	21.8171	20.7552	21.1003	21.0371	20.929	21.5841	20.7081				0.1513	0.115783	0.395962	P01831	THY1_MOUSE	Thy1	Thy-1 membrane glycoprotein
15.2394	14.8315	15.2673	15.3921	15.132	15.2207	14.847	15.0678				0.340412	0.115692	0.795456	Q6PDQ2	CHD4_MOUSE	Chd4	Chromodomain-helicase-DNA-binding protein 4
18.688	19.391	18.8029	18.6919	18.7333	18.9239	18.8011	18.6539				0.267918	0.115377	0.650254	P48722	HS74L_MOUSE	Hspa4l	Heat shock 70 kDa protein 4L
14.1243	14.0809	14.2278	13.813	13.7913	13.5352	14.3828	14.0763				0.228272	0.115089	0.567138	Q80X71	T106B_MOUSE	Tmem106b	Transmembrane protein 106B
14.4404	15.0883	14.6738	13.8379	14.2119	14.3622	14.3948	14.6112				0.161847	0.115054	0.420311	Q9QZ73	DCNL1_MOUSE	Dcun1d1	DCN1-like protein 1
14.2356	14.2487	14.2128	14.7406	14.1666	14.2083	14.1375	14.4672				0.329397	0.114514	0.773885	Q99L27	GMPR2_MOUSE	Gmpr2	GMP reductase 2
15.3326	13.2102	15.2546	14.8411	15.2943	14.9714	12.8206	15.0941				0.0528421	0.114474	0.150321	Q9JLK7	CABP1_MOUSE	Cabp1	Calcium-binding protein 1
20.747	21.268	20.8483	20.7017	20.8766	20.8509	20.8158	20.5639				0.329119	0.114455	0.773339	P05201	AATC_MOUSE	Got1	Aspartate aminotransferase, cytoplasmic
15.2229	15.6338	15.1304	15.1907	15.1548	15.0184	15.4031	15.1438				0.351269	0.114446	0.816563	Q6P8X1	SNX6_MOUSE	Snx6	Sorting nexin-6
12.9829	12.3685	13.0112	12.6673	13.2043	12.1104	12.5238	12.7344				0.160937	0.114274	0.418222	Q921L5	COG2_MOUSE	Cog2	Conserved oligomeric Golgi complex subunit 2
15.1393	15.6804	15.1889	15.1647	15.4797	15.3422	15.056	14.8386				0.239263	0.114231	0.590482	Q9WV18	GABR1_MOUSE	Gabbr1	Gamma-aminobutyric acid type B receptor subunit 1
17.4292	17.5093	17.3787	17.4447	17.4616	17.236	17.1945	17.413				0.802551	0.114185	1.61443	Q9CY27	TECR_MOUSE	Tecr	Very-long-chain enoyl-CoA reductase
15.9124	16.5252	15.7905	15.4123	15.6869	15.892	16.0255	15.5796				0.176208	0.11408	0.452973	Q9CPX6	ATG3_MOUSE	Atg3	Ubiquitin-like-conjugating enzyme ATG3
14.7071	14.444	14.6247	14.5769	14.551	14.2946	14.4772	14.5743				0.650205	0.113892	1.35647	Q80XQ2	TBCD5_MOUSE	Tbc1d5	TBC1 domain family member 5
17.3364	17.8903	17.197	17.3892	17.3048	17.2429	17.6745	17.1359				0.241304	0.113716	0.59479	Q9QXS6	DREB_MOUSE	Dbn1	Drebrin
22.3847	22.7973	22.4433	22.253	22.3305	22.2308	22.5381	22.3242				0.370555	0.113652	0.853701	P52480	KPYM_MOUSE	Pkm	Pyruvate kinase PKM
20.8432	21.6592	19.957	20.2561	20.5728	20.7781	21.0427	19.8673				0.0916423	0.113638	0.251578	Q08331	CALB2_MOUSE	Calb2	Calretinin
14.6441	14.9387	14.5196	13.8873	14.6219	14.4853	14.1626	14.2652				0.18121	0.113631	0.464221	Q60973	RBBP7_MOUSE	Rbbp7	Histone-binding protein RBBP7
15.7435	15.5405	15.4611	15.7349	15.5136	15.6818	15.6676	15.1626				0.348703	0.113571	0.811588	Q9DBL7	COASY_MOUSE	Coasy	Bifunctional coenzyme A synthase
18.4284	18.742	18.3784	18.2101	18.2967	18.3986	18.4287	18.1807				0.401592	0.11355	0.912578	O55143	AT2A2_MOUSE	Atp2a2	Sarcoplasmic/endoplasmic reticulum calcium ATPase 2
14.626	14.791	14.3552	14.5091	14.84	14.4674	14.3378	14.1823				0.280298	0.113446	0.675628	Q9JHL1	NHRF2_MOUSE	Nherf2	Na(+)/H(+) exchange regulatory cofactor NHE-RF2
23.6394	24.3285	23.2228	23.1253	23.4651	23.3575	23.9173	23.1224				0.133479	0.11343	0.354072	Q04447	KCRB_MOUSE	Ckb	Creatine kinase B-type
17.2785	18.6805	17.2077	17.2225	17.452	17.656	18.1603	16.6671				0.0863449	0.113428	0.238135	P63216	GBG3_MOUSE	Gng3	Guanine nucleotide-binding protein G(I)/G(S)/G(O) subunit gamma-3
17.445	18.1898	17.1794	17.4235	17.5192	17.3017	17.9068	17.0562				0.153131	0.11342	0.400212	Q8K1Z0	COQ9_MOUSE	Coq9	Ubiquinone biosynthesis protein COQ9, mitochondrial
15.8131	16.6411	15.9042	16.0077	16.0867	15.9101	16.111	15.8064				0.225721	0.112945	0.561685	O54829	RGS7_MOUSE	Rgs7	Regulator of G-protein signaling 7
16.6632	16.715	16.5712	16.6822	16.9848	16.3357	16.4086	16.4516				0.313909	0.112715	0.743273	Q9JKN6	NOVA1_MOUSE	Nova1	RNA-binding protein Nova-1
15.3477	15.0785	15.2927	15.1697	15.3427	14.8859	14.9732	15.2368				0.400306	0.112491	0.910159	O55222	ILK_MOUSE	Ilk	Scaffold protein ILK
16.8899	17.896	17.077	17.0591	16.9831	17.3181	17.5246	16.6463				0.143958	0.112476	0.378821	Q8R317	UBQL1_MOUSE	Ubqln1	Ubiquilin-1
14.6395	15.3346	14.8115	14.8135	15.0608	14.519	15.1163	14.4532				0.191609	0.112448	0.487406	Q9DBG7	SRPRA_MOUSE	Srpra	Signal recognition particle receptor subunit alpha
18.2251	18.4088	18.3851	18.3032	18.1368	18.0842	18.4332	18.2188				0.608313	0.112309	1.2842	P63005	LIS1_MOUSE	Pafah1b1	Platelet-activating factor acetylhydrolase IB subunit beta
15.5208	15.2344	15.1628	15.3999	15.5634	14.8288	15.4093	15.0673				0.247922	0.112304	0.608705	Q9EP72	EMC7_MOUSE	Emc7	Endoplasmic reticulum membrane protein complex subunit 7
18.8051	19.7741	18.4867	18.488	18.5965	19.1747	19.4128	17.9214				0.0904687	0.112109	0.248609	P54227	STMN1_MOUSE	Stmn1	Stathmin
16.8389	17.05	16.8406	16.8028	16.8214	16.6749	16.7782	16.8096				0.861106	0.112025	1.71227	P33173	KIF1A_MOUSE	Kif1a	Kinesin-like protein KIF1A
15.3928	16.1673	15.4384	15.2691	15.2946	15.5043	15.8417	15.1792				0.174024	0.111986	0.448041	Q9D428	GOG7B_MOUSE	GOLGA7B	Golgin subfamily A member 7B
15.964	16.2238	16.2184	16.1245	16.0928	15.8603	16.0876	16.0426				0.657548	0.111844	1.36907	Q812A2	SRGP3_MOUSE	Srgap3	SLIT-ROBO Rho GTPase-activating protein 3
17.8134	18.0564	17.5162	17.7591	17.8546	17.6382	17.6848	17.5218				0.370387	0.111424	0.853378	P35979	RL12_MOUSE	Rpl12	Large ribosomal subunit protein uL11
20.1746	20.8519	20.2495	20.1531	20.1867	20.1921	20.4549	20.1498				0.252096	0.111405	0.617438	Q61598	GDIB_MOUSE	Gdi2	Rab GDP dissociation inhibitor beta
15.2032	15.2055	15.1333	15.1504	15.3185	15.1906	14.8755	14.8625				0.427535	0.111312	0.961029	P52623	UCK1_MOUSE	Uck1	Uridine-cytidine kinase 1
14.9389	15.3791	15.067	14.7164	14.8476	14.8577	14.927	15.0243				0.328005	0.111235	0.771148	Q8BGU5	CCNY_MOUSE	Ccny	Cyclin-Y
15.5271	15.8999	15.7963	15.5741	15.4993	15.4654	15.8598	15.5288				0.379286	0.111021	0.870369	P97355	SPSY_MOUSE	Sms	Spermine synthase
16.3994	17.0705	16.1648	16.0997	16.2894	16.6051	16.579	15.8184				0.146567	0.110645	0.384931	Q9DCG9	TR112_MOUSE	Trmt112	Multifunctional methyltransferase subunit TRM112-like protein
18.9148	20.1208	18.7164	18.1291	18.6492	19.2076	19.5083	18.0739				0.0756693	0.110525	0.210694	Q9Z0P4	PALM_MOUSE	Palm	Paralemmin-1
13.5182	12.7557	13.664	13.6715	13.5526	13.0509	12.9858	13.5783				0.156975	0.110425	0.409103	Q9ES34	UBE3B_MOUSE	Ube3b	Ubiquitin-protein ligase E3B
16.1935	16.9652	16.2059	16.1687	16.3793	16.3212	16.4032	15.9882				0.201459	0.110351	0.509123	P60521	GBRL2_MOUSE	Gabarapl2	Gamma-aminobutyric acid receptor-associated protein-like 2
16.145	16.3678	16.2497	16.2165	16.1906	16.0963	16.0627	16.1881				1.0023	0.11034	1.947	Q7TMB8	CYFP1_MOUSE	Cyfip1	Cytoplasmic FMR1-interacting protein 1
16.0522	15.9507	16.155	16.4053	16.3897	15.9875	15.8064	15.939				0.288694	0.110181	0.692691	Q6PAJ1	BCR_MOUSE	Bcr	Breakpoint cluster region protein
19.5627	20.1846	19.5112	19.3493	19.512	19.626	19.7691	19.2604				0.205467	0.110058	0.517896	Q11011	PSA_MOUSE	Npepps	Puromycin-sensitive aminopeptidase
15.0849	15.2137	14.9986	15.0245	14.6943	15.7251	15.1931	14.2694				0.129933	0.10995	0.345618	O09012	PEX5_MOUSE	Pex5	Peroxisomal targeting signal 1 receptor
13.9509	15.0699	14.259	14.4855	14.4874	14.3475	14.4034	14.0878				0.168885	0.109815	0.436387	Q80YE4	LMTK1_MOUSE	Aatk	Serine/threonine-protein kinase LMTK1
16.9916	17.5775	16.794	16.697	16.8568	16.9194	17.2102	16.6347				0.186881	0.109764	0.476899	P35293	RAB18_MOUSE	Rab18	Ras-related protein Rab-18
15.4201	15.8427	15.5428	15.4885	15.5648	15.5067	15.3837	15.3999				0.486008	0.109746	1.06803	Q9CYN2	SPCS2_MOUSE	Spcs2	Signal peptidase complex subunit 2
17.2946	17.8189	17.268	16.8211	17.3096	17.1873	17.2831	16.9837				0.199852	0.109726	0.505597	Q9Z2X1	HNRPF_MOUSE	Hnrnpf	Heterogeneous nuclear ribonucleoprotein F
16.2761	16.867	15.8132	15.7485	16.0138	15.7463	16.5237	15.982				0.13537	0.109708	0.358564	P23591	FCL_MOUSE	Gfus	GDP-L-fucose synthase
17.5472	17.6102	17.5878	17.7105	17.5038	17.6282	17.4496	17.4359				1.01003	0.109544	1.95984	Q8BL66	EEA1_MOUSE	Eea1	Early endosome antigen 1
20.2666	21.1566	20.3353	20.2081	20.5417	20.384	20.3926	20.2106				0.183502	0.109456	0.469354	P63011	RAB3A_MOUSE	Rab3a	Ras-related protein Rab-3A
16.592	16.872	16.8596	16.2692	16.6208	16.1888	16.4537	16.8919				0.213149	0.109427	0.53461	P15388	KCNC1_MOUSE	Kcnc1	Voltage-gated potassium channel KCNC1
18.162	19.3784	18.1977	18.1644	18.49	18.4808	18.561	17.9343				0.121979	0.109128	0.326508	P84104	SRSF3_MOUSE	Srsf3	Serine/arginine-rich splicing factor 3
14.3087	15.1472	14.0612	14.1498	14.5866	14.1277	14.2207	14.2953				0.156241	0.109117	0.407409	Q9CXI0	COQ5_MOUSE	Coq5	2-methoxy-6-polyprenyl-1,4-benzoquinol methylase, mitochondrial
14.1419	15.0432	14.9693	15.1991	14.9418	14.6531	14.6467	14.6758				0.170707	0.109024	0.440527	Q99KW9	TIP_MOUSE	Itfg1	T-cell immunomodulatory protein
15.5482	15.3115	15.7349	15.4192	15.1768	15.2633	15.5393	15.5985				0.338957	0.10895	0.792615	Q6PF93	PK3C3_MOUSE	Pik3c3	Phosphatidylinositol 3-kinase catalytic subunit type 3
[truncated: 2,743 more rows]
