# Supplementary material for: Neuropathy-associated Tecpr2 mutation knock-in mice reveal endolysosomal loss of function phenotypes in neurons and microglia
Source: Cell Death Dis. 2025 Oct 31;16(1):775. doi: 10.1038/s41419-025-08168-w (PMC12578842; doi:10.1038/s41419-025-08168-w)
Supplement: Supplementary file 6 — Supplementary Table 4 [file 41419_2025_8168_MOESM6_ESM.xlsx]

## Sheet: SuppTable4_summary
Table	Data
SuppTable4_Hindbrain	Nanostring analysis of Hindbrain region
SuppTable4_Forebrain	Nanostring analysis of Forebrain region
Legends
TCPR2_WT-20-B	Tecpr2 wt/wt mice _animal no_brain stem
TCPR2_TC-545-B	Tecpr2 ki/ki mice_animal no_brain stem
TCPR2_WT-20-C	Tecpr2 wt/wt mice _animal no_cortex
TCPR2_TC-545-C	Tecpr2 ki/ki mice_animal no_cortex
WT_20-30-46	animal number for Tecpr2 wt/wt mice
TC_545_546_547	animal number for Tecpr2 ki/ki mice

## Sheet: SuppTable4_Hindbrain
upperSymbol	Symbol	GeneID	Alias	Description	20240430_GW-GLIA-TCPR2_WT-20-B_02.RCC	20240430_GW-GLIA-TCPR2_WT-30-B_04.RCC	20240430_GW-GLIA-TCPR2_WT-46-B_06.RCC	20240430_GW-GLIA-TCPR2_TC-545-B_08.RCC	20240430_GW-GLIA-TCPR2_TC-546-B_10.RCC	20240430_GW-GLIA-TCPR2_TC-547-B_12.RCC	baseMean	log2FoldChange	pvalue	padj	$-LOG10(p value)
B4GALT5	B4GALT5	56336	9430078I07Rik|AW049941|AW539721	UDP-Gal:betaGlcNAc beta 1_4-galactosyltransferase_ polypeptide 5	9.3009	9.34392	9.29395	8.98243	9.0473	9.09256	578.769	-0.288837	5.09751e-06	0.00354786	5.29264
FCRLS	FCRLS	80891	2810439C17Rik|9330158F12|FcRH2sc|Fcrh2|IFGP2|IgSR|MMAN-g|Msr2|moFcRH2sc	Fc receptor-like S_ scavenger receptor	6.40743	6.59144	6.7548	7.78527	7.53755	7.42999	135.713	1.04641	0.000112644	0.0392	3.94829
CDK5R1	CDK5R1	12569	Cdk5r|D11Bwg0379e|p25|p35	cyclin-dependent kinase 5_ regulatory subunit 1 (p35)	8.74925	8.7129	8.79293	8.39616	8.42693	8.50996	387.491	-0.33367	0.000317126	0.0577293	3.49877
CD68	CD68	12514	Lamp4|Scard1|gp110	CD68 antigen	7.03192	6.66739	6.95867	8.29379	7.89476	7.7384	172.544	1.1467	0.000446422	0.0577293	3.35025
PPP3CB	PPP3CB	19056	1110063J16Rik|Calnb|CnAbeta|Cnab	protein phosphatase 3_ catalytic subunit_ beta isoform	11.8055	11.7362	11.6872	11.4665	11.444	11.5069	3120.83	-0.273508	0.000468094	0.0577293	3.32967
C1QA	C1QA	12259	AI255395|C1q	complement component 1_ q subcomponent_ alpha polypeptide	9.63838	9.42273	9.74023	10.699	10.3469	10.1264	1020.88	0.807087	0.000567769	0.0577293	3.24583
CST7	CST7	13011	Cmap	cystatin F (leukocystatin)	4.62982	4.70391	4.99183	7.45426	7.12708	6.45224	59.4329	2.74097	0.000580611	0.0577293	3.23611
PDPK1	PDPK1	18607	Pdk1	3-phosphoinositide dependent protein kinase 1	10.1888	10.1088	10.163	9.96522	10.0007	9.99108	1074.61	-0.175587	0.000936058	0.0679502	3.0287
C1QB	C1QB	12260	-	complement component 1_ q subcomponent_ beta polypeptide	9.38216	8.95941	9.4924	10.4109	10.0983	9.85295	831.37	0.847651	0.0010237	0.0679502	2.98983
C1QC	C1QC	12262	AI385742|C1qg|Ciqc	complement component 1_ q subcomponent_ C chain	9.44939	9.18934	9.56031	10.3159	10.0842	9.7727	848.424	0.668435	0.00102475	0.0679502	2.98938
NMNAT2	NMNAT2	226518	AI843915|D030041I09Rik|PNAT1|PNAT2	nicotinamide nucleotide adenylyltransferase 2	11.234	11.3583	11.352	11.0506	11.152	11.1447	2377.56	-0.202701	0.00107393	0.0679502	2.96903
CTSS	CTSS	13040	Cats	cathepsin S	10.4162	10.1655	10.5427	11.3773	11.1023	10.8432	1711.67	0.742179	0.00126766	0.0715375	2.897
AQP4	AQP4	11829	WCH4	aquaporin 4	11.1048	11.3023	11.3055	11.9471	11.7764	11.7675	2965.28	0.592969	0.00136145	0.0715375	2.866
GRIA2	GRIA2	14800	GluA2|GluR-B|Glur-2|Glur2	glutamate receptor_ ionotropic_ AMPA2 (alpha 2)	9.52059	9.59144	9.58406	9.40992	9.38363	9.46324	720.147	-0.157654	0.00148253	0.0715375	2.829
TYROBP	TYROBP	22177	DAP12|KARAP|Ly83	TYRO protein tyrosine kinase binding protein	9.24873	8.84687	9.15445	10.1686	9.90279	9.65771	722.339	0.835999	0.00169053	0.0715375	2.77198
C4A/B	C4A/B	NA	NA	NA	8.43226	8.06849	8.76122	10.6731	9.76288	9.23841	570.492	1.58826	0.00171854	0.0715375	2.76484
ACADM	ACADM	11364	AU018656|MCAD	acyl-Coenzyme A dehydrogenase_ medium chain	9.23468	9.22956	9.35895	9.53006	9.46355	9.52927	671.393	0.22785	0.00174732	0.0715375	2.75763
GABRB3	GABRB3	14402	A230092K12Rik|AW049585|Cp1|Gabrb-3|beta3	gamma-aminobutyric acid (GABA) A receptor_ subunit beta 3	10.6212	10.688	10.5813	10.3611	10.259	10.3892	1431.51	-0.300495	0.00207955	0.0729142	2.68203
CD9	CD9	12527	Tspan29	CD9 antigen	10.264	10.0461	10.3028	10.987	10.5815	10.6082	1413.4	0.521081	0.00209059	0.0729142	2.67973
CD109	CD109	235505	9930012E15Rik|AI480638|GARP	CD109 antigen	3.82246	3.88449	4.471	6.81514	5.46716	5.32938	31.2317	2.80735	0.00209524	0.0729142	2.67877
UBQLN2	UBQLN2	54609	Chap1|Dsk2|HRIHFB2157|Plic-2|Plic2	ubiquilin 2	11.6789	11.5983	11.5594	11.3413	11.4251	11.3979	2896.58	-0.227205	0.00229088	0.0759262	2.64
CTSD	CTSD	13033	CD|CatD	cathepsin D	12.9909	12.837	13.1068	13.6673	13.4423	13.2858	9552.6	0.491152	0.00252515	0.0798865	2.59771
RECK	RECK	53614	St15|mRECK	reversion-inducing-cysteine-rich protein with kazal motifs	7.01886	6.71589	6.74186	7.24195	7.32315	7.31326	133.358	0.463238	0.00336384	0.0901848	2.47316
CCL3	CCL3	20302	AI323804|G0S19-1|LD78alpha|MIP-1alpha|MIP1-(a)|MIP1-alpha|Mip1a|Scya3	chemokine (C-C motif) ligand 3	4.2375	4.25645	4.0349	6.16981	5.75404	5.2638	30.9689	2.29866	0.00366371	0.0901848	2.43608
CDC7	CDC7	12545	AI597260|Cdc7l1|muCdc7	cell division cycle 7 (S. cerevisiae)	6.64689	6.13687	6.70233	5.76705	5.63066	5.72017	68.6249	-1.09702	0.0036652	0.0901848	2.4359
YWHAH	YWHAH	22629	-	tyrosine 3-monooxygenase/tryptophan 5-monooxygenase activation protein_ eta polypeptide	13.7803	13.7878	13.5986	13.2802	13.4061	13.4812	12041.3	-0.333907	0.00371557	0.0901848	2.42997
TREM2	TREM2	83433	TREM-2|Trem2a|Trem2b|Trem2c	triggering receptor expressed on myeloid cells 2	6.79209	6.33618	6.84226	7.77922	7.52374	7.37669	137.985	0.927917	0.00380565	0.0901848	2.41957
TRIM3	TRIM3	55992	BERP1|HAC1|Rnf22	tripartite motif-containing 3	10.5538	10.6758	10.5182	10.2353	10.4026	10.3979	1412.41	-0.243825	0.00384388	0.0901848	2.41523
CTSL	CTSL	13039	1190035F06Rik|CatL|Ctsl1|MEP|fs|nkt	cathepsin L	8.48543	8.74831	8.88408	9.21532	9.17424	9.28255	499.724	0.508824	0.00393241	0.0901848	2.40534
GPNMB	GPNMB	93695	DC-HIL|Dchil|ipd	glycoprotein (transmembrane) nmb	6.54128	6.1008	6.5768	8.51011	7.24115	7.34533	132.751	1.47999	0.0041035	0.0901848	2.38685
CSF1R	CSF1R	12978	AI323359|CD115|CSF-1R|Csfmr|Fim-2|Fms|M-CSF-R|M-CSFR	colony stimulating factor 1 receptor	8.36678	8.18934	8.73207	9.24854	9.14297	8.89552	434.297	0.657216	0.00412753	0.0901848	2.38431
FBLN5	FBLN5	23876	A55|DANCE|EVEC	fibulin 5	7.96542	7.82493	8.02959	8.51376	8.90012	8.42625	310.119	0.693526	0.00416964	0.0901848	2.3799
EIF2AK1	EIF2AK1	15467	HCR|Hri	eukaryotic translation initiation factor 2 alpha kinase 1	9.74925	9.55691	9.50586	9.34588	9.31114	9.31529	706.26	-0.293427	0.00427601	0.0901848	2.36896
FOS	FOS	14281	D12Rfj1|c-fos|cFos	FBJ osteosarcoma oncogene	7.42732	7.93145	7.95306	8.73303	9.03762	9.18847	332.796	1.23112	0.00479203	0.0980957	2.31948
TRIM46	TRIM46	360213	TRIFIC	tripartite motif-containing 46	8.88855	8.8332	8.83314	8.54261	8.59809	8.53797	417.489	-0.316175	0.0051122	0.10166	2.29139
JAK1	JAK1	16451	AA960307|BAP004|C130039L05Rik	Janus kinase 1	10.5356	10.4336	10.4769	10.3315	10.3988	10.3581	1372.34	-0.124837	0.00566445	0.109513	2.24684
KHSRP	KHSRP	16549	6330409F21Rik|Fbp2|Fubp2|Ksrp	KH-type splicing regulatory protein	8.30896	8.53512	8.45523	8.20182	8.12251	8.18183	315.372	-0.295392	0.00608335	0.114433	2.21586
GABRA1	GABRA1	14394	Gabra-1	gamma-aminobutyric acid (GABA) A receptor_ subunit alpha 1	13.2718	13.3491	13.1092	12.4431	12.873	13.0202	8255.04	-0.449315	0.00625473	0.11456	2.20379
GFAP	GFAP	14580	AI836096	glial fibrillary acidic protein	11.5298	10.9173	11.4493	13.1822	11.9613	11.6525	3521.69	1.10392	0.00702155	0.125308	2.15357
SERPINA3N	SERPINA3N	20716	Spi2-2|Spi2.2|Spi2/eb.4	serine (or cysteine) peptidase inhibitor_ clade A_ member 3N	6.16824	5.57838	6.21423	8.05933	6.76581	6.34533	91.8932	1.34289	0.00754735	0.125921	2.12221
ABCA1	ABCA1	11303	ABC-1|Abc1	ATP-binding cassette_ sub-family A (ABC1)_ member 1	9.44451	9.52324	9.60387	9.90538	9.8134	9.97964	838.504	0.373363	0.007582	0.125921	2.12022
GPR34	GPR34	23890	Lypsr1	G protein-coupled receptor 34	6.95175	6.88449	7.19537	7.53545	7.49573	7.32938	150.334	0.432715	0.00759869	0.125921	2.11926
GABRG2	GABRG2	14406	GABAA-R|Gabrg-2|gamma2	gamma-aminobutyric acid (GABA) A receptor_ subunit gamma 2	11.3623	11.2462	11.2682	10.9478	11.1231	11.174	2331.32	-0.214338	0.00787646	0.127489	2.10367
AIF1	AIF1	11629	AI607846|AIF-1|D17H6S50E|G1|Iba1	allograft inflammatory factor 1	7.88855	7.15458	7.7288	8.4313	8.13164	7.97708	236.439	0.572933	0.00866439	0.137055	2.06226
SERPING1	SERPING1	12258	C1INH|C1nh	serine (or cysteine) peptidase inhibitor_ clade G_ member 1	6.82246	7.07315	7.20483	8.37626	7.65619	7.72627	178.098	0.943732	0.00919772	0.142258	2.03632
CDC27	CDC27	217232	AI452358|APC3|BC023187	cell division cycle 27	9.63624	9.45523	9.38415	9.19274	9.34294	9.27424	666.714	-0.235319	0.00992849	0.147028	2.00312
HSD17B4	HSD17B4	15488	17-beta-HSD|17[b]-HSD|DBP|MFE-2|MFP2|MPF-2|Mfp-2|perMFE-2	hydroxysteroid (17-beta) dehydrogenase 4	9.02214	9.03781	9.32248	9.50828	9.51853	9.49931	638.3	0.378035	0.00992865	0.147028	2.00311
OLFML3	OLFML3	99543	2810002E22Rik|AI115209|AW550633|HNOEL-iso|ONT3|mONT3	olfactomedin-like 3	7.37705	7.30482	7.69563	8.18361	8.08069	7.84876	215.035	0.578255	0.0105422	0.151786	1.97707
MEAF6	MEAF6	70088	2310005N01Rik|2810036M01Rik	MYST/Esa1-associated factor 6	9.65746	9.41541	9.63219	9.28954	9.28478	9.28047	688.18	-0.297621	0.0109372	0.151786	1.96109
GPHN	GPHN	268566	5730552E08Rik|AI662856|BC027112|C230040D23|GPH|GPHRYN|geph	gephyrin	10.0481	9.99915	10.0428	9.84874	9.82752	9.81767	975.951	-0.207646	0.0110178	0.151786	1.95791
C3AR1	C3AR1	12267	AZ3B|C3AR|HNFAG09	complement component 3a receptor 1	5.72935	6.08243	5.99183	6.95049	6.74216	6.19508	77.8104	0.748021	0.0112233	0.151786	1.94988
CLEC7A	CLEC7A	56644	BGR|Clecsf12|beta-GR	C-type lectin domain family 7_ member a	5.28189	5.38199	5.15689	7.40796	6.91076	6.29696	67.3098	1.9102	0.0113403	0.151786	1.94537
CALM1	CALM1	12313	AI256814|AI327027|AI461935|AL024000|CaM|Calm	calmodulin 1	14.2729	13.9979	13.9955	13.7501	13.7568	13.7661	15535	-0.331722	0.0117263	0.15399	1.93084
PROS1	PROS1	19128	AW214361	protein S (alpha)	7.24873	6.94677	7.41505	8.17442	7.67505	7.45958	179.346	0.584963	0.0127831	0.163921	1.89337
GRIA3	GRIA3	53623	2900064I19Rik|GluA3|GluR-C|GluR-K3|Glur-3|Glur3|Gluralpha3	glutamate receptor_ ionotropic_ AMPA3 (alpha 3)	11.1117	10.9807	11.0249	10.6567	10.7496	10.7638	1886.16	-0.321035	0.0130742	0.163921	1.88359
HEXB	HEXB	15212	-	hexosaminidase B	11.1429	10.7829	11.0889	11.5887	11.3803	11.1459	2333.47	0.365801	0.0131891	0.163921	1.87979
LPL	LPL	16956	-	lipoprotein lipase	5.36678	4.18934	5.23284	6.43899	5.70594	5.8599	44.1895	1.1676	0.0140204	0.171197	1.85324
MBP	MBP	17196	C76307|Hmbpr|R75289|golli-mbp|mld|shi	myelin basic protein	12.4836	12.1402	12.9388	13.3146	13.437	13.1524	7702.45	0.748071	0.0145382	0.173259	1.83749
RIMS1	RIMS1	116837	C030033M19Rik|RIM1|RIM1a|RIM1alpha|Rab3ip1|Rim|Serg1|mKIAA0340	regulating synaptic membrane exocytosis 1	10.264	10.4499	10.3568	9.89283	10.1464	10.0298	1168.11	-0.342964	0.0146974	0.173259	1.83276
DMD	DMD	13405	DXSmh7|DXSmh9|Dp427|Dp71|dys|mdx|pke	dystrophin_ muscular dystrophy	7.79209	7.90555	8.04547	8.25509	8.41949	8.32938	279.076	0.414211	0.0149361	0.173259	1.82576
ATF2	ATF2	11909	Atf-2|CRE-BP|Creb2|D130078H02Rik|D18875|Tg(Gzma-Klra1)7Wum|mXBP	activating transcription factor 2	10.0368	9.88978	9.98086	9.80177	9.80344	9.78882	944.611	-0.179982	0.0154507	0.17629	1.81105
PRKACB	PRKACB	18749	CbPKA|Pkacb	protein kinase_ cAMP dependent_ catalytic_ beta	9.50663	8.88449	9.08699	8.80028	8.80344	8.6609	497.006	-0.449372	0.0160493	0.179708	1.79454
LTA4H	LTA4H	16993	-	leukotriene A4 hydrolase	8.98904	9.08474	9.18106	9.33149	9.35468	9.37281	595.918	0.262515	0.0163338	0.179708	1.78691
MAPT	MAPT	17762	AI413597|AW045860|Mtapt|Tau	microtubule-associated protein tau	11.0007	10.7843	10.7313	10.5822	10.5324	10.4532	1641.36	-0.322237	0.0165249	0.179708	1.78186
YWHAZ	YWHAZ	22631	1110013I11Rik|14-3-3zeta|AI596267|AL022924|AU020854	tyrosine 3-monooxygenase/tryptophan 5-monooxygenase activation protein_ zeta polypeptide	12.8499	12.6406	12.6172	12.3974	12.4513	12.3876	6027.39	-0.292075	0.01688	0.180746	1.77263
PPP3R1	PPP3R1	19058	CaNB1|Cnb1|MCIP1	protein phosphatase 3_ regulatory subunit B_ alpha isoform (calcineurin B_ type I)	12.8012	12.6064	12.5938	12.5037	12.3995	12.4428	6029.8	-0.21987	0.018045	0.190293	1.74364
TLR3	TLR3	142980	AI957183	toll-like receptor 3	7.68044	7.3284	7.74834	7.9451	8.21132	7.97708	225.208	0.446064	0.0184732	0.191901	1.73346
MYRF	MYRF	225908	6030439E18|Gm1804|Gm98|Mrf	myelin regulatory factor	8.73336	8.43365	8.97535	9.38425	9.38363	8.95647	504.176	0.52462	0.0190833	0.194108	1.71935
ATP6V1A	ATP6V1A	11964	AI647066|Atp6a1|Atp6a2|Atp6v1a1|VA68|VPP2	ATPase_ H+ transporting_ lysosomal V1 subunit A	12.1623	12.0441	12.1224	11.8841	12.0137	11.978	4193.95	-0.152898	0.0194253	0.194108	1.71163
PMP22	PMP22	19301	22kDa|PMP22|Pxmp2	peroxisomal membrane protein 2	9.43226	9.33812	9.64093	9.94645	9.884	9.72931	810.037	0.377932	0.0195646	0.194108	1.70853
EMP1	EMP1	13730	I-8-09|TMP	epithelial membrane protein 1	5.36678	5.25645	5.87818	6.8844	6.12708	6.12293	61.3634	0.973528	0.0198261	0.194108	1.70276
ACAT2	ACAT2	223920	ACAT2|D15Wsu97e|Soat2	sterol O-acyltransferase 2	8.81493	8.58493	9.10479	9.24195	9.4563	9.32135	543.966	0.490127	0.0203013	0.194108	1.69248
PSMB8	PSMB8	16913	Lmp-7|Lmp7	proteasome (prosome_ macropain) subunit_ beta type 8 (large multifunctional peptidase 7)	6.42732	5.96695	6.13726	6.61232	6.81199	6.82622	88.2593	0.569696	0.0205194	0.194108	1.68783
ADAMTS1	ADAMTS1	11504	ADAM-TS1|ADAMTS|ADAMTS-1|C3-C5|METH-1|METH1	a disintegrin-like and metallopeptidase (reprolysin type) with thrombospondin type 1 motif_ 1	7.76888	8.16335	8.08699	8.44665	8.33109	8.37281	293.041	0.37016	0.0208832	0.194108	1.6802
LGALS3	LGALS3	16854	GBP|L-34|Mac-2|gal3	lectin_ galactose binding_ soluble 3	6.66376	6.39694	6.26937	9.07175	7.33109	7.06635	140.382	1.75717	0.0209734	0.194108	1.67833
B4GALT6	B4GALT6	56386	AA536803|AU022389	UDP-Gal:betaGlcNAc beta 1_4-galactosyltransferase_ polypeptide 6	11.0791	11.0318	11.0612	10.9109	10.8867	10.9917	2038.89	-0.131359	0.0211957	0.194108	1.67375
NRXN1	NRXN1	18189	1700062G21Rik|9330127H16Rik|A230068P09Rik|mKIAA0578	neurexin I	11.0057	11.0876	10.9836	10.7408	10.7855	10.8778	1928.82	-0.228862	0.0223476	0.200791	1.65077
S100A10	S100A10	20194	42C|AA409961|AL024248|CAL12|CLP11|Cal1l|p10|p11	S100 calcium binding protein A10 (calpactin)	10.2076	10.0246	10.2581	10.577	10.3625	10.3718	1260.93	0.271202	0.0225024	0.200791	1.64777
KCNAB1	KCNAB1	16497	Akr8a8|Kvbeta1.1|mKv(beta)1	potassium voltage-gated channel_ shaker-related subfamily_ beta member 1	11.083	11.3058	11.1142	10.7845	10.884	11.0341	2097.24	-0.271263	0.0234906	0.202933	1.62911
TM4SF1	TM4SF1	17112	L6|M3s1	transmembrane 4 superfamily member 1	8.47112	8.23997	8.45127	8.92058	8.64667	8.61561	376.768	0.333798	0.0236057	0.202933	1.62698
CNTF	CNTF	12803	AI429687	ciliary neurotrophic factor	6.32496	5.7743	6.43929	7.21532	6.75404	6.67042	92.3937	0.711324	0.0236171	0.202933	1.62677
AXL	AXL	26362	AI323647|Ark|Tyro7|Ufo	AXL receptor tyrosine kinase	8.39232	8.44448	8.63043	8.96122	8.80914	8.88738	412.284	0.39186	0.024977	0.20982	1.60246
CALM2	CALM2	12314	1500001E21Rik|AL024017	calmodulin 2	13.3416	13.2789	13.0804	12.8482	12.8345	12.9649	8528.63	-0.352309	0.0250217	0.20982	1.60168
EID1	EID1	58521	2610002K20Rik|Cri1|EID-1|ORF12|PNAS-22|PTD014	EP300 interacting inhibitor of differentiation 1	11.8149	11.6511	11.4705	11.3418	11.336	11.3762	2893.16	-0.297443	0.0258776	0.213039	1.58708
TMEM100	TMEM100	67888	1810057C19Rik|AV011897	transmembrane protein 100	4.88136	5.15458	5.3737	6.27672	5.84567	5.72017	46.5927	0.923038	0.0262235	0.213039	1.58131
STAT3	STAT3	20848	1110034C02Rik|AW109958|Aprf	signal transducer and activator of transcription 3	9.14138	8.94931	9.22589	9.49727	9.27038	9.24904	597.259	0.227201	0.0263238	0.213039	1.57965
POR	POR	18984	4933424M13Rik|CPR|CYPOR|P450R	P450 (cytochrome) oxidoreductase	8.39232	8.53173	8.68891	8.82692	8.70288	8.82622	404.921	0.238953	0.0269647	0.214093	1.5692
SLCO2B1	SLCO2B1	101488	AI060904|AI852653|OATP-B|Slc21a9	solute carrier organic anion transporter family_ member 2b1	4.55943	5.11895	5.0349	5.58484	5.49573	5.50996	37.2018	0.658635	0.0270692	0.214093	1.56752
TRAC	TRAC	27409	AW112016|cmp|sterolin-1|trac|Abcg5	ATP-binding cassette_ sub-family G (WHITE)_ member 5	6.86686	6.69184	6.95867	7.31903	7.58485	7.15041	136.739	0.505526	0.0281677	0.218599	1.55025
PTH2R	PTH2R	213527	Pthr2	parathyroid hormone 2 receptor	4.04486	3.88449	4.0349	3.97187	2.99323	3.29696	13.0356	-2.58496	0.0282671	0.218599	1.54872
SELENOS	SELENOS	NA	NA	NA	8.72935	9.03064	8.85132	8.52103	8.69982	8.68615	431.451	-0.256545	0.0289511	0.221428	1.53834
CHCHD3	CHCHD3	66075	0610041L09Rik|1700039J09Rik|AW558177	coiled-coil-helix-coiled-coil-helix domain containing 3	9.35384	9.25029	9.31813	9.14415	9.18305	9.15268	602.029	-0.161036	0.0292779	0.221494	1.53346
B2M	B2M	12010	Ly-m11|beta2-m|beta2m	beta-2 microglobulin	12.0951	11.9899	12.1891	12.6002	12.4877	12.3818	5010.14	0.398625	0.0298482	0.222514	1.52508
PSEN1	PSEN1	19164	Ad3h|PS-1|PS1|S182	presenilin 1	9.25152	9.21276	9.37998	9.39616	9.43985	9.48319	657.377	0.151415	0.030203	0.222514	1.51995
LAG3	LAG3	16768	CD223|LAG-3|Ly66	lymphocyte-activation gene 3	6.25987	5.70391	6.23284	6.66576	6.65619	6.46689	80.4997	0.530681	0.0303719	0.222514	1.51753
TLR2	TLR2	24088	Ly105	toll-like receptor 2	5.66376	5.41173	5.67536	6.40796	6.1087	5.90362	58.1561	0.580775	0.0312841	0.22681	1.50468
SRGN	SRGN	19073	Prg|Prg1|Sgc	serglycin	8.16231	7.82493	8.0189	8.52826	8.33505	8.27216	292.09	0.368169	0.0324486	0.23096	1.4888
ALDH1A1	ALDH1A1	11668	Ahd-2|Ahd2|Aldh1|Aldh1a2|E1|Raldh1	aldehyde dehydrogenase family 1_ subfamily A1	10.4866	10.2636	10.3451	10.5319	10.668	10.5458	1421.79	0.214132	0.0325202	0.23096	1.48785
CCL2	CCL2	20296	AI323594|HC11|JE|MCAF|MCP-1|MCP1|SMC-CF|Scya2|Sigje	chemokine (C-C motif) ligand 2	3.82246	4.18934	4.19537	5.61232	4.57819	4.69551	22.8723	1.37346	0.0340095	0.238397	1.4684
RAB3A	RAB3A	19339	-	RAB3A_ member RAS oncogene family	14.1912	14.0062	14.1144	13.9168	14.0025	13.9987	16824.8	-0.131709	0.0342525	0.238397	1.46531
SLC8A1	SLC8A1	20541	AI852629|AV344025|D930008O12Rik|Ncx1	solute carrier family 8 (sodium/calcium exchanger)_ member 1	11.3771	11.1014	11.1098	10.9171	10.9939	10.9942	2168.15	-0.231732	0.035593	0.240165	1.44864
CX3CL1	CX3CL1	20312	AB030188|ABCD-3|AI848747|CX3C|Cxc3|D8Bwg0439e|Scyd1	chemokine (C-X3-C motif) ligand 1	8.99905	8.34005	8.79606	8.5744	8.18085	8.39212	374.051	-0.374481	0.0359299	0.240165	1.44454
PTPRM	PTPRM	19274	RPTPmu|mKIAA4044	protein tyrosine phosphatase_ receptor type_ M	9.50194	9.66121	9.54549	9.31903	9.36826	9.54834	719.431	-0.168982	0.0360008	0.240165	1.44369
UBQLN1	UBQLN1	56085	1110046H03Rik|1810030E05Rik|AU019746|C77538|D13Ertd372e|Da41|Dsk2|Plic-1|Plic1|Xdrp1	ubiquilin 1	11.6076	11.365	11.3961	11.2276	11.2714	11.2277	2608.91	-0.217336	0.0362105	0.240165	1.44117
IL10RA	IL10RA	16154	AW553859|CDw210|CDw210a|Il10r|mIL-10R	interleukin 10 receptor_ alpha	5.09548	4.96695	5.30499	5.86168	5.75404	5.90362	44.6667	0.77444	0.0362318	0.240165	1.44091
CHIL1	CHIL1	12654	AW208766|Brp39|Chi3l1|Gp39	chitinase-like 1	8.10169	7.94168	8.3695	8.54261	8.44901	8.41118	315.744	0.321559	0.0365943	0.24028	1.43659
MAP2K1	MAP2K1	26395	MAPKK1|MEKK1|Mek1|Prkmk1	mitogen-activated protein kinase kinase 1	11.4597	11.4182	11.4206	11.3464	11.2863	11.3404	2662.55	-0.111283	0.038027	0.247354	1.41991
TRIM17	TRIM17	56631	Rnf16|terf	tripartite motif-containing 17	5.32496	5.44088	5.40687	5.90677	6.05212	5.79173	50.3489	0.513252	0.0391222	0.252121	1.40758
ERLEC1	ERLEC1	66753	4933407N01Rik	endoplasmic reticulum lectin 1	9.27367	9.21276	9.5967	9.62587	9.71508	9.71405	735.725	0.311719	0.0398392	0.253572	1.39969
ABCE1	ABCE1	24015	C79080|Oabp|RLI|RNS41|Rnaseli	ATP-binding cassette_ sub-family E (OABP)_ member 1	9.90993	9.70542	9.82242	9.53366	9.76141	9.57731	842.397	-0.1989	0.040076	0.253572	1.39712
ATRN	ATRN	11990	AW558010|Mgca|mKIAA0548|mahogany|mg	attractin	9.85037	9.85907	10.1966	10.222	10.3091	10.3092	1116.21	0.308905	0.0405593	0.254318	1.39191
FBXW11	FBXW11	103583	2310065A07Rik|AA536858|BTRC2|BTRCP2|Fbxw1b|HOS	F-box and WD-40 domain protein 11	11.8121	11.8901	11.789	11.6711	11.6929	11.7504	3486.59	-0.127807	0.0423025	0.26288	1.37363
CDK7	CDK7	12572	AI323415|AI528512|C230069N13|Cdkn7|Crk4	cyclin-dependent kinase 7	9.94831	9.83868	9.86481	9.75785	9.81765	9.80187	915.36	-0.0995467	0.0439912	0.269908	1.35663
GSN	GSN	227753	ADF	gelsolin	10.0172	9.57838	10.0229	10.5364	10.1962	9.92499	1057.18	0.351583	0.044556	0.269908	1.35109
APOE	APOE	11816	AI255918|Apo-E	apolipoprotein E	13.2128	12.9305	13.1499	13.456	13.2843	13.1965	9442.73	0.214131	0.0445969	0.269908	1.35069
GALC	GALC	14420	2310068B06Rik|A930008M05Rik|AW212969|AW413532|Gacy|twi|twitcher	galactosylceramidase	7.99239	7.89506	8.2189	8.37626	8.33109	8.40358	294.654	0.326352	0.0451955	0.271173	1.3449
FTH1	FTH1	14319	FHC|Fth|HFt|MFH	ferritin heavy chain 1	16.4661	16.0147	16.4634	16.7327	16.7524	16.3636	90490.5	0.297125	0.0457823	0.272346	1.3393
DOCK3	DOCK3	208869	MOCA|PBP|mKIAA0299	dedicator of cyto-kinesis 3	10.3872	10.3391	10.4403	10.1264	10.2766	10.3244	1274.45	-0.152793	0.047282	0.278831	1.3253
ADGRG1	ADGRG1	14766	Cyt28|Gpr56|TM7LN4|TM7XN1	adhesion G protein-coupled receptor G1	7.12014	6.97693	7.3737	7.46937	7.67505	7.57224	164.8	0.395213	0.0476737	0.278831	1.32172
MAPK10	MAPK10	26414	C230008H04Rik|JNK3|JNK3B1|JNK3B2|SAPK(beta)|Serk2|p493F12|p54bSAPK	mitogen-activated protein kinase 10	12.4332	12.0971	12.2747	12.0056	12.0907	12.0445	4568.91	-0.223315	0.0483738	0.280568	1.31539
SOX9	SOX9	20682	2010306G03Rik|AV220920|mKIAA4243	SRY (sex determining region Y)-box 9	8.76888	8.81939	8.78979	9.03669	8.95	8.83188	466.621	0.136568	0.0494278	0.281836	1.30603
ORC4	ORC4	26428	Orc4P|Orc4l|mMmORC4	origin recognition complex_ subunit 4	10.0189	9.70692	9.70233	9.55683	9.55292	9.54489	820.556	-0.26903	0.0496335	0.281836	1.30423
DLAT	DLAT	235339	6332404G05Rik|DLTA|PDC-E2	dihydrolipoamide S-acetyltransferase (E2 component of pyruvate dehydrogenase complex)	10.9214	10.6888	10.7572	10.6064	10.6914	10.6197	1679.87	-0.154774	0.0498073	0.281836	1.30271
KITL	KITL	17311	Clo|Con|Gb|Kitlg|Mgf|SCF|SF|SLF|Sl|blz|contrasted	kit ligand	10.6835	11.1942	10.7239	10.3377	10.4334	10.8241	1662.87	-0.345094	0.0508312	0.285311	1.29387
IL6	IL6	16193	Il-6	interleukin 6	4.04486	4.25645	3.64788	3.69176	2.99323	3.83753	13.4104	-2.73697	0.052642	0.288606	1.27867
CUL1	CUL1	26965	-	cullin 1	11.0869	11.1363	11.1317	10.9798	11.0144	11.1344	2165.65	-0.0787235	0.0530436	0.288606	1.27537
DYNC1LI1	DYNC1LI1	235661	1110053F02Rik|Dnclic1|LIC-1	dynein cytoplasmic 1 light intermediate chain 1	8.81493	8.5147	8.46314	8.28528	8.27038	8.43372	353.041	-0.301509	0.0530671	0.288606	1.27517
KRAS	KRAS	16653	AI929937|K-ras|Ki-ras|Kras-2|Kras2|p21B|ras	v-Ki-ras2 Kirsten rat sarcoma viral oncogene homolog	10.6005	10.4355	10.4503	10.297	10.4139	10.3314	1371.39	-0.153884	0.0533627	0.288606	1.27276
DNM3	DNM3	103967	9630020E24Rik|AW061159|B230343F03Rik|C530045C17|mKIAA0820	dynamin 3	12.1719	11.9228	12.0654	11.7598	11.9194	11.9668	4005.24	-0.17344	0.0539431	0.288606	1.26806
UGT8A	UGT8A	22239	AI850488|AW455908|Cgt|Ugt8|mCerGT	UDP galactosyltransferase 8A	10.1534	9.64565	10.3094	10.563	10.4167	10.2341	1193	0.346399	0.0543113	0.288606	1.26511
CD33	CD33	12489	Siglec-3|gp67	CD33 antigen	5.2375	4.92631	5.5324	6.25944	6.05212	5.22985	46.5143	0.699134	0.0543209	0.288606	1.26503
TARDBP	TARDBP	230908	1190002A23Rik|C85084|TDP-43|Tdp43	TAR DNA binding protein	11.9139	11.8795	11.7732	11.6322	11.7418	11.7148	3506.7	-0.161579	0.0549163	0.289559	1.2603
PLCB4	PLCB4	18798	A930039J07Rik|AI854601|C230058B11Rik	phospholipase C_ beta 4	11.288	11.6488	11.4769	11.0405	11.2242	11.4239	2610.98	-0.245214	0.0554502	0.290175	1.2561
SLC12A2	SLC12A2	20496	9330166H04Rik|Nkcc1|mBSC2|sy-ns	solute carrier family 12_ member 2	10.5171	10.381	10.7914	10.8681	10.9448	10.6994	1663.85	0.272193	0.0559466	0.290588	1.25223
SPHK1	SPHK1	20698	1110006G24Rik|Sk1|Spk1	sphingosine kinase 1	4.88136	4.55191	5.26937	3.97187	4.73019	4.74442	25.8397	-1.22239	0.0582162	0.295407	1.23496
UBE3C	UBE3C	100763	AI853514|mKIAA0010	ubiquitin protein ligase E3C	9.69077	9.6188	9.95306	9.87024	10.1464	10.0783	950.752	0.271414	0.0584619	0.295407	1.23313
RAD23B	RAD23B	19359	0610007D13Rik|AV001138|HR23B|mHR23B|p58	RAD23b homolog (S. cerevisiae)	10.4323	10.4931	10.6668	10.7275	10.7811	10.8283	1612.26	0.246101	0.059303	0.295407	1.22692
REEP5	REEP5	13476	AI324241|AU022809|AW495741|DP1/TB2|Dp1|R74856|TB2/DP1	receptor accessory protein 5	10.8975	10.7642	11.19	11.2198	11.3091	11.3274	2222.57	0.323381	0.0601578	0.295407	1.22071
SLC9A6	SLC9A6	236794	3732426M05|6430520C02Rik|NHE6|mKIAA0267	solute carrier family 9 (sodium/hydrogen exchanger)_ member 6	11.5796	11.4454	11.415	11.3748	11.3571	11.405	2758.14	-0.103686	0.0604629	0.295407	1.21851
MAPK9	MAPK9	26420	AI851083|JNK2|Prkm9|p54aSAPK	mitogen-activated protein kinase 9	11.4615	10.9719	11.1648	10.9672	10.9926	10.8333	2142.72	-0.272768	0.060636	0.295407	1.21727
ATP6V1B2	ATP6V1B2	11966	AI194269|AI790362|Atp6b2|HO57|R74844	ATPase_ H+ transporting_ lysosomal V1 subunit B2	12.8515	12.5693	12.6617	12.4839	12.5753	12.5417	6268.41	-0.161878	0.0609104	0.295407	1.21531
STMN1	STMN1	16765	19k|Lag|Lap18|Op18|P18|P19|Pig|Pp17|Pp18|Pp19|Pr22|Smn	stathmin 1	12.1616	11.6156	11.8468	11.6501	11.6431	11.5388	3426.85	-0.283319	0.0612082	0.295407	1.21319
LPAR6	LPAR6	67168	2610302I02Rik|P2ry5|P2y5	lysophosphatidic acid receptor 6	5.48543	5.7743	5.70233	6.27672	6.31515	5.94606	60.4079	0.509347	0.0612988	0.295407	1.21255
SERINC3	SERINC3	26943	AA959945|AA960047|AIGP1|DIFF33|TMS-1|Tde1	serine incorporator 3	11.327	11.364	11.7077	11.7819	11.8006	11.7764	3161.2	0.308865	0.0615315	0.295407	1.2109
PSMA5	PSMA5	26442	ZETA	proteasome (prosome_ macropain) subunit_ alpha type 5	10.9517	10.6888	10.7556	10.563	10.6145	10.5144	1642.11	-0.240294	0.0615432	0.295407	1.21082
ALAS1	ALAS1	11655	ALAS|ALAS-N|Alas-1|Alas-h	aminolevulinic acid synthase 1	8.10169	8.27276	8.46708	8.59176	8.58485	8.6481	348.345	0.320036	0.0623419	0.29658	1.20522
CX3CR1	CX3CR1	13051	-	chemokine (C-X3-C motif) receptor 1	8.42732	8.21065	8.25122	8.76705	8.57484	8.31326	343.474	0.244793	0.0627535	0.29658	1.20236
IRF8	IRF8	15900	AI893568|ICSBP|IRF-8|Icsbp1|Myls	interferon regulatory factor 8	4.04486	4.38199	4.26937	5.43899	4.68128	4.69551	24.0062	0.920566	0.0631549	0.29658	1.19959
LILRB4A	LILRB4A	14728	CD85K|Gp49b|HM18|ILT3|LIR-5|Lilrb4|gp49	leukocyte immunoglobulin-like receptor_ subfamily B_ member 4A	3.69693	4.18934	3.7548	5.76705	5.18085	4.83753	23.7702	2.3599	0.0635103	0.29658	1.19716
DNAJB9	DNAJB9	27362	AA408011|AA673251|AA673481|AW556981|ERdj4|Mdg1|mDj7	DnaJ (Hsp40) homolog_ subfamily B_ member 9	10.3603	10.1346	10.0806	10.0046	10.0082	9.83188	1074.94	-0.252218	0.0639181	0.29658	1.19438
TMEM47	TMEM47	192216	3010015F07Rik|AI115536|BCMP1|Tm4sf10	transmembrane protein 47	11.0327	10.9719	11.0468	11.1529	11.2771	11.1589	2205.26	0.177201	0.0650775	0.29996	1.18657
GAL3ST1	GAL3ST1	53897	Cst|Gcst	galactose-3-O-sulfotransferase 1	7.45667	7.06381	7.78664	7.98769	7.85672	7.73235	200.48	0.391083	0.0656056	0.300404	1.18306
DLD	DLD	13382	-	dihydrolipoamide dehydrogenase	11.5673	11.3468	11.352	11.1967	11.2506	11.1912	2552.07	-0.212595	0.0670555	0.305037	1.17357
ADGRA2	ADGRA2	70693	3830613O22Rik|AU044632|Adgra3|Gpr125|Tem5-like	adhesion G protein-coupled receptor A2	6.44695	6.32059	6.8178	7.34383	6.7775	6.8599	108.466	0.457348	0.0680404	0.307507	1.16723
PPM1A	PPM1A	19042	2310003C21Rik|2900017D14Rik|AI427932|AU017636|MMPa-2|MPPa-1	protein phosphatase 1A_ magnesium dependent_ alpha isoform	11.9539	11.6354	11.739	11.6081	11.6311	11.5987	3313.99	-0.165952	0.0693933	0.311598	1.15868
MOG	MOG	17441	B230317G11Rik	myelin oligodendrocyte glycoprotein	10.9108	10.4454	10.9615	11.1962	11.2038	10.8361	1945.08	0.296537	0.0699393	0.312037	1.15528
HDAC2	HDAC2	15182	D10Wsu179e|YAF1|Yy1bp|mRPD3	histone deacetylase 2	10.4236	10.341	10.3579	10.2659	10.2167	10.3274	1280.14	-0.109951	0.0706588	0.313239	1.15083
TOMM20	TOMM20	67952	1810060K07Rik|BB284719|Gm19268|MAS20|MOM19|TOM20|mKIAA0016	translocase of outer mitochondrial membrane 20 homolog (yeast)	11.3296	11.2707	11.5534	11.5444	11.6112	11.6057	2868.02	0.201128	0.0722724	0.318364	1.14103
JUN	JUN	16476	AP-1|Junc|c-jun	jun proto-oncogene	8.83741	9.36878	9.10731	9.25727	9.35858	9.579	609.461	0.289192	0.072746	0.318435	1.13819
EPB41L2	EPB41L2	13822	4.1G|AW555191|D10Ertd398e|Epb4.1l2|NBL2	erythrocyte membrane protein band 4.1 like 2	8.82246	8.48352	8.71893	9.12519	8.92396	8.75639	447.293	0.252589	0.073432	0.318681	1.13411
SPI1	SPI1	435318	2B1|Gm5657|Serpina3d|spi1|Serpina3d-ps	serine (or cysteine) peptidase inhibitor_ clade A_ member 3D_ pseudogene	5.88136	5.52494	6.01353	6.37626	6.24957	6.46689	67.9039	0.546949	0.074304	0.318681	1.12899
CDC23	CDC23	52563	6030435O18|D18Ertd243e	CDC23 cell division cycle 23	9.14138	9.29886	9.30499	9.13707	9.207	9.1183	588.651	-0.107396	0.0749388	0.318681	1.12529
OLIG1	OLIG1	50914	AI836478|AW494459|Bhlhb6|Olg-1|Oligo1|bHLHe21	oligodendrocyte transcription factor 1	8.6341	8.39321	8.80542	8.97187	9.03519	8.70172	432.609	0.283346	0.0750503	0.318681	1.12465
ATP5G3	ATP5G3	228033	6030447M23	ATP synthase_ H+ transporting_ mitochondrial F0 complex_ subunit C3 (subunit 9)	11.9941	11.9072	12.1618	12.1198	12.2467	12.2373	4424.01	0.179314	0.0750915	0.318681	1.12441
FA2H	FA2H	338521	FAAH|Faxdc1|G630055L08Rik	fatty acid 2-hydroxylase	8.57735	8.16335	8.8663	9.04175	9.02542	8.63519	421.161	0.344192	0.0762481	0.319829	1.11777
PLLP	PLLP	67801	0610010I06Rik|AV001002|Plapi|Tm4sf11	plasma membrane proteolipid	8.28189	8.01134	8.32248	8.69497	8.57149	8.38056	332.48	0.334939	0.076281	0.319829	1.11758
SOX10	SOX10	20665	Dom|Sox21	SRY (sex determining region Y)-box 10	9.77083	9.4025	9.86033	10.0841	10.1497	9.71251	910.173	0.300811	0.0771002	0.320492	1.11294
ARPC5L	ARPC5L	74192	2010015J01Rik|AI852867|ARC16-2|AW555592|AW742746	actin related protein 2/3 complex_ subunit 5-like	10.8859	10.79	10.7945	10.6845	10.675	10.7638	1740.9	-0.119969	0.0774954	0.320492	1.11072
CRKL	CRKL	12929	1110025F07Rik|AA589403|AI325100|Crkol	v-crk sarcoma virus CT10 oncogene homolog (avian)-like	8.86321	9.04258	9.21657	9.17212	9.25793	9.27216	563.17	0.185678	0.0780624	0.320492	1.10756
DNM1	DNM1	13429	AI838169|Dnm|Ftfl|mKIAA4093	dynamin 1	13.2301	13.0948	13.2008	12.9475	13.0505	13.0676	8771.05	-0.154336	0.0783175	0.320492	1.10614
ATG2B	ATG2B	76559	2410024A21Rik|AI047755|AI503411|AW558123|C030004M05Rik|C630028L02Rik|mKIAA4067	autophagy related 2B	9.26817	9.26259	9.46708	9.42743	9.54952	9.66567	694.618	0.209339	0.0787417	0.320492	1.1038
PLAA	PLAA	18786	2410007N06|AI536418|AU018445|AW208417|D4Ertd618e|PLA2P|PLAP|Ufd3	phospholipase A2_ activating protein	8.25431	8.1008	8.06638	7.91783	7.99323	7.8599	261.755	-0.252292	0.0801304	0.321997	1.0962
TLR7	TLR7	170743	-	toll-like receptor 7	3.2375	3.38199	2.94744	4.58484	4.07123	3.83753	12.7883	2.08746	0.0802413	0.321997	1.0956
PLEKHB1	PLEKHB1	27276	AI315628|PHR1|Phret1|evt-1	pleckstrin homology domain containing_ family B (evectins) member 1	13.317	12.9978	13.3934	13.5335	13.444	13.3314	10341.6	0.199878	0.0804994	0.321997	1.09421
ORC3	ORC3	50793	Orc3l	origin recognition complex_ subunit 3	10.0221	9.92114	9.78507	9.63762	9.84567	9.74442	907.661	-0.176008	0.0813021	0.32335	1.0899
YWHAE	YWHAE	22627	AU019196	tyrosine 3-monooxygenase/tryptophan 5-monooxygenase activation protein_ epsilon polypeptide	13.6585	13.6559	13.8072	13.7985	13.8428	13.865	13982.3	0.127906	0.081965	0.323444	1.08637
IL18	IL18	16173	Igif|Il-18	interleukin 18	8.57289	8.28888	8.38623	8.35608	8.24957	8.22555	325.504	-0.163737	0.0822551	0.323444	1.08484
CPNE2	CPNE2	234577	3322401K10Rik	copine II	7.90284	8.48352	8.44729	8.75168	8.56477	8.54143	349.364	0.313733	0.0837048	0.325527	1.07725
DUSP3	DUSP3	72349	2210015O03Rik|5031436O03Rik|T-DSP11|VHR	dual specificity phosphatase 3 (vaccinia virus phosphatase VH1-related)	8.72534	8.60115	9.06897	9.10599	9.28682	9.27424	515.712	0.409288	0.0837203	0.325527	1.07717
NAP1L2	NAP1L2	17954	Bpx	nucleosome assembly protein 1-like 2	9.5113	9.14575	9.12735	9.11802	9.01312	8.95127	565.926	-0.259878	0.0844677	0.326195	1.07331
CROT	CROT	74114	1200003H03Rik	carnitine O-octanoyltransferase	8.80736	8.73366	8.9891	9.03669	9.07833	8.97708	490.135	0.178403	0.0848295	0.326195	1.07145
LYZ2	LYZ2	17105	AI326280|Lys|Lysm|Lyzs|Lzm|Lzm-s1|Lzp	lysozyme 2	7.66376	7.26463	7.62692	9.07175	8.38935	8.28047	264.933	1.12117	0.0866338	0.331303	1.06231
CACNA1E	CACNA1E	12290	A430040I15|BII|Cach6|Cacnl1a6|Cav2.3|Cchra1|alpha1E	calcium channel_ voltage-dependent_ R type_ alpha 1E subunit	7.5229	7.66739	8.0402	7.89563	8.06171	8.20385	238.627	0.297655	0.0893391	0.338829	1.04896
UBE2D2A/B	UBE2D2A/B	NA	NA	NA	10.9345	10.6331	10.6392	10.5744	10.5281	10.5135	1592.54	-0.202207	0.0901271	0.338829	1.04514
GNG3	GNG3	14704	-	guanine nucleotide binding protein (G protein)_ gamma 3	13.2701	12.9203	12.9469	12.7984	12.8538	12.7908	7804.31	-0.232557	0.0917162	0.338829	1.03755
MAP1LC3B	MAP1LC3B	67443	1010001C15Rik|Atg8|LC3b|Map1lc3	microtubule-associated protein 1 light chain 3 beta	10.8859	10.8435	11.193	11.2035	11.3306	11.3723	2253.77	0.319921	0.0918233	0.338829	1.03705
F11R	F11R	16456	9130004G24|AA638916|ESTM33|JAM|JAM-1|JAM-A|Jcam|Jcam1|Ly106	F11 receptor	7.57735	7.63623	7.56215	7.93969	7.97812	7.74442	213.732	0.28052	0.0919508	0.338829	1.03644
PTX3	PTX3	19288	AI607804|TSG-14	pentraxin related gene	4.14439	3.96695	3.11737	5.27672	4.40826	4.48139	18.7981	1.27009	0.0920155	0.338829	1.03614
PKD2	PKD2	101540	AI325941|PKD2|Prkd2	protein kinase D2	8.20904	8.63623	8.73534	8.75168	8.75994	8.81767	402.167	0.240554	0.0924243	0.338829	1.03421
SLC38A1	SLC38A1	105727	AA408026|AA409865|AL022800|AU015942|NAT2	solute carrier family 38_ member 1	10.9543	11.1491	11.3478	11.3164	11.3518	11.4206	2446.77	0.210925	0.0924965	0.338829	1.03387
HMGB1	HMGB1	15289	HMG-1|Hmg1|SBP-1|p30	high mobility group box 1	11.5136	11.4996	11.2917	11.2649	11.2506	11.232	2596	-0.189039	0.0933713	0.339201	1.02979
TIE1	TIE1	21846	D430008P04Rik|TIE|tie-1	tyrosine kinase with immunoglobulin-like and EGF-like domains 1	7.04486	7.01619	7.15689	7.3922	7.35468	7.23841	147.088	0.230119	0.0938937	0.339201	1.02736
GRM2	GRM2	108068	4930441L02Rik|Gprc1b|mGluR2|mGluR7	glutamate receptor_ metabotropic 2	7.91698	8.06849	7.78664	7.30226	7.75994	7.94082	222.221	-0.301345	0.09406	0.339201	1.0266
ATP6V0D1	ATP6V0D1	11972	AI267038|Ac39|Atp6d|P39|VATX|Vma6	ATPase_ H+ transporting_ lysosomal V0 subunit D1	11.9152	11.7981	12.0236	12.0037	12.0733	12.0949	4053.06	0.143861	0.0982066	0.351473	1.00786
GGTA1	GGTA1	14594	AW108479|GALT|Gal|Ggta|Ggta-1|alpha Gal|alpha3GalT	glycoprotein galactosyltransferase alpha 1_ 3	5.28189	4.70391	5.15689	6.09386	5.31515	5.53797	40.7374	0.650254	0.0986942	0.351473	1.00571
ATP6V1D	ATP6V1D	73834	1110004P10Rik|Atp6m|VATD|Vma8	ATPase_ H+ transporting_ lysosomal V1 subunit D	11.5994	11.2849	11.4508	11.3122	11.3236	11.3309	2671.88	-0.125612	0.0991379	0.351473	1.00376
CSF1	CSF1	12977	C87615|Csfm|MCSF|op	colony stimulating factor 1 (macrophage)	8.9586	8.78002	8.92758	9.27242	9.27245	8.88192	517.53	0.246091	0.09955	0.351473	1.00196
FIG4	FIG4	103199	A530089I17Rik|AI326867|Sac3	FIG4 homolog (S. cerevisiae)	8.98904	8.77144	8.79919	8.64595	8.7775	8.6924	439.358	-0.166571	0.099988	0.351473	1.00005
SYN2	SYN2	20965	2900074L19Rik|AI836018|AI841723	synapsin II	11.6474	11.5177	11.5741	11.4226	11.4922	11.4791	2941.18	-0.117677	0.100565	0.351725	0.997553
NCF1	NCF1	17969	NCF-47K|NOXO2|Ncf-1|p47-phox|p47<phox>|p47phox	neutrophil cytosolic factor 1	5.62982	5.55191	5.78033	6.24195	6.23269	6.14131	60.9549	0.541301	0.101764	0.354137	0.992407
CST3	CST3	13010	CysC	cystatin C	14.3177	13.8182	14.1985	14.5103	14.3679	14.1438	19163.4	0.221555	0.103082	0.35694	0.986818
CEP68	CEP68	216543	6030463E10Rik|AI481761|BC027174|Kiaa0582	centrosomal protein 68	6.1917	6.45523	6.88995	6.81514	7.05212	6.78005	103.779	0.342252	0.106565	0.363476	0.972384
ASNS	ASNS	27053	-	asparagine synthetase	9.93794	9.93017	10.1763	10.1559	10.221	10.3542	1119.96	0.223995	0.106729	0.363476	0.971717
YWHAQ	YWHAQ	22630	2700028P07Rik|AA409740|AU021156|R74690	tyrosine 3-monooxygenase/tryptophan 5-monooxygenase activation protein_ theta polypeptide	13.4468	13.3594	13.342	13.2157	13.3037	13.2664	10243	-0.121533	0.106834	0.363476	0.971289
VDAC1	VDAC1	22333	AL033343|Vdac5	voltage-dependent anion channel 1	12.6228	12.2728	12.4827	12.2139	12.375	12.257	5296.04	-0.179052	0.107058	0.363476	0.97038
ATP5B	ATP5B	11947	-	ATP synthase_ H+ transporting mitochondrial F1 complex_ beta subunit	13.581	13.4598	13.5042	13.3957	13.4473	13.4567	11379.1	-0.082388	0.107793	0.363626	0.967411
MAPK1	MAPK1	26413	9030612K14Rik|AA407128|AU018647|C78273|ERK|Erk2|MAPK2|PRKM2|Prkm1|p41mapk|p42mapk	mitogen-activated protein kinase 1	11.9139	11.7088	11.7177	11.59	11.5631	11.5595	3270.96	-0.211893	0.108147	0.363626	0.965984
TJP1	TJP1	21872	ZO1	tight junction protein 1	9.85955	9.85907	10.0068	10.13	10.1191	9.97196	1017.68	0.160649	0.108987	0.363738	0.962625
PGAM1	PGAM1	18648	2310050F24Rik|Pgam-1	phosphoglycerate mutase 1	11.765	11.6739	11.8693	11.8448	11.8954	11.9584	3651.99	0.128841	0.109226	0.363738	0.961675
SLC25A4	SLC25A4	11739	AU019225|Ant1	solute carrier family 25 (mitochondrial carrier_ adenine nucleotide translocator)_ member 4	14.234	13.9198	14.0225	13.8779	13.9409	13.8535	16099.8	-0.168494	0.11086	0.36742	0.955227
RXFP1	RXFP1	381489	Gm1018|Lgr7	relaxin/insulin-like family peptide receptor 1	3.93794	2.96695	3.26937	3.58484	3.28273	3.15946	10.3165	-1.73697	0.112505	0.370653	0.94883
SHANK2	SHANK2	210274	ProSAP1|mKIAA1022	SH3/ankyrin domain gene 2	7.9586	8.30482	7.93043	7.62587	7.84567	7.96165	245.204	-0.296718	0.112992	0.370653	0.946951
DNAJC5	DNAJC5	13002	2610314I24Rik|AU018536|Csp	DnaJ (Hsp40) homolog_ subfamily C_ member 5	11.8926	11.8159	11.9056	11.7086	11.8205	11.8554	3648.51	-0.0785366	0.113718	0.370653	0.944173
TLR4	TLR4	21898	Lps|Ly87|Ran/M1|Rasl2-8	toll-like receptor 4	5.79209	6.00648	5.7548	6.20633	6.26624	6.2638	66.1784	0.366702	0.114657	0.370653	0.940599
ZFP365	ZFP365	216049	AI839779|AV340892|DBZ|Su48|Znf365|talanin	zinc finger protein 365	10.0892	9.76569	9.81008	9.66904	9.71356	9.78444	894.751	-0.174968	0.115095	0.370653	0.938945
HSP90AB1	HSP90AB1	15516	90kDa|AL022974|C81438|Hsp84|Hsp84-1|Hsp90|Hspcb	heat shock protein 90 alpha (cytosolic)_ class B member 1	13.3098	13.2276	13.5824	13.5092	13.6095	13.5822	11347.6	0.193316	0.115398	0.370653	0.9378
GABRA4	GABRA4	14397	Gabra-4	gamma-aminobutyric acid (GABA) A receptor_ subunit alpha 4	7.90993	8.04495	7.8663	7.6326	7.87315	7.88192	233.64	-0.180526	0.115563	0.370653	0.937181
ACSL4	ACSL4	50790	9430020A05Rik|ACS4|AU018108|Facl4|Lacs4	acyl-CoA synthetase long-chain family member 4	9.43472	9.19363	9.43528	9.49911	9.58152	9.49574	694.582	0.16461	0.116166	0.370678	0.934921
CNP	CNP	12799	CNPase|Cnp-1|Cnp1	2'_3'-cyclic nucleotide 3' phosphodiesterase	13.2171	12.9021	13.2034	13.371	13.4365	13.1081	9451.74	0.197231	0.116636	0.370678	0.933168
CALM3	CALM3	12315	CaMA|R75142	calmodulin 3	13.1524	13.1555	13.4443	13.4242	13.5509	13.5311	10634.1	0.245418	0.11874	0.372763	0.925401
ABI2	ABI2	329165	8430425M24Rik|AI839867|C130078H13	abl-interactor 2	10.3103	10.1491	10.2466	10.2153	10.0665	10.1707	1170.64	-0.0906427	0.118751	0.372763	0.925364
OPA1	OPA1	74143	1200011N24Rik|AI225888|AI847218|lilr3|mKIAA0567	optic atrophy 1	9.79209	9.80965	10.1678	10.068	10.2295	10.2575	1063.13	0.250565	0.119345	0.372763	0.923197
H2-T23	H2-T23	15040	37b|37c|H-2T23|H2-Qa1|Qa-1|Qa-1(b)|Qa1|Qed-1|T18c|T18c(37)|T23b|T23d	histocompatibility 2_ T region locus 23	7.03192	7.08243	7.16661	7.54261	7.34686	7.28047	151.358	0.281221	0.119434	0.372763	0.922872
MAPK13	MAPK13	26415	SAPK4|Serk4	mitogen-activated protein kinase 13	5.85221	6.15458	5.94744	6.03415	6.33109	6.65771	71.6484	0.33963	0.120682	0.374976	0.918358
LAIR1	LAIR1	52855	5133400O11Rik|BB115266|D7Bwg0421e|Lair-1	leukocyte-associated Ig-like receptor 1	4.82246	4.655	5.15689	5.24195	5.46716	5.48139	35.1993	0.499356	0.122427	0.378709	0.912121
SKP1A	SKP1A	21402	15kDa|2610043E24Rik|2610206H23Rik|EMC19|OCP-II|OCP2|SKP1|Tceb1l|p19A|p19Skp1	S-phase kinase-associated protein 1A	12.5396	12.1982	12.2163	12.1433	12.1359	12.1119	4784.59	-0.189369	0.123383	0.379975	0.908746
MAL2	MAL2	105853	AI461653	mal_ T cell differentiation protein 2	9.43962	8.23581	9.01622	8.72361	8.56139	8.62869	435.811	-0.36257	0.123988	0.380156	0.906621
GNAS	GNAS	14683	5530400H20Rik|A930027G11Rik|C130027O20Rik|GPSA|GSP|Galphas|Gnas1|Gnasxl|Gs-alpha|Gsa|Nesp|Nesp55|Nespl|Oed-Sml|Oedsml|P1|P2|P3|PHP1A|PHP1B|POH|SCG6	GNAS (guanine nucleotide binding protein_ alpha stimulating) complex locus	12.6969	12.4413	12.9065	12.923	12.9083	12.8727	7089.43	0.219178	0.125611	0.382407	0.900972
CD74	CD74	16149	CLIP|DHLAG|HLADG|Ia-GAMMA|Ii	CD74 antigen (invariant polypeptide of major histocompatibility complex_ class II antigen-associated)	7.61254	7.75703	8.42317	9.38624	8.28682	8.6924	328.489	0.89812	0.125821	0.382407	0.900247
NWD1	NWD1	319555	A230063L24Rik	NACHT and WD repeat domain containing 1	8.43717	8.52834	8.78664	8.80624	8.74811	8.89823	416.101	0.22456	0.1279	0.383676	0.893128
GAD2	GAD2	14417	6330404F12Rik|GAD(65)|GAD65|Gad-2	glutamic acid decarboxylase 2	11.865	11.4875	11.7688	11.2703	11.5546	11.5815	3078.37	-0.243213	0.128476	0.383676	0.891179
MEF2A	MEF2A	17258	A430079H05Rik	myocyte enhancer factor 2A	10.0986	10.2565	9.99729	9.80773	10.0107	9.97324	1041.17	-0.195094	0.129195	0.383676	0.888753
DDAH1	DDAH1	69219	2410006N07Rik|2510015N06Rik|AI987801|AW050362	dimethylarginine dimethylaminohydrolase 1	10.5796	10.5857	10.5931	10.438	10.4752	10.5637	1488.08	-0.0987391	0.129328	0.383676	0.888307
BASP1	BASP1	70350	2610024P12Rik|CAP-23|CAP23|Ckap3|NAP-22|NAP22	brain abundant_ membrane attached signal protein 1	10.0751	8.86311	9.49819	9.406	9.1248	9.03965	645.593	-0.378963	0.129368	0.383676	0.888173
KLHL12	KLHL12	240756	C3ip1	kelch-like 12	8.52752	8.70391	8.84529	8.76399	8.98065	8.93556	443.509	0.191479	0.130198	0.383676	0.885394
SLC9B2	SLC9B2	97086	C80638|NHA2|NHE10|Nhedc2|nha-oc|nhaoc	solute carrier family 9_ subfamily B (NHA2_ cation proton antiporter 2)_ member 2	4.76106	4.84142	5.40687	5.76705	5.40826	5.29696	37.9739	0.461331	0.130874	0.383676	0.883148
PLP1	PLP1	18823	DM20|Plp|jimpy|jp|msd|rsh	proteolipid protein (myelin) 1	15.2414	14.6787	15.2217	15.4222	15.3756	15.0449	36714.6	0.220575	0.130959	0.383676	0.882863
SIRPA	SIRPA	19261	AI835480|Bit|CD172a|P84|Ptpns1|SHP-1|SHPS-1|SIRP	signal-regulatory protein alpha	9.99739	10.589	10.5731	10.5874	10.7128	10.9257	1514.09	0.335449	0.131199	0.383676	0.882068
CUL2	CUL2	71745	1300003D18Rik|4932411N15Rik|AI327301|mKIAA4106	cullin 2	10.2873	9.99915	10.0349	9.90677	9.95	9.99866	1045.13	-0.162909	0.132268	0.384512	0.878546
ATG5	ATG5	11793	2010107M05Rik|3110067M24Rik|AW319544|Apg5l|Atg5l|C88337|Paddy	autophagy related 5	8.89928	8.85501	9.16903	9.05933	9.18744	9.32336	542.034	0.20838	0.13259	0.384512	0.877488
PSMC6	PSMC6	67089	2300001E01Rik|AI451058	proteasome (prosome_ macropain) 26S subunit_ ATPase_ 6	11.5436	11.3545	11.4488	11.3222	11.3841	11.3931	2716.81	-0.0851379	0.133591	0.385806	0.874224
DNAJA2	DNAJA2	56445	1500017M13Rik|2010206B19Rik|DNAJ|DNJ3|Dnaj3|HIRIP4|PRO3015|mDj3	DnaJ (Hsp40) homolog_ subfamily A_ member 2	10.4699	10.1469	10.2501	10.106	10.1994	10.1951	1199.23	-0.128457	0.135617	0.389872	0.867686
TLN2	TLN2	70549	5730421P04Rik|AI507121|AI787438|AL118320|mKIAA0320	talin 2	8.42732	8.1008	8.76442	8.70777	8.59479	8.71097	375.07	0.231064	0.136119	0.389872	0.866081
ATP6V1H	ATP6V1H	108664	0710001F19Rik|AU022349|CGI-11|SFD|SFDalpha|SFDbeta|VMA13	ATPase_ H+ transporting_ lysosomal V1 subunit H	12.5278	12.1832	12.3406	12.1981	12.214	12.212	4970.87	-0.144019	0.13753	0.392298	0.861604
CTSF	CTSF	56464	AI481912	cathepsin F	10.7233	10.7226	10.6531	10.5399	10.6594	10.5958	1605.72	-0.106	0.139518	0.395665	0.855369
PMEPA1	PMEPA1	65112	2210418I02Rik|AW455466|Erg1.2|N4wbp4|Stag1|Tmepai	prostate transmembrane protein_ androgen induced 1	6.88136	6.41173	7.31376	7.62587	7.48151	6.97708	138.642	0.466112	0.139847	0.395665	0.854346
CHN1	CHN1	108699	0610007I19Rik|0710001E19Rik|1700112L09Rik|2900046J01Rik|AI413815|ARHGAP2	chimerin 1	11.4292	10.9887	11.2183	11.022	10.9819	11.0193	2210.12	-0.20815	0.141375	0.396874	0.849627
MTOR	MTOR	56717	2610315D21Rik|AI327068|FRAP|FRAP2|Frap1|RAFT1|RAPT1|flat	mechanistic target of rapamycin (serine/threonine kinase)	8.92049	8.74831	9.20483	9.11081	9.21132	9.22339	537.403	0.216825	0.141415	0.396874	0.849505
SLC6A1	SLC6A1	232333	A730043E01|GABATHG|GABATR|GAT-1|Gabt|Gabt1|Gat1|XT-1|Xtrp1	solute carrier family 6 (neurotransmitter transporter_ GABA)_ member 1	11.6866	11.9695	12.0576	12.0313	12.1285	12.189	4125.69	0.210749	0.144851	0.403974	0.839078
LRRC7	LRRC7	242274	AK122498|densin|mKIAA1365	leucine rich repeat containing 7	7.89571	6.93657	7.78664	7.31067	7.17203	7.52403	173.358	-0.313474	0.145241	0.403974	0.837911
UCHL1	UCHL1	22223	AW822034|C88048|PGP 9.5|PGP9.5|R75593|UCH-L1|UCHL-1|gad	ubiquitin carboxy-terminal hydrolase L1	11.2887	10.3098	10.8217	10.5586	10.5915	10.4197	1623.6	-0.342406	0.145686	0.403974	0.836582
SOX2	SOX2	20674	Sox-2|lcc|ysb	SRY (sex determining region Y)-box 2	9.42732	9.38011	9.67366	9.70936	9.56308	9.65771	759.307	0.143592	0.146746	0.4053	0.833432
BACE1	BACE1	23821	C76936	beta-site APP cleaving enzyme 1	9.53212	9.5368	9.64093	9.62587	9.69367	9.65291	783.461	0.0806093	0.148392	0.408225	0.828589
NEFL	NEFL	18039	AI847934|CMT2E|NF-L|NF68|Nfl	neurofilament_ light polypeptide	10.7854	10.148	11.0162	11.0699	11.1058	10.8792	1825.5	0.326301	0.14946	0.409545	0.825474
KLK6	KLK6	19144	AI849898|BSP|Bssp|Klk29|MSP|Prss18|Prss9|neurosin	kallikrein related-peptidase 6	10.3421	9.79561	10.4302	11.0975	10.3692	10.147	1317.53	0.38058	0.153142	0.417988	0.814905
ALDH1L1	ALDH1L1	107747	1810048F20Rik|FDH|Fthfd|Neut2	aldehyde dehydrogenase 1 family_ member L1	9.69898	9.65966	9.71231	9.89703	9.69212	9.86128	863.208	0.121048	0.154101	0.41874	0.812193
VEGFA	VEGFA	22339	Vegf|Vpf	vascular endothelial growth factor A	10.2473	9.95311	10.1581	9.79129	10.1202	9.93951	1049.09	-0.177336	0.154621	0.41874	0.810732
SERPINE2	SERPINE2	20720	B230326M24Rik|PAI-1|PI-7|PI7|PN-1|Spi4	serine (or cysteine) peptidase inhibitor_ clade E_ member 2	12.0799	11.5181	11.9372	12.0531	12.1556	11.9392	3948.73	0.203265	0.155416	0.419118	0.808504
LAMTOR3	LAMTOR3	56692	AW556229|Map2k1ip1|Mapbp|Mapksp1|Mp1	late endosomal/lysosomal adaptor_ MAPK and MTOR activator 3	10.1444	10.1268	10.2962	10.2309	10.3459	10.4384	1229.42	0.145517	0.156137	0.419118	0.806493
SH3GL2	SH3GL2	20404	9530001L19Rik|AI120490|AW555077|B930049H17Rik|EEN-B1|SH3PA|Sh3d2a	SH3-domain GRB2-like 2	12.7386	12.9921	12.8052	12.6091	12.7632	12.7921	7049.94	-0.12491	0.156567	0.419118	0.805299
INPP5F	INPP5F	101490	5830435P03Rik|AI115354|AW561896|SAC2|cI-27|mKIAA0966	inositol polyphosphate-5-phosphatase F	11.7324	11.4341	11.4967	11.3454	11.4622	11.3883	2849.53	-0.158603	0.157458	0.419889	0.802835
HMOX1	HMOX1	15368	D8Wsu38e|HO-1|HO1|Hemox|Hmox|Hsp32	heme oxygenase 1	6.36678	6.23997	6.26937	7.13233	6.73019	6.39212	91.8873	0.483424	0.159044	0.420179	0.798483
SLC2A5	SLC2A5	56485	AI526984|Glut5|Slc5a	solute carrier family 2 (facilitated glucose transporter)_ member 5	6.66376	5.57838	6.07672	6.05433	5.75404	6.04698	65.3012	-0.376969	0.159289	0.420179	0.797813
CKB	CKB	12709	B-CK|Bck|Ck-3|Ck3|Ckbb	creatine kinase_ brain	14.9456	15.1554	15.2617	15.2349	15.3359	15.3622	38058.8	0.185103	0.159378	0.420179	0.797571
SLC12A5	SLC12A5	57138	KCC2|mKIAA1176	solute carrier family 12_ member 5	11.7188	11.6804	11.8498	11.5883	11.6439	11.6319	3293.78	-0.130701	0.160811	0.421393	0.793685
ELOC	ELOC	NA	NA	NA	12.2119	12.0697	12.0895	11.9748	12.0959	12.0381	4329.55	-0.0890873	0.16105	0.421393	0.79304
GAS6	GAS6	14456	Gas-6	growth arrest specific 6	10.3911	10.1979	10.619	10.6385	10.6282	10.5144	1446.32	0.188102	0.163486	0.424542	0.786519
CLTA	CLTA	12757	AV026556|Lca	clathrin_ light polypeptide (Lca)	12.3326	11.9813	12.079	12.0004	11.9721	11.9365	4241.37	-0.163138	0.164741	0.424542	0.783199
CTSB	CTSB	13030	CB	cathepsin B	12.6174	12.4465	12.4161	12.5188	12.3131	12.3128	5546.81	-0.113118	0.164944	0.424542	0.782662
TGFB1	TGFB1	21803	TGF-beta1|TGFbeta1|Tgfb|Tgfb-1	transforming growth factor_ beta 1	6.72935	6.9967	7.16661	7.31067	7.37019	7.32135	141.941	0.340819	0.165187	0.424542	0.782025
AMPH	AMPH	218038	-	amphiphysin	11.0908	11.021	11.0236	10.8914	10.9692	10.9841	2043.32	-0.100502	0.165303	0.424542	0.781719
ABCB1A	ABCB1A	18671	Abcb4|Evi32|Mdr1a|Mdr3|P-gp|Pgp|Pgy-3|Pgy3|mdr-3	ATP-binding cassette_ sub-family B (MDR/TAP)_ member 1A	9.40743	9.39879	9.45325	9.52103	9.4833	9.47234	702.338	0.0645202	0.168288	0.43062	0.773947
KCNQ5	KCNQ5	226922	7730402H11|9230107O05Rik|AA589396|D1Mgi1	potassium voltage-gated channel_ subfamily Q_ member 5	4.32496	3.60438	2.7548	3.8844	4.07123	3.53797	12.9627	-1.08746	0.169493	0.431052	0.770849
FCGR1	FCGR1	14129	AI323638|AV092959|CD64|FcgammaRI|IGGHAFC	Fc receptor_ IgG_ high affinity I	6.1917	5.81939	5.90164	6.72989	6.1087	6.10432	70.6494	0.304499	0.169696	0.431052	0.770329
PCCB	PCCB	66904	1300012P06Rik|AI314687|R74805	propionyl Coenzyme A carboxylase_ beta polypeptide	9.46391	9.43546	9.471	9.56388	9.52547	9.46506	717.814	0.0534258	0.172516	0.435163	0.763172
USP2	USP2	53376	B930035K21Rik|Ubp41	ubiquitin specific peptidase 2	10.2737	10.3342	10.1532	9.95049	10.1731	10.1863	1158.87	-0.157378	0.172564	0.435163	0.763049
NDUFB5	NDUFB5	66046	0610007D05Rik|AU015782|CI-SGDH|SGDH	NADH dehydrogenase (ubiquinone) 1 beta subcomplex_ 5	11.0073	10.682	10.8438	10.7275	10.7029	10.7579	1766.77	-0.119142	0.175141	0.439145	0.756611
CYP4X1	CYP4X1	81906	A230025G20|CYPIVX1|CYP_a|Cyp4a28-ps	cytochrome P450_ family 4_ subfamily x_ polypeptide 1	7.61254	7.18934	7.54735	7.18818	7.22418	7.42249	164.736	-0.224016	0.175406	0.439145	0.755956
RTN1	RTN1	104001	Nsp	reticulon 1	12.3006	12.5121	12.6702	12.5861	12.6883	12.8051	6181.5	0.193143	0.177209	0.44207	0.751514
RAB1A	RAB1A	19324	Gtbp|Rab-1|Rab1A|Ypt1|mKIAA3012|Rab1	RAB1_ member RAS oncogene family	12.4224	12.3093	12.3758	12.2738	12.3199	12.3153	5170.43	-0.0675203	0.17981	0.446196	0.745185
PIAS1	PIAS1	56469	2900068C24Rik|Ddxbp1|GBP	protein inhibitor of activated STAT 1	8.40241	8.43727	8.4433	8.38026	8.42321	8.11365	330.082	-0.147586	0.180145	0.446196	0.744378
ATP5PB	ATP5PB	NA	NA	NA	11.8759	11.819	12.0129	12.0201	12.0082	12.0012	3973.56	0.105927	0.18106	0.446871	0.742177
PARP2	PARP2	11546	ARTD2|Adprt2|Adprtl2|Aspartl2|C78626|PARP-2	poly (ADP-ribose) polymerase family_ member 2	7.01886	7.30482	7.471	7.3922	7.51679	7.59242	166.882	0.211638	0.181835	0.447198	0.740323
AHCYL1	AHCYL1	229709	1110034F20Rik|AA409031|AA414901|Ahcy-rs3|DCAL|Irbit	S-adenosylhomocysteine hydrolase-like 1	12.1686	12.1971	12.3989	12.3443	12.4132	12.389	5107.94	0.126337	0.183414	0.449493	0.736568
ERBB3	ERBB3	13867	C76256|Erbb-3|Erbb3r|Her3	v-erb-b2 erythroblastic leukemia viral oncogene homolog 3 (avian)	6.71323	6.17206	6.87818	7.06431	6.95258	6.74442	107.943	0.280108	0.18539	0.451907	0.731913
GRM7	GRM7	108073	6330570A01Rik|BB176677|C030018L03|E130018M02Rik|Gpr1g|Gprc1g|mGluR7	glutamate receptor_ metabotropic 7	8.90284	8.40435	8.52864	8.56388	8.39695	8.38828	369.857	-0.184158	0.185698	0.451907	0.731194
ADCYAP1R1	ADCYAP1R1	11517	2900024I10Rik|AI846590|PAC1|PAC1R|PACAP1-R	adenylate cyclase activating polypeptide 1 receptor 1	10.8504	10.5494	10.9368	10.8977	11.0026	10.9223	1858.44	0.159616	0.188952	0.458225	0.723648
UNC80	UNC80	329178	C030018G13Rik|C230061B10Rik|UNC-80	unc-80 homolog (C. elegans)	10.83	10.6188	10.8907	10.5986	10.7332	10.6457	1686.12	-0.125299	0.192345	0.463943	0.715918
CAMK2A	CAMK2A	12322	CaMKII|R74975|mKIAA0968	calcium/calmodulin-dependent protein kinase II alpha	9.2375	8.6643	8.95026	8.8473	8.41949	8.90362	457.326	-0.251539	0.192643	0.463943	0.715247
CD84	CD84	12523	A130013D22Rik|CDw84|SLAMF5	CD84 antigen	6.64689	5.88449	6.50203	7.01369	6.75404	6.53797	94.1257	0.375509	0.194523	0.466856	0.711028
ADORA3	ADORA3	11542	A3AR|A3R|AA3R|ARA3|Gpcr2	adenosine A3 receptor	4.04486	3.88449	4.33976	4.40796	3.8233	3.29696	15.6297	-1	0.195874	0.468483	0.708022
P2RY13	P2RY13	74191	2010001L06Rik|GPCR1|GPR94|Gpr86|P2Y13|P2yr13|SP174	purinergic receptor P2Y_ G-protein coupled 13	6.34602	5.72776	6.40687	6.36014	5.86769	5.81481	67.9884	-0.301304	0.198779	0.470491	0.70163
NCAM2	NCAM2	17968	Ncam-2|Ocam|RNCAM	neural cell adhesion molecule 2	10.2162	9.49573	9.95867	9.77922	9.74514	9.69551	900.811	-0.189355	0.199262	0.470491	0.700575
TSC1	TSC1	64930	-	tuberous sclerosis 1	8.82996	8.73071	8.93612	8.89563	8.89744	8.96939	470.008	0.0771699	0.199439	0.470491	0.700189
TENM4	TENM4	23966	Doc4|ELM2|Odz4|R75022|Ten-m4|l(7)-3Rn|l7Rn3|mKIAA1302	teneurin transmembrane protein 4	8.15039	7.72776	8.45919	8.48059	8.38172	8.2596	303.007	0.221387	0.199841	0.470491	0.699315
E2F3	E2F3	13557	E2F3b|E2f3a	E2F transcription factor 3	8.22049	7.87384	7.90744	7.78527	7.95258	7.91435	245.968	-0.148272	0.200094	0.470491	0.698767
UBE2G1	UBE2G1	67128	2700059C12Rik|AI256795|AU014992|AW552068|D130023C12Rik	ubiquitin-conjugating enzyme E2G 1	9.92924	9.97942	9.91898	9.84874	9.884	9.91033	963.263	-0.0688174	0.203003	0.47475	0.692497
TRIM2	TRIM2	80890	mKIAA0517|narf	tripartite motif-containing 2	11.4783	11.3284	11.3489	11.2826	11.2688	11.2779	2575.81	-0.111637	0.203269	0.47475	0.691928
PRKCE	PRKCE	18754	5830406C15Rik|PKC[e]|PKCepsilon|Pkce|R75156	protein kinase C_ epsilon	10.6908	11.0348	10.8109	10.5874	10.7658	10.8105	1762.45	-0.128651	0.205741	0.478916	0.686679
ACLY	ACLY	104112	A730098H14Rik|AW538652	ATP citrate lyase	10.7132	10.4391	10.9016	10.7525	10.8772	10.8833	1735.52	0.150388	0.208526	0.483781	0.680839
B3GNT5	B3GNT5	108105	beta3GnT5	UDP-GlcNAc:betaGal beta-1_3-N-acetylglucosaminyltransferase 5	6.97897	7.94168	7.42317	6.90677	7.21562	7.42249	159.21	-0.370982	0.209259	0.483851	0.679317
PTPN11	PTPN11	19247	2700084A17Rik|AW536184|PTP1D|PTP2C|SAP-2|SH-PTP2|SH-PTP3|SHP-2|Shp2|Syp	protein tyrosine phosphatase_ non-receptor type 11	10.9214	10.9327	11.0442	10.9988	11.0297	11.0205	2035.57	0.0474195	0.210683	0.483851	0.676372
SLC17A7	SLC17A7	72961	2900052E22Rik|AI851913|Vglut1	solute carrier family 17 (sodium-dependent inorganic phosphate cotransporter)_ member 7	9.3329	10.2829	10.0027	9.84874	10.4241	10.4859	1069.61	0.353268	0.210806	0.483851	0.676117
ADORA1	ADORA1	11539	A1-AR|A1AR|A1R|AA1R|AI848715|BB176431|Ri	adenosine A1 receptor	7.85955	8.02102	8.2189	8.32319	8.36633	8.28461	289.805	0.273737	0.212668	0.483851	0.672297
PIK3CB	PIK3CB	74769	1110001J02Rik|AI447572|p110beta	phosphatidylinositol 3-kinase_ catalytic_ beta polypeptide	9.89571	9.64877	9.71065	9.71571	9.53926	9.59575	822.75	-0.144239	0.212709	0.483851	0.672214
ZPR1	ZPR1	22687	AI303781|Zfp259|Znf259	ZPR1 zinc finger	8.31965	8.21909	8.41505	8.08408	8.32315	8.24692	308.257	-0.125668	0.212728	0.483851	0.672176
SLC24A3	SLC24A3	94249	NCKX3	solute carrier family 24 (sodium/potassium/calcium exchanger)_ member 3	8.80736	8.71886	8.95306	8.95318	8.85397	9.06635	475.114	0.121406	0.215141	0.487747	0.667277
CAMK2G	CAMK2G	12325	Camkg	calcium/calmodulin-dependent protein kinase II gamma	11.1109	10.6212	10.8752	10.7777	10.6828	10.6767	1771.52	-0.161163	0.216098	0.488326	0.665348
AP2M1	AP2M1	11773	-	adaptor-related protein complex 2_ mu 1 subunit	12.8016	12.5623	12.7453	12.5907	12.6617	12.6317	6497.04	-0.0761376	0.221755	0.499487	0.654127
DRD1	DRD1	13488	C030036C15Rik|Drd-1|Drd1a|Gpcr15	dopamine receptor D1	5.14439	4.18934	4.99183	4.9288	4.63066	4.29696	25.938	-0.788496	0.224812	0.504575	0.648181
ACOT13	ACOT13	66834	0610006O17Rik|Them2	acyl-CoA thioesterase 13	10.7354	10.5326	10.6923	10.6608	10.776	10.7444	1652.29	0.0704149	0.226245	0.504575	0.64542
SAMM50	SAMM50	68653	1110030L07Rik	sorting and assembly machinery component 50 homolog (S. cerevisiae)	10.2062	10.1502	10.3904	10.3001	10.3615	10.4244	1265.47	0.10911	0.226547	0.504575	0.644842
MMUT	MMUT	NA	NA	NA	9.80925	9.59792	9.61278	9.68044	9.50102	9.45408	781.038	-0.138137	0.226914	0.504575	0.644139
PSMD14	PSMD14	59029	2610312C03Rik|3200001M20Rik|AA986732|Pad1|Poh1|rpm11	proteasome (prosome_ macropain) 26S subunit_ non-ATPase_ 14	11.1866	11.0603	11.0793	10.9942	11.0877	11.0597	2161.75	-0.0647207	0.228981	0.507095	0.640201
CDC42	CDC42	12540	AI747189|AU018915	cell division cycle 42	13.134	13.1129	13.062	13.0204	13.0662	13.049	8623.62	-0.0585755	0.229673	0.507095	0.638889
SYT4	SYT4	20983	SytIV	synaptotagmin IV	11.9371	12.151	11.9555	11.8033	11.9625	11.9642	3990.27	-0.106401	0.230599	0.507095	0.637142
CCNH	CCNH	66671	6330408H09Rik|AI661354|AV102684|AW538719	cyclin H	11.0529	10.9506	10.8354	10.7291	10.8874	10.8084	1881	-0.142193	0.230961	0.507095	0.636461
TPI1	TPI1	21991	AI255506|Tpi|Tpi-1	triosephosphate isomerase 1	9.22334	9.11444	8.96425	8.95854	8.98569	9.03475	528.894	-0.121705	0.234265	0.512207	0.630293
UNC79	UNC79	217843	9030205A07Rik|Mlca3	unc-79 homolog (C. elegans)	11.0481	10.9487	11.1029	10.9498	10.9629	11.0112	2053.57	-0.0619829	0.235064	0.512207	0.628814
GAD1	GAD1	14415	EP10|Gad-1	glutamate decarboxylase 1	11.4372	11.9013	11.9049	11.7197	11.9609	12.1218	3668.46	0.178466	0.235498	0.512207	0.628014
PTK2B	PTK2B	19229	CADTK|CAKB|CAKbeta|E430023O05Rik|FADK2|FAK2|PYK2|Raftk	PTK2 protein tyrosine kinase 2 beta	6.59505	6.06381	6.4866	6.70458	6.37789	6.80331	90.837	0.21105	0.237979	0.515993	0.623461
MAPK8	MAPK8	26419	AI849689|JNK|JNK1|Prkm8|SAPK1	mitogen-activated protein kinase 8	10.0561	9.85772	9.91322	9.69658	9.93704	9.89688	950.749	-0.106744	0.240009	0.517288	0.619773
PAK1	PAK1	18479	AW045634|PAK-1|Paka	p21 protein (Cdc42/Rac)-activated kinase 1	12.5526	12.6341	12.4856	12.2887	12.4359	12.5434	5752.87	-0.136106	0.240281	0.517288	0.619281
ARPC1A	ARPC1A	56443	0610010H08Rik|1110030K07Rik|41kDa|AA407347|Sid32|Sid329	actin related protein 2/3 complex_ subunit 1A	11.166	11.0234	11.2375	11.2192	11.2252	11.1984	2317.41	0.0696107	0.240807	0.517288	0.618332
HDC	HDC	380629	Gm869|HDC|HDCL|Heca	headcase homolog (Drosophila)	4.93794	4.79702	5.50203	4.27672	4.14523	5.12293	27.7993	-1.30256	0.24184	0.51791	0.616471
RAB6B	RAB6B	270192	9630015C03|AI844641|C330006L04Rik|D9Bwg0185e	RAB6B_ member RAS oncogene family	12.0869	11.9654	12.3293	12.1793	12.3874	12.2939	4728.05	0.153224	0.245049	0.521973	0.610747
PRKCD	PRKCD	18753	AI385711|D14Ertd420e|PKC[d]|PKCdelta|Pkcd	protein kinase C_ delta	8.67629	9.48002	9.23976	9.31276	9.46896	9.48858	620.69	0.250248	0.246345	0.521973	0.608456
MAP3K4	MAP3K4	26407	D17Rp17|D17Rp17e|MAPKKK4|MEKK 4|MTK1|Mek4b|Mekk4|RP17|Rp17a|Tas|mKIAA0213	mitogen-activated protein kinase kinase kinase 4	9.0767	8.75122	8.88702	8.75785	8.83173	8.64166	453.313	-0.182341	0.246986	0.521973	0.607328
PDGFRA	PDGFRA	18595	AI115593|CD140a|Pdgfr-2	platelet derived growth factor receptor_ alpha polypeptide	7.48543	6.91596	7.62692	7.65259	7.59148	7.50287	176.38	0.219229	0.247086	0.521973	0.607152
ADORA2B	ADORA2B	11541	A2BAR|A2BR|A2b|AA2BR|AI480866|AI605384	adenosine A2b receptor	6.88136	6.36688	6.84226	7.14179	7.03275	6.78005	114.63	0.24952	0.247487	0.521973	0.606448
BAX	BAX	12028	-	BCL2-associated X protein	8.2375	7.85772	7.90164	7.87876	7.7775	7.87095	242.304	-0.19002	0.248614	0.522765	0.604474
ADH5	ADH5	11532	Adh-5|Adh3|GSNOR	alcohol dehydrogenase 5 (class III)_ chi polypeptide	10.4878	10.3773	10.4423	10.4303	10.4726	10.538	1406.64	0.0404499	0.252835	0.526819	0.597163
TOMM70A	TOMM70A	28185	2610044B22Rik|D16Ium22|D16Ium22e|D16Wsu109e|Tom70|mKIAA0719	translocase of outer mitochondrial membrane 70 homolog A (yeast)	11.959	11.624	11.7015	11.5251	11.6613	11.6912	3312.47	-0.137927	0.252923	0.526819	0.597012
UBE2N	UBE2N	93765	1500026J17Rik|AL022654|BB101821|UBC13	ubiquitin-conjugating enzyme E2N	12.0007	11.7211	11.7839	11.7275	11.7952	11.6877	3531.4	-0.100498	0.253283	0.526819	0.596394
CSPG4	CSPG4	121021	4732461B14Rik|AN2|NG2	chondroitin sulfate proteoglycan 4	6.40743	6.18934	6.93612	6.86168	7.00321	6.59242	101.479	0.252458	0.254121	0.526819	0.594959
CTNNB1	CTNNB1	12387	Bfc|Catnb|Mesc	catenin (cadherin associated protein)_ beta 1	12.0775	12.2022	12.2495	12.2187	12.2359	12.2719	4735.39	0.0645846	0.254326	0.526819	0.594609
GLUL	GLUL	14645	GS|Glns	glutamate-ammonia ligase (glutamine synthetase)	14.5	14.0644	14.3317	14.1792	14.2306	14.1306	19341.7	-0.1189	0.257699	0.530939	0.588887
ROCK2	ROCK2	19878	B230113H15Rik|ROKalpha|Rho-kinase|Rock-II|Rock2m|mKIAA0619	Rho-associated coiled-coil containing protein kinase 2	9.91169	9.9967	10.305	10.0493	10.3566	10.3883	1150.41	0.187485	0.257841	0.530939	0.588648
CHRM3	CHRM3	12671	Chrm-3|M3|M3R	cholinergic receptor_ muscarinic 3_ cardiac	6.74529	5.84142	6.17626	6.09386	6.09009	6.17738	72.8765	-0.316735	0.260588	0.535013	0.584045
TMSB4X	TMSB4X	19241	Ptmb4|Tb4	thymosin_ beta 4_ X chromosome	14.722	14.4127	14.6244	14.8586	14.6561	14.5893	25600.1	0.114795	0.26165	0.535351	0.582279
SLC25A17	SLC25A17	20524	34kDa|47kDa|PMP34|Pmp47	solute carrier family 25 (mitochondrial carrier_ peroxisomal membrane protein)_ member 17	8.71728	8.69789	8.93328	8.82104	8.94224	8.93293	458.5	0.104599	0.262291	0.535351	0.581216
KPNA1	KPNA1	16646	AW494490|IPOA5|NPI1|Rch2|mSRP1	karyopherin (importin) alpha 1	10.2248	10.0378	10.2851	10.267	10.2868	10.2298	1194.25	0.0741158	0.264392	0.53806	0.577752
KCNV1	KCNV1	67498	2700023A03Rik|vibe	potassium channel_ subfamily V_ member 1	4.76106	3.25645	4.7548	4.69176	4.34686	4.29696	20.4116	-0.584963	0.267641	0.539565	0.572447
MAFB	MAFB	16658	Kreisler|Krml|Krml1|kr	v-maf musculoaponeurotic fibrosarcoma oncogene family_ protein B (avian)	5.72935	4.38199	5.15689	6.01369	5.60466	5.2638	41.024	0.423808	0.267996	0.539565	0.571871
CHRNB2	CHRNB2	11444	Acrb-2|Acrb2|C030030P04Rik|[b]2-nAchR	cholinergic receptor_ nicotinic_ beta polypeptide 2 (neuronal)	7.4759	7.86849	8.13232	7.97187	8.05212	8.20822	247.534	0.213675	0.268237	0.539565	0.571482
APP	APP	11820	Abeta|Abpp|Adap|Ag|Cvap|E030013M08Rik|betaApp	amyloid beta (A4) precursor protein	14.1029	14.0867	14.2934	14.2765	14.3046	14.2737	19122.1	0.123634	0.268284	0.539565	0.571406
NPAS2	NPAS2	18143	MOP4|bHLHe9	neuronal PAS domain protein 2	7.18001	7.10991	7.33114	7.47686	7.39316	7.29696	157.369	0.152161	0.269466	0.539565	0.569495
ELMO1	ELMO1	140580	6330578D22Rik|C230095H21Rik|CED-12	engulfment and cell motility 1	10.2459	10.4099	10.6012	10.3763	10.7067	10.6164	1440.88	0.143602	0.269782	0.539565	0.568986
CACNA1B	CACNA1B	12287	AW050276|AW060892|AW822256|Cav2.2|Cchn1a|alpha(1B)	calcium channel_ voltage-dependent_ N type_ alpha 1B subunit	6.85221	7.00648	7.54735	7.29379	7.37789	7.64489	156.184	0.258841	0.270769	0.539987	0.5674
TAP1	TAP1	21354	ABC17|APT1|Abcb2|Ham-1|Ham1|MTP1|PSF1|RING4|TAP|Tap-1|Y3	transporter 1_ ATP-binding cassette_ sub-family B (MDR/TAP)	5.72935	5.79702	6.07672	6.18818	6.12708	6.21257	64.9754	0.255582	0.271679	0.540252	0.565945
AKT1	AKT1	11651	Akt|PKB|PKB/Akt|PKBalpha|Rac	thymoma viral proto-oncogene 1	10.5639	10.4062	10.7851	10.7173	10.7948	10.7286	1624.73	0.159026	0.275894	0.547071	0.559258
IL21R	IL21R	60504	NILR	interleukin 21 receptor	2.82246	3.11895	3.85433	3.8844	3.8233	4.42249	12.591	1.16993	0.277428	0.548551	0.556849
ATP6V1G1	ATP6V1G1	66290	1810024D14Rik|AA960677|ATP6J|Atp6g1|VAG1|Vma10	ATPase_ H+ transporting_ lysosomal V1 subunit G1	9.53671	9.48702	9.56031	9.36216	9.50102	9.41873	712.951	-0.111502	0.279373	0.549671	0.553815
CAMK2D	CAMK2D	108058	2810011D23Rik|8030469K03Rik|CaMK II|[d]-CaMKII	calcium/calmodulin-dependent protein kinase II_ delta	11.2702	11.3347	11.2455	11.0556	11.1368	11.2218	2370.15	-0.148799	0.279574	0.549671	0.553503
PTGIS	PTGIS	19223	Cyp8|Cyp8a1|Pgis	prostaglandin I2 (prostacyclin) synthase	5.44695	5.44088	5.70233	6.63929	5.28273	5.8599	53.0279	0.485427	0.280529	0.549996	0.552022
CNTNAP2	CNTNAP2	66797	5430425M22Rik|Caspr2|mKIAA0868	contactin associated protein-like 2	8.84852	8.52154	9.03755	8.83569	9.09009	9.00495	474.322	0.164937	0.289548	0.562813	0.53828
ATP1B1	ATP1B1	11931	Atp4b|Atpb|Atpb-1|NKbeta1	ATPase_ Na+/K+ transporting_ beta 1 polypeptide	13.2618	13.1232	13.5156	13.3519	13.5234	13.4338	10574.4	0.135722	0.290017	0.562813	0.537577
GLRA3	GLRA3	110304	-	glycine receptor_ alpha 3 subunit	7.46632	6.44088	7.42317	7.31067	6.40826	6.89281	127.147	-0.342455	0.290304	0.562813	0.537147
DNAJC11	DNAJC11	230935	E030019A03Rik	DnaJ (Hsp40) homolog_ subfamily C_ member 11	8.18587	8.23581	8.38207	8.30647	8.37789	8.42249	319.226	0.0842146	0.290651	0.562813	0.536628
ADAR	ADAR	56417	AV242451|Adar1|Adar1p110|Adar1p150|mZaADAR	adenosine deaminase_ RNA-specific	9.67004	9.65811	9.88555	9.85882	9.79771	9.86405	884.702	0.0964278	0.291454	0.562813	0.53543
SCN8A	SCN8A	20273	AI853486|C630029C19Rik|NaCh6|Nav1.6|dmu|med|mnd-2|mnd2|nmf2|nmf335|nmf58|nur14|seal	sodium channel_ voltage-gated_ type VIII_ alpha	9.88136	9.68272	10.106	9.98112	10.1441	10.1425	1016.67	0.186598	0.291919	0.562813	0.534738
C1RA	C1RA	50909	AI132558|C1r|mC1rA	complement component 1_ r subcomponent A	4.04486	3.79702	4.5324	5.69176	4.28273	4.15946	21.3778	0.910733	0.293259	0.563835	0.532749
RNF10	RNF10	50849	AA675014|RIE2|mKIAA0262	ring finger protein 10	10.8337	10.9738	11.2107	11.118	11.1127	11.1696	2149.46	0.125072	0.295159	0.564429	0.529944
ATP2B4	ATP2B4	381290	Pmca4	ATPase_ Ca++ transporting_ plasma membrane 4	8.43717	8.0402	8.69227	8.61232	8.4563	8.61561	355.978	0.15968	0.29519	0.564429	0.529898
ANAPC7	ANAPC7	56317	APC7|AW545589	anaphase promoting complex subunit 7	6.09548	6.28888	5.94744	6.05433	5.57819	6.34533	66.3308	-0.247965	0.298895	0.568981	0.524482
KCNK13	KCNK13	217826	BB085247|F730021E22Rik|Gm1570|Gm1685	potassium channel_ subfamily K_ member 13	6.88136	6.59144	7.45523	7.14179	7.43801	7.18626	138.686	0.215506	0.299982	0.568981	0.522904
ADCY5	ADCY5	224129	AW121902|Ac5	adenylate cyclase 5	9.51595	9.06849	9.54921	9.67231	9.66408	9.61889	731.554	0.253336	0.300617	0.568981	0.521986
GNB1	GNB1	14688	AA409223|C77571|Gnb-1	guanine nucleotide binding protein (G protein)_ beta 1	12.5915	12.4296	12.531	12.4476	12.452	12.4657	5737.57	-0.0634458	0.300841	0.568981	0.521664
GSK3B	GSK3B	56637	7330414F15Rik|8430431H08Rik|C86142|GSK-3|GSK-3beta|GSK3	glycogen synthase kinase 3 beta	10.7383	10.6812	10.9959	10.8466	10.9552	10.972	1864.87	0.116711	0.30264	0.570101	0.519073
SYN1	SYN1	20964	Syn-1|Syn1-S	synapsin I	11.9327	11.7032	11.8588	11.7121	11.7793	11.7697	3547.66	-0.0798546	0.30381	0.570101	0.517397
LAMP2	LAMP2	16784	CD107b|LGP-B|Lamp II|Lamp-2|Lamp-2a|Lamp-2b|Lamp-2c|Mac3	lysosomal-associated membrane protein 2	11.3616	11.1452	11.4038	11.4866	11.4078	11.2643	2601.08	0.0806064	0.30389	0.570101	0.517283
LSR	LSR	54135	ILDR3|Lisch7	lipolysis stimulated lipoprotein receptor	7.43717	7.41907	7.64788	7.81514	7.64985	7.66408	194.757	0.186709	0.306861	0.573476	0.513058
YWHAG	YWHAG	22628	14-3-3gamma|D7Bwg1348e	tyrosine 3-monooxygenase/tryptophan 5-monooxygenase activation protein_ gamma polypeptide	13.1554	12.711	13.0772	12.8846	12.9374	12.7642	7758.9	-0.120173	0.307337	0.573476	0.512385
UBE4B	UBE4B	63958	4930551I19Rik|4933406G05Rik|AU014668|D4Bwg0973e|UFD2|UFD2a|Ufd2p|mKIAA0684	ubiquitination factor E4B	9.52521	9.58493	9.7564	9.72832	9.74067	9.6593	812.265	0.0804401	0.310252	0.576191	0.508285
PGK1	PGK1	18655	Pgk-1	phosphoglycerate kinase 1	13.6721	13.2961	13.534	13.4217	13.4373	13.3595	11217.6	-0.0952297	0.311169	0.576191	0.507003
IL34	IL34	76527	2010004A03Rik|AI593503	interleukin 34	8.16231	7.44088	7.98086	8.03415	7.45266	7.69551	221.997	-0.181838	0.311275	0.576191	0.506855
PPP2CA	PPP2CA	19052	PP2A|R75353	protein phosphatase 2 (formerly 2A)_ catalytic subunit_ alpha isoform	12.9222	12.8722	12.9609	12.8255	12.9043	12.9198	7647.76	-0.0361342	0.312637	0.577176	0.50496
GABRA3	GABRA3	14396	Gabra-3	gamma-aminobutyric acid (GABA) A receptor_ subunit alpha 3	10.1399	9.41724	9.93612	10.0291	9.39695	9.51525	854.587	-0.197801	0.31393	0.577255	0.503167
VDAC3	VDAC3	22335	-	voltage-dependent anion channel 3	12.3645	12.217	12.3179	12.2262	12.2359	12.2923	4958.3	-0.0496786	0.314632	0.577255	0.502197
ANAPC1	ANAPC1	17222	2610021O03Rik|AI047775|AI853536|AW547281|Apc1|Mcpr|tsg24	anaphase promoting complex subunit 1	9.9275	10.0294	9.88849	9.80177	9.92396	9.94736	968.598	-0.0646351	0.315168	0.577255	0.501458
HSPA1A/B	HSPA1A/B	NA	NA	NA	5.79209	5.11895	6.07672	5.52826	5.93182	5.36109	49.6879	-0.27208	0.318567	0.57972	0.496799
ARNTL	ARNTL	11865	Arnt3|BMAL1b|Bmal1|MOP3|bHLHe5|bmal1b'	aryl hydrocarbon receptor nuclear translocator-like	7.93794	8.49746	7.98636	7.95049	8.04247	8.13215	272.695	-0.149693	0.318697	0.57972	0.496623
CCL12	CCL12	20293	MCP-5|Scya12	chemokine (C-C motif) ligand 12	5.82246	5.41173	5.92472	6.16981	6.14523	5.72017	58.3106	0.233364	0.319013	0.57972	0.496192
NRCAM	NRCAM	319504	Bravo|C030017F07Rik|C130076O07Rik|mKIAA0343	neuronal cell adhesion molecule	10.6866	10.507	10.6634	10.5364	10.6145	10.5232	1539.77	-0.0656287	0.320343	0.580202	0.494385
OLFM3	OLFM3	229759	B230206G02Rik	olfactomedin 3	10.7502	11.364	10.9175	10.7307	10.8847	11.0298	1972.99	-0.151415	0.321309	0.580202	0.493077
IGFBP5	IGFBP5	16011	AI256729|AW208790|IGFBP-5|IGFBP-5P	insulin-like growth factor binding protein 5	9.11094	9.11217	9.11486	9.15353	8.94742	8.89823	532.336	-0.127706	0.321779	0.580202	0.492443
CYBB	CYBB	13058	C88302|CGD91-phox|Cgd|Cyd|Nox2|gp91-1|gp91phox	cytochrome b-245_ beta polypeptide	4.14439	4.75122	4.99183	6.05433	5.43801	4.83753	32.8135	1	0.325006	0.584507	0.488109
KCND1	KCND1	16506	1110037K09Rik|Kca2-1|Kv4.1|Shal|Shal1|mShal1	potassium voltage-gated channel_ Shal-related family_ member 1	5.28189	5.46945	6.11737	5.95049	6.09009	5.79173	55.0817	0.247158	0.326708	0.586054	0.48584
IFNAR1	IFNAR1	15975	CD118|Ifar|Ifnar|Ifrc|Infar	interferon (alpha and beta) receptor 1	9.27092	9.23165	9.5154	9.32735	9.49749	9.49753	670.947	0.0935074	0.328495	0.586094	0.483471
C3	C3	12266	AI255234|ASP|HSE-MSF|Plp	complement component 3	6.04486	5.15458	6.15689	7.69818	5.7775	5.88192	69.5023	0.954196	0.329021	0.586094	0.482776
SPP1	SPP1	20750	2AR|Apl-1|BNSP|BSPI|Bsp|ETA-1|Eta|OP|Opn|Opnl|Ric|Spp-1	secreted phosphoprotein 1	11.5136	10.6291	11.3451	11.4566	11.689	11.4805	2614.53	0.334791	0.329257	0.586094	0.482465
BECN1	BECN1	56208	4921513J16Rik|5430417M23Rik|Atg6	beclin 1_ autophagy related	9.12014	9.04969	9.24436	9.08653	9.06171	9.07354	551.033	-0.0772601	0.330334	0.586512	0.481047
GPRASP1	GPRASP1	67298	2210415K24Rik|3110031O14Rik|C87852|GASP|GASP1	G protein-coupled receptor associated sorting protein 1	11.8309	11.3778	11.704	11.5582	11.5237	11.4917	3063.66	-0.115451	0.331595	0.587253	0.479392
PSMC2	PSMC2	19181	-	proteasome (prosome_ macropain) 26S subunit_ ATPase 2	11.4249	11.1324	11.196	11.175	11.1775	11.1532	2368.63	-0.085469	0.334996	0.590446	0.474961
TRIM35	TRIM35	66854	0710005M05Rik|A430106H13Rik|AW046487|HLS5|Mair|NC8|mKIAA1098	tripartite motif-containing 35	8.29278	8.23997	8.39452	8.42743	8.4045	8.41873	329.239	0.0919176	0.335095	0.590446	0.474832
SUMO1	SUMO1	22218	GMP1|PIC1|SENTRIN|SMT3|SMT3H3|SMTP3|SUMO-1|Smt3C|Ubl1	small ubiquitin-like modifier 1	11.0172	10.9108	10.9311	10.8595	10.8894	10.95	1946.06	-0.05691	0.337493	0.593169	0.471735
IMMT	IMMT	76614	1700082C19Rik|D830041H16Rik|HMP|P87|P87/89|P89	inner membrane protein_ mitochondrial	11.2241	11.0991	11.1538	11.1264	11.1384	11.1026	2257.84	-0.0394969	0.340607	0.597134	0.467747
TMEM88B	TMEM88B	320587	A230069A22Rik	transmembrane protein 88B	4.04486	3.96695	3.7548	4.69176	4.91076	4.08546	18.9277	1	0.342363	0.598705	0.465513
HACD3	HACD3	57874	4930523M17Rik|AW742319|B-ind1|Hcad3|Hspc121|Ptplad1	3-hydroxyacyl-CoA dehydratase 3	10.6277	10.3127	10.471	10.4236	10.4371	10.3473	1385.85	-0.0729093	0.344671	0.60123	0.462595
HACD2	HACD2	70757	6330408J20Rik|AI255777|AI481689|Hcad2|Ptplb	3-hydroxyacyl-CoA dehydratase 2	9.22049	8.78854	9.17144	9.41188	9.13845	9.03965	559.662	0.127906	0.347186	0.604103	0.459438
ADRB1	ADRB1	11554	Adrb-1|beta-AR	adrenergic receptor_ beta 1	6.42732	6.27276	6.80542	6.5709	6.28273	6.37669	87.7892	-0.2069	0.352664	0.610048	0.452639
AMIGO1	AMIGO1	229715	Amigo|ali2	adhesion molecule with Ig like domain 1	10.0924	10.0306	10.1422	9.96389	10.0413	10.1322	1072.74	-0.0489838	0.353186	0.610048	0.451997
TIMP2	TIMP2	21858	D11Bwg1104e|Timp-2	tissue inhibitor of metalloproteinase 2	11.8093	11.055	11.7776	11.9985	11.6747	11.5832	3212.97	0.175387	0.353232	0.610048	0.451941
PRKAR1A	PRKAR1A	19084	1300018C22Rik|RIalpha|Tse-1|Tse1	protein kinase_ cAMP dependent regulatory_ type I_ alpha	12.8628	12.6707	12.9581	12.854	12.9235	12.8981	7440.46	0.0605601	0.354161	0.610138	0.4508
RLIM	RLIM	19820	AL022832|AW743871|Ha1r|Rlim1|Rnf12	ring finger protein_ LIM domain interacting	10.3342	10.1807	10.2466	10.2703	10.336	10.2867	1239.69	0.0391437	0.35547	0.610284	0.449197
P2RY6	P2RY6	233571	2010204J23Rik|P2Y6	pyrimidinergic receptor P2Y_ G-protein coupled_ 6	4.32496	4.32059	3.7548	4.97187	4.68128	4.48139	21.4437	0.604071	0.357012	0.610284	0.447317
PNOC	PNOC	18155	N/OFQ|Npnc1|OFQ/N	prepronociceptin	5.1917	4.25645	5.23284	5.61232	5.40826	5.04698	34.8905	0.352672	0.357267	0.610284	0.447007
CD34	CD34	12490	AU040960	CD34 antigen	8.90639	8.67661	8.88408	9.16517	8.96285	8.78297	476.504	0.144184	0.357753	0.610284	0.446417
S100B	S100B	20203	AI850290|Bpb	S100 protein_ beta polypeptide_ neural	12.5843	12.4474	12.5211	12.4359	12.5148	12.3774	5713.46	-0.0761585	0.359323	0.610718	0.444515
FGF2	FGF2	14173	Fgf-2|Fgfb|bFGF	fibroblast growth factor 2	4.40743	3.96695	4.19537	5.24195	4.7775	4.29696	22.3318	0.725825	0.359762	0.610718	0.443984
THY1	THY1	21838	CD90|T25|Thy-1|Thy-1.2|Thy1.1|Thy1.2	thymus cell antigen 1_ theta	12.6977	12.1756	12.5178	12.3579	12.408	12.2918	5435.24	-0.112491	0.360984	0.611302	0.442512
ASS1	ASS1	11898	AA408052|ASS|Ass-1|fold	argininosuccinate synthetase 1	9.0767	7.97195	8.84226	8.45805	8.54098	8.5345	380.233	-0.213558	0.362185	0.611847	0.441069
SCOC	SCOC	56367	0610011C06Rik|2810002J11Rik|AA415030|SCOCO	short coiled-coil protein	12.3745	12.0532	12.2198	12.1666	12.1444	12.1055	4631.72	-0.0785299	0.364366	0.613361	0.438462
ABCG2	ABCG2	26357	ABC15|ABCP|AI428558|BCRP|Bcrp1|MXR|MXR1	ATP-binding cassette_ sub-family G (WHITE)_ member 2	8.41741	7.9819	8.10226	8.39616	8.27038	8.29696	303.211	0.139957	0.364844	0.613361	0.437893
ATP6V1E1	ATP6V1E1	11973	2410029D23Rik|Atp6e|Atp6e2|Atp6v1e|D6Ertd385e|E2|P31|Vma4	ATPase_ H+ transporting_ lysosomal V1 subunit E1	11.989	11.8584	12.0395	11.9659	12.0614	12.05	4079.14	0.0620819	0.368891	0.618016	0.433102
RHOB	RHOB	11852	AA017882|Arh6|Arhb	ras homolog gene family_ member B	8.27092	8.13687	8.43528	8.63929	8.48151	8.18626	328.183	0.138902	0.369389	0.618016	0.432516
SPARC	SPARC	20692	BM-40|ON	secreted acidic cysteine rich glycoprotein	13.2368	12.9189	13.2805	13.3692	13.3547	13.1541	9535.03	0.141296	0.372361	0.620341	0.429036
SQSTM1	SQSTM1	18412	A170|OSF-6|Osi|STAP|STONE14|p62	sequestosome 1	12.2105	11.8778	12.0774	11.9916	12.0294	11.9552	4163.69	-0.0648371	0.372561	0.620341	0.428803
FCGRT	FCGRT	14132	FcRn	Fc receptor_ IgG_ alpha chain transporter	8.13837	8.25235	8.38623	8.41968	8.34294	8.37281	319.291	0.103305	0.373492	0.620406	0.427719
BTRC	BTRC	12234	Beta-Trcp1|E3RS-IkappaB|E3RSIkappaB|FWD1|Fbw1a|HOS|Slimb|b-TrCP|beta-TrCP	beta-transducin repeat containing protein	9.91169	9.77716	9.98224	9.79579	9.89073	9.85851	935.346	-0.0494161	0.374711	0.62095	0.426303
PDHB	PDHB	68263	2610103L06Rik|AL024199|C81408	pyruvate dehydrogenase (lipoamide) beta	11.6142	11.453	11.5877	11.4021	11.5315	11.5595	2946.23	-0.0562663	0.376904	0.622566	0.423769
EIF2B5	EIF2B5	224045	C81315	eukaryotic translation initiation factor 2B_ subunit 5 epsilon	9.42238	9.40435	9.45919	9.4656	9.51679	9.51525	706.197	0.0627196	0.377475	0.622566	0.423111
GRK3	GRK3	320129	4833444A01Rik|AI851927|AW551196|Adrbk-2|Bark-2|GRK3|Adrbk2	adrenergic receptor kinase_ beta 2	9.17708	9.30085	9.11737	9.03922	9.14297	9.2277	575.045	-0.0739739	0.38274	0.629757	0.417096
BHLHE41	BHLHE41	79362	6430520M22Rik|Bhlhb2l|Bhlhb3|DEC2|Sharp1	basic helix-loop-helix family_ member e41	9.45909	9.04495	9.28729	9.16053	9.25375	9.06875	593.208	-0.123523	0.386198	0.633948	0.41319
GLRB	GLRB	14658	AI853901|Glyrb|spa|spastic	glycine receptor_ beta subunit	12.9418	12.6496	12.807	12.7167	12.7658	12.7329	6979.78	-0.0619654	0.389952	0.637336	0.408989
RASGRP1	RASGRP1	19419	Rasgrp	RAS guanyl releasing protein 1	9.00899	9.22329	8.90744	8.67882	9.0473	9.08308	508.988	-0.1254	0.390138	0.637336	0.408781
TRIM37	TRIM37	68729	1110032A10Rik|2810004E07Rik|AI848587|AU043018|MUL|TEF3|mKIAA0898	tripartite motif-containing 37	11.669	11.5326	11.73	11.6621	11.7581	11.795	3306.59	0.0929519	0.391009	0.637336	0.407813
PCCA	PCCA	110821	C79630	propionyl-Coenzyme A carboxylase_ alpha polypeptide	10.2626	10.6597	10.522	10.489	10.5124	10.7564	1482.36	0.101103	0.396456	0.643417	0.401805
ATP2B2	ATP2B2	11941	D6Abb2e|Gena300|PMCA2|Tmy|dfw|jog|wms|wri	ATPase_ Ca++ transporting_ plasma membrane 2	12.6418	12.899	12.8962	12.5718	12.6927	12.8004	6890.15	-0.127133	0.396989	0.643417	0.401222
SNAP25	SNAP25	20614	Bdr|GENA70|SNAP-25|SUP|sp	synaptosomal-associated protein 25	14.3743	14.4729	14.4558	14.2277	14.3829	14.3683	21325.9	-0.107378	0.397833	0.643417	0.400299
SERPINI1	SERPINI1	20713	AI837402|Ns|PI-12|PI12|Spi17	serine (or cysteine) peptidase inhibitor_ clade I_ member 1	11.4663	11.4979	11.4567	11.2906	11.4806	11.4773	2787.81	-0.0599728	0.398702	0.643417	0.399352
NDUFA10	NDUFA10	67273	2900053E13Rik	NADH dehydrogenase (ubiquinone) 1 alpha subcomplex 10	11.5252	11.3782	11.6168	11.5051	11.5911	11.5794	2962.56	0.0498527	0.399362	0.643417	0.398633
CLDN5	CLDN5	12741	AI854493|MBEC1|Tmvcf	claudin 5	10.1278	10.1369	10.4343	10.3489	10.2735	10.396	1248.7	0.102393	0.401718	0.645718	0.396079
GRB2	GRB2	14784	AA408164|Ash	growth factor receptor bound protein 2	10.2219	10.4044	10.5059	10.3346	10.5159	10.6336	1385.35	0.113654	0.40578	0.650745	0.391709
MYORG	MYORG	NA	NA	NA	7.93794	7.75703	8.38623	7.95587	8.27863	8.38443	277.566	0.148053	0.411952	0.658446	0.385154
GLA	GLA	11605	Ags	galactosidase_ alpha	8.1917	7.72184	8.01353	7.83277	7.92133	7.94082	245.061	-0.121065	0.413068	0.658446	0.383979
TMEM119	TMEM119	231633	AW208946|BC025600|obif	transmembrane protein 119	4.62982	5.11895	4.40687	4.8844	5.07123	5.32938	29.9976	0.258312	0.413421	0.658446	0.383608
DCLK1	DCLK1	13175	1700113D08Rik|2810480F11Rik|AI836758|Click-I|Cpg16|Dcamkl1|Dcl|Dclk|mKIAA0369	doublecortin-like kinase 1	10.4747	10.6132	10.6981	10.4495	10.5315	10.5629	1504.43	-0.0856207	0.416174	0.660139	0.380725
GPM6A	GPM6A	234267	Gpm6|M6A	glycoprotein m6a	13.9467	14.3491	14.0097	13.8868	14.0137	14.1444	17060.9	-0.087296	0.416544	0.660139	0.380339
NLK	NLK	18099	AI194375	nemo like kinase	7.99905	8.21488	8.34832	8.13707	8.09009	8.08546	283.226	-0.110601	0.418231	0.660139	0.378584
CASP3	CASP3	12367	A830040C14Rik|AC-3|Apopain|CASP-3|CC3|CPP-32|CPP32|Caspase-3|Lice|SCA-1|Yama|mldy	caspase 3	6.95175	7.53173	7.46314	7.51376	7.32315	7.59242	168.428	0.133354	0.418277	0.660139	0.378536
NOS1AP	NOS1AP	70729	6330408P19Rik|Capon	nitric oxide synthase 1 (neuronal) adaptor protein	8.40743	8.2687	8.38207	8.18818	8.16315	8.45592	317.565	-0.106623	0.419832	0.661093	0.376924
TRIM45	TRIM45	229644	4921530N01Rik	tripartite motif-containing 45	6.30359	6.41173	6.5173	6.71729	6.57819	6.45224	90.3043	0.113187	0.421763	0.661655	0.374932
MAD2L1	MAD2L1	56150	AA673185|MAD2	MAD2 mitotic arrest deficient-like 1	5.59505	5.11895	5.56215	5.74238	5.18085	5.22985	42.3671	-0.248821	0.423146	0.661655	0.37351
CACNB2	CACNB2	12296	AW060387|CAB2|Cavbeta2|Cchb2	calcium channel_ voltage-dependent_ beta 2 subunit	8.51827	8.80825	8.5913	8.37224	8.50629	8.79463	387.62	-0.100442	0.424549	0.661655	0.372072
SMAD3	SMAD3	17127	AU022421|Madh3	SMAD family member 3	7.25987	7.50438	7.32248	7.35201	7.06171	7.42999	159.979	-0.127754	0.425658	0.661655	0.37094
NSF	NSF	18195	AI316878|AU020090|AU067812|SKD2	N-ethylmaleimide sensitive fusion protein	13.5832	13.2565	13.4999	13.385	13.3982	13.3445	10893.7	-0.0712485	0.426558	0.661655	0.370022
CTTNBP2NL	CTTNBP2NL	80281	AA552995|AA589392|AU018624|BC003236|mKIAA1433	CTTNBP2 N-terminal like	6.42732	6.35161	6.76762	6.69176	6.42321	6.2638	89.7322	-0.152117	0.427801	0.661655	0.368758
IIGP1	IIGP1	60440	2900074L10Rik|AI046432|AW111922|Ifgga1|Iigp|Irga6	interferon inducible GTPase 1	6.40743	5.81939	6.13726	6.22425	6.01312	5.92499	68.0132	-0.194912	0.428118	0.661655	0.368436
IP6K2	IP6K2	76500	1500005N04Rik|AW050208|Ihpk2	inositol hexaphosphate kinase 2	9.21764	9.52664	9.63918	9.42937	9.59809	9.72627	735.645	0.116532	0.429287	0.661655	0.367253
ARL6IP5	ARL6IP5	65106	5930404D22Rik|AV001879|Aip-5|Gtrap3-18|addiscin	ADP-ribosylation factor-like 6 interacting protein 5	10.9974	11.178	11.1465	11.089	11.2231	11.3112	2284.3	0.0982155	0.429387	0.661655	0.367151
ORC5	ORC5	26429	AL033327|MmORC5|Orc5l	origin recognition complex_ subunit 5	8.60819	8.48002	8.50586	8.59865	8.55462	8.63519	378.396	0.0502642	0.429695	0.661655	0.36684
TRIM68	TRIM68	101700	AI894158|F730114J12Rik|Rnf137|SS-56	tripartite motif-containing 68	5.28189	4.49746	4.99183	5.09386	5.21562	4.48139	30.4213	-0.29956	0.431031	0.662246	0.365492
PTGS2	PTGS2	19225	COX2|Cox-2|PES-2|PGHS-2|PHS II|PHS-2|Pghs2|TIS10|gripghs	prostaglandin-endoperoxide synthase 2	3.93794	3.60438	5.0349	4.8386	4.34686	3.83753	19.2489	-0.415037	0.433271	0.664221	0.363241
EGR1	EGR1	13653	A530045N19Rik|ETR103|Egr-1|Krox-1|Krox-24|Krox24|NGF1-A|NGFI-A|NGFIA|TIS8|Zenk|Zfp-6|Zif268|egr	early growth response 1	8.83741	8.96695	8.82702	8.61232	8.71204	8.95127	451.267	-0.130947	0.437023	0.666721	0.359496
EXTL2	EXTL2	58193	3000001D04Rik|AW146439	exostoses (multiple)-like 2	10.8272	10.9991	10.9836	10.9745	11.0883	11.0397	2027.38	0.0949224	0.437745	0.666721	0.358779
HTR5A	HTR5A	15563	Htr5	5-hydroxytryptamine (serotonin) receptor 5A	5.99239	5.72776	6.26937	6.15119	6.26624	6.31326	69.5527	0.172837	0.437775	0.666721	0.358749
NUAK1	NUAK1	77976	AU014801|AW494241|B230104P22Rik|Omphk1	NUAK family_ SNF1-like kinase_ 1	8.04486	8.16335	7.90164	7.78527	8.13618	7.94082	255.176	-0.112864	0.442467	0.671285	0.354119
MS4A4A	MS4A4A	666907	EG666907	membrane-spanning 4-domains_ subfamily A_ member 4A	4.04486	2.79702	3.94744	4.69176	4.21562	4.00746	15.4624	0.691878	0.442701	0.671285	0.353889
CUX2	CUX2	13048	1700051K22Rik|Cutl2|Cux-2|ENSMUSG00000072641	cut-like homeobox 2	8.53212	8.39694	8.4433	8.45046	8.44535	8.29696	344.3	-0.0811233	0.446584	0.675042	0.350097
VIM	VIM	22352	-	vimentin	10.7142	11.0859	10.8633	11.424	10.7029	10.8529	1965.33	0.129942	0.447689	0.675042	0.349024
IFIT1	IFIT1	15957	ISG56|Ifi56|P56	interferon-induced protein with tetratricopeptide repeats 1	6.16824	5.81939	6.3737	6.31067	6.61772	6.28047	76.7289	0.226915	0.448088	0.675042	0.348637
PRKCZ	PRKCZ	18762	AI098070|C80388|Pkcz|R74924|aPKCzeta|nPKC-zeta|zetaPKC	protein kinase C_ zeta	9.48543	9.79984	9.80853	9.69497	9.93704	9.86405	870.064	0.124414	0.449872	0.676265	0.346911
ITGAM	ITGAM	16409	CD11b/CD18|CR3|CR3A|Cd11b|F730045J24Rik|Ly-40|MAC1|Mac-1|Mac-1a	integrin alpha M	7.18001	6.78571	7.21423	7.54974	7.24115	6.92499	141.957	0.14214	0.454987	0.682481	0.342001
SYNGR1	SYNGR1	20972	R75468|Syngr1b|p29	synaptogyrin 1	10.5639	10.7054	10.8855	10.7563	10.8526	10.8481	1744.55	0.0976426	0.456823	0.68376	0.340252
IGTP	IGTP	16145	AW558444|Irgm3	interferon gamma induced GTPase	6.07039	5.92631	5.94744	6.22425	6.53755	5.88192	68.4974	0.200465	0.457901	0.683904	0.339228
GOT1	GOT1	14718	AI789014|Got-1|cAspAT|cCAT	glutamic-oxaloacetic transaminase 1_ soluble	12.7137	12.4761	12.8402	12.6307	12.8203	12.8017	6717.83	0.0734247	0.462265	0.688943	0.335109
ETV5	ETV5	104156	1110005E01Rik|8430401F14Rik|ERM	ets variant 5	9.01886	9.18719	9.30499	9.18361	9.39505	9.27632	599.523	0.105747	0.46344	0.688986	0.334006
TUSC3	TUSC3	80286	AU022242|BC003311|N33	tumor suppressor candidate 3	9.99239	9.57838	9.88555	10.0033	9.80487	9.91702	931.616	0.0842502	0.464274	0.688986	0.333226
NRG1	NRG1	211323	6030402G23Rik|ARIA|D230005F13Rik|GGF|GGFII|HRG|HRGalpha|Hgl|NDF|SMDF	neuregulin 1	9.24312	8.40435	9.15201	9.27027	9.14071	8.92234	519.916	0.130949	0.465352	0.689117	0.332219
STAT2	STAT2	20847	1600010G07Rik|AW496480	signal transducer and activator of transcription 2	7.91698	8.6643	8.40277	8.12758	8.37019	8.31326	314.994	-0.109704	0.47131	0.69539	0.326694
TRIM26	TRIM26	22670	AI462198|Zfp173|Zfp1736	tripartite motif-containing 26	8.33026	8.31272	8.39452	8.46183	8.54098	8.37669	338.458	0.0982631	0.472189	0.69539	0.325884
ACAT1	ACAT1	110446	6330585C21Rik|Acat	acetyl-Coenzyme A acetyltransferase 1	10.8206	10.6979	10.8224	10.747	10.7643	10.7542	1743.46	-0.0289023	0.473272	0.69539	0.324889
GAS7	GAS7	14457	AW124766|B230343A10Rik|Gas7-cb	growth arrest specific 7	10.9509	11.6252	10.9319	10.8914	11.1259	11.2469	2239.09	-0.114541	0.473629	0.69539	0.324562
FLT1	FLT1	14254	AI323757|Flt-1|VEGFR-1|VEGFR1|sFlt1	FMS-like tyrosine kinase 1	7.90993	7.86849	8.34404	8.1084	8.21132	8.24267	277.077	0.113458	0.474584	0.69539	0.323687
GRN	GRN	14824	Pgrn|epithelin	granulin	9.07985	9.08934	9.26259	9.34793	9.16092	9.11133	578.161	0.0527024	0.47905	0.699491	0.31962
PSMD10	PSMD10	53380	AW554874	proteasome (prosome_ macropain) 26S subunit_ non-ATPase_ 10	8.39232	8.23581	8.43929	8.44282	8.48508	8.35323	335.793	0.0540065	0.479392	0.699491	0.319309
MTMR4	MTMR4	170749	AA596759|ESTM44|FYVE-DSP2|ZFYVE11|mKIAA0647	myotubularin related protein 4	9.29278	9.0402	9.43528	9.14415	9.22204	9.23199	599.552	-0.0685434	0.483357	0.702242	0.315732
CNTNAP1	CNTNAP1	53321	AI841080|Caspr|NCP1|Nrxn4|p190|shm	contactin associated protein-like 1	10.2333	10.48	10.5078	10.3783	10.5461	10.6417	1412.97	0.110465	0.484409	0.702242	0.314787
SYBU	SYBU	319613	Golsyn	syntabulin (syntaxin-interacting)	8.64264	8.81104	8.61987	8.39616	8.60794	8.83188	402.149	-0.0973907	0.484975	0.702242	0.314281
AGMO	AGMO	319660	A530016O06Rik|AI790538|Tmem195	alkylglycerol monooxygenase	7.42732	7.17206	7.52487	7.69818	7.17203	7.65771	173.89	0.107113	0.485314	0.702242	0.313977
SCN1A	SCN1A	20265	B230332M13|Nav1.1	sodium channel_ voltage-gated_ type I_ alpha	11.5923	11.184	11.4803	11.2949	11.3192	11.395	2660.7	-0.0851651	0.489132	0.703802	0.310574
C9ORF72	C9ORF72	NA	NA	NA	9.04163	8.72776	9.0402	8.9451	9.14297	8.96681	504.046	0.0706916	0.489386	0.703802	0.310349
MKRN1	MKRN1	54484	RFP	makorin_ ring finger protein_ 1	10.7092	10.7671	10.8147	10.726	10.6664	10.7556	1710.08	-0.0516599	0.489687	0.703802	0.310081
FCGR4	FCGR4	246256	4833442P21Rik|CD16-2|FcgRIV|FcgammaRIV|Fcgr3a|Fcrl3	Fc receptor_ IgG_ low affinity IV	3.2375	3.60438	4.19537	4.27672	4.40826	3.83753	15.2066	0.540568	0.492093	0.703802	0.307953
TH	TH	21823	-	tyrosine hydroxylase	6.38725	5.92631	6.54735	6.71729	7.1087	6.42249	91.6608	0.464467	0.492103	0.703802	0.307944
CABLES1	CABLES1	63955	Cables|ik3-1	CDK5 and Abl enzyme substrate 1	8.39737	8.35544	8.50968	8.47686	8.53755	8.60571	357.162	0.105064	0.492459	0.703802	0.30763
GJD2	GJD2	14617	Gja9|connexin36|cx36	gap junction protein_ delta 2	7.99239	7.57181	7.90164	7.85019	8.0854	7.99235	238.684	0.134478	0.493959	0.704499	0.306309
CAMK4	CAMK4	12326	A430110E23Rik|AI666733|CaMKIV|CaMKIV/Gr|D18Bwg0362e	calcium/calmodulin-dependent protein kinase IV	10.5344	11.4677	10.867	10.5462	10.8847	11.0759	1905.55	-0.161541	0.495282	0.704941	0.305148
HECTD1	HECTD1	207304	A630086P08Rik|AI844876|b2b327Clo|opm	HECT domain containing 1	9.95175	10.0089	10.1906	10.0531	10.1373	10.2093	1091.3	0.0778186	0.499164	0.707956	0.301756
HSPA9	HSPA9	15526	74kDa|Csa|Grp75|Hsc74|Hsp74|Hsp74a|Hspa9a|Mortalin|Mot-2|Mot2|Mthsp70|Pbp74	heat shock protein 9	11.9187	11.8918	12.0075	11.9274	11.9721	12.0056	3967.03	0.0275437	0.499649	0.707956	0.301335
GRIN2A	GRIN2A	14811	GluN2A|NMDAR2A|NR2A	glutamate receptor_ ionotropic_ NMDA2A (epsilon 1)	7.13232	7.51127	7.63394	7.56388	7.58485	7.7384	184.496	0.165692	0.500451	0.707956	0.300638
ICAM2	ICAM2	15896	CD102|Icam-2|Ly-60	intercellular adhesion molecule 2	6.40743	6.33618	6.5173	6.37626	6.78908	6.61889	90.9828	0.115851	0.504658	0.712458	0.297003
ATP6V1G2	ATP6V1G2	66237	1500002D01Rik|Atp6g2|NG38|VAG2	ATPase_ H+ transporting_ lysosomal V1 subunit G2	11.1705	11.0252	11.2581	11.043	11.1709	11.0663	2229.24	-0.0610242	0.507512	0.713841	0.294554
NKIRAS1	NKIRAS1	69721	2400004O09Rik|KBRAS1|kappaB-Ras1	NFKB inhibitor interacting Ras-like protein 1	10.6038	10.3631	10.6643	10.5926	10.6006	10.6197	1524.38	0.0569217	0.508435	0.713841	0.293764
PDHA1	PDHA1	18597	Pdha-1	pyruvate dehydrogenase E1 alpha 1	10.7071	10.5677	10.8085	10.7678	10.7948	10.6783	1687.56	0.0490685	0.508714	0.713841	0.293526
SLC17A6	SLC17A6	140919	2900073D12Rik|DNPI|VGLUT2	solute carrier family 17 (sodium-dependent inorganic phosphate cotransporter)_ member 6	10.2695	9.05441	9.87077	9.73927	9.57986	9.53276	817.138	-0.204957	0.510886	0.714035	0.291676
SPTAN1	SPTAN1	20740	2610027H02Rik|Spna-2|Spna2	spectrin alpha_ non-erythrocytic 1	12.4418	12.5433	12.6655	12.3418	12.4986	12.6183	5866.22	-0.0652085	0.510904	0.714035	0.29166
DLX1	DLX1	13390	Dlx|Dlx-1	distal-less homeobox 1	3.40743	1.79702	2.94744	3.79129	2.8233	3.42249	8.17657	-0.736966	0.5121	0.714271	0.290646
DLGAP1	DLGAP1	224997	4933422O14Rik|9630002F18|AI845682|AI848168|BB075781|D17Bwg0511e|GKAP/SAPAP|GKPA/SAPAP|Gkap|Sapap1|mKIAA4162	discs_ large (Drosophila) homolog-associated protein 1	8.89571	9.50611	9.44729	9.21308	9.46896	9.62869	657.102	0.13168	0.513403	0.714657	0.289542
GLS	GLS	216456	A330074B06Rik|AI195532|GA|GLS|Lga|Gls2	glutaminase 2 (liver_ mitochondrial)	11.7502	11.853	11.7496	11.5665	11.8415	11.7925	3465.57	-0.0527841	0.516701	0.717812	0.286761
IFNGR2	IFNGR2	15980	Ifgr2|Ifgt	interferon gamma receptor 2	9.15338	9.1167	9.26032	9.08162	9.18305	9.09492	567.443	-0.0697144	0.523566	0.725901	0.281028
MERTK	MERTK	17289	Eyk|Mer|Nyk|nmf12	c-mer proto-oncogene tyrosine kinase	6.83741	6.72776	6.7548	6.75477	6.88939	6.63195	108.836	-0.0839895	0.528713	0.731579	0.27678
CYP2U1	CYP2U1	71519	8430436A10Rik	cytochrome P450_ family 2_ subfamily u_ polypeptide 1	8.31432	8.34777	8.40687	8.24635	8.5272	8.52403	336.491	0.0591718	0.530199	0.73218	0.275561
PPT1	PPT1	19063	9530043G02Rik|AA960502|C77813|CLN1|D4Ertd184e|INCL|PPT	palmitoyl-protein thioesterase 1	10.5606	10.465	10.6617	10.678	10.612	10.5196	1533.72	0.0369028	0.532331	0.732248	0.273819
LAMP1	LAMP1	16783	AI196048|CD107a|Lamp-1	lysosomal-associated membrane protein 1	11.9853	11.7144	11.8243	11.8592	11.8522	11.6795	3613.43	-0.0462653	0.533791	0.732248	0.272629
CYFIP2	CYFIP2	76884	1500004I01Rik|6430511D02Rik|AA930218|AU022376|Pir121|mKIAA1168	cytoplasmic FMR1 interacting protein 2	12.3983	12.3944	12.471	12.2716	12.3731	12.4516	5379.75	-0.0571056	0.534411	0.732248	0.272125
CYSLTR1	CYSLTR1	58861	BB147369|CysLT1R|Cyslt1	cysteinyl leukotriene receptor 1	4.69693	3.70391	4.5913	4.63929	4.52374	3.64489	19.6984	-0.5025	0.534457	0.732248	0.272087
STXBP1	STXBP1	20910	AI317162|AI326233|MMS10-G|Ms10g|Munc-18a|Munc18-1|N-sec1|Rb-sec1|Sxtbp1|Unc18-1|Unc18h|nsec1	syntaxin binding protein 1	12.7289	12.7614	12.9299	12.7902	12.9243	12.8957	7323.8	0.0625671	0.537403	0.734837	0.2697
KCTD12	KCTD12	239217	AU046135|AW538430|Pfet1|Pfetin	potassium channel tetramerisation domain containing 12	6.09548	6.95689	7.0349	6.86168	7.11792	6.83753	112.783	0.152981	0.545717	0.744743	0.263033
THRB	THRB	21834	Nr1a2|T3R[b]|T3Rbeta|Thrb1|Thrb2|c-erbAbeta	thyroid hormone receptor beta	7.53212	7.27276	7.82396	7.9451	7.51679	7.54489	194.812	0.0934446	0.547956	0.746335	0.261254
P2RY1	P2RY1	18441	P2Y1	purinergic receptor P2Y_ G-protein coupled 1	8.0767	7.45523	8.05596	7.76092	7.68128	7.89823	226.19	-0.139832	0.551273	0.74803	0.258634
ISLR2	ISLR2	320563	B930052A04Rik|Linx|Mbu-3|mKIAA1465	immunoglobulin superfamily containing leucine-rich repeat 2	4.32496	4.25645	4.26937	4.63929	4.28273	4.59242	21.0275	-0.131508	0.55135	0.74803	0.258573
SYT13	SYT13	80976	5730409J20Rik|AI549909|mKIAA1427	synaptotagmin XIII	9.09548	9.22329	9.18106	8.9288	9.20051	9.15268	560.396	-0.0859091	0.55317	0.748074	0.257142
PIK3R1	PIK3R1	18708	PI3K|p50alpha|p55alpha|p85alpha	phosphatidylinositol 3-kinase_ regulatory subunit_ polypeptide 1 (p85 alpha)	10.7552	10.8366	10.7787	10.7385	10.8697	10.9063	1800.5	0.0448187	0.553532	0.748074	0.256857
CCR5	CCR5	12774	AM4-7|CD195|Cmkbr5	chemokine (C-C motif) receptor 5	5.93794	5.49746	5.99183	6.15119	6.1087	5.83753	60.5803	0.126377	0.555521	0.749308	0.255299
ERMN	ERMN	77767	A330104H05Rik|AI854460|ermin|mKIAA1189	ermin_ ERM-like protein	11.1474	10.4025	11.0683	11.1773	11.1202	10.6963	1958.23	0.101645	0.559715	0.753041	0.252033
ATP1A1	ATP1A1	11928	Atpa-1|BC010319	ATPase_ Na+/K+ transporting_ alpha 1 polypeptide	12.2592	12.9765	12.4764	12.3924	12.5263	12.5976	5947.52	-0.0961272	0.560453	0.753041	0.251461
TSPAN7	TSPAN7	21912	1200014P11Rik|A15|AI323365|Cd231|Mxs1|PE31|R74651|TALLA|Tm4sf2	tetraspanin 7	12.8269	12.9052	12.9688	12.8928	12.9313	13.0522	7801.51	0.0577563	0.564248	0.756282	0.24853
TANC2	TANC2	77097	3526402J09Rik|5730590C14Rik	tetratricopeptide repeat_ ankyrin repeat and coiled-coil containing 2	9.64689	8.89242	9.45523	9.37023	9.30308	9.20822	635.91	-0.0806355	0.565039	0.756282	0.247922
ULK1	ULK1	22241	AU041434|Unc51.1|mKIAA0722	unc-51 like kinase 1	8.43226	8.4588	8.7288	8.45426	8.64985	8.78882	384.133	0.0783498	0.57239	0.762623	0.242308
STAT1	STAT1	20846	2010005J02Rik|AA408197	signal transducer and activator of transcription 1	8.67629	8.69487	8.78979	8.66904	9.07123	8.72627	436.927	0.0886561	0.57243	0.762623	0.242278
MYO5A	MYO5A	17918	9630007J19Rik|AI413174|AI661011|Dbv|MVa|Myo5|MyoVA|Sev-1|d|d-120J|flail|flr	myosin VA	11.2846	11.1529	11.3821	11.2513	11.3271	11.4007	2521.02	0.0509226	0.573063	0.762623	0.241797
RTN4	RTN4	68585	1110020G17Rik|AA407876|AA409940|AA960376|ASY|C130026I10Rik|NOGO|NSP-CL|NgA|Nogo-A|Nogo-B|Nogo-C|mKIAA0886|mKIAA4153	reticulon 4	12.6217	12.3714	12.6326	12.59	12.613	12.5571	6056.74	0.0438661	0.574223	0.762708	0.24092
ATP6V1C1	ATP6V1C1	66335	1700025B18Rik|U13839	ATPase_ H+ transporting_ lysosomal V1 subunit C1	12.0668	11.8875	12.0108	11.9528	11.9638	11.9764	4029.46	-0.0256213	0.579213	0.767871	0.237162
CCNB1	CCNB1	268697	Ccnb1-rs1|Ccnb1-rs13|CycB1|Cycb-4|Cycb-5|Cycb1-rs1	cyclin B1	3.2375	3.79702	3.5324	3.79129	4.40826	4.29696	14.3592	0.807355	0.581125	0.768941	0.23573
SALL3	SALL3	20689	B130022O04Rik|Msal|Msal-1|Sal|Salt|Spalt	sal-like 3 (Drosophila)	6.01886	5.25645	6.19537	6.69176	5.8233	5.8599	62.8688	0.259759	0.585462	0.773209	0.232502
P2RY12	P2RY12	70839	2900079B22Rik|4921504D23Rik|P2Y12	purinergic receptor P2Y_ G-protein coupled 12	8.66376	8.30085	8.66512	8.77922	8.71204	8.38828	383.978	0.068039	0.59037	0.778215	0.228876
NOSTRIN	NOSTRIN	329416	Daip2|mDaIP2	nitric oxide synthase trafficker	5.99239	5.38199	5.87818	6.05433	6.12708	5.8599	58.9864	0.171112	0.592125	0.778413	0.227586
CHRM2	CHRM2	243764	AChR-M2|Chrm-2|M2	cholinergic receptor_ muscarinic 2_ cardiac	8.78439	7.9819	8.57315	8.58484	8.56813	8.59908	365.886	0.0870567	0.592757	0.778413	0.227123
PTPN1	PTPN1	19246	PTP-1B|PTP-HA2|PTP1B	protein tyrosine phosphatase_ non-receptor type 1	8.55038	8.63307	8.65825	8.72361	8.53411	8.52753	389.233	-0.0362512	0.596601	0.781985	0.224316
LGMN	LGMN	19141	AEP|AI746452|AU022324|Prsc1	legumain	12.0392	11.6366	11.8822	11.9685	11.9282	11.8066	3761	0.0469185	0.599841	0.784755	0.221964
ARG2	ARG2	11847	AII|AU022422	arginase type II	4.2375	3.70391	3.5324	4.13233	4.07123	4.42249	16.1857	0.378227	0.602543	0.78681	0.220012
GJB1	GJB1	14618	Cnx32|Cx32	gap junction protein_ beta 1	9.10169	8.55857	9.00814	9.12996	9.17424	8.65451	490.412	0.0852389	0.605281	0.788905	0.218043
BDNF	BDNF	12064	-	brain derived neurotrophic factor	8.21478	7.82493	8.1422	7.79729	8.19399	8.06153	263.037	-0.0706857	0.607771	0.79067	0.21626
AMIGO2	AMIGO2	105827	AI415330|AMIGO-2|AW208913|Ali1	adhesion molecule with Ig like domain 2	8.31965	8.20641	8.37789	7.92332	8.27038	8.34533	302.438	-0.138289	0.610945	0.793305	0.213998
GABRD	GABRD	14403	AI853201	gamma-aminobutyric acid (GABA) A receptor_ subunit delta	9.50194	10.5001	9.98361	9.63595	9.94613	10.1852	995.176	-0.120513	0.612898	0.793305	0.212612
GDPD2	GDPD2	71584	9130017L10Rik|Gde3|Obdpf	glycerophosphodiester phosphodiesterase domain containing 2	7.01886	5.52494	6.28729	6.67882	6.80058	6.36109	87.1401	0.174903	0.613216	0.793305	0.212387
FABP5	FABP5	16592	E-FABP|Fabpe|Klbp|PA-FABP|mal1	fatty acid binding protein 5_ epidermal	8.59065	7.73366	8.05596	8.25944	8.13618	7.85434	275.334	-0.105588	0.61492	0.794034	0.211181
INA	INA	226180	AV028420|NF-66|NF66	internexin neuronal intermediate filament protein_ alpha	12.2826	12.0821	12.387	12.2545	12.3622	12.3115	4973.33	0.0577013	0.616282	0.794319	0.21022
CD47	CD47	16423	9130415E20Rik|AA407862|AI848868|AW108519|B430305P08Rik|IAP|Itgp	CD47 antigen (Rh-related antigen_ integrin-associated signal transducer)	10.8513	11.1397	11.1763	10.9679	11.2081	11.1684	2172.69	0.0563738	0.624173	0.80166	0.204695
XK	XK	22439	1810038K19Rik|XRG1|Xkh	Kell blood group precursor (McLeod phenotype) homolog	8.39737	8.7942	8.50203	8.33973	8.60138	8.64166	373.784	-0.0555186	0.62488	0.80166	0.204203
APLP2	APLP2	11804	AI790698|APLP-2	amyloid beta (A4) precursor-like protein 2	13.3673	13.4932	13.4805	13.3585	13.4695	13.4516	11088.4	-0.0210824	0.625433	0.80166	0.203819
ATG12	ATG12	67526	4931423H11Rik|A330058M13Rik|Apg12l|Atg12l	autophagy related 12	9.77666	9.65966	9.77716	9.70618	9.77167	9.83471	863.672	0.0261928	0.636534	0.812595	0.196179
C1S1	C1S1	50908	AA959438|AI255193|AI327365|C1s|C1sa	complement component 1_ s subcomponent 1	2.55943	3.79702	4.40687	3.58484	4.28273	4.08546	13.7949	-0.447459	0.637192	0.812595	0.19573
PRKAG1	PRKAG1	19082	AA571379|BB036179|Prkaac	protein kinase_ AMP-activated_ gamma 1 non-catalytic subunit	10.5718	10.2829	10.4222	10.3743	10.3712	10.4522	1362.85	-0.0310829	0.637467	0.812595	0.195543
FGF13	FGF13	14168	Fhf2	fibroblast growth factor 13	9.86868	9.23581	9.70733	9.66248	9.6625	9.37863	768.502	-0.0635152	0.648525	0.824141	0.188073
ITGA7	ITGA7	16404	[a]7|alpha7	integrin alpha 7	6.01886	6.87384	6.88995	6.81514	6.83453	6.78005	104.117	0.11221	0.649994	0.824141	0.187091
CACNA2D1	CACNA2D1	12293	Ca(v)alpha2delta1|Cacna2|Cchl2a	calcium channel_ voltage-dependent_ alpha2/delta subunit 1	8.53671	8.1008	8.49433	8.54974	8.33505	8.48139	341.641	0.0626949	0.650077	0.824141	0.187035
GABRA5	GABRA5	110886	A230018I05Rik	gamma-aminobutyric acid (GABA) A receptor_ subunit alpha 5	9.05448	7.88449	8.74834	8.98507	8.23693	8.25116	368.812	-0.12497	0.651617	0.824591	0.186008
GNG2	GNG2	14702	-	guanine nucleotide binding protein (G protein)_ gamma 2	10.5436	10.2849	10.5649	10.4313	10.3969	10.4532	1394.75	-0.0420965	0.661973	0.832155	0.17916
CSNK2A1	CSNK2A1	12995	Csnk2a1-rs4	casein kinase 2_ alpha 1 polypeptide	11.0278	11.0046	11.113	11.0543	11.0647	11.0926	2134.24	0.0191957	0.663051	0.832155	0.178453
MAG	MAG	17136	Gma|siglec-4a	myelin-associated glycoprotein	10.6405	10.0126	10.3203	10.4119	10.438	9.96552	1259.06	-0.0658045	0.663077	0.832155	0.178436
ENTPD1	ENTPD1	12495	2610206B08Rik|AA408691|Cd39|NTPDase-1	ectonucleoside triphosphate diphosphohydrolase 1	7.08299	6.72776	7.02426	7.23313	7.11792	6.83753	128.349	0.0730715	0.663101	0.832155	0.17842
CNR1	CNR1	12801	CB-R|CB1|CB1R	cannabinoid receptor 1 (brain)	11.2798	12.0807	11.7123	11.3932	11.6518	11.8792	3249.89	-0.0747194	0.663572	0.832155	0.178112
GMPR2	GMPR2	105446	1810008P16Rik|5730544D12Rik|AA959850	guanosine monophosphate reductase 2	7.90993	7.85231	7.95867	7.99293	8.06171	7.86544	245.599	0.0418431	0.667692	0.835816	0.175424
TBK1	TBK1	56480	1200008B05Rik|AI462036|AW048562	TANK-binding kinase 1	8.33026	8.24823	8.33976	8.26378	8.41201	8.37281	321.307	0.0246641	0.669845	0.837005	0.174026
SEC23A	SEC23A	20334	Msec23|Sec23r	SEC23A (S. cerevisiae)	10.6969	10.4209	10.6821	10.5471	10.6952	10.6617	1570.85	0.0309033	0.672808	0.839202	0.172109
ITM2A	ITM2A	16431	AW108051|Bricd2a|E25|Itm2	integral membrane protein 2A	10.4149	10.2128	10.4523	10.5147	10.2714	10.4102	1332	0.0344767	0.67748	0.841504	0.169103
RASGRF1	RASGRF1	19417	AI844718|CDC25|CDC25Mm|Gnrp|Grf1|Grfbeta|P190-A|Ras-GRF1|p190|p190RhoGEF	RAS protein-specific guanine nucleotide-releasing factor 1	9.79401	9.21488	9.8377	9.50828	9.54781	9.62706	769.774	-0.0632395	0.678171	0.841504	0.168661
EOMES	EOMES	13813	C77258|TBR-2|Tbr2	eomesodermin homolog (Xenopus laevis)	6.80736	6.84142	7.25122	7.18818	7.98317	7.56545	154.643	0.648314	0.678281	0.841504	0.16859
NCAM1	NCAM1	17967	CD56|E-NCAM|NCAM-1|Ncam	neural cell adhesion molecule 1	11.612	11.5288	11.6952	11.6267	11.6933	11.6144	3165.88	0.0308944	0.682116	0.844756	0.166142
RET	RET	19713	PTC|RET51|RET9|c-Ret	ret proto-oncogene	8.40743	7.79702	8.30938	8.09872	8.1676	8.0421	281.51	-0.116609	0.683958	0.845532	0.164971
PLXDC2	PLXDC2	67448	1200007L24Rik|5430431D22Rik|AI646728|AU022916|AV231634|Tem7r	plexin domain containing 2	9.94486	9.58656	9.91898	9.92195	9.92528	9.75042	917.358	0.0426868	0.694304	0.856801	0.15845
MAP2K4	MAP2K4	26398	JNKK1|MEK4|MKK4|PRKMK4|Sek1|Serk1	mitogen-activated protein kinase kinase 4	10.7669	10.4552	10.8201	10.6934	10.7481	10.7102	1662.33	0.0329301	0.69782	0.8584	0.156256
SALL1	SALL1	58198	Msal-3	sal-like 1 (Drosophila)	8.29278	7.57181	8.16176	8.17442	8.06171	7.61889	252.516	-0.0980469	0.698067	0.8584	0.156103
STAMBPL1	STAMBPL1	76630	1700095N21Rik|8230401J17Rik|ALMalpha|AMSH-FP	STAM binding protein like 1	8.87412	8.49399	8.86033	8.59521	8.76288	8.79463	424.669	-0.0409664	0.704355	0.864304	0.152208
PRKCI	PRKCI	18759	2310021H13Rik|AI427505|PKClambda|Pkci|Pkcl|Prkcl|aPKClambda|mKIAA4165	protein kinase C_ iota	9.24032	9.26259	9.23515	9.06928	9.36052	9.25749	603.645	-0.0281247	0.705352	0.864304	0.151594
DAGLA	DAGLA	269060	Nsddr	diacylglycerol lipase_ alpha	9.61688	10.0697	9.82396	9.60036	9.8134	9.95517	899.662	-0.0548671	0.708055	0.865955	0.149933
NES	NES	18008	AA166324|C78523|ESTM46	nestin	6.74529	6.35161	6.67536	7.06431	6.07123	6.40739	93.8661	-0.102686	0.709188	0.865955	0.149239
CD163	CD163	93671	CD163v2|CD163v3	CD163 antigen	3.82246	3.70391	4.0349	4.46937	3.8233	4.00746	15.7459	-0.321928	0.712351	0.868295	0.147306
ANK	ANK	11732	Ankh|D15Ertd221e|ank|mKIAA1581|Ank	progressive ankylosis	11.4273	11.2585	11.4572	11.4566	11.4357	11.3349	2693.08	0.0258084	0.720012	0.871891	0.14266
HADH	HADH	15107	AA409008|AU019341|AW742602|HCDH|Hadhsc|Schad	hydroxyacyl-Coenzyme A dehydrogenase	8.53212	8.54186	8.52487	8.73303	8.5133	8.50642	377.046	0.0357421	0.720794	0.871891	0.142189
STAB1	STAB1	192187	FEEL-1|FELE-1|MFEEL-1|MS-1|STAB-1|mKIAA0246	stabilin 1	4.82246	5.00648	5.07672	5.43899	5.07123	5.19508	34.3402	0.125531	0.720834	0.871891	0.142165
RAPGEF2	RAPGEF2	76089	5830453M24Rik|CNRasGEF|Pdzgef1|RA-GEF-1|mKIAA0313|nRapGEP	Rap guanine nucleotide exchange factor (GEF) 2	8.23185	8.20641	8.50203	8.30226	8.34294	8.2596	316.819	-0.0336013	0.721071	0.871891	0.142022
DLX2	DLX2	13392	AW121999|Dlx-2|Tes-1	distal-less homeobox 2	3.2375	3.11895	3.11737	1.46937	2.99323	2.15946	6.42032	-0.415037	0.721974	0.871891	0.141478
RFX4	RFX4	71137	4933412G19Rik|NYD-sp10	regulatory factor X_ 4 (influences HLA class II expression)	7.65535	7.82493	7.94744	8.06431	7.52374	8.08546	230.753	0.0581919	0.722817	0.871891	0.140971
PRKAB1	PRKAB1	19079	1300015D22Rik|AU021155|E430008F22	protein kinase_ AMP-activated_ beta 1 non-catalytic subunit	7.85221	8.0402	7.96425	8.07916	8.01312	7.94606	252.913	0.0370441	0.726262	0.874516	0.138907
HPGDS	HPGDS	54486	H-PGDS|Ptgds2	hematopoietic prostaglandin D synthase	6.55943	6.15458	6.19537	6.43899	6.36246	6.17738	79.6002	-0.0703893	0.728497	0.874516	0.137572
ABCC3	ABCC3	76408	1700019L09Rik|ABC31|MLP2|MOAT-D|MRP3	ATP-binding cassette_ sub-family C (CFTR/MRP)_ member 3	2.82246	2.60438	3.85433	3.8844	3.14523	4.00746	10.4568	-0.415037	0.730518	0.874516	0.136369
SEC61A2	SEC61A2	57743	-	Sec61_ alpha subunit 2 (S. cerevisiae)	8.10786	7.76857	8.24665	7.85019	8.22418	8.2638	270.011	0.0500857	0.731071	0.874516	0.136041
EMCN	EMCN	59308	0610012K22Rik|AI315669|Muc14	endomucin	7.32496	7.27276	7.35683	7.38425	7.48151	7.32938	164.083	0.043979	0.731617	0.874516	0.135716
FBXL3	FBXL3	50789	AU041772|AW212966|FBK|Fbl3a|Fbxl3a|Ovtm|Play68	F-box and leucine-rich repeat protein 3	10.5055	10.7054	10.5695	10.5604	10.4851	10.6815	1535.55	-0.0219649	0.732533	0.874516	0.135173
CSF3R	CSF3R	12986	Cd114|Csfgr|G-CSF-R|G-CSFR	colony stimulating factor 3 receptor (granulocyte)	5.2375	4.04495	5.33976	5.05433	5.18085	5.50996	33.3872	0.167457	0.736905	0.878229	0.132589
NF1	NF1	18015	AW494271|E030030H24Rik|Nf-1	neurofibromatosis 1	9.03192	9.08934	9.41708	9.12758	9.12251	9.22555	575.629	-0.0326263	0.743222	0.884243	0.128882
PLXNB3	PLXNB3	140571	AI451018|Plxn6	plexin B3	7.90993	7.24823	7.60565	7.80922	7.8233	7.45224	199.664	0.0631201	0.745123	0.884993	0.127772
ATP2B3	ATP2B3	320707	6430519O13Rik|Pmca3	ATPase_ Ca++ transporting_ plasma membrane 3	9.34341	9.76713	9.69898	9.56036	9.69367	9.70481	791.288	0.0422962	0.746447	0.885054	0.127001
PTPRC	PTPRC	19264	B220|CD45R|Cd45|L-CA|Ly-5|Lyt-4|T200|loc	protein tyrosine phosphatase_ receptor type_ C	4.99239	4.11895	5.19537	5.37626	5.34686	4.64489	30.8198	0.189478	0.748252	0.885294	0.125952
PHYH	PHYH	16922	AI256161|AI265699|Lnap1|PAHX	phytanoyl-CoA hydroxylase	11.0049	10.7337	10.8186	10.8393	10.8853	10.7646	1834.35	-0.0261751	0.749359	0.885294	0.12531
ENO2	ENO2	13807	AI837106|D6Ertd375e|Eno-2|NSE	enolase 2_ gamma neuronal	11.4943	11.4104	11.6448	11.4839	11.5622	11.6123	2966.71	0.0343119	0.750465	0.885294	0.12467
RBX1	RBX1	56438	1500002P15Rik|AA517855|ROC1	ring-box 1	11.5824	11.4336	11.5621	11.4991	11.5757	11.5582	2967.83	0.016239	0.753069	0.886863	0.123165
SIRT5	SIRT5	68346	0610012J09Rik|1500032M05Rik|AV001953	sirtuin 5	7.68044	7.67967	7.83008	7.69818	7.82892	7.87095	217.476	0.0423512	0.760982	0.893577	0.118626
PDE1A	PDE1A	18573	AI987702|AW125737	phosphodiesterase 1A_ calmodulin-dependent	8.11402	7.31272	7.88408	7.8386	7.84567	7.68302	219.745	-0.0478285	0.763151	0.893577	0.11739
SGCE	SGCE	20392	e-SG	sarcoglycan_ epsilon	9.84298	9.85501	9.79763	9.87734	9.81056	9.88874	919.928	0.020606	0.763189	0.893577	0.117368
KCND2	KCND2	16508	AI839615|AW555701|Kv4.2|R75121|mKIAA1044	potassium voltage-gated channel_ Shal-related family_ member 2	9.18587	9.83182	9.6634	9.38823	9.60794	9.90496	774.455	0.0565591	0.763906	0.893577	0.11696
NGF	NGF	18049	Ngfb	nerve growth factor	4.69693	4.55191	4.64788	4.52826	5.31515	4.22985	25.3105	-0.169925	0.770497	0.895989	0.113229
BIN1	BIN1	30948	ALP-1|Amphl|BRAMP-2|SH3P9	bridging integrator 1	11.5622	11.2798	11.615	11.5386	11.5229	11.4746	2894.02	0.0242605	0.770643	0.895989	0.113147
ACSL3	ACSL3	74205	2610510B12Rik|Acs3|C85929|Facl3|Pro2194	acyl-CoA synthetase long-chain family member 3	11.8545	11.5147	11.6766	11.7066	11.7139	11.7006	3314.3	0.0233225	0.77164	0.895989	0.112585
SCP2	SCP2	52468	AI586070|D10Ertd73e|OS-4|OS4|SCP2|Ctdsp2	CTD (carboxy-terminal domain_ RNA polymerase II_ polypeptide A) small phosphatase 2	8.24312	8.11895	8.2189	8.36418	8.30712	8.05185	297.626	0.0263124	0.772022	0.895989	0.11237
NCKAP1	NCKAP1	50884	C79304|H19|Hem-2|Hem2|Nap1|mKIAA0587|mh19|p125Nap1	NCK-associated protein 1	12.2505	12.1054	12.2236	12.171	12.1989	12.2533	4706.44	0.0132914	0.772405	0.895989	0.112155
SHC3	SHC3	20418	N-Shc|Rai|ShcC	src homology 2 domain-containing transforming protein C3	9.66376	8.94931	9.50777	9.5174	9.42321	9.40928	681.132	0.0376407	0.778262	0.901282	0.108874
BHLHE40	BHLHE40	20893	Bhlhb2|C130042M06Rik|CR8|Clast5|Dec1|Sharp2|Stra13|Stra14	basic helix-loop-helix family_ member e40	10.4137	10.6534	10.5786	10.5926	10.5857	10.584	1518.06	0.0349741	0.782069	0.904186	0.106755
IFIT3	IFIT3	15959	Ifi49|P49	interferon-induced protein with tetratricopeptide repeats 3	9.23185	8.98438	9.06638	8.8386	9.26417	9.06635	539.429	-0.043529	0.784009	0.904926	0.105679
P2RY14	P2RY14	140795	A330108O13Rik|Gpr105|P2Y14	purinergic receptor P2Y_ G-protein coupled_ 14	5.55943	5.22329	5.40687	5.37626	5.8233	5.32938	43.807	-0.0679042	0.786849	0.906061	0.104108
CD40	CD40	21939	AI326936|Bp50|GP39|HIGM1|IGM|IMD3|T-BAM|TRAP|Tnfrsf5|p50	CD40 antigen	3.2375	3.96695	4.11737	4.05433	4.40826	4.29696	16.1511	0.206451	0.787596	0.906061	0.103696
GNAI1	GNAI1	14677	AU046200|Gialpha1|Gnai-1	guanine nucleotide binding protein (G protein)_ alpha inhibiting 1	11.3532	11.4992	11.5427	11.3783	11.494	11.5807	2845.89	0.017117	0.790635	0.908056	0.102024
WASF1	WASF1	83767	AI195380|AI838537|Scar|WAVE|WAVE-1	WAS protein family_ member 1	10.5066	10.7635	10.7239	10.6038	10.712	10.7497	1636.72	0.0200901	0.791955	0.908074	0.101299
GRIA4	GRIA4	14802	GluA4|GluR-D|Glur-4|Glur4|Gluralpha4|spkw1	glutamate receptor_ ionotropic_ AMPA4 (alpha 4)	11.2935	11.73	11.6444	11.3788	11.6128	11.7925	3051.53	0.0367839	0.793789	0.90868	0.100295
GRIA1	GRIA1	14799	2900051M01Rik|Glr-1|Glr1|GluA1|GluR-A|GluRA|Glur-1|Glur1|HIPA1|gluR-K1	glutamate receptor_ ionotropic_ AMPA1 (alpha 1)	10.5873	11.018	10.9733	10.7988	10.8027	11.0878	1881.92	0.0338088	0.796843	0.909484	0.0986274
SIGLECH	SIGLECH	233274	6430529G09Rik|Siglec-H	sialic acid binding Ig-like lectin H	7.25987	6.66739	7.30499	7.19729	7.29903	7.00746	139.36	0.048519	0.797985	0.909484	0.0980053
WDR35	WDR35	74682	4930459M12Rik|4931430C06|mKIAA1336	WD repeat domain 35	8.39737	8.02102	8.32682	8.40404	8.29903	8.18626	309.206	0.0288059	0.798412	0.909484	0.0977728
HK1	HK1	15275	BB404130|Hk-1|Hk1-s|dea|mHk1-s	hexokinase 1	11.4949	11.5927	11.6344	11.5101	11.6153	11.6413	3064.48	0.0128894	0.801639	0.911668	0.096021
CLTC	CLTC	67300	3110065L21Rik|CHC|R74732	clathrin_ heavy polypeptide (Hc)	13.2461	12.9594	13.2665	13.0847	13.1839	13.1504	9080.19	-0.0184113	0.804261	0.913158	0.0946029
MAP2	MAP2	17756	G1-397-34|MAP-2|Mtap-2|Mtap2|repro4	microtubule-associated protein 2	11.9633	11.4901	11.924	11.7811	11.7518	11.7716	3517.45	-0.0261011	0.806401	0.914096	0.0934492
P2RX7	P2RX7	18439	AI467586|P2X(7)|P2X7R	purinergic receptor P2X_ ligand-gated ion channel_ 7	7.29278	6.87384	6.87818	7.22425	7.01312	7.04698	132.961	0.0396722	0.811291	0.918145	0.0908231
CD14	CD14	12475	-	CD14 antigen	5.04486	5.11895	4.99183	5.31067	5.34686	4.79173	34.3162	-0.0848889	0.812982	0.918564	0.0899191
BCAS1	BCAS1	76960	2210416M21Rik|9030223A09Rik|AI841227|NABC1	breast carcinoma amplified sequence 1	11.2326	10.58	11.0966	10.9785	11.2605	10.8361	2044.28	0.0369044	0.82086	0.925504	0.0857308
GRIK2	GRIK2	14806	AW124492|GluK2|Glur-6|Glur6|Glurbeta2	glutamate receptor_ ionotropic_ kainate 2 (beta 2)	9.1975	9.59306	9.35895	9.24415	9.42693	9.58068	675.688	0.0253006	0.821784	0.925504	0.0852422
ADGRL4	ADGRL4	170757	1110033N21Rik|ETL1|Eltd1|Etl	adhesion G protein-coupled receptor L4	8.1917	8.02584	8.67195	8.20182	8.52374	8.38828	322.664	0.0351708	0.825094	0.927731	0.0834965
ATP2A2	ATP2A2	11938	9530097L16Rik|D5Wsu150e|SERCA2|SERCA2B|Serca2a|mKIAA4195	ATPase_ Ca++ transporting_ cardiac muscle_ slow twitch 2	13.3103	13.5259	13.5872	13.279	13.506	13.5643	11285	-0.0253273	0.828603	0.930174	0.0816535
EGFR	EGFR	13649	9030024J15Rik|AI552599|Erbb|Errb1|Errp|Wa5|wa-2|wa2	epidermal growth factor receptor	6.44695	6.78571	6.85433	6.67882	6.88939	6.83753	107.544	0.0448542	0.83305	0.93366	0.0793289
SYT1	SYT1	20979	AW124717|G630098F17Rik|SytI	synaptotagmin I	12.0028	12.1391	12.2163	12.0053	12.2799	12.151	4489.66	0.0246077	0.839409	0.939275	0.0760263
AP3M2	AP3M2	64933	5830445E16Rik|AP-3B	adaptor-related protein complex 3_ mu 2 subunit	9.90639	10.0568	10.0908	9.98243	10.0924	10.0372	1043.83	0.0133542	0.845773	0.942677	0.0727461
ADCY1	ADCY1	432530	AC1|D11Bwg1392e|I-AC|brl|mKIAA4070	adenylate cyclase 1	11.5779	12.5203	12.0409	11.7731	12.0337	12.299	4213.51	-0.0475221	0.84685	0.942677	0.0721936
NPTN	NPTN	20320	AW554172|SDR-1|Sdfr1	neuroplastin	13.1142	13.2215	13.2902	13.1375	13.2212	13.3237	9528.68	0.0182349	0.848587	0.942677	0.0713034
EPB41L3	EPB41L3	13823	4.1B|DAL1P|Dal1|Epb4.1l3|NBL3	erythrocyte membrane protein band 4.1 like 3	11.0931	10.7292	11.054	10.9545	11.0545	10.9336	2005.63	0.0190554	0.849184	0.942677	0.0709982
PPP2R2B	PPP2R2B	72930	2900026H06Rik|6330404L05Rik|E130009M08Rik|PP2A-PR55B|PR55-BETA|SCA12	protein phosphatase 2_ regulatory subunit B_ beta	9.26541	8.82216	9.30059	9.14415	9.0971	9.11598	558.042	-0.0217658	0.850316	0.942677	0.0704196
TSPO	TSPO	12257	Bzrp|IBP|PBR|Tspo1	translocator protein	6.04486	6.17206	6.3737	6.76705	6.28273	5.79173	75.5148	0.0585947	0.850577	0.942677	0.0702866
TICAM1	TICAM1	106759	AW046014|AW547018|TICAM-1|TRIF	toll-like receptor adaptor molecule 1	5.55943	5.81939	5.96981	5.97187	5.99323	5.83753	58.0225	0.0412227	0.856144	0.946637	0.0674531
PTK2	PTK2	14083	FAK|FRNK|Fadk|mKIAA4203|p125FAK	PTK2 protein tyrosine kinase 2	9.43472	9.741	9.5967	9.56036	9.60794	9.69084	778.881	0.0212116	0.856869	0.946637	0.0670854
TGFBR1	TGFBR1	21812	ALK5|AU017191|Alk-5|ESK2|TGFR-1|TbetaR-I|TbetaRI	transforming growth factor_ beta receptor I	7.29278	6.84142	7.17626	7.52826	7.17203	6.78005	140.244	0.0331669	0.858576	0.947018	0.0662215
SRPR	SRPR	67398	1300011P19Rik|D11Mgi27	signal recognition particle receptor ('docking protein')	10.3303	10.2011	10.4099	10.35	10.3101	10.3244	1279.14	0.00956778	0.860939	0.947459	0.0650275
ARPC2	ARPC2	76709	2210023N03Rik|34kDa|p34-Arc	actin related protein 2/3 complex_ subunit 2	10.989	10.8428	10.9809	10.9451	10.8806	10.9694	1957.28	-0.009063	0.862595	0.947459	0.0641931
OLIG2	OLIG2	50913	AI604895|Bhlhb1|Olg-2|Oligo2|RK17|bHLHe19	oligodendrocyte transcription factor 2	6.59505	5.86311	6.79293	6.59865	6.68128	6.14131	87.1476	-0.0495395	0.863059	0.947459	0.0639597
GPR17	GPR17	574402	AI853548	G protein-coupled receptor 17	6.83741	6.52494	7.19537	6.95049	6.95258	6.81481	117.724	-0.031413	0.865049	0.948148	0.0629595
GRIN3A	GRIN3A	242443	6430537F04|A830097C19Rik|NMDAR-L|NR3A|mKIAA1973	glutamate receptor ionotropic_ NMDA3A	9.4615	8.85231	9.2535	9.37224	9.11792	9.06153	582.656	-0.0300225	0.867719	0.94958	0.0616207
PPM1L	PPM1L	242083	3222401G13|5930404J21Rik|AI481720|AW045850|PP2C|PP2Cepsilon|Pp2ce|Ppp2ce|mKIAA4175	protein phosphatase 1 (formerly 2C)-like	9.33026	9.63623	9.68215	9.406	9.67505	9.66408	757.776	0.0239138	0.871811	0.95256	0.0595776
ATP8A2	ATP8A2	50769	AI415030|Atpc1b|agil|wl	ATPase_ aminophospholipid transporter-like_ class I_ type 8A_ member 2	9.79974	9.08474	9.80542	9.66412	9.74663	9.47597	773.953	0.0242475	0.873304	0.952695	0.0588347
GRM1	GRM1	14816	4930455H15Rik|ENSMUSG00000075319|Gm10828|Gprc1a|mGluR1|nmf373|rcw|wobl	glutamate receptor_ metabotropic 1	10.1549	10.7857	10.5585	10.298	10.5478	10.6449	1446.45	-0.0232163	0.87829	0.956635	0.0563621
TNFRSF21	TNFRSF21	94185	AA959878|DR6|R74815|TR7	tumor necrosis factor receptor superfamily_ member 21	9.73535	9.20216	9.7548	9.5674	9.63868	9.57393	764.685	0.0215157	0.880655	0.957663	0.0551943
PECAM1	PECAM1	18613	C85791|Cd31|PECAM-1|Pecam	platelet/endothelial cell adhesion molecule 1	8.45667	8.28888	8.50968	8.52465	8.40826	8.42625	346.264	0.0171325	0.881986	0.957663	0.0545384
ADAM22	ADAM22	11496	2900022I03Rik|AI854032|MDC2	a disintegrin and metallopeptidase domain 22	9.92225	9.91856	9.97119	9.83569	9.94613	10.0137	978.608	-0.0120327	0.883427	0.957734	0.0538294
PTPRZ1	PTPRZ1	19283	AI850339|DSD-1-PG|PTPbeta|PTPzeta|Ptprz|Ptpz|R-PTP-zeta|RPTPz|Rptpbeta	protein tyrosine phosphatase_ receptor type Z_ polypeptide 1	11.6255	11.7764	11.7644	11.5683	11.7347	11.911	3397.03	0.0140596	0.887536	0.960055	0.0518143
AKT3	AKT3	23797	AI851531|D930002M15Rik|Nmf350	thymoma viral proto-oncogene 3	11.3382	11.3008	11.3252	11.2524	11.3207	11.3786	2555.36	-0.00664481	0.888327	0.960055	0.0514271
GBP2	GBP2	14469	-	guanylate binding protein 2	5.04486	4.79702	5.19537	5.46937	4.91076	5.08546	33.9139	-0.0430687	0.892415	0.961887	0.0494332
HSD11B1	HSD11B1	15483	-	hydroxysteroid 11-beta dehydrogenase 1	10.2709	10.5198	10.5352	10.1698	10.5732	10.6287	1398.44	0.0203224	0.892786	0.961887	0.0492527
HCN1	HCN1	15165	Bcng1|C630013B14Rik|HAC2	hyperpolarization-activated_ cyclic nucleotide-gated K+ 1	10.0254	10.2431	10.2873	10.0059	10.2558	10.2648	1160.39	-0.015455	0.896395	0.964283	0.0475004
PRKDC	PRKDC	19090	AI326420|AU019811|DNA-PKcs|DNAPDcs|DNAPK|DNPK1|DOXNPH|HYRC1|XRCC7|dxnph|p460|scid|slip	protein kinase_ DNA activated_ catalytic polypeptide	7.60382	7.1979	7.47882	7.36014	7.43063	7.54489	173.169	-0.0176073	0.900854	0.965421	0.0453458
OPCML	OPCML	330908	2900075O15Rik|3732419F12|AI844366|B930023M13Rik|C230027C17|Gm181|Obcam	opioid binding protein/cell adhesion molecule-like	10.0704	9.74685	9.86183	9.75323	9.92659	9.98219	948.943	-0.012235	0.900882	0.965421	0.0453321
SUGT1	SUGT1	67955	2410174K12Rik|SGT1	SGT1_ suppressor of G2 allele of SKP1 (S. cerevisiae)	10.6469	10.5963	10.6711	10.5822	10.6641	10.6932	1598.27	0.00451791	0.901615	0.965421	0.044979
ANK2	ANK2	109676	AI835472|AW491075|Ank-2	ankyrin 2_ brain	12.4762	12.5014	12.5582	12.4585	12.517	12.5468	5831.67	-0.00556903	0.904842	0.966795	0.0434272
GABARAPL1	GABARAPL1	57436	3110025G09Rik|9130422N19Rik|AI196471|Apg8l|Atg8l|GECI|MNCb-0091	gamma-aminobutyric acid (GABA) A receptor-associated protein-like 1	13.2807	12.8665	13.1992	13.1092	13.1748	13.0987	8911.88	0.0114213	0.906363	0.966795	0.0426978
ITPR1	ITPR1	16438	D6Pas2|ENSMUSG00000072853|Gm10429|IP3R1|InsP3R|Ip3r|Itpr-1|P400|Pcp-1|Pcp1|opt|wblo	inositol 1_4_5-trisphosphate receptor 1	12.9183	13.663	13.486	13.0741	13.3739	13.7287	10616.5	0.0274198	0.907064	0.966795	0.0423619
ATR	ATR	77697	9130222L19Rik|ATR|Mmab	methylmalonic aciduria (cobalamin deficiency) type B homolog (human)	6.99239	7.03543	7.31376	7.09386	7.16315	7.17738	140.004	-0.0165186	0.91124	0.968443	0.0403671
PANX1	PANX1	55991	AI847747	pannexin 1	7.69693	6.56521	7.49433	7.33561	7.51679	7.31326	159.826	0.0252557	0.912637	0.968443	0.0397021
CCL6	CCL6	20305	MRP-1|Scya6|c10	chemokine (C-C motif) ligand 6	4.48543	4.75122	4.11737	5.31067	3.52374	5.00746	23.1453	0.109624	0.912785	0.968443	0.0396314
ATP9A	ATP9A	11981	IIa	ATPase_ class II_ type 9A	11.4919	11.5078	11.6353	11.5169	11.5977	11.5423	2995.66	0.00518073	0.917047	0.96897	0.0376083
BRAF	BRAF	109880	9930012E13Rik|AA120551|AA387315|AA473386|B-raf|Braf-2|Braf2|C230098H17|C87398|D6Ertd631e	Braf transforming gene	9.82809	9.83182	9.85132	9.77619	9.85121	9.88602	914.881	-0.0061829	0.918643	0.96897	0.0368533
IGF1	IGF1	16000	C730016P09Rik|Igf-1|Igf-I	insulin-like growth factor 1	3.93794	3.88449	4.0349	4.58484	4.14523	4.15946	17.4418	0.0824622	0.92038	0.96897	0.0360329
NEFH	NEFH	380684	NF-H|NF200|Nfh|mKIAA0845	neurofilament_ heavy polypeptide	12.6669	11.8755	12.4678	12.3502	12.4504	12.2664	5206.89	-0.0177143	0.921337	0.96897	0.0355814
LTC4S	LTC4S	17001	-	leukotriene C4 synthase	3.69693	3.49746	4.471	4.27672	4.40826	3.92499	16.5172	-0.0874628	0.922482	0.96897	0.035042
SLC46A1	SLC46A1	52466	1110002C08Rik|D11Ertd18e|HCP1|Pcft	solute carrier family 46_ member 1	6.79209	6.53849	6.80542	6.85019	6.71812	6.78005	107.44	0.0148455	0.924903	0.96897	0.0339039
SOD1	SOD1	20655	B430204E11Rik|Cu/Zn-SOD|CuZnSOD|Ipo-1|Ipo1|SODC|Sod-1	superoxide dismutase 1_ soluble	12.5983	12.275	12.6409	12.5495	12.5307	12.461	5829.84	0.00787786	0.926537	0.96897	0.0331372
SLC7A8	SLC7A8	50934	AA408822|LAT2	solute carrier family 7 (cationic amino acid transporter_ y+ system)_ member 8	8.0384	8.58493	8.18584	8.15587	8.41201	8.33738	312.073	0.0123139	0.926895	0.96897	0.0329696
PRKCQ	PRKCQ	18761	A130035A12Rik|AW494342|PKC-0|PKC-theta|PKCtheta|Pkcq	protein kinase C_ theta	7.14439	6.42638	7.36529	7.35201	6.98317	6.78005	128.761	-0.0239789	0.928615	0.96897	0.0321643
RORB	RORB	225998	Nr1f2|RZR-beta|RZRB|Rorbeta	RAR-related orphan receptor beta	8.48067	8.19363	8.4433	8.53545	8.38554	8.30105	335.447	0.0148122	0.930213	0.96897	0.0314175
RASA1	RASA1	218397	Gap|RasGAP|Rasa	RAS p21 protein activator 1	8.50429	8.58819	8.38623	8.41968	8.5444	8.52753	360.799	-0.0131955	0.930753	0.96897	0.0311657
TNFRSF11A	TNFRSF11A	21934	Ly109|ODFR|OFE|Rank|TRANCE-R|mRANK	tumor necrosis factor receptor superfamily_ member 11a_ NFKB activator	6.14439	5.22329	5.471	5.71729	5.8233	5.74442	51.5279	-0.0236513	0.931185	0.96897	0.0309639
DIAPH1	DIAPH1	13367	D18Wsu154e|Dia1|Diaph1|Drf1|p140mDia|Diap1	diaphanous homolog 1 (Drosophila)	9.18878	9.16116	9.32031	9.17672	9.27038	9.27216	601.152	0.00588424	0.931381	0.96897	0.0308726
MYCT1	MYCT1	68632	1110020B04Rik|AI225941|AI642973|Mtmc1	myc target 1	5.79209	5.96695	6.11737	6.09386	6.16315	5.96681	64.7453	0.0137018	0.933672	0.969904	0.0298056
ENTPD2	ENTPD2	12496	Cd39l1|NTPDase2	ectonucleoside triphosphate diphosphohydrolase 2	7.07039	6.62991	6.84226	7.03415	6.81199	6.88192	117.656	0.012419	0.935497	0.970352	0.0289574
KCNQ3	KCNQ3	110862	-	potassium voltage-gated channel_ subfamily Q_ member 3	8.62982	8.05441	8.57315	8.5744	8.39695	8.43744	348.342	0.0113264	0.940288	0.971015	0.026739
H2-D1	H2-D1	14964	H-2D|H2-D	histocompatibility 2_ D region locus 1	9.83182	9.99301	9.89727	9.99031	9.86222	9.85155	958.32	-0.0131939	0.941197	0.971015	0.0263195
RNASEL	RNASEL	24014	E230029I04Rik	ribonuclease L (2'_ 5'-oligoisoadenylate synthetase-dependent)	6.04486	5.11895	6.25122	6.18818	6.01312	5.74442	59.444	0.0193653	0.941463	0.971015	0.0261966
PSMD6	PSMD6	66413	2400006A19Rik	proteasome (prosome_ macropain) 26S subunit_ non-ATPase_ 6	10.8912	10.6926	10.8528	10.8122	10.8177	10.804	1797.48	-0.00442356	0.942175	0.971015	0.0258683
JAK2	JAK2	16452	Fd17	Janus kinase 2	8.58623	8.67661	8.95026	8.70777	8.80058	8.72931	428.097	-0.00727324	0.943112	0.971015	0.0254367
BUB3	BUB3	12237	AU019800|AU021329|AU043350|AW146323|C78067	budding uninhibited by benzimidazoles 3 homolog (S. cerevisiae)	10.2914	10.2032	10.2727	10.1535	10.3261	10.3173	1226.84	0.00477885	0.945223	0.971751	0.0244657
RANBP9	RANBP9	56705	IBAP-1|Ibap1|RanBPM	RAN binding protein 9	10.5298	10.5061	10.5976	10.5256	10.5341	10.5966	1497.45	0.00343074	0.948794	0.973983	0.0228281
TXN1	TXN1	22166	ADF|AW550880|Trx1|Txn	thioredoxin 1	12.0935	11.8772	12.0196	11.9722	11.9791	12.0332	4084.07	-0.00344871	0.950804	0.974609	0.0219092
MAPK14	MAPK14	26416	CSBP2|Crk1|Csbp1|Mxi2|PRKM14|PRKM15|p38|p38-alpha|p38MAPK|p38a|p38alpha	mitogen-activated protein kinase 14	9.59505	9.80965	9.69395	9.71571	9.71812	9.69862	834.74	0.00376792	0.959038	0.980778	0.0181643
SLC1A3	SLC1A3	20512	AI504299|B430115D02Rik|Eaat1|GLAST|GLAST-1|GLU-T|GluT-1|Gmt1|MGluT1	solute carrier family 1 (glial high affinity glutamate transporter)_ member 3	12.5648	13.2665	12.9154	12.6739	13.0017	13.1417	7789.62	0.00749675	0.960736	0.980778	0.0173959
ABCC8	ABCC8	20927	D930031B21Rik|SUR1|Sur	ATP-binding cassette_ sub-family C (CFTR/MRP)_ member 8	6.09548	6.22329	6.32248	6.05433	6.33109	6.43744	75.7944	-0.0149503	0.96105	0.980778	0.0172542
MBTPS1	MBTPS1	56453	0610038M03Rik|AV003995|S1P|SKI-1|Ski1|mKIAA0091	membrane-bound transcription factor peptidase_ site 1	9.07039	9.23373	9.19537	9.18818	9.19181	9.15946	577.292	0.00236602	0.966239	0.983827	0.0149156
NINJ2	NINJ2	29862	-	ninjurin 2	5.85221	5.11895	5.5913	5.8386	5.60466	5.59242	48.4925	0.0129391	0.966865	0.983827	0.0146342
DNM1L	DNM1L	74006	6330417M19Rik|AI450666|Dlp1|Dnmlp1|Drp1|python	dynamin 1-like	11.1255	11.0083	11.1642	11.0259	11.1384	11.135	2194.31	-0.00242641	0.968452	0.984003	0.013922
ACADSB	ACADSB	66885	1300003O09Rik|2-MEBCAD|BB066609|SBCAD	acyl-Coenzyme A dehydrogenase_ short/branched chain	9.81493	9.4765	9.85583	9.80922	9.68439	9.68615	844.042	0.00351224	0.973094	0.986267	0.0118451
TIAM1	TIAM1	21844	AI847750|D16Ium10|D16Ium10e	T cell lymphoma invasion and metastasis 1	9.88136	10.8201	10.3515	10.0693	10.5185	10.5629	1320.87	-0.0061002	0.974502	0.986267	0.0112172
ESAM	ESAM	69524	2310008D05Rik|Esam1|W117m	endothelial cell-specific adhesion molecule	8.28189	8.30878	8.47882	8.25509	8.43063	8.45224	330.363	0.00353156	0.97493	0.986267	0.0110265
SLC25A12	SLC25A12	78830	2610002D09Rik|AI839531|B230107K20Rik|BB129864	solute carrier family 25 (mitochondrial carrier_ Aralar)_ member 12	11.1406	11.0491	11.2569	11.1048	11.1731	11.1752	2272.32	-0.00064714	0.991341	1	0.0037768
PRKAB2	PRKAB2	108097	5730553K21Rik|AW049591|BB124140	protein kinase_ AMP-activated_ beta 2 non-catalytic subunit	7.21478	7.41173	7.36529	7.25073	7.37789	7.48139	163.178	0.000875167	0.992935	1	0.00307902
CD200	CD200	17470	Mox2|OX2	CD200 antigen	10.1017	9.56189	10.0547	9.90816	9.94613	9.93819	967.725	-0.000499635	0.996932	1	0.00133445
TBR1	TBR1	21375	-	T-box brain gene 1	1.82246	2.79702	2.7548	3.8844	3.52374	3.53797	8.30166	1.68058e-14	1	1	4.77342e-15
CACNA2D3	CACNA2D3	12294	Cacnad3	calcium channel_ voltage-dependent_ alpha2/delta subunit 3	7.1917	6.75122	7.46314	7.33561	7.27451	6.98728	143.733	-1.308e-16	1	1	4.33947e-16
CD4	CD4	12504	L3T4|Ly-4	CD4 antigen	0.2375	0.797023	-0.0525599	1.46937	2.14523	2.64489	2.30842	8.54247e-16	1	1	4.33947e-16
CD6	CD6	12511	-	CD6 antigen	2.2375	2.38199	3.64788	2.46937	2.8233	2.42249	6.3368	0	1	1	0
MKI67	MKI67	17345	D630048A14Rik|Ki-67|Ki67	antigen identified by monoclonal antibody Ki 67	1.82246	2.96695	2.5324	2.46937	2.63066	3.42249	6.23643	6.40685e-16	1	1	0

## Sheet: SuppTable4_Forebrain
upperSymbol	Symbol	GeneID	Alias	Description	20240430_GW-GLIA-TCPR2_WT-20-C_01.RCC	20240430_GW-GLIA-TCPR2_WT-30-C_03.RCC	20240430_GW-GLIA-TCPR2_WT-46-C_05.RCC	20240430_GW-GLIA-TCPR2_TC-545-C_07.RCC	20240430_GW-GLIA-TCPR2_TC-546-C_09.RCC	20240430_GW-GLIA-TCPR2_TC-547-C_11.RCC	baseMean	log2FoldChange	pvalue	padj	$-LOG10(p value)
CD6	CD6	12511	-	CD6 antigen	4.61054	5.25914	4.9256	5.73523	5.72247	5.75651	40.3617	0.886388	0.000277286	0.0971114	3.55707
RASA1	RASA1	218397	Gap|RasGAP|Rasa	RAS p21 protein activator 1	8.8892	8.77662	8.82905	8.52805	8.3556	8.52044	401.659	-0.392816	0.000279056	0.0971114	3.55431
NINJ2	NINJ2	29862	-	ninjurin 2	5.00909	5.1123	5.2057	4.76032	4.66802	4.72903	30.1498	-1.05781	0.00109513	0.254069	2.96054
ADORA1	ADORA1	11539	A1-AR|A1AR|A1R|AA1R|AI848715|BB176431|Ri	adenosine A1 receptor	7.63493	7.927	8.11824	8.33279	8.70229	8.30005	287.858	0.548365	0.00566747	0.294562	2.24661
CKB	CKB	12709	B-CK|Bck|Ck-3|Ck3|Ckbb	creatine kinase_ brain	14.4642	14.5084	14.5673	14.8381	14.9461	14.8173	26435.9	0.35375	0.0056815	0.294562	2.24554
MAP1LC3B	MAP1LC3B	67443	1010001C15Rik|Atg8|LC3b|Map1lc3	microtubule-associated protein 1 light chain 3 beta	10.5262	10.7111	10.9183	11.1294	11.2668	11.2258	1996.05	0.480203	0.00626134	0.294562	2.20333
AMPH	AMPH	218038	-	amphiphysin	11.3636	11.2642	11.2661	11.1621	11.1274	11.1067	2377.17	-0.169696	0.00673366	0.294562	2.17175
PIK3R1	PIK3R1	18708	PI3K|p50alpha|p55alpha|p85alpha	phosphatidylinositol 3-kinase_ regulatory subunit_ polypeptide 1 (p85 alpha)	10.7868	10.8662	10.8359	11.0232	11.0424	10.9392	1931.68	0.169285	0.00675264	0.294562	2.17053
TSPAN7	TSPAN7	21912	1200014P11Rik|A15|AI323365|Cd231|Mxs1|PE31|R74651|TALLA|Tm4sf2	tetraspanin 7	13.449	13.5317	13.5862	13.717	13.8509	13.6688	12712.4	0.22292	0.00720828	0.294562	2.14217
NPTN	NPTN	20320	AW554172|SDR-1|Sdfr1	neuroplastin	13.3522	13.4694	13.424	13.6209	13.6984	13.5591	11752.3	0.210533	0.00727479	0.294562	2.13818
TRIM2	TRIM2	80890	mKIAA0517|narf	tripartite motif-containing 2	11.3685	11.4148	11.3549	11.1947	11.2501	11.0974	2486.73	-0.202508	0.00729133	0.294562	2.13719
CACNA1B	CACNA1B	12287	AW050276|AW060892|AW822256|Cav2.2|Cchn1a|alpha(1B)	calcium channel_ voltage-dependent_ N type_ alpha 1B subunit	7.7057	7.77255	8.04305	8.32019	8.38121	8.4166	275.623	0.521953	0.00772113	0.294562	2.11232
CABLES1	CABLES1	63955	Cables|ik3-1	CDK5 and Abl enzyme substrate 1	8.17902	8.1123	8.46254	8.57477	8.50674	8.71509	343.716	0.339197	0.00798725	0.294562	2.0976
BHLHE40	BHLHE40	20893	Bhlhb2|C130042M06Rik|CR8|Clast5|Dec1|Sharp2|Stra13|Stra14	basic helix-loop-helix family_ member e40	10.9958	10.8871	11.1211	11.1906	11.4208	11.2246	2256.71	0.275684	0.00843888	0.294562	2.07372
RET	RET	19713	PTC|RET51|RET9|c-Ret	ret proto-oncogene	7.1169	6.6625	6.62604	6.24219	5.80047	6.59844	90.9975	-0.744743	0.00877172	0.294562	2.05692
EGR1	EGR1	13653	A530045N19Rik|ETR103|Egr-1|Krox-1|Krox-24|Krox24|NGF1-A|NGFI-A|NGFIA|TIS8|Zenk|Zfp-6|Zif268|egr	early growth response 1	11.6034	11.4167	11.6334	11.8746	12.1559	11.8095	3441.74	0.394767	0.0098488	0.294562	2.00662
PRKCZ	PRKCZ	18762	AI098070|C80388|Pkcz|R74924|aPKCzeta|nPKC-zeta|zetaPKC	protein kinase C_ zeta	9.69801	9.9488	10.01	10.2555	10.4524	10.1922	1092.05	0.412267	0.0100381	0.294562	1.99835
CTSF	CTSF	56464	AI481912	cathepsin F	10.3009	10.2635	10.3697	10.1491	10.1475	10.1694	1203.77	-0.163473	0.0102704	0.294562	1.98841
DUSP3	DUSP3	72349	2210015O03Rik|5031436O03Rik|T-DSP11|VHR	dual specificity phosphatase 3 (vaccinia virus phosphatase VH1-related)	8.88582	9.27073	9.43339	9.84045	9.81933	9.66158	716.696	0.560631	0.0107673	0.294562	1.96789
ARL6IP5	ARL6IP5	65106	5930404D22Rik|AV001879|Aip-5|Gtrap3-18|addiscin	ADP-ribosylation factor-like 6 interacting protein 5	11.0848	11.2201	11.3356	11.423	11.5033	11.5274	2608.55	0.269603	0.0107807	0.294562	1.96735
PIK3CB	PIK3CB	74769	1110001J02Rik|AI447572|p110beta	phosphatidylinositol 3-kinase_ catalytic_ beta polypeptide	9.81289	9.76027	9.75487	9.48542	9.53553	9.57355	805.509	-0.257037	0.0111972	0.294562	1.95089
ENO2	ENO2	13807	AI837106|D6Ertd375e|Eno-2|NSE	enolase 2_ gamma neuronal	11.4753	11.6127	11.6876	11.8242	11.8902	11.7493	3342.1	0.227994	0.0121048	0.294562	1.91704
ATR	ATR	77697	9130222L19Rik|ATR|Mmab	methylmalonic aciduria (cobalamin deficiency) type B homolog (human)	7.04593	6.99144	6.84616	6.77271	6.58229	6.87408	115.528	-0.311524	0.0124332	0.294562	1.90542
CALM3	CALM3	12315	CaMA|R75142	calmodulin 3	13.3338	13.5094	13.6912	13.7885	14.0265	13.8336	13281.8	0.367582	0.0126226	0.294562	1.89885
SYN2	SYN2	20965	2900074L19Rik|AI836018|AI841723	synapsin II	12.6159	12.5271	12.5614	12.3942	12.3931	12.438	5745.78	-0.161309	0.0136398	0.294562	1.86519
MAD2L1	MAD2L1	56150	AA673185|MAD2	MAD2 mitotic arrest deficient-like 1	5.39904	5.5144	5.54451	5.07227	5.21551	5.11605	39.6787	-0.766542	0.0142456	0.294562	1.84632
CSNK2A1	CSNK2A1	12995	Csnk2a1-rs4	casein kinase 2_ alpha 1 polypeptide	11.1602	11.2327	11.1606	11.2494	11.3035	11.2836	2404.77	0.0918297	0.0143069	0.294562	1.84446
BUB3	BUB3	12237	AU019800|AU021329|AU043350|AW146323|C78067	budding uninhibited by benzimidazoles 3 homolog (S. cerevisiae)	9.98242	10.0295	10.0356	10.1069	10.1904	10.1973	1090.17	0.144085	0.0144048	0.294562	1.84149
LAMTOR3	LAMTOR3	56692	AW556229|Map2k1ip1|Mapbp|Mapksp1|Mp1	late endosomal/lysosomal adaptor_ MAPK and MTOR activator 3	9.97448	9.94338	9.97778	10.1656	10.2449	10.1732	1082.31	0.225264	0.0144324	0.294562	1.84066
REEP5	REEP5	13476	AI324241|AU022809|AW495741|DP1/TB2|Dp1|R74856|TB2/DP1	receptor accessory protein 5	10.9455	11.1473	11.2894	11.4641	11.5624	11.5745	2575.32	0.399431	0.0153632	0.294562	1.81352
GRB2	GRB2	14784	AA408164|Ash	growth factor receptor bound protein 2	10.1053	10.1998	10.2806	10.454	10.4654	10.5354	1296.22	0.286879	0.0154674	0.294562	1.81058
HMOX1	HMOX1	15368	D8Wsu38e|HO-1|HO1|Hemox|Hmox|Hsp32	heme oxygenase 1	5.50866	5.76438	6.14061	6.29466	6.70904	6.78347	73.5237	0.811672	0.0155673	0.294562	1.80779
CCNB1	CCNB1	268697	Ccnb1-rs1|Ccnb1-rs13|CycB1|Cycb-4|Cycb-5|Cycb1-rs1	cyclin B1	3.32104	3.76438	3.44017	4.65723	3.55254	6.02859	17.4762	3.39232	0.0160868	0.294562	1.79353
TRIM35	TRIM35	66854	0710005M05Rik|A430106H13Rik|AW046487|HLS5|Mair|NC8|mKIAA1098	tripartite motif-containing 35	8.59819	8.67998	8.46697	8.69024	8.84716	8.84237	412.282	0.199952	0.016638	0.294562	1.7789
AXL	AXL	26362	AI323647|Ark|Tyro7|Ufo	AXL receptor tyrosine kinase	8.31602	8.0665	8.27811	8.59931	8.52217	8.823	345.894	0.422902	0.0166524	0.294562	1.77852
CAMK2D	CAMK2D	108058	2810011D23Rik|8030469K03Rik|CaMK II|[d]-CaMKII	calcium/calmodulin-dependent protein kinase II_ delta	11.3059	11.0698	11.2674	10.8681	10.8131	11.1054	2152.23	-0.29032	0.0167709	0.294562	1.77544
CNTNAP1	CNTNAP1	53321	AI841080|Caspr|NCP1|Nrxn4|p190|shm	contactin associated protein-like 1	10.0459	10.2722	10.5116	10.6656	10.7555	10.558	1416.52	0.381286	0.0169617	0.294562	1.77053
ADCY5	ADCY5	224129	AW121902|Ac5	adenylate cyclase 5	11.1553	11.038	10.3543	11.3633	11.3636	11.5304	2247.58	0.531161	0.0173414	0.294562	1.76092
SIRPA	SIRPA	19261	AI835480|Bit|CD172a|P84|Ptpns1|SHP-1|SHPS-1|SIRP	signal-regulatory protein alpha	10.6599	10.7918	11.071	11.3112	11.3775	11.3556	2186.62	0.496485	0.0175135	0.294562	1.75663
MAP3K4	MAP3K4	26407	D17Rp17|D17Rp17e|MAPKKK4|MEKK 4|MTK1|Mek4b|Mekk4|RP17|Rp17a|Tas|mKIAA0213	mitogen-activated protein kinase kinase kinase 4	8.90933	8.76438	8.84275	8.58534	8.23436	8.62478	404.545	-0.386317	0.0177771	0.294562	1.75014
OPA1	OPA1	74143	1200011N24Rik|AI225888|AI847218|lilr3|mKIAA0567	optic atrophy 1	9.82883	9.89178	10.0912	10.2925	10.3663	10.3426	1124.87	0.394407	0.0180118	0.294562	1.74444
SERINC3	SERINC3	26943	AA959945|AA960047|AIGP1|DIFF33|TMS-1|Tde1	serine incorporator 3	11.5015	11.5606	11.7544	11.8445	11.9778	12.1237	3550.31	0.376123	0.0181035	0.294562	1.74224
RTN1	RTN1	104001	Nsp	reticulon 1	12.7674	13.0091	13.0469	13.3072	13.2619	13.2954	8869.62	0.34668	0.0188512	0.294562	1.72466
HDC	HDC	380629	Gm869|HDC|HDCL|Heca	headcase homolog (Drosophila)	3.47304	3.88991	2.7032	4.80923	2.77493	5.6433	14.7462	2.8365	0.0190506	0.294562	1.72009
APP	APP	11820	Abeta|Abpp|Adap|Ag|Cvap|E030013M08Rik|betaApp	amyloid beta (A4) precursor protein	14.1724	14.2869	14.4337	14.5142	14.59	14.4873	21830.7	0.232676	0.0190708	0.294562	1.71963
TRIM37	TRIM37	68729	1110032A10Rik|2810004E07Rik|AI848587|AU043018|MUL|TEF3|mKIAA0898	tripartite motif-containing 37	11.512	11.6465	11.6909	11.804	11.9584	11.7569	3392.44	0.221965	0.0195351	0.294562	1.70918
TARDBP	TARDBP	230908	1190002A23Rik|C85084|TDP-43|Tdp43	TAR DNA binding protein	11.8654	11.8456	11.8161	11.6833	11.6396	11.6511	3444.69	-0.187046	0.0198914	0.294562	1.70134
ATP6V1G1	ATP6V1G1	66290	1810024D14Rik|AA960677|ATP6J|Atp6g1|VAG1|Vma10	ATPase_ H+ transporting_ lysosomal V1 subunit G1	9.73419	9.64033	9.45363	9.36177	9.45341	9.41876	729.29	-0.211189	0.0217257	0.295132	1.66303
CCNH	CCNH	66671	6330408H09Rik|AI661354|AV102684|AW538719	cyclin H	11.299	11.2253	11.0549	10.9931	10.8902	10.9748	2154.09	-0.244995	0.0217813	0.295132	1.66192
B2M	B2M	12010	Ly-m11|beta2-m|beta2m	beta-2 microglobulin	11.5488	11.6849	11.7421	11.8903	11.9778	12.3284	3722.45	0.416898	0.0223189	0.295132	1.65133
ROCK2	ROCK2	19878	B230113H15Rik|ROKalpha|Rho-kinase|Rock-II|Rock2m|mKIAA0619	Rho-associated coiled-coil containing protein kinase 2	10.4932	10.7217	10.9021	11.061	11.1218	11.0116	1891.37	0.348601	0.0226875	0.295132	1.64421
GLA	GLA	11605	Ags	galactosidase_ alpha	7.9193	7.63586	7.81868	7.51705	7.56749	7.4209	200.373	-0.344973	0.0233804	0.295132	1.63115
ITPR1	ITPR1	16438	D6Pas2|ENSMUSG00000072853|Gm10429|IP3R1|InsP3R|Ip3r|Itpr-1|P400|Pcp-1|Pcp1|opt|wblo	inositol 1_4_5-trisphosphate receptor 1	11.452	11.7479	11.535	12.0962	12.1874	11.9344	3629.29	0.492258	0.0235853	0.295132	1.62736
ELMO1	ELMO1	140580	6330578D22Rik|C230095H21Rik|CED-12	engulfment and cell motility 1	10.1818	10.3273	10.2781	10.5308	10.5749	10.5946	1364.91	0.301757	0.0237041	0.295132	1.62518
ASNS	ASNS	27053	-	asparagine synthetase	9.98558	10.0548	10.3019	10.3659	10.4793	10.4839	1242.1	0.326419	0.025212	0.295132	1.59839
EIF2B5	EIF2B5	224045	C81315	eukaryotic translation initiation factor 2B_ subunit 5 epsilon	9.26485	9.3977	9.29067	9.35767	9.54122	9.50229	672.039	0.141179	0.0254519	0.295132	1.59428
NCF1	NCF1	17969	NCF-47K|NOXO2|Ncf-1|p47-phox|p47<phox>|p47phox	neutrophil cytosolic factor 1	6.19551	6.0863	5.95113	6.29466	6.56749	7.19851	83.4169	0.662531	0.0261879	0.295132	1.5819
SMAD3	SMAD3	17127	AU022421|Madh3	SMAD family member 3	7.8446	8.1123	8.16809	7.74155	7.76199	7.80995	239.92	-0.315516	0.026557	0.295132	1.57582
RAD23B	RAD23B	19359	0610007D13Rik|AV001138|HR23B|mHR23B|p58	RAD23b homolog (S. cerevisiae)	10.7124	10.8509	10.924	11.071	11.1224	11.1345	2004.73	0.27832	0.0270141	0.295132	1.56841
KCND2	KCND2	16508	AI839615|AW555701|Kv4.2|R75121|mKIAA1044	potassium voltage-gated channel_ Shal-related family_ member 2	8.83761	8.80877	8.92237	9.15737	9.30743	9.29771	531.974	0.392922	0.0274291	0.295132	1.56179
EOMES	EOMES	13813	C77258|TBR-2|Tbr2	eomesodermin homolog (Xenopus laevis)	7.29066	2.62687	1.11824	3.90234	2.55254	4.72903	13.0256	-3.52838	0.027479	0.295132	1.561
IGFBP5	IGFBP5	16011	AI256729|AW208790|IGFBP-5|IGFBP-5P	insulin-like growth factor binding protein 5	9.38473	9.32453	9.43339	9.02128	9.07349	9.33237	613.803	-0.25485	0.0276276	0.295132	1.55866
PMEPA1	PMEPA1	65112	2210418I02Rik|AW455466|Erg1.2|N4wbp4|Stag1|Tmepai	prostate transmembrane protein_ androgen induced 1	7.37993	7.53376	7.41286	7.95219	8.31631	7.94148	216.18	0.638473	0.0286815	0.295132	1.5424
ATP6V1E1	ATP6V1E1	11973	2410029D23Rik|Atp6e|Atp6e2|Atp6v1e|D6Ertd385e|E2|P31|Vma4	ATPase_ H+ transporting_ lysosomal V1 subunit E1	12.1735	12.2591	12.1416	12.3173	12.3467	12.3183	4902.93	0.134879	0.0292673	0.295132	1.53362
GSK3B	GSK3B	56637	7330414F15Rik|8430431H08Rik|C86142|GSK-3|GSK-3beta|GSK3	glycogen synthase kinase 3 beta	10.9512	10.9871	11.071	11.1732	11.2889	11.2196	2218.2	0.222176	0.0297642	0.295132	1.52631
LYZ2	LYZ2	17105	AI326280|Lys|Lysm|Lyzs|Lzm|Lzm-s1|Lzp	lysozyme 2	6.86536	6.99144	6.7621	7.38616	7.14749	9.19851	167.945	1.39824	0.0298172	0.295132	1.52553
EXTL2	EXTL2	58193	3000001D04Rik|AW146439	exostoses (multiple)-like 2	10.2778	10.4483	10.627	10.653	10.7854	10.6331	1520.98	0.236644	0.0299336	0.295132	1.52384
DLD	DLD	13382	-	dihydrolipoamide dehydrogenase	11.3979	11.3911	11.2378	11.1348	11.0859	11.0913	2390.53	-0.242451	0.0303171	0.295132	1.51831
ADRB1	ADRB1	11554	Adrb-1|beta-AR	adrenergic receptor_ beta 1	8.57318	8.66689	8.91266	9.08722	9.2622	9.06201	486.858	0.415068	0.0304353	0.295132	1.51662
CHCHD3	CHCHD3	66075	0610041L09Rik|1700039J09Rik|AW558177	coiled-coil-helix-coiled-coil-helix domain containing 3	9.03681	9.0123	9.06953	8.92471	8.84409	8.92341	500.933	-0.159983	0.03072	0.295132	1.51258
ADORA2B	ADORA2B	11541	A2BAR|A2BR|A2b|AA2BR|AI480866|AI605384	adenosine A2b receptor	6.89258	6.76438	6.77645	6.27738	6.37697	6.74283	99.6247	-0.457682	0.0312476	0.295132	1.50518
TIE1	TIE1	21846	D430008P04Rik|TIE|tie-1	tyrosine kinase with immunoglobulin-like and EGF-like domains 1	6.59405	6.78068	6.57767	7.08225	6.93336	6.88657	112.135	0.281336	0.0312857	0.295132	1.50465
IL10RA	IL10RA	16154	AW553859|CDw210|CDw210a|Il10r|mIL-10R	interleukin 10 receptor_ alpha	5.50866	4.82851	4.81868	5.57477	6.05504	5.86148	43.4471	0.793549	0.0315225	0.295132	1.50138
SYT1	SYT1	20979	AW124717|G630098F17Rik|SytI	synaptotagmin I	13.6585	13.8433	13.8743	14.0661	14.0925	13.9055	15357.8	0.22904	0.0319049	0.295132	1.49614
UBE4B	UBE4B	63958	4930551I19Rik|4933406G05Rik|AU014668|D4Bwg0973e|UFD2|UFD2a|Ufd2p|mKIAA0684	ubiquitination factor E4B	9.43188	9.47987	9.52975	9.61315	9.68182	9.6285	755.26	0.153673	0.0322817	0.295132	1.49104
CCR5	CCR5	12774	AM4-7|CD195|Cmkbr5	chemokine (C-C motif) receptor 5	6.45489	6.47487	6.51056	6.09217	6.28951	6.15787	80.4476	-0.457021	0.0332146	0.295132	1.47867
SIRT5	SIRT5	68346	0610012J09Rik|1500032M05Rik|AV001953	sirtuin 5	7.27005	7.43423	7.61809	7.70324	7.86844	7.59844	191.617	0.261353	0.0333593	0.295132	1.47678
GRK3	GRK3	320129	4833444A01Rik|AI851927|AW551196|Adrbk-2|Bark-2|GRK3|Adrbk2	adrenergic receptor kinase_ beta 2	9.75288	9.68865	9.7889	9.64549	9.5878	9.54429	813.501	-0.161998	0.0337243	0.295132	1.47206
ATP2B2	ATP2B2	11941	D6Abb2e|Gena300|PMCA2|Tmy|dfw|jog|wms|wri	ATPase_ Ca++ transporting_ plasma membrane 2	12.521	12.8755	12.7668	13.0467	13.2256	12.7787	7481.11	0.299418	0.0337908	0.295132	1.4712
HSPA9	HSPA9	15526	74kDa|Csa|Grp75|Hsc74|Hsp74|Hsp74a|Hspa9a|Mortalin|Mot-2|Mot2|Mthsp70|Pbp74	heat shock protein 9	11.7722	11.7572	11.7893	11.8272	11.87	11.8583	3596.47	0.0771719	0.0341109	0.295132	1.46711
ACSL4	ACSL4	50790	9430020A05Rik|ACS4|AU018108|Facl4|Lacs4	acyl-CoA synthetase long-chain family member 4	10.2145	10.2936	10.2769	10.492	10.5174	10.4155	1321.82	0.209757	0.0343552	0.295132	1.46401
BHLHE41	BHLHE41	79362	6430520M22Rik|Bhlhb2l|Bhlhb3|DEC2|Sharp1	basic helix-loop-helix family_ member e41	8.95201	8.62236	8.93522	8.48354	8.58596	8.57933	413.881	-0.312443	0.0347713	0.295132	1.45878
ATP6V0D1	ATP6V0D1	11972	AI267038|Ac39|Atp6d|P39|VATX|Vma6	ATPase_ H+ transporting_ lysosomal V0 subunit D1	12.0818	12.1602	12.1371	12.2852	12.2722	12.3485	4751.6	0.174543	0.03563	0.298284	1.44818
GRIN2A	GRIN2A	14811	GluN2A|NMDAR2A|NR2A	glutamate receptor_ ionotropic_ NMDA2A (epsilon 1)	8.23326	8.70582	9.11259	9.0342	9.35344	9.15529	488.575	0.455631	0.0363362	0.298284	1.43966
ACAT2	ACAT2	223920	ACAT2|D15Wsu97e|Soat2	sterol O-acyltransferase 2	8.73607	8.93065	8.98552	9.16678	9.3556	9.4798	552.209	0.448563	0.0367548	0.298284	1.43469
IGTP	IGTP	16145	AW558444|Irgm3	interferon gamma induced GTPase	5.82354	6.13783	6.02513	6.20612	6.66802	6.6868	76.5275	0.516321	0.0368569	0.298284	1.43348
MKI67	MKI67	17345	D630048A14Rik|Ki-67|Ki67	antigen identified by monoclonal antibody Ki 67	2.95847	3.30494	2.9256	4.4873	2.96758	7.74969	16.7443	3.59755	0.0377621	0.302097	1.42294
DYNC1LI1	DYNC1LI1	235661	1110053F02Rik|Dnclic1|LIC-1	dynein cytoplasmic 1 light intermediate chain 1	8.9193	8.8441	8.80474	8.68042	8.51447	8.42519	415.308	-0.343248	0.0383301	0.302149	1.41646
ABCC8	ABCC8	20927	D930031B21Rik|SUR1|Sur	ATP-binding cassette_ sub-family C (CFTR/MRP)_ member 8	5.67467	5.16293	5.97622	6.34529	6.52217	5.75651	59.9753	0.612518	0.0386369	0.302149	1.413
YWHAE	YWHAE	22627	AU019196	tyrosine 3-monooxygenase/tryptophan 5-monooxygenase activation protein_ epsilon polypeptide	13.8414	13.8778	13.9259	13.9878	14.0137	14.0828	15879.7	0.146052	0.0401855	0.310768	1.39593
ATP9A	ATP9A	11981	IIa	ATPase_ class II_ type 9A	11.6177	11.6392	11.6709	11.7723	11.7145	11.7177	3301.09	0.0904162	0.0407078	0.311347	1.39032
TOMM20	TOMM20	67952	1810060K07Rik|BB284719|Gm19268|MAS20|MOM19|TOM20|mKIAA0016	translocase of outer mitochondrial membrane 20 homolog (yeast)	11.7314	11.7165	11.6618	11.8742	11.9002	12.0012	3601.04	0.22077	0.0434535	0.328383	1.36198
STXBP1	STXBP1	20910	AI317162|AI326233|MMS10-G|Ms10g|Munc-18a|Munc18-1|N-sec1|Rb-sec1|Sxtbp1|Unc18-1|Unc18h|nsec1	syntaxin binding protein 1	12.6327	12.7125	12.8908	12.9853	12.9513	12.8537	7320.41	0.184147	0.0439785	0.328383	1.35676
UBE2D2A/B	UBE2D2A/B	NA	NA	NA	10.9382	10.8757	10.8056	10.6396	10.6645	10.6368	1734.24	-0.231863	0.0448601	0.328383	1.34814
ZPR1	ZPR1	22687	AI303781|Zfp259|Znf259	ZPR1 zinc finger	8.27523	8.41347	8.35186	8.56768	8.56377	8.51643	349.239	0.188318	0.0455551	0.328383	1.34146
PTK2	PTK2	14083	FAK|FRNK|Fadk|mKIAA4203|p125FAK	PTK2 protein tyrosine kinase 2	10.4132	10.5469	10.6379	10.7727	10.8487	10.6154	1594.78	0.209982	0.0456908	0.328383	1.34017
SCN8A	SCN8A	20273	AI853486|C630029C19Rik|NaCh6|Nav1.6|dmu|med|mnd-2|mnd2|nmf2|nmf335|nmf58|nur14|seal	sodium channel_ voltage-gated_ type VIII_ alpha	9.7057	10.0329	10.2642	10.2979	10.5469	10.2048	1156.36	0.335709	0.046071	0.328383	1.33657
AKT3	AKT3	23797	AI851531|D930002M15Rik|Nmf350	thymoma viral proto-oncogene 3	11.6927	11.8172	11.7265	11.8438	11.8449	11.8058	3537.4	0.0842907	0.0462378	0.328383	1.335
MAPK1	MAPK1	26413	9030612K14Rik|AA407128|AU018647|C78273|ERK|Erk2|MAPK2|PRKM2|Prkm1|p41mapk|p42mapk	mitogen-activated protein kinase 1	13.1508	13.0704	12.8224	12.8004	12.8003	12.6895	7585.07	-0.25248	0.0467646	0.32877	1.33008
CLEC7A	CLEC7A	56644	BGR|Clecsf12|beta-GR	C-type lectin domain family 7_ member a	3.85155	3.76438	4.28817	4.65723	4.92177	5.75651	23.2625	1.76553	0.0480115	0.331039	1.31866
ERLEC1	ERLEC1	66753	4933407N01Rik	endoplasmic reticulum lectin 1	9.37993	9.4368	9.56739	9.7273	9.74401	9.92492	792.385	0.333448	0.0480387	0.331039	1.31841
FBXW11	FBXW11	103583	2310065A07Rik|AA536858|BTRC2|BTRCP2|Fbxw1b|HOS	F-box and WD-40 domain protein 11	11.6208	11.5846	11.5679	11.4868	11.5116	11.4101	2957.77	-0.12446	0.0496645	0.338696	1.30395
ATP5PB	ATP5PB	NA	NA	NA	11.5972	11.7751	11.7603	11.8463	11.8797	11.8492	3527.98	0.146024	0.051094	0.338696	1.29163
STAT1	STAT1	20846	2010005J02Rik|AA408197	signal transducer and activator of transcription 1	7.85155	7.99144	8.08402	8.12634	8.23436	8.43798	278.388	0.27692	0.0517008	0.338696	1.2865
B4GALT6	B4GALT6	56386	AA536803|AU022389	UDP-Gal:betaGlcNAc beta 1_4-galactosyltransferase_ polypeptide 6	11.4452	11.4642	11.4083	11.2989	11.3262	11.3556	2670.81	-0.115442	0.051977	0.338696	1.28419
HMGB1	HMGB1	15289	HMG-1|Hmg1|SBP-1|p30	high mobility group box 1	11.5997	11.4717	11.3344	11.285	11.2344	11.2586	2635.69	-0.21294	0.0523419	0.338696	1.28115
TH	TH	21823	-	tyrosine hydroxylase	7.17348	5.1123	5.28817	5.25989	4.72247	5.78347	47.0665	-1.29203	0.0531406	0.338696	1.27457
PSMD10	PSMD10	53380	AW554874	proteasome (prosome_ macropain) 26S subunit_ non-ATPase_ 10	8.44573	8.52895	8.51912	8.34113	8.38121	8.44222	348.028	-0.134615	0.0533253	0.338696	1.27307
SLC6A1	SLC6A1	232333	A730043E01|GABATHG|GABATR|GAT-1|Gabt|Gabt1|Gat1|XT-1|Xtrp1	solute carrier family 6 (neurotransmitter transporter_ GABA)_ member 1	11.581	11.5787	11.7858	11.8231	11.9477	11.9755	3521.5	0.265804	0.0547568	0.338696	1.26156
H2-D1	H2-D1	14964	H-2D|H2-D	histocompatibility 2_ D region locus 1	8.31602	8.4445	8.6418	8.5783	8.52982	9.2356	394.625	0.336572	0.0548892	0.338696	1.26051
PDHB	PDHB	68263	2610103L06Rik|AL024199|C81408	pyruvate dehydrogenase (lipoamide) beta	11.5658	11.5259	11.534	11.4376	11.4167	11.4433	2870.77	-0.112283	0.0557499	0.338696	1.25376
CDC7	CDC7	12545	AI597260|Cdc7l1|muCdc7	cell division cycle 7 (S. cerevisiae)	5.87903	6.03286	6.00088	5.1118	5.49114	5.72903	52.2535	-0.830075	0.0561014	0.338696	1.25103
EGFR	EGFR	13649	9030024J15Rik|AI552599|Erbb|Errb1|Errp|Wa5|wa-2|wa2	epidermal growth factor receptor	6.03375	6.57173	6.8996	6.85654	7.05504	6.93548	105.812	0.380272	0.0561678	0.338696	1.25051
ATP5B	ATP5B	11947	-	ATP synthase_ H+ transporting mitochondrial F1 complex_ beta subunit	13.3859	13.3619	13.295	13.2794	13.2454	13.2358	10089.6	-0.0949038	0.0564688	0.338696	1.24819
GNB1	GNB1	14688	AA409223|C77571|Gnb-1	guanine nucleotide binding protein (G protein)_ beta 1	12.9881	13.0093	12.9084	12.9088	12.8846	12.7893	7721.99	-0.108789	0.0564721	0.338696	1.24817
SLC9B2	SLC9B2	97086	C80638|NHA2|NHE10|Nhedc2|nha-oc|nhaoc	solute carrier family 9_ subfamily B (NHA2_ cation proton antiporter 2)_ member 2	4.79497	4.9488	5.28817	5.65723	5.52217	5.61355	39.51	0.557218	0.0566955	0.338696	1.24645
HTR5A	HTR5A	15563	Htr5	5-hydroxytryptamine (serotonin) receptor 5A	6.83761	7.13783	7.25779	7.50225	7.64	7.30471	155.421	0.387313	0.0569359	0.338696	1.24461
ADAM22	ADAM22	11496	2900022I03Rik|AI854032|MDC2	a disintegrin and metallopeptidase domain 22	10.0625	10.2058	10.2552	10.3505	10.3938	10.2135	1215.12	0.140197	0.0586403	0.3442	1.2318
IGF1	IGF1	16000	C730016P09Rik|Igf-1|Igf-I	insulin-like growth factor 1	4.32104	4.39241	4.57767	3.80923	3.96758	4.72903	19.6914	-1.36257	0.0588502	0.3442	1.23025
UBE3C	UBE3C	100763	AI853514|mKIAA0010	ubiquitin protein ligase E3C	9.70953	9.7333	9.95429	10.047	10.0839	10.1758	989.558	0.299711	0.0604487	0.344692	1.21861
AKT1	AKT1	11651	Akt|PKB|PKB/Akt|PKBalpha|Rac	thymoma viral proto-oncogene 1	10.4097	10.5741	10.7503	10.7217	10.9027	10.8858	1672.03	0.256331	0.0606939	0.344692	1.21686
GGTA1	GGTA1	14594	AW108479|GALT|Gal|Ggta|Ggta-1|alpha Gal|alpha3GalT	glycoprotein galactosyltransferase alpha 1_ 3	5.19551	5.34934	5.28817	5.60278	5.87447	6.31399	48.639	0.694192	0.0606957	0.344692	1.21684
TAP1	TAP1	21354	ABC17|APT1|Abcb2|Ham-1|Ham1|MTP1|PSF1|RING4|TAP|Tap-1|Y3	transporter 1_ ATP-binding cassette_ sub-family B (MDR/TAP)	5.64296	5.6625	5.87313	5.92471	6.05504	6.53638	61.7822	0.40833	0.0609155	0.344692	1.21527
HSP90AB1	HSP90AB1	15516	90kDa|AL022974|C81438|Hsp84|Hsp84-1|Hsp90|Hspcb	heat shock protein 90 alpha (cytosolic)_ class B member 1	13.5399	13.5805	13.7119	13.8078	13.8348	13.8586	13514.7	0.222641	0.0622879	0.345933	1.2056
PLLP	PLLP	67801	0610010I06Rik|AV001002|Plapi|Tm4sf11	plasma membrane proteolipid	7.56896	7.77255	7.91266	7.82715	8.36418	8.14753	244.243	0.361795	0.0632964	0.345933	1.19862
H2-T23	H2-T23	15040	37b|37c|H-2T23|H2-Qa1|Qa-1|Qa-1(b)|Qa1|Qed-1|T18c|T18c(37)|T23b|T23d	histocompatibility 2_ T region locus 23	7.1169	7.53376	7.44916	7.71612	7.43518	7.92945	184.835	0.313308	0.0643354	0.345933	1.19155
DLGAP1	DLGAP1	224997	4933422O14Rik|9630002F18|AI845682|AI848168|BB075781|D17Bwg0511e|GKAP/SAPAP|GKPA/SAPAP|Gkap|Sapap1|mKIAA4162	discs_ large (Drosophila) homolog-associated protein 1	10.1341	10.4761	10.6211	10.751	10.9398	10.6079	1539.59	0.346312	0.0654312	0.345933	1.18421
SLC25A4	SLC25A4	11739	AU019225|Ant1	solute carrier family 25 (mitochondrial carrier_ adenine nucleotide translocator)_ member 4	13.9892	14.0087	13.8913	13.7939	13.8102	13.7171	14955.7	-0.189973	0.0657106	0.345933	1.18236
C1S1	C1S1	50908	AA959438|AI255193|AI327365|C1s|C1sa	complement component 1_ s subcomponent 1	2.47304	3.47487	2.44017	4.15027	4.21551	4.35052	11.4509	2.22239	0.0657348	0.345933	1.1822
GNG3	GNG3	14704	-	guanine nucleotide binding protein (G protein)_ gamma 3	13.6362	13.6473	13.4508	13.4027	13.2829	13.3019	11218.8	-0.24984	0.0659134	0.345933	1.18103
MEF2A	MEF2A	17258	A430079H05Rik	myocyte enhancer factor 2A	10.7886	10.6325	10.5298	10.4817	10.4554	10.346	1487.83	-0.22921	0.0662435	0.345933	1.17886
PLAA	PLAA	18786	2410007N06|AI536418|AU018445|AW208417|D4Ertd618e|PLA2P|PLAP|Ufd3	phospholipase A2_ activating protein	8.54772	8.31057	8.28315	8.14075	8.27136	8.0454	307.936	-0.261142	0.0680312	0.345933	1.16729
DNM1L	DNM1L	74006	6330417M19Rik|AI450666|Dlp1|Dnmlp1|Drp1|python	dynamin 1-like	11.0021	11.0994	11.1385	11.1633	11.1789	11.211	2244.5	0.101764	0.068062	0.345933	1.1671
UBQLN1	UBQLN1	56085	1110046H03Rik|1810030E05Rik|AU019746|C77538|D13Ertd372e|Da41|Dsk2|Plic-1|Plic1|Xdrp1	ubiquilin 1	11.4629	11.3824	11.3477	11.2593	11.1898	11.1707	2525.1	-0.194769	0.0682488	0.345933	1.16591
RAB6B	RAB6B	270192	9630015C03|AI844641|C330006L04Rik|D9Bwg0185e	RAB6B_ member RAS oncogene family	12.6707	12.9107	13.0185	13.0986	13.2396	13.0424	8173.7	0.259752	0.0683939	0.345933	1.16498
UCHL1	UCHL1	22223	AW822034|C88048|PGP 9.5|PGP9.5|R75593|UCH-L1|UCHL-1|gad	ubiquitin carboxy-terminal hydrolase L1	11.6258	11.5892	11.3471	11.2472	11.0557	11.0244	2547.54	-0.418204	0.0689307	0.345933	1.16159
ABCC3	ABCC3	76408	1700019L09Rik|ABC31|MLP2|MOAT-D|MRP3	ATP-binding cassette_ sub-family C (CFTR/MRP)_ member 3	3.95847	4.39241	3.57767	4.9898	4.3599	4.83594	20.4264	0.925999	0.0689333	0.345933	1.16157
OLFML3	OLFML3	99543	2810002E22Rik|AI115209|AW550633|HNOEL-iso|ONT3|mONT3	olfactomedin-like 3	7.52615	7.91965	7.79067	8.00563	8.21075	8.33237	249.726	0.426048	0.0693967	0.345933	1.15866
SPI1	SPI1	435318	2B1|Gm5657|Serpina3d|spi1|Serpina3d-ps	serine (or cysteine) peptidase inhibitor_ clade A_ member 3D_ pseudogene	6.30086	5.91965	6.32769	6.29466	6.65408	7.12662	86.658	0.523562	0.0697943	0.345933	1.15618
PSMA5	PSMA5	26442	ZETA	proteasome (prosome_ macropain) subunit_ alpha type 5	11.0353	11.1002	10.8239	10.8009	10.7374	10.7342	1874.1	-0.234207	0.0700644	0.345933	1.1545
RORB	RORB	225998	Nr1f2|RZR-beta|RZRB|Rorbeta	RAR-related orphan receptor beta	9.20096	9.66469	9.61009	9.76343	10.012	9.54626	793.948	0.275372	0.0700813	0.345933	1.1544
SAMM50	SAMM50	68653	1110030L07Rik	sorting and assembly machinery component 50 homolog (S. cerevisiae)	10.2531	10.2238	10.3897	10.419	10.4178	10.5043	1321.49	0.154258	0.072313	0.352909	1.14078
RNF10	RNF10	50849	AA675014|RIE2|mKIAA0262	ring finger protein 10	11.2226	11.4265	11.4714	11.5556	11.601	11.5721	2846.29	0.201116	0.0740367	0.352909	1.13055
NAP1L2	NAP1L2	17954	Bpx	nucleosome assembly protein 1-like 2	9.2306	9.25331	8.95744	9.00563	8.95057	8.73939	520.165	-0.270266	0.074038	0.352909	1.13055
ATRN	ATRN	11990	AW558010|Mgca|mKIAA0548|mahogany|mg	attractin	10.4167	10.4226	10.6221	10.7619	10.7757	10.7616	1581.16	0.276904	0.0741051	0.352909	1.13015
MYO5A	MYO5A	17918	9630007J19Rik|AI413174|AI661011|Dbv|MVa|Myo5|MyoVA|Sev-1|d|d-120J|flail|flr	myosin VA	11.5684	11.6619	11.772	11.8924	11.8142	11.745	3426.07	0.148201	0.0752006	0.352909	1.12378
CYP2U1	CYP2U1	71519	8430436A10Rik	cytochrome P450_ family 2_ subfamily u_ polypeptide 1	8.0153	8.0863	8.11824	8.21522	8.31631	8.2085	286.021	0.154894	0.0753408	0.352909	1.12297
NGF	NGF	18049	Ngfb	nerve growth factor	6.52615	6.6625	6.28817	6.05209	6.03367	5.72903	74.2987	-0.770866	0.0754369	0.352909	1.12242
LTA4H	LTA4H	16993	-	leukotriene A4 hydrolase	9.05198	9.10584	9.04305	9.19466	9.25298	9.40145	578.028	0.208057	0.0761803	0.352909	1.11816
SLC17A7	SLC17A7	72961	2900052E22Rik|AI851913|Vglut1	solute carrier family 17 (sodium-dependent inorganic phosphate cotransporter)_ member 7	11.5321	11.8677	12.0289	12.3173	12.4774	12.1054	4254.53	0.483659	0.0763289	0.352909	1.11731
YWHAQ	YWHAQ	22630	2700028P07Rik|AA409740|AU021156|R74690	tyrosine 3-monooxygenase/tryptophan 5-monooxygenase activation protein_ theta polypeptide	13.3535	13.3301	13.1767	13.1993	13.086	13.1845	9552.71	-0.131091	0.077647	0.352909	1.10988
UNC80	UNC80	329178	C030018G13Rik|C230061B10Rik|UNC-80	unc-80 homolog (C. elegans)	10.8654	10.9104	11.0039	10.8257	10.7191	10.7608	1842.62	-0.16294	0.0777018	0.352909	1.10957
TREM2	TREM2	83433	TREM-2|Trem2a|Trem2b|Trem2c	triggering receptor expressed on myeloid cells 2	6.67467	7.18759	7.12947	7.4948	7.65408	7.70807	158.475	0.608809	0.0778721	0.352909	1.10862
FCGRT	FCGRT	14132	FcRn	Fc receptor_ IgG_ alpha chain transporter	7.49096	7.5144	7.67283	7.59583	7.89832	7.82949	203.23	0.191491	0.0780861	0.352909	1.10743
CLTA	CLTA	12757	AV026556|Lca	clathrin_ light polypeptide (Lca)	12.2916	12.2584	12.0703	12.0226	11.9989	12.0062	4414.41	-0.199658	0.0790092	0.354777	1.10232
CTSL	CTSL	13039	1190035F06Rik|CatL|Ctsl1|MEP|fs|nkt	cathepsin L	8.19551	8.25331	8.41745	8.4684	8.71912	8.74283	353.631	0.349504	0.0806377	0.357842	1.09346
CD47	CD47	16423	9130415E20Rik|AA407862|AI848868|AW108519|B430305P08Rik|IAP|Itgp	CD47 antigen (Rh-related antigen_ integrin-associated signal transducer)	10.9872	11.1058	11.0955	11.1744	11.2622	11.314	2282.69	0.185201	0.0811359	0.357842	1.09079
DNAJB9	DNAJB9	27362	AA408011|AA673251|AA673481|AW556981|ERdj4|Mdg1|mDj7	DnaJ (Hsp40) homolog_ subfamily B_ member 9	10.2399	10.0715	10.0593	9.93439	9.78935	9.95637	1030.02	-0.239758	0.0815279	0.357842	1.08869
HSD17B4	HSD17B4	15488	17-beta-HSD|17[b]-HSD|DBP|MFE-2|MFP2|MPF-2|Mfp-2|perMFE-2	hydroxysteroid (17-beta) dehydrogenase 4	8.94553	8.88614	8.98243	9.19466	9.25529	9.22826	541.964	0.281138	0.0817484	0.357842	1.08752
PGAM1	PGAM1	18648	2310050F24Rik|Pgam-1	phosphoglycerate mutase 1	11.7995	11.9438	11.94	12.0242	12.0794	11.9965	3994.79	0.137549	0.0835233	0.360378	1.07819
CYBB	CYBB	13058	C88302|CGD91-phox|Cgd|Cyd|Nox2|gp91-1|gp91phox	cytochrome b-245_ beta polypeptide	4.058	4.47487	4.28817	4.4259	4.1375	6.70101	25.6504	1.75132	0.0846453	0.360378	1.0724
AHCYL1	AHCYL1	229709	1110034F20Rik|AA409031|AA414901|Ahcy-rs3|DCAL|Irbit	S-adenosylhomocysteine hydrolase-like 1	11.7823	11.9123	11.9948	11.9991	12.1312	12.0377	4029.04	0.158263	0.084709	0.360378	1.07207
ACAT1	ACAT1	110446	6330585C21Rik|Acat	acetyl-Coenzyme A acetyltransferase 1	10.7603	10.7623	10.7079	10.6911	10.6523	10.7072	1679.15	-0.0646439	0.0854006	0.360378	1.06854
CCL3	CCL3	20302	AI323804|G0S19-1|LD78alpha|MIP-1alpha|MIP1-(a)|MIP1-alpha|Mip1a|Scya3	chemokine (C-C motif) ligand 3	3.73607	3.62687	3.7032	4.29466	4.87447	4.88657	18.214	1.71049	0.0855974	0.360378	1.06754
MYRF	MYRF	225908	6030439E18|Gm1804|Gm98|Mrf	myelin regulatory factor	8.0153	8.24158	8.33741	8.45309	8.70904	8.6868	339.485	0.410401	0.0858695	0.360378	1.06616
ATP5G3	ATP5G3	228033	6030447M23	ATP synthase_ H+ transporting_ mitochondrial F0 complex_ subunit C3 (subunit 9)	11.7543	11.8265	11.8584	11.897	12.0262	12.0419	3823.68	0.174	0.0860594	0.360378	1.0652
KRAS	KRAS	16653	AI929937|K-ras|Ki-ras|Kras-2|Kras2|p21B|ras	v-Ki-ras2 Kirsten rat sarcoma viral oncogene homolog	10.6717	10.647	10.6231	10.573	10.5231	10.4443	1531.13	-0.139521	0.0866158	0.360378	1.0624
CD34	CD34	12490	AU040960	CD34 antigen	9.73607	10.2043	10.114	10.2333	10.4423	10.1566	1134.43	0.246878	0.0869878	0.360378	1.06054
PARP2	PARP2	11546	ARTD2|Adprt2|Adprtl2|Aspartl2|C78626|PARP-2	poly (ADP-ribose) polymerase family_ member 2	7.15111	7.24746	7.47579	7.5462	7.58963	7.59083	172.865	0.26153	0.0886215	0.36372	1.05246
CUL2	CUL2	71745	1300003D18Rik|4932411N15Rik|AI327301|mKIAA4106	cullin 2	10.3847	10.3259	10.1884	10.1808	10.0761	10.1227	1186.99	-0.18093	0.0888397	0.36372	1.05139
MBP	MBP	17196	C76307|Hmbpr|R75289|golli-mbp|mld|shi	myelin basic protein	11.4249	11.6908	11.9959	11.944	12.4549	12.3598	4035.1	0.546504	0.0899987	0.36631	1.04576
CACNA2D1	CACNA2D1	12293	Ca(v)alpha2delta1|Cacna2|Cchl2a	calcium channel_ voltage-dependent_ alpha2/delta subunit 1	10.061	10.0498	10.2333	10.2817	10.3502	10.3718	1196.52	0.216157	0.0915332	0.37039	1.03842
GNAS	GNAS	14683	5530400H20Rik|A930027G11Rik|C130027O20Rik|GPSA|GSP|Galphas|Gnas1|Gnasxl|Gs-alpha|Gsa|Nesp|Nesp55|Nespl|Oed-Sml|Oedsml|P1|P2|P3|PHP1A|PHP1B|POH|SCG6	GNAS (guanine nucleotide binding protein_ alpha stimulating) complex locus	12.5078	12.6144	12.7249	12.8169	12.8129	12.9321	6816.6	0.237626	0.0922827	0.371265	1.03488
HDAC2	HDAC2	15182	D10Wsu179e|YAF1|Yy1bp|mRPD3	histone deacetylase 2	10.6105	10.6481	10.5191	10.5235	10.4403	10.5214	1492.83	-0.103104	0.0942933	0.375149	1.02552
SOX10	SOX10	20665	Dom|Sox21	SRY (sex determining region Y)-box 10	9.33846	9.28508	9.52338	9.5516	9.75385	9.72555	739.115	0.289043	0.0943263	0.375149	1.02537
DMD	DMD	13405	DXSmh7|DXSmh9|Dp427|Dp71|dys|mdx|pke	dystrophin_ muscular dystrophy	8.1169	8.38176	8.43112	8.44537	8.71912	8.6173	350.174	0.269748	0.0959052	0.376115	1.01816
CD4	CD4	12504	L3T4|Ly-4	CD4 antigen	7.16234	6.7968	4.7621	7.10201	7.47537	7.13711	106.839	1.11442	0.0962	0.376115	1.01683
NRXN1	NRXN1	18189	1700062G21Rik|9330127H16Rik|A230068P09Rik|mKIAA0578	neurexin I	11.6569	11.7005	11.7494	11.6028	11.5809	11.3982	3136.16	-0.177949	0.0966901	0.376115	1.01462
SNAP25	SNAP25	20614	Bdr|GENA70|SNAP-25|SUP|sp	synaptosomal-associated protein 25	14.0928	14.454	14.3701	14.5903	14.7189	14.2923	21916.4	0.227985	0.0975634	0.376115	1.01071
ATG5	ATG5	11793	2010107M05Rik|3110067M24Rik|AW319544|Apg5l|Atg5l|C88337|Paddy	autophagy related 5	8.80932	8.78472	8.95744	9.19926	8.9732	9.08387	500.758	0.226169	0.0980659	0.376115	1.00848
ATP6V1A	ATP6V1A	11964	AI647066|Atp6a1|Atp6a2|Atp6v1a1|VA68|VPP2	ATPase_ H+ transporting_ lysosomal V1 subunit A	12.3739	12.3937	12.3507	12.2676	12.279	12.2276	5096.98	-0.116345	0.0987405	0.376115	1.0055
CHRNB2	CHRNB2	11444	Acrb-2|Acrb2|C030030P04Rik|[b]2-nAchR	cholinergic receptor_ nicotinic_ beta polypeptide 2 (neuronal)	7.58574	7.34934	7.87979	7.77271	7.95626	8.10005	218.878	0.314722	0.0998175	0.376115	1.00079
CD74	CD74	16149	CLIP|DHLAG|HLADG|Ia-GAMMA|Ii	CD74 antigen (invariant polypeptide of major histocompatibility complex_ class II antigen-associated)	6.64296	7.37103	7.50194	7.4415	7.23436	9.07025	186.583	0.966913	0.0999491	0.376115	1.00022
FABP5	FABP5	16592	E-FABP|Fabpe|Klbp|PA-FABP|mal1	fatty acid binding protein 5_ epidermal	8.50426	8.24746	8.25779	8.1118	8.01197	8.02294	292.583	-0.331108	0.100345	0.376115	0.998506
EID1	EID1	58521	2610002K20Rik|Cri1|EID-1|ORF12|PNAS-22|PTD014	EP300 interacting inhibitor of differentiation 1	12.0418	12.0269	11.8677	11.8149	11.7116	11.7181	3726.19	-0.233245	0.10056	0.376115	0.997573
FIG4	FIG4	103199	A530089I17Rik|AI326867|Sac3	FIG4 homolog (S. cerevisiae)	8.9226	9.00191	8.93202	8.91077	8.7973	8.70807	470.737	-0.166295	0.100652	0.376115	0.997179
DCLK1	DCLK1	13175	1700113D08Rik|2810480F11Rik|AI836758|Click-I|Cpg16|Dcamkl1|Dcl|Dclk|mKIAA0369	doublecortin-like kinase 1	11.82	11.9123	11.8568	12.1538	12.0975	11.8299	3942.9	0.162692	0.101656	0.376115	0.992867
SUMO1	SUMO1	22218	GMP1|PIC1|SENTRIN|SMT3|SMT3H3|SMTP3|SUMO-1|Smt3C|Ubl1	small ubiquitin-like modifier 1	11.1104	11.0789	11.0251	11.0534	10.8857	11.0102	2087.08	-0.0923242	0.101834	0.376115	0.992107
CSF3R	CSF3R	12986	Cd114|Csfgr|G-CSF-R|G-CSFR	colony stimulating factor 3 receptor (granulocyte)	4.85155	4.76438	5.28817	5.29466	5.49114	6.15787	39.6146	0.75409	0.102637	0.376115	0.988695
PTGIS	PTGIS	19223	Cyp8|Cyp8a1|Pgis	prostaglandin I2 (prostacyclin) synthase	4.67467	5.21183	4.6418	5.07227	5.55254	5.98278	36.4872	0.775568	0.102675	0.376115	0.988536
ETV5	ETV5	104156	1110005E01Rik|8430401F14Rik|ERM	ets variant 5	9.46626	9.61328	9.84956	9.91497	9.98299	9.70983	864.755	0.220984	0.103551	0.377338	0.984845
SLC25A12	SLC25A12	78830	2610002D09Rik|AI839531|B230107K20Rik|BB129864	solute carrier family 25 (mitochondrial carrier_ Aralar)_ member 12	11.0929	11.0797	11.1863	11.179	11.225	11.2319	2297.45	0.0897278	0.104467	0.378056	0.981022
FOS	FOS	14281	D12Rfj1|c-fos|cFos	FBJ osteosarcoma oncogene	7.85847	7.62687	8.61009	8.44924	8.91009	9.12662	344.947	0.766178	0.105253	0.378056	0.977764
TMEM88B	TMEM88B	320587	A230069A22Rik	transmembrane protein 88B	2.73607	3.30494	3.28817	4.4873	4.1375	3.72903	12.2426	2.22239	0.105378	0.378056	0.977251
ORC4	ORC4	26428	Orc4P|Orc4l|mMmORC4	origin recognition complex_ subunit 4	10.0595	9.86145	9.85802	9.77425	9.73245	9.6173	902.112	-0.229203	0.106112	0.378738	0.974235
AP3M2	AP3M2	64933	5830445E16Rik|AP-3B	adaptor-related protein complex 3_ mu 2 subunit	10.4708	10.6224	10.5319	10.7008	10.6611	10.5822	1546.56	0.102503	0.108112	0.380157	0.966124
CAMK4	CAMK4	12326	A430110E23Rik|AI666733|CaMKIV|CaMKIV/Gr|D18Bwg0362e	calcium/calmodulin-dependent protein kinase IV	10.2279	10.4187	10.1448	10.6209	10.8433	10.4263	1395.89	0.369753	0.108174	0.380157	0.965879
NLK	NLK	18099	AI194375	nemo like kinase	9.25702	9.49477	9.47359	9.71612	9.73742	9.41445	731.93	0.207509	0.108562	0.380157	0.964324
MEAF6	MEAF6	70088	2310005N01Rik|2810036M01Rik	MYST/Esa1-associated factor 6	10.0276	10.0447	9.93682	9.87101	9.73742	9.80666	958.108	-0.20803	0.109424	0.380157	0.960888
SLC25A17	SLC25A17	20524	34kDa|47kDa|PMP34|Pmp47	solute carrier family 25 (mitochondrial carrier_ peroxisomal membrane protein)_ member 17	8.50426	8.70582	8.58992	8.78498	8.80363	8.68322	409.761	0.143852	0.109602	0.380157	0.960182
SYNGR1	SYNGR1	20972	R75468|Syngr1b|p29	synaptogyrin 1	10.7786	10.9658	11.1316	11.1515	11.2912	11.0335	2133.05	0.197784	0.110493	0.380157	0.956667
PPM1L	PPM1L	242083	3222401G13|5930404J21Rik|AI481720|AW045850|PP2C|PP2Cepsilon|Pp2ce|Ppp2ce|mKIAA4175	protein phosphatase 1 (formerly 2C)-like	9.46399	9.72069	9.80124	9.92332	9.97039	9.76668	875.756	0.219593	0.111126	0.380157	0.954183
ORC3	ORC3	50793	Orc3l	origin recognition complex_ subunit 3	9.78229	9.6625	9.62999	9.5317	9.56563	9.52244	784.57	-0.16312	0.111143	0.380157	0.954119
MAPT	MAPT	17762	AI413597|AW045860|Mtapt|Tau	microtubule-associated protein tau	11.0811	11.0303	11.0214	10.8803	10.8842	10.6832	1951.13	-0.233453	0.111486	0.380157	0.95278
RHOB	RHOB	11852	AA017882|Arh6|Arhb	ras homolog gene family_ member B	8.44573	8.48485	8.58177	8.63366	8.87447	8.73939	395.257	0.23405	0.112111	0.380157	0.950353
TGFB1	TGFB1	21803	TGF-beta1|TGFbeta1|Tgfb|Tgfb-1	transforming growth factor_ beta 1	6.45489	6.64479	7.06076	6.89103	6.88644	7.57548	121.003	0.393958	0.112905	0.380157	0.947286
RXFP1	RXFP1	381489	Gm1018|Lgr7	relaxin/insulin-like family peptide receptor 1	6.9193	6.9488	7.46697	6.96843	6.47537	6.94745	124.016	-0.413814	0.113064	0.380157	0.946676
OLIG1	OLIG1	50914	AI836478|AW494459|Bhlhb6|Olg-1|Oligo1|bHLHe21	oligodendrocyte transcription factor 1	8.30086	8.56704	8.7107	8.68042	8.85022	8.86464	405.15	0.256371	0.1137	0.380459	0.944238
TLR3	TLR3	142980	AI957183	toll-like receptor 3	7.17348	6.9488	7.39437	7.44924	7.49114	7.66521	163.563	0.332472	0.115075	0.383215	0.93902
PIAS1	PIAS1	56469	2900068C24Rik|Ddxbp1|GBP	protein inhibitor of activated STAT 1	8.67467	8.7354	8.77645	8.4948	8.56377	8.6868	403.19	-0.169478	0.116802	0.387117	0.932548
PRKCD	PRKCD	18753	AI385711|D14Ertd420e|PKC[d]|PKCdelta|Pkcd	protein kinase C_ delta	10.1859	10.4471	10.8273	10.1562	10.2576	10.1643	1295.89	-0.325748	0.117928	0.388993	0.928385
PMP22	PMP22	19301	22kDa|PMP22|Pxmp2	peroxisomal membrane protein 2	8.24387	8.28794	8.62604	8.58182	8.5712	8.89277	370.657	0.282693	0.11886	0.390219	0.924964
SHANK2	SHANK2	210274	ProSAP1|mKIAA1022	SH3/ankyrin domain gene 2	8.53482	8.58107	8.54031	8.41409	8.50285	7.92341	341.583	-0.280483	0.120285	0.393044	0.919789
TXN1	TXN1	22166	ADF|AW550880|Trx1|Txn	thioredoxin 1	12.1845	12.1849	12.1427	12.1035	12.0524	12.1194	4486.07	-0.0807343	0.121675	0.395362	0.9148
GRIN3A	GRIN3A	242443	6430537F04|A830097C19Rik|NMDAR-L|NR3A|mKIAA1973	glutamate receptor ionotropic_ NMDA3A	9.43651	9.19976	9.46032	9.11909	8.82245	9.36398	602.027	-0.267316	0.123439	0.395362	0.908546
CNTNAP2	CNTNAP2	66797	5430425M22Rik|Caspr2|mKIAA0868	contactin associated protein-like 2	9.09948	9.16913	9.30559	9.38414	9.39174	9.5124	634.913	0.231267	0.123823	0.395362	0.9072
ARPC5L	ARPC5L	74192	2010015J01Rik|AI852867|ARC16-2|AW555592|AW742746	actin related protein 2/3 complex_ subunit 5-like	10.9816	10.9632	10.8074	10.7994	10.787	10.8591	1866.7	-0.106679	0.124281	0.395362	0.905594
TENM4	TENM4	23966	Doc4|ELM2|Odz4|R75022|Ten-m4|l(7)-3Rn|l7Rn3|mKIAA1302	teneurin transmembrane protein 4	8.89595	9.03286	9.24236	9.29036	9.29401	9.36844	582.991	0.247254	0.12438	0.395362	0.90525
PSMC2	PSMC2	19181	-	proteasome (prosome_ macropain) 26S subunit_ ATPase 2	11.4191	11.3616	11.2274	11.2231	11.1776	11.2264	2473.85	-0.130436	0.125431	0.395362	0.901594
SYT13	SYT13	80976	5730409J20Rik|AI549909|mKIAA1427	synaptotagmin XIII	9.61464	9.96316	9.94955	10.0909	10.2131	9.86622	988.846	0.209425	0.125743	0.395362	0.900514
ATP2A2	ATP2A2	11938	9530097L16Rik|D5Wsu150e|SERCA2|SERCA2B|Serca2a|mKIAA4195	ATPase_ Ca++ transporting_ cardiac muscle_ slow twitch 2	13.1201	13.239	13.3622	13.4363	13.4778	13.3111	10257.7	0.167472	0.126096	0.395362	0.8993
OLFM3	OLFM3	229759	B230206G02Rik	olfactomedin 3	9.68249	9.82064	9.80124	10.1443	9.93336	9.93548	946.367	0.233964	0.126214	0.395362	0.898893
CTSD	CTSD	13033	CD|CatD	cathepsin D	12.724	12.8224	12.7873	12.9452	13.0717	13.1509	7733.63	0.279447	0.126775	0.395362	0.896966
HADH	HADH	15107	AA409008|AU019341|AW742602|HCDH|Hadhsc|Schad	hydroxyacyl-Coenzyme A dehydrogenase	8.1398	8.19976	8.20039	7.90234	8.22497	8.07844	279.031	-0.143128	0.127243	0.395362	0.895366
SKP1A	SKP1A	21402	15kDa|2610043E24Rik|2610206H23Rik|EMC19|OCP-II|OCP2|SKP1|Tceb1l|p19A|p19Skp1	S-phase kinase-associated protein 1A	12.4595	12.3881	12.192	12.1889	12.1614	12.1335	4884.19	-0.18716	0.1285	0.396839	0.891098
CROT	CROT	74114	1200003H03Rik	carnitine O-octanoyltransferase	8.9966	8.90486	9.07244	9.18774	9.23904	9.05649	539.768	0.160165	0.128859	0.396839	0.889886
ALDH1L1	ALDH1L1	107747	1810048F20Rik|FDH|Fthfd|Neut2	aldehyde dehydrogenase 1 family_ member L1	9.29322	9.31617	9.49762	9.44924	9.5619	9.50229	693.014	0.127517	0.130461	0.399192	0.884519
MTOR	MTOR	56717	2610315D21Rik|AI327068|FRAP|FRAP2|Frap1|RAFT1|RAPT1|flat	mechanistic target of rapamycin (serine/threonine kinase)	9.00286	8.91227	9.22153	9.28388	9.2437	9.29771	572.181	0.22204	0.13077	0.399192	0.883493
IRF8	IRF8	15900	AI893568|ICSBP|IRF-8|Icsbp1|Myls	interferon regulatory factor 8	4.15111	4.39241	4.57767	4.90234	5.05504	5.15787	26.1017	0.719892	0.13405	0.406166	0.872732
CHRM3	CHRM3	12671	Chrm-3|M3|M3R	cholinergic receptor_ muscarinic 3_ cardiac	7.91266	8.37641	8.58992	8.67053	8.77815	8.55997	357.369	0.343156	0.135094	0.406166	0.869365
PTPRC	PTPRC	19264	B220|CD45R|Cd45|L-CA|Ly-5|Lyt-4|T200|loc	protein tyrosine phosphatase_ receptor type_ C	4.47304	4.76438	4.81868	5.03162	5.01197	6.07298	32.6447	0.847997	0.135919	0.406166	0.866718
DNAJC11	DNAJC11	230935	E030019A03Rik	DnaJ (Hsp40) homolog_ subfamily C_ member 11	8.21181	8.24158	8.41745	8.45693	8.37272	8.43798	327.741	0.115016	0.136374	0.406166	0.865267
SALL1	SALL1	58198	Msal-3	sal-like 1 (Drosophila)	8.77316	8.01919	8.29317	8.06725	7.91009	8.22334	297.01	-0.361732	0.136471	0.406166	0.864961
TNFRSF11A	TNFRSF11A	21934	Ly109|ODFR|OFE|Rank|TRANCE-R|mRANK	tumor necrosis factor receptor superfamily_ member 11a_ NFKB activator	6.65891	6.8441	6.88643	6.4873	6.55254	6.45485	100.243	-0.419428	0.136556	0.406166	0.864689
PCCB	PCCB	66904	1300012P06Rik|AI314687|R74805	propionyl Coenzyme A carboxylase_ beta polypeptide	9.363	9.36294	9.30807	9.25549	9.29401	9.34826	640.014	-0.0575044	0.138228	0.409391	0.859403
ARPC1A	ARPC1A	56443	0610010H08Rik|1110030K07Rik|41kDa|AA407347|Sid32|Sid329	actin related protein 2/3 complex_ subunit 1A	11.5695	11.6387	11.6482	11.7157	11.7362	11.667	3241.71	0.0856546	0.139698	0.40981	0.854809
TBR1	TBR1	21375	-	T-box brain gene 1	9.45032	10.0002	10.01	10.3494	10.3631	9.77846	1018.28	0.342206	0.139805	0.40981	0.854476
RTN4	RTN4	68585	1110020G17Rik|AA407876|AA409940|AA960376|ASY|C130026I10Rik|NOGO|NSP-CL|NgA|Nogo-A|Nogo-B|Nogo-C|mKIAA0886|mKIAA4153	reticulon 4	12.879	13.0119	12.949	13.0732	13.092	13.0041	8200.68	0.1091	0.140362	0.40981	0.852751
ADAR	ADAR	56417	AV242451|Adar1|Adar1p110|Adar1p150|mZaADAR	adenosine deaminase_ RNA-specific	10.0877	10.0175	10.2718	10.2333	10.3152	10.2344	1170.82	0.130633	0.140725	0.40981	0.851629
PRKACB	PRKACB	18749	CbPKA|Pkacb	protein kinase_ cAMP dependent_ catalytic_ beta	9.88751	9.85569	9.7639	9.6837	9.58413	9.4166	830.934	-0.283793	0.141613	0.410369	0.848898
CDC42	CDC42	12540	AI747189|AU018915	cell division cycle 42	13.2485	13.2251	13.0896	13.1039	13.0975	13.1542	9109.27	-0.0700935	0.142436	0.410369	0.846379
MKRN1	MKRN1	54484	RFP	makorin_ ring finger protein_ 1	10.6339	10.68	10.5435	10.6337	10.6706	10.8772	1632.81	0.104459	0.142686	0.410369	0.84562
PRKCQ	PRKCQ	18761	A130035A12Rik|AW494342|PKC-0|PKC-theta|PKCtheta|Pkcq	protein kinase C_ theta	7.48203	6.85953	7.38503	7.03162	6.93336	6.95932	137.996	-0.373534	0.147471	0.422387	0.831293
MMUT	MMUT	NA	NA	NA	9.61464	9.57874	9.35665	9.27085	9.41052	9.4209	695.569	-0.162169	0.148699	0.423702	0.827692
TRIM26	TRIM26	22670	AI462198|Zfp173|Zfp1736	tripartite motif-containing 26	7.53482	8.01919	7.94479	7.96843	8.02286	8.13188	245.06	0.188467	0.149148	0.423702	0.826382
NPAS2	NPAS2	18143	MOP4|bHLHe9	neuronal PAS domain protein 2	10.0995	10.166	9.72001	10.24	10.1855	10.154	1093.07	0.193563	0.150009	0.423941	0.823883
ADGRG1	ADGRG1	14766	Cyt28|Gpr56|TM7LN4|TM7XN1	adhesion G protein-coupled receptor G1	7.27005	7.00538	7.30807	7.40219	7.2437	7.84237	162.612	0.295198	0.151413	0.423941	0.819836
BAX	BAX	12028	-	BCL2-associated X protein	8.28039	8.18759	8.06076	8.15501	8.04973	7.74283	270.481	-0.231288	0.151657	0.423941	0.819139
UBE2N	UBE2N	93765	1500026J17Rik|AL022654|BB101821|UBC13	ubiquitin-conjugating enzyme E2N	11.9982	11.9256	11.8104	11.8006	11.766	11.8042	3693.66	-0.123439	0.151668	0.423941	0.819105
CYSLTR1	CYSLTR1	58861	BB147369|CysLT1R|Cyslt1	cysteinyl leukotriene receptor 1	3.73607	4.00538	4.51056	3.36177	4.05504	4.4209	16.1667	-1.26303	0.156071	0.428038	0.806679
TYROBP	TYROBP	22177	DAP12|KARAP|Ly83	TYRO protein tyrosine kinase binding protein	9.37752	9.35479	9.19773	9.61143	9.57491	10.0087	734.618	0.430114	0.15615	0.428038	0.806457
SLC38A1	SLC38A1	105727	AA408026|AA409865|AL022800|AU015942|NAT2	solute carrier family 38_ member 1	10.4595	10.3148	10.5705	10.6062	10.6114	10.6823	1489.68	0.181897	0.156285	0.428038	0.806083
IFIT3	IFIT3	15959	Ifi49|P49	interferon-induced protein with tetratricopeptide repeats 3	8.1341	7.91965	7.95744	7.89103	8.2576	8.53638	277.441	0.230966	0.157688	0.428038	0.802202
SGCE	SGCE	20392	e-SG	sarcoglycan_ epsilon	9.63493	9.56704	9.66706	9.43177	9.5048	9.69037	766.775	-0.0912212	0.158774	0.428038	0.799222
STMN1	STMN1	16765	19k|Lag|Lap18|Op18|P18|P19|Pig|Pp17|Pp18|Pp19|Pr22|Smn	stathmin 1	12.9629	12.9293	12.7931	12.8596	12.6669	12.4939	7054.3	-0.216973	0.159195	0.428038	0.79807
GABRD	GABRD	14403	AI853201	gamma-aminobutyric acid (GABA) A receptor_ subunit delta	9.59819	9.86145	9.44017	10.0148	10.0994	9.7918	892.044	0.327394	0.159267	0.428038	0.797874
CSF1R	CSF1R	12978	AI323359|CD115|CSF-1R|Csfmr|Fim-2|Fms|M-CSF-R|M-CSFR	colony stimulating factor 1 receptor	8.87221	8.99843	9.28315	9.33279	9.38964	9.53042	602.343	0.353278	0.159586	0.428038	0.797005
GABRB3	GABRB3	14402	A230092K12Rik|AW049585|Cp1|Gabrb-3|beta3	gamma-aminobutyric acid (GABA) A receptor_ subunit beta 3	11.7589	11.7032	11.6191	11.543	11.5226	11.5234	3129.49	-0.166897	0.16023	0.428038	0.795256
ARPC2	ARPC2	76709	2210023N03Rik|34kDa|p34-Arc	actin related protein 2/3 complex_ subunit 2	11.6008	11.6778	11.5741	11.5106	11.5379	11.6037	3070.24	-0.0694101	0.160869	0.428038	0.793526
RAB1A	RAB1A	19324	Gtbp|Rab-1|Rab1A|Ypt1|mKIAA3012|Rab1	RAB1_ member RAS oncogene family	12.4806	12.5538	12.4186	12.4701	12.3993	12.3773	5595.1	-0.0701817	0.161306	0.428038	0.79235
CTNNB1	CTNNB1	12387	Bfc|Catnb|Mesc	catenin (cadherin associated protein)_ beta 1	12.3597	12.2915	12.4016	12.2361	12.253	12.3352	5087.84	-0.0777253	0.162171	0.428038	0.790028
SLC8A1	SLC8A1	20541	AI852629|AV344025|D930008O12Rik|Ncx1	solute carrier family 8 (sodium/calcium exchanger)_ member 1	11.4859	11.5095	11.6447	11.4603	11.3361	11.3584	2828.51	-0.165004	0.162223	0.428038	0.789887
CALM1	CALM1	12313	AI256814|AI327027|AI461935|AL024000|CaM|Calm	calmodulin 1	14.742	14.7635	14.5571	14.5378	14.5836	14.3867	24749.6	-0.185761	0.162374	0.428038	0.789484
SLC9A6	SLC9A6	236794	3732426M05|6430520C02Rik|NHE6|mKIAA0267	solute carrier family 9 (sodium/hydrogen exchanger)_ member 6	11.5032	11.5259	11.4857	11.4022	11.3991	11.4803	2828.95	-0.0805521	0.162851	0.428038	0.788209
YWHAZ	YWHAZ	22631	1110013I11Rik|14-3-3zeta|AI596267|AL022924|AU020854	tyrosine 3-monooxygenase/tryptophan 5-monooxygenase activation protein_ zeta polypeptide	13.7345	13.6758	13.4837	13.4833	13.488	13.3581	11888.1	-0.189022	0.162974	0.428038	0.787881
ADGRA2	ADGRA2	70693	3830613O22Rik|AU044632|Adgra3|Gpr125|Tem5-like	adhesion G protein-coupled receptor A2	5.79497	6.16293	6.34706	6.27738	6.74894	6.53638	79.4115	0.376671	0.168298	0.440358	0.773922
C1RA	C1RA	50909	AI132558|C1r|mC1rA	complement component 1_ r subcomponent A	4.23857	5.34934	5.02513	5.96843	6.03367	5.6433	41.5393	1.08746	0.170517	0.442796	0.768232
CTSS	CTSS	13040	Cats	cathepsin S	10.326	10.3521	10.4469	10.7008	10.6168	10.8943	1505.64	0.364594	0.17107	0.442796	0.766826
SCOC	SCOC	56367	0610011C06Rik|2810002J11Rik|AA415030|SCOCO	short coiled-coil protein	12.4109	12.3527	12.2539	12.2313	12.1743	12.2724	4982.25	-0.114893	0.171374	0.442796	0.766056
C3	C3	12266	AI255234|ASP|HSE-MSF|Plp	complement component 3	5.00909	4.55287	4.57767	4.65723	4.28951	7.02859	32.4278	1.35484	0.171774	0.442796	0.765041
PSMC6	PSMC6	67089	2300001E01Rik|AI451058	proteasome (prosome_ macropain) 26S subunit_ ATPase_ 6	11.3739	11.3548	11.3111	11.2941	11.2226	11.2983	2537.42	-0.078089	0.173715	0.443903	0.760162
MAPK9	MAPK9	26420	AI851083|JNK2|Prkm9|p54aSAPK	mitogen-activated protein kinase 9	11.1111	11.1457	11.0586	10.9704	10.9906	10.8009	2066.39	-0.186708	0.174407	0.443903	0.758436
INPP5F	INPP5F	101490	5830435P03Rik|AI115354|AW561896|SAC2|cI-27|mKIAA0966	inositol polyphosphate-5-phosphatase F	11.3538	11.2141	11.0637	11.1173	10.9941	11.0737	2250.62	-0.152796	0.175196	0.443903	0.756477
CALM2	CALM2	12314	1500001E21Rik|AL024017	calmodulin 2	13.8675	13.793	13.4929	13.5971	13.6062	13.344	12562.2	-0.206617	0.175292	0.443903	0.756239
VDAC1	VDAC1	22333	AL033343|Vdac5	voltage-dependent anion channel 1	12.7582	12.7646	12.5988	12.5639	12.6024	12.4992	6344.07	-0.153441	0.176624	0.443903	0.752951
GAD1	GAD1	14415	EP10|Gad-1	glutamate decarboxylase 1	11.8943	11.6229	11.6231	11.8408	11.8748	12.0433	3606.88	0.201876	0.176875	0.443903	0.752333
FA2H	FA2H	338521	FAAH|Faxdc1|G630055L08Rik	fatty acid 2-hydroxylase	7.80932	7.86719	8.08978	8.1738	8.1819	8.30005	268.791	0.277329	0.177383	0.443903	0.751089
GALC	GALC	14420	2310068B06Rik|A930008M05Rik|AW212969|AW413532|Gacy|twi|twitcher	galactosylceramidase	7.83761	7.67998	8.08402	8.00563	8.08652	8.25741	254.56	0.233409	0.177866	0.443903	0.749907
EIF2AK1	EIF2AK1	15467	HCR|Hri	eukaryotic translation initiation factor 2 alpha kinase 1	9.63493	9.67781	9.59397	9.4948	9.4931	9.46322	754.636	-0.163864	0.177944	0.443903	0.749717
ABCE1	ABCE1	24015	C79080|Oabp|RLI|RNS41|Rnaseli	ATP-binding cassette_ sub-family E (OABP)_ member 1	10.0685	9.97383	9.97311	9.90797	9.83022	9.88657	982.306	-0.13907	0.179533	0.446267	0.745856
CD40	CD40	21939	AI326936|Bp50|GP39|HIGM1|IGM|IMD3|T-BAM|TRAP|Tnfrsf5|p50	CD40 antigen	3.47304	3.62687	4.02513	3.80923	4.05504	3.02859	12.7255	-1.26303	0.184696	0.457467	0.733543
ATP6V1B2	ATP6V1B2	11966	AI194269|AI790362|Atp6b2|HO57|R74844	ATPase_ H+ transporting_ lysosomal V1 subunit B2	12.9641	12.9873	12.8624	12.841	12.805	12.8112	7530.35	-0.120008	0.186065	0.459224	0.730335
SERPING1	SERPING1	12258	C1INH|C1nh	serine (or cysteine) peptidase inhibitor_ clade G_ member 1	5.64296	5.30494	5.7621	5.6837	6.05504	6.61355	57.4293	0.576647	0.187337	0.45979	0.727376
TUSC3	TUSC3	80286	AU022242|BC003311|N33	tumor suppressor candidate 3	11.3059	11.3548	11.1917	11.4693	11.3838	11.4449	2625.57	0.146483	0.187705	0.45979	0.726524
CYFIP2	CYFIP2	76884	1500004I01Rik|6430511D02Rik|AA930218|AU022376|Pir121|mKIAA1168	cytoplasmic FMR1 interacting protein 2	12.8149	12.9542	13.0204	13.0956	13.1629	12.8821	8126.13	0.116305	0.188276	0.45979	0.725205
HECTD1	HECTD1	207304	A630086P08Rik|AI844876|b2b327Clo|opm	HECT domain containing 1	9.79677	10.0002	10.2189	10.1574	10.1549	10.1553	1082.82	0.145722	0.189238	0.460522	0.722993
CACNA1E	CACNA1E	12290	A430040I15|BII|Cach6|Cacnl1a6|Cav2.3|Cchra1|alpha1E	calcium channel_ voltage-dependent_ R type_ alpha 1E subunit	9.13125	9.18146	9.42658	9.45116	9.54312	9.4736	660.705	0.236492	0.191735	0.463832	0.717299
GRIA3	GRIA3	53623	2900064I19Rik|GluA3|GluR-C|GluR-K3|Glur-3|Glur3|Gluralpha3	glutamate receptor_ ionotropic_ AMPA3 (alpha 3)	12.0859	12.1653	12.0582	12.0332	12.0103	11.701	4121.57	-0.190619	0.19193	0.463832	0.716856
SLCO2B1	SLCO2B1	101488	AI060904|AI852653|OATP-B|Slc21a9	solute carrier organic anion transporter family_ member 2b1	5.36056	5.34934	5.11824	5.39419	5.1375	5.02859	37.5673	-0.423846	0.192788	0.464105	0.71492
ABCA1	ABCA1	11303	ABC-1|Abc1	ATP-binding cassette_ sub-family A (ABC1)_ member 1	9.53697	9.36834	9.23198	9.548	9.45943	9.71684	712.589	0.187253	0.19474	0.464105	0.710546
ATP1B1	ATP1B1	11931	Atp4b|Atpb|Atpb-1|NKbeta1	ATPase_ Na+/K+ transporting_ beta 1 polypeptide	13.2895	13.3327	13.5505	13.5149	13.6771	13.4731	11370.2	0.163647	0.194773	0.464105	0.710472
NKIRAS1	NKIRAS1	69721	2400004O09Rik|KBRAS1|kappaB-Ras1	NFKB inhibitor interacting Ras-like protein 1	10.4865	10.6625	10.63	10.7201	10.7481	10.6442	1605.24	0.107488	0.195533	0.464105	0.70878
CST7	CST7	13011	Cmap	cystatin F (leukocystatin)	4.32104	4.62687	3.81868	4.4259	5.45943	5.6433	26.2796	1.23563	0.195654	0.464105	0.708511
ACADM	ACADM	11364	AU018656|MCAD	acyl-Coenzyme A dehydrogenase_ medium chain	9.12839	9.16603	9.12947	9.23996	9.24603	9.3163	589.915	0.11647	0.196044	0.464105	0.707646
MYORG	MYORG	NA	NA	NA	7.73607	7.85184	8.10123	8.047	8.32513	8.06751	259.837	0.231016	0.197249	0.465018	0.704984
PPM1A	PPM1A	19042	2310003C21Rik|2900017D14Rik|AI427932|AU017636|MMPa-2|MPPa-1	protein phosphatase 1A_ magnesium dependent_ alpha isoform	11.9919	11.9963	11.9061	11.9048	11.8068	11.8206	3833.39	-0.122947	0.199034	0.465018	0.701073
ISLR2	ISLR2	320563	B930052A04Rik|Linx|Mbu-3|mKIAA1465	immunoglobulin superfamily containing leucine-rich repeat 2	8.54343	8.59035	8.7107	8.95491	8.93912	8.79677	432.297	0.273029	0.199072	0.465018	0.70099
LAIR1	LAIR1	52855	5133400O11Rik|BB115266|D7Bwg0421e|Lair-1	leukocyte-associated Ig-like receptor 1	4.61054	4.9488	4.87313	4.90234	5.25298	5.6433	32.8658	0.395929	0.199102	0.465018	0.700924
CEP68	CEP68	216543	6030463E10Rik|AI481761|BC027174|Kiaa0582	centrosomal protein 68	6.94553	7.00538	7.12947	7.22427	7.37697	7.39491	144.951	0.279369	0.199882	0.465277	0.699227
BTRC	BTRC	12234	Beta-Trcp1|E3RS-IkappaB|E3RSIkappaB|FWD1|Fbw1a|HOS|Slimb|b-TrCP|beta-TrCP	beta-transducin repeat containing protein	10.2491	10.2357	10.2731	10.3628	10.3295	10.2883	1251.77	0.0692447	0.202557	0.469933	0.693452
SALL3	SALL3	20689	B130022O04Rik|Msal|Msal-1|Sal|Salt|Spalt	sal-like 3 (Drosophila)	6.67467	5.76438	5.44017	5.63026	5.21551	6.13711	56.1164	-0.601738	0.203342	0.470186	0.691773
C4A/B	C4A/B	NA	NA	NA	8.44113	8.23568	8.67666	8.91915	9.1964	9.39927	449.252	0.724881	0.204508	0.471317	0.689289
PKD2	PKD2	101540	AI325941|PKD2|Prkd2	protein kinase D2	8.15674	8.28222	8.27811	8.42982	8.46343	8.42947	324.026	0.186714	0.207303	0.476181	0.683395
ATP1A1	ATP1A1	11928	Atpa-1|BC010319	ATPase_ Na+/K+ transporting_ alpha 1 polypeptide	12.2945	12.5262	12.4263	12.6765	12.7626	12.4066	5855.02	0.203404	0.209403	0.477903	0.679016
POR	POR	18984	4933424M13Rik|CPR|CYPOR|P450R	P450 (cytochrome) oxidoreductase	8.94553	8.7968	8.95429	9.11909	8.9816	9.07298	504.385	0.148634	0.209426	0.477903	0.67897
GABRA5	GABRA5	110886	A230018I05Rik	gamma-aminobutyric acid (GABA) A receptor_ subunit alpha 5	10.2306	10.2678	10.378	9.99642	9.96476	9.95637	1122.37	-0.330446	0.213066	0.484621	0.671486
SLC17A6	SLC17A6	140919	2900073D12Rik|DNPI|VGLUT2	solute carrier family 17 (sodium-dependent inorganic phosphate cotransporter)_ member 6	9.51086	8.87859	9.75124	8.92471	8.76524	9.41876	591.499	-0.380925	0.216297	0.488559	0.66495
TRIM46	TRIM46	360213	TRIFIC	tripartite motif-containing 46	9.85328	9.88614	9.76929	9.73048	9.79571	9.51844	866.401	-0.165366	0.216376	0.488559	0.664791
IP6K2	IP6K2	76500	1500005N04Rik|AW050208|Ihpk2	inositol hexaphosphate kinase 2	9.94715	9.65367	9.97933	10.0226	9.96899	10.1345	989.829	0.177202	0.217354	0.488559	0.662832
GLUL	GLUL	14645	GS|Glns	glutamate-ammonia ligase (glutamine synthetase)	14.4797	14.488	14.51	14.3886	14.3903	14.3144	22050.2	-0.128512	0.218066	0.488559	0.661412
SRPR	SRPR	67398	1300011P19Rik|D11Mgi27	signal recognition particle receptor ('docking protein')	10.2907	10.2401	10.1708	10.1761	10.1462	10.206	1180.35	-0.0643517	0.218572	0.488559	0.660405
C1QB	C1QB	12260	-	complement component 1_ q subcomponent_ beta polypeptide	9.54985	9.59956	9.54869	9.78804	9.92903	10.0852	861.118	0.370187	0.219279	0.488559	0.659003
OLIG2	OLIG2	50913	AI604895|Bhlhb1|Olg-2|Oligo2|RK17|bHLHe19	oligodendrocyte transcription factor 2	6.2172	6.16293	6.44017	6.4259	5.85022	5.88657	71.6965	-0.357552	0.219711	0.488559	0.658148
GPHN	GPHN	268566	5730552E08Rik|AI662856|BC027112|C230040D23|GPH|GPHRYN|geph	gephyrin	10.0106	9.95958	9.79596	9.84192	9.86995	9.73939	935.488	-0.114049	0.22278	0.492451	0.652125
FLT1	FLT1	14254	AI323757|Flt-1|VEGFR-1|VEGFR1|sFlt1	FMS-like tyrosine kinase 1	7.48203	7.64479	7.93842	7.6837	8.11224	7.92945	222.62	0.196573	0.222877	0.492451	0.651936
GRIA4	GRIA4	14802	GluA4|GluR-D|Glur-4|Glur4|Gluralpha4|spkw1	glutamate receptor_ ionotropic_ AMPA4 (alpha 4)	10.1183	10.0531	10.211	10.2588	10.3513	10.2765	1185.69	0.163742	0.225461	0.496173	0.646929
PTPRM	PTPRM	19274	RPTPmu|mKIAA4044	protein tyrosine phosphatase_ receptor type_ M	9.21989	9.15043	9.13783	9.07227	9.06561	9.09737	557.914	-0.105837	0.226176	0.496173	0.645554
TRIM45	TRIM45	229644	4921530N01Rik	tripartite motif-containing 45	6.72097	6.5144	6.77645	6.79716	6.77493	7.07298	109.603	0.166339	0.2267	0.496173	0.644549
S100A10	S100A10	20194	42C|AA409961|AL024248|CAL12|CLP11|Cal1l|p10|p11	S100 calcium binding protein A10 (calpactin)	10.0075	10.0295	9.88477	10.0635	10.2541	10.0933	1064.12	0.158074	0.230789	0.501715	0.636785
ATF2	ATF2	11909	Atf-2|CRE-BP|Creb2|D130078H02Rik|D18875|Tg(Gzma-Klra1)7Wum|mXBP	activating transcription factor 2	10.4156	10.42	10.268	10.3223	10.2906	10.2085	1279.02	-0.100552	0.230897	0.501715	0.636582
CSPG4	CSPG4	121021	4732461B14Rik|AN2|NG2	chondroitin sulfate proteoglycan 4	6.69027	6.57173	7.08402	6.9898	7.10713	7.15787	122.231	0.254365	0.231928	0.501715	0.634647
PSMD14	PSMD14	59029	2610312C03Rik|3200001M20Rik|AA986732|Pad1|Poh1|rpm11	proteasome (prosome_ macropain) 26S subunit_ non-ATPase_ 14	11.3059	11.3487	11.2255	11.2866	11.2267	11.1834	2457.19	-0.0643228	0.232115	0.501715	0.634297
KITL	KITL	17311	Clo|Con|Gb|Kitlg|Mgf|SCF|SF|SLF|Sl|blz|contrasted	kit ligand	10.1804	9.9756	10.1309	9.98183	9.77976	9.89277	1017.07	-0.220918	0.234269	0.504389	0.630285
GNAI1	GNAI1	14677	AU046200|Gialpha1|Gnai-1	guanine nucleotide binding protein (G protein)_ alpha inhibiting 1	11.5472	11.473	11.5009	11.6106	11.5855	11.5521	2987.82	0.0736525	0.234849	0.504389	0.62921
NDUFB5	NDUFB5	66046	0610007D05Rik|AU015782|CI-SGDH|SGDH	NADH dehydrogenase (ubiquinone) 1 beta subcomplex_ 5	10.6075	10.7664	10.72	10.5632	10.6418	10.588	1604.39	-0.105525	0.235567	0.504389	0.627885
CSF1	CSF1	12977	C87615|Csfm|MCSF|op	colony stimulating factor 1 (macrophage)	8.42724	8.54335	8.47139	8.60278	8.56749	8.86148	382.404	0.183675	0.236251	0.504389	0.626626
ACADSB	ACADSB	66885	1300003O09Rik|2-MEBCAD|BB066609|SBCAD	acyl-Coenzyme A dehydrogenase_ short/branched chain	9.65891	9.62236	9.66706	9.4722	9.50674	9.65064	774.068	-0.117099	0.241843	0.514258	0.616467
TM4SF1	TM4SF1	17112	L6|M3s1	transmembrane 4 superfamily member 1	8.57318	8.36564	8.6141	8.63026	8.76199	8.77005	393.223	0.19131	0.242351	0.514258	0.615554
KCNQ3	KCNQ3	110862	-	potassium voltage-gated channel_ subfamily Q_ member 3	9.82883	10.0994	10.0695	10.1935	10.361	10.0412	1096.66	0.194778	0.24423	0.515125	0.612201
C1QA	C1QA	12259	AI255395|C1q	complement component 1_ q subcomponent_ alpha polypeptide	9.7473	9.93248	9.9272	10.0909	10.1867	10.3128	1047.63	0.32545	0.24424	0.515125	0.612183
LGALS3	LGALS3	16854	GBP|L-34|Mac-2|gal3	lectin_ galactose binding_ soluble 3	5.23857	5.16293	4.97622	5.25989	5.21551	6.86148	43.7871	0.952382	0.246353	0.516647	0.608442
ENTPD1	ENTPD1	12495	2610206B08Rik|AA408691|Cd39|NTPDase-1	ectonucleoside triphosphate diphosphohydrolase 1	7.56896	7.73121	7.75487	7.65723	7.61143	7.36844	196.088	-0.187933	0.246556	0.516647	0.608084
CD68	CD68	12514	Lamp4|Scard1|gp110	CD68 antigen	7.4179	7.69726	7.52763	7.84486	7.84409	8.28125	218.098	0.4444	0.247189	0.516647	0.606971
USP2	USP2	53376	B930035K21Rik|Ubp41	ubiquitin specific peptidase 2	10.3654	10.5132	10.2281	10.2566	10.3524	10.1134	1264.93	-0.135117	0.248746	0.518345	0.604244
E2F3	E2F3	13557	E2F3b|E2f3a	E2F transcription factor 3	8.84111	8.9524	8.83934	8.73523	8.85327	8.70101	452.068	-0.133821	0.251999	0.523556	0.598601
PLXDC2	PLXDC2	67448	1200007L24Rik|5430431D22Rik|AI646728|AU022916|AV231634|Tem7r	plexin domain containing 2	9.8253	9.70796	9.91266	9.6837	9.73576	9.6957	867.175	-0.119932	0.253485	0.525076	0.596048
CDK7	CDK7	12572	AI323415|AI528512|C230069N13|Cdkn7|Crk4	cyclin-dependent kinase 7	9.90098	10.0036	9.93522	9.87389	9.94486	9.86306	968.948	-0.0607838	0.255005	0.525597	0.593451
ATG2B	ATG2B	76559	2410024A21Rik|AI047755|AI503411|AW558123|C030004M05Rik|C630028L02Rik|mKIAA4067	autophagy related 2B	9.058	9.0665	9.36379	9.3223	9.27819	9.34147	603.988	0.142542	0.255247	0.525597	0.593039
ACLY	ACLY	104112	A730098H14Rik|AW538652	ATP citrate lyase	10.3823	10.371	10.378	10.5344	10.4147	10.6041	1396.33	0.136722	0.256949	0.527542	0.590153
TJP1	TJP1	21872	ZO1	tight junction protein 1	9.93738	10.0088	10.2359	10.1057	10.2191	10.2233	1114.13	0.116974	0.260819	0.533911	0.583661
NEFL	NEFL	18039	AI847934|CMT2E|NF-L|NF68|Nfl	neurofilament_ light polypeptide	9.85674	10.2118	10.5019	10.4845	10.6231	10.3024	1287.26	0.258198	0.26208	0.53492	0.581566
CAMK2A	CAMK2A	12322	CaMKII|R74975|mKIAA0968	calcium/calmodulin-dependent protein kinase II alpha	12.8107	13.2034	13.1771	13.2393	13.4935	13.0801	9199.42	0.206068	0.263642	0.536104	0.578985
NOS1AP	NOS1AP	70729	6330408P19Rik|Capon	nitric oxide synthase 1 (neuronal) adaptor protein	9.69221	10.038	9.9653	10.1203	10.1623	9.86464	1005.56	0.145036	0.264201	0.536104	0.578066
PSMD6	PSMD6	66413	2400006A19Rik	proteasome (prosome_ macropain) 26S subunit_ non-ATPase_ 6	10.9856	10.9325	10.8012	10.8382	10.8586	10.8384	1879	-0.0655437	0.26512	0.536405	0.576558
ORC5	ORC5	26429	AL033327|MmORC5|Orc5l	origin recognition complex_ subunit 5	8.4865	8.36023	8.38034	8.40219	8.49114	8.59464	350.314	0.0693333	0.267574	0.539802	0.572556
NWD1	NWD1	319555	A230063L24Rik	NACHT and WD repeat domain containing 1	8.28039	8.50952	8.48893	8.40219	8.82245	8.60223	366.487	0.16833	0.268692	0.54049	0.570746
LRRC7	LRRC7	242274	AK122498|densin|mKIAA1365	leucine rich repeat containing 7	10.8323	10.7746	10.9012	10.9474	11.1555	11.0496	1969.28	0.21376	0.270399	0.542357	0.567994
TMSB4X	TMSB4X	19241	Ptmb4|Tb4	thymosin_ beta 4_ X chromosome	15.5228	15.5593	15.4035	15.3418	15.4035	15.4065	44440.2	-0.111431	0.276974	0.553949	0.55756
CNP	CNP	12799	CNPase|Cnp-1|Cnp1	2'_3'-cyclic nucleotide 3' phosphodiesterase	12.5437	12.5996	12.6699	12.672	12.8269	12.7396	6540.95	0.140934	0.279914	0.556249	0.552975
MOG	MOG	17441	B230317G11Rik	myelin oligodendrocyte glycoprotein	10.1511	10.1753	10.3386	10.205	10.5202	10.489	1272.3	0.184311	0.280721	0.556249	0.551725
GPR34	GPR34	23890	Lypsr1	G protein-coupled receptor 34	7.72097	7.99144	7.98243	8.15973	8.02286	8.18341	257.805	0.205584	0.280741	0.556249	0.551694
PSMB8	PSMB8	16913	Lmp-7|Lmp7	proteasome (prosome_ macropain) subunit_ beta type 8 (large multifunctional peptidase 7)	5.7057	6.32731	6.16263	6.29466	6.17703	6.74283	75.3235	0.295456	0.281559	0.556249	0.55043
C1QC	C1QC	12262	AI385742|C1qg|Ciqc	complement component 1_ q subcomponent_ C chain	9.68639	9.82261	9.77288	9.92054	10.031	10.1094	949.133	0.256861	0.282424	0.556249	0.549099
APLP2	APLP2	11804	AI790698|APLP-2	amyloid beta (A4) precursor-like protein 2	13.0048	12.9884	13.0503	13.0328	13.0584	13.0901	8407.42	0.0451504	0.28292	0.556249	0.548337
FBXL3	FBXL3	50789	AU041772|AW212966|FBK|Fbl3a|Fbxl3a|Ovtm|Play68	F-box and leucine-rich repeat protein 3	10.5142	10.588	10.5529	10.5115	10.5145	10.4454	1469.46	-0.0666106	0.28555	0.559839	0.544318
IFNAR1	IFNAR1	15975	CD118|Ifar|Ifnar|Ifrc|Infar	interferon (alpha and beta) receptor 1	9.36786	9.28794	9.50626	9.47599	9.47339	9.54034	695.527	0.100943	0.289133	0.565081	0.538903
GPRASP1	GPRASP1	67298	2210415K24Rik|3110031O14Rik|C87852|GASP|GASP1	G protein-coupled receptor associated sorting protein 1	11.9556	11.9007	11.9673	11.8757	11.6728	11.9063	3768.34	-0.125214	0.289848	0.565081	0.53783
LILRB4A	LILRB4A	14728	CD85K|Gp49b|HM18|ILT3|LIR-5|Lilrb4|gp49	leukocyte immunoglobulin-like receptor_ subfamily B_ member 4A	3.61054	3.88991	3.9256	3.7097	3.28951	5.70101	16.2351	1.37851	0.293514	0.565235	0.532372
GOT1	GOT1	14718	AI789014|Got-1|cAspAT|cCAT	glutamic-oxaloacetic transaminase 1_ soluble	12.6559	12.7915	12.8273	12.8739	12.8728	12.84	7182.32	0.103128	0.293931	0.565235	0.531755
NSF	NSF	18195	AI316878|AU020090|AU067812|SKD2	N-ethylmaleimide sensitive fusion protein	13.8627	13.9622	13.9752	13.8711	13.92	13.7325	15152.3	-0.0926896	0.294391	0.565235	0.531076
KLHL12	KLHL12	240756	C3ip1	kelch-like 12	8.84808	8.77255	9.01306	9.10447	8.86542	9.10807	495.225	0.137267	0.2944	0.565235	0.531062
INA	INA	226180	AV028420|NF-66|NF66	internexin neuronal intermediate filament protein_ alpha	11.6766	11.8226	12.0786	11.9681	12.0491	11.9181	3871.96	0.11768	0.294803	0.565235	0.530468
TMEM47	TMEM47	192216	3010015F07Rik|AI115536|BCMP1|Tm4sf10	transmembrane protein 47	10.8253	10.8167	10.9021	10.8219	10.8991	11.154	1915.06	0.107306	0.295332	0.565235	0.52969
CD84	CD84	12523	A130013D22Rik|CDw84|SLAMF5	CD84 antigen	6.03375	6.03286	6.44017	6.07227	6.50674	6.91123	80.6072	0.312787	0.295612	0.565235	0.529279
DOCK3	DOCK3	208869	MOCA|PBP|mKIAA0299	dedicator of cyto-kinesis 3	11.1284	11.1187	11.1211	11.2914	11.2501	11.096	2300.32	0.0871166	0.296449	0.565283	0.528051
LSR	LSR	54135	ILDR3|Lisch7	lipolysis stimulated lipoprotein receptor	7.1169	7.46482	7.7476	7.1118	7.32513	7.48802	166.077	-0.189835	0.298305	0.566948	0.525339
UGT8A	UGT8A	22239	AI850488|AW455908|Cgt|Ugt8|mCerGT	UDP galactosyltransferase 8A	9.11111	9.25623	9.49111	9.42198	9.45139	9.62104	671.919	0.198657	0.298951	0.566948	0.5244
UBQLN2	UBQLN2	54609	Chap1|Dsk2|HRIHFB2157|Plic-2|Plic2	ubiquilin 2	11.9296	11.9265	11.7836	11.796	11.7786	11.7839	3648.35	-0.0960049	0.30031	0.567619	0.52243
HACD3	HACD3	57874	4930523M17Rik|AW742319|B-ind1|Hcad3|Hspc121|Ptplad1	3-hydroxyacyl-CoA dehydratase 3	10.537	10.4445	10.5116	10.3942	10.4514	10.4263	1409.36	-0.0794014	0.300936	0.567619	0.521526
MAPK8	MAPK8	26419	AI849689|JNK|JNK1|Prkm8|SAPK1	mitogen-activated protein kinase 8	10.697	10.7541	10.668	10.6547	10.7006	10.4982	1620.38	-0.0936748	0.307216	0.573563	0.512557
HSPA1A/B	HSPA1A/B	NA	NA	NA	6.89258	6.74789	6.98861	6.80923	6.73576	6.67244	112.031	-0.220175	0.307319	0.573563	0.512411
MAPK13	MAPK13	26415	SAPK4|Serk4	mitogen-activated protein kinase 13	3.95847	4.1123	4.28817	4.29466	4.66802	4.93548	20.7664	0.459432	0.307741	0.573563	0.511815
NEFH	NEFH	380684	NF-H|NF200|Nfh|mKIAA0845	neurofilament_ heavy polypeptide	10.2739	10.5205	10.8273	10.3566	10.4382	10.3505	1409.72	-0.182413	0.308129	0.573563	0.511267
VDAC3	VDAC3	22335	-	voltage-dependent anion channel 3	12.094	12.0994	12.0757	11.9991	11.9962	12.1283	4286.03	-0.0503029	0.308208	0.573563	0.511156
MAFB	MAFB	16658	Kreisler|Krml|Krml1|kr	v-maf musculoaponeurotic fibrosarcoma oncogene family_ protein B (avian)	6.25964	6.59035	6.38503	6.77271	6.70904	6.88657	97.0432	0.340705	0.309316	0.574091	0.509597
MAP2K1	MAP2K1	26395	MAPKK1|MEKK1|Mek1|Prkmk1	mitogen-activated protein kinase kinase 1	12.3597	12.2904	12.1691	12.2383	12.2161	12.191	4851.09	-0.0595464	0.311254	0.575544	0.506886
KCNK13	KCNK13	217826	BB085247|F730021E22Rik|Gm1570|Gm1685	potassium channel_ subfamily K_ member 13	6.64296	6.78068	6.9256	7.13116	6.81307	7.14753	119.995	0.216258	0.312107	0.575544	0.505697
MERTK	MERTK	17289	Eyk|Mer|Nyk|nmf12	c-mer proto-oncogene tyrosine kinase	7.58574	7.49477	7.72557	7.88534	7.83176	7.56775	205.333	0.132204	0.31258	0.575544	0.505039
GRM7	GRM7	108073	6330570A01Rik|BB176677|C030018L03|E130018M02Rik|Gpr1g|Gprc1g|mGluR7	glutamate receptor_ metabotropic 7	9.7057	9.52653	9.52338	9.45885	9.4229	9.4798	733.945	-0.143196	0.313717	0.576114	0.503461
ITM2A	ITM2A	16431	AW108051|Bricd2a|E25|Itm2	integral membrane protein 2A	10.2919	10.3092	10.1816	10.1467	10.1709	10.2417	1195.73	-0.081188	0.31556	0.577974	0.500918
PGK1	PGK1	18655	Pgk-1	phosphoglycerate kinase 1	13.6866	13.7209	13.606	13.6124	13.6242	13.4962	12628.5	-0.0942295	0.316598	0.578353	0.499491
CYP4X1	CYP4X1	81906	A230025G20|CYPIVX1|CYP_a|Cyp4a28-ps	cytochrome P450_ family 4_ subfamily x_ polypeptide 1	7.75102	8.15043	8.13505	7.93025	7.77493	7.93548	246.628	-0.168671	0.31937	0.581889	0.495706
ULK1	ULK1	22241	AU041434|Unc51.1|mKIAA0722	unc-51 like kinase 1	8.04593	8.11873	8.57767	8.38616	8.37272	8.50432	322.746	0.158456	0.321428	0.582559	0.492917
CNR1	CNR1	12801	CB-R|CB1|CB1R	cannabinoid receptor 1 (brain)	10.9333	11.0071	10.8161	11.0823	11.0911	11.1034	2055.87	0.169149	0.321543	0.582559	0.492761
SRGN	SRGN	19073	Prg|Prg1|Sgc	serglycin	7.69801	8.09285	8.00088	7.84486	8.16233	8.37288	261.132	0.183203	0.32227	0.582559	0.49178
CACNB2	CACNB2	12296	AW060387|CAB2|Cavbeta2|Cchb2	calcium channel_ voltage-dependent_ beta 2 subunit	9.72854	9.66908	9.49545	9.52622	9.50674	9.52444	762.756	-0.123066	0.323086	0.582559	0.490682
S100B	S100B	20203	AI850290|Bpb	S100 protein_ beta polypeptide_ neural	10.885	10.9756	10.7862	10.7634	10.9563	10.6975	1838.1	-0.0810119	0.327878	0.588186	0.484288
TICAM1	TICAM1	106759	AW046014|AW547018|TICAM-1|TRIF	toll-like receptor adaptor molecule 1	6.15111	5.43423	5.36617	6.13116	5.92177	5.88657	56.3041	0.220769	0.328121	0.588186	0.483966
PDE1A	PDE1A	18573	AI987702|AW125737	phosphodiesterase 1A_ calmodulin-dependent	11.5213	11.6603	11.4452	11.5147	11.4162	11.3221	2856.37	-0.128219	0.329492	0.588186	0.482155
SLC1A3	SLC1A3	20512	AI504299|B430115D02Rik|Eaat1|GLAST|GLAST-1|GLU-T|GluT-1|Gmt1|MGluT1	solute carrier family 1 (glial high affinity glutamate transporter)_ member 3	12.3829	12.3207	12.3286	12.4553	12.4897	12.5289	5471.36	0.146294	0.330837	0.588186	0.480386
NES	NES	18008	AA166324|C78523|ESTM46	nestin	6.058	6.59035	6.51056	6.01087	6.53743	6.19851	79.7614	-0.27196	0.331147	0.588186	0.479979
MS4A4A	MS4A4A	666907	EG666907	membrane-spanning 4-domains_ subfamily A_ member 4A	3.32104	3.62687	4.11824	4.5462	4.28951	4.4209	16.6078	0.874469	0.331277	0.588186	0.479808
KCND1	KCND1	16506	1110037K09Rik|Kca2-1|Kv4.1|Shal|Shal1|mShal1	potassium voltage-gated channel_ Shal-related family_ member 1	5.67467	5.73121	5.9256	5.96843	6.1375	6.15787	61.0766	0.24346	0.334422	0.592259	0.475705
DNAJC5	DNAJC5	13002	2610314I24Rik|AU018536|Csp	DnaJ (Hsp40) homolog_ subfamily C_ member 5	11.916	11.9941	12.0127	12.0122	12.0584	12.0069	4096.09	0.0499897	0.335846	0.59327	0.47386
AQP4	AQP4	11829	WCH4	aquaporin 4	9.91432	9.83437	10.114	10.0597	10.0215	10.3839	1063.53	0.201337	0.337106	0.593989	0.472234
GABARAPL1	GABARAPL1	57436	3110025G09Rik|9130422N19Rik|AI196471|Apg8l|Atg8l|GECI|MNCb-0091	gamma-aminobutyric acid (GABA) A receptor-associated protein-like 1	13.5363	13.6235	13.5243	13.6323	13.6903	13.6344	12475.8	0.0904721	0.338686	0.595147	0.470203
MBTPS1	MBTPS1	56453	0610038M03Rik|AV003995|S1P|SKI-1|Ski1|mKIAA0091	membrane-bound transcription factor peptidase_ site 1	9.14829	9.17222	9.09552	9.17614	9.1224	9.30704	576.137	0.0519814	0.339523	0.595147	0.46913
SYT4	SYT4	20983	SytIV	synaptotagmin IV	11.7043	11.6064	11.699	11.6593	11.4463	11.6538	3165.45	-0.0859317	0.340328	0.595147	0.468102
YWHAH	YWHAH	22629	-	tyrosine 3-monooxygenase/tryptophan 5-monooxygenase activation protein_ eta polypeptide	13.6632	13.7705	13.5989	13.5899	13.5986	13.4471	12515.1	-0.133026	0.345003	0.601809	0.462178
GDPD2	GDPD2	71584	9130017L10Rik|Gde3|Obdpf	glycerophosphodiester phosphodiesterase domain containing 2	6.47304	6.64479	6.6881	6.39419	6.05504	6.67244	89.7559	-0.323295	0.345986	0.602015	0.460942
NCAM2	NCAM2	17968	Ncam-2|Ocam|RNCAM	neural cell adhesion molecule 2	10.7986	10.694	10.5435	10.6106	10.5077	10.5324	1567.73	-0.137268	0.348951	0.605075	0.457236
GABRA3	GABRA3	14396	Gabra-3	gamma-aminobutyric acid (GABA) A receptor_ subunit alpha 3	11.1728	11.1251	10.9598	11.0578	10.8224	10.8432	2043.54	-0.181474	0.349483	0.605075	0.456574
P2RY6	P2RY6	233571	2010204J23Rik|P2Y6	pyrimidinergic receptor P2Y_ G-protein coupled_ 6	4.906	4.88991	4.57767	4.5462	5.1375	4.35052	26.6236	-0.571906	0.351353	0.606803	0.454256
TRAC	TRAC	27409	AW112016|cmp|sterolin-1|trac|Abcg5	ATP-binding cassette_ sub-family G (WHITE)_ member 5	5.19551	5.1123	5.36617	5.4259	5.58229	5.78347	42.5457	0.27711	0.353322	0.608693	0.451829
TRIM17	TRIM17	56631	Rnf16|terf	tripartite motif-containing 17	6.30086	6.05983	5.97622	6.51705	6.56749	6.00587	75.4729	0.208587	0.356166	0.612077	0.448348
NF1	NF1	18015	AW494271|E030030H24Rik|Nf-1	neurofibromatosis 1	9.15393	9.16913	9.34224	9.31597	9.31187	9.33465	617.93	0.0894397	0.35882	0.613979	0.445124
DLX1	DLX1	13390	Dlx|Dlx-1	distal-less homeobox 1	7.058	6.53376	6.14061	6.57477	6.32513	6.56775	92.6254	-0.244914	0.359037	0.613979	0.444861
PTPN11	PTPN11	19247	2700084A17Rik|AW536184|PTP1D|PTP2C|SAP-2|SH-PTP2|SH-PTP3|SHP-2|Shp2|Syp	protein tyrosine phosphatase_ non-receptor type 11	10.7566	10.8068	10.8117	10.7934	10.8217	10.8772	1796.81	0.0353511	0.360934	0.615711	0.442572
DLAT	DLAT	235339	6332404G05Rik|DLTA|PDC-E2	dihydrolipoamide S-acetyltransferase (E2 component of pyruvate dehydrogenase complex)	10.6619	10.8373	10.6719	10.6664	10.6514	10.6331	1648.57	-0.0782511	0.362426	0.616745	0.44078
TSPO	TSPO	12257	Bzrp|IBP|PBR|Tspo1	translocator protein	5.47304	5.82851	5.32769	5.45693	5.85022	6.35052	52.5087	0.296393	0.366976	0.622965	0.435362
GBP2	GBP2	14469	-	guanylate binding protein 2	4.47304	4.47487	4.7032	4.07227	4.82556	4.98278	24.0609	-0.338802	0.380795	0.64485	0.419308
JAK2	JAK2	16452	Fd17	Janus kinase 2	9.03375	8.82458	8.8996	9.00037	8.92758	9.12662	501.029	0.0870619	0.382428	0.64518	0.417451
NCAM1	NCAM1	17967	CD56|E-NCAM|NCAM-1|Ncam	neural cell adhesion molecule 1	11.5857	11.4069	11.6171	11.4722	11.3711	11.5803	2907.49	-0.0646877	0.382844	0.64518	0.416979
JAK1	JAK1	16451	AA960307|BAP004|C130039L05Rik	Janus kinase 1	10.5961	10.5647	10.6171	10.5871	10.5525	10.5114	1521.72	-0.047311	0.384528	0.646149	0.415072
ATP6V1G2	ATP6V1G2	66237	1500002D01Rik|Atp6g2|NG38|VAG2	ATPase_ H+ transporting_ lysosomal V1 subunit G2	11.6329	11.7562	11.8204	11.8334	11.9502	11.6688	3509.37	0.0792139	0.385276	0.646149	0.414229
STAMBPL1	STAMBPL1	76630	1700095N21Rik|8230401J17Rik|ALMalpha|AMSH-FP	STAM binding protein like 1	8.87221	8.78472	8.75487	8.6935	8.70567	8.79346	435.765	-0.0916513	0.387547	0.648051	0.411676
NRCAM	NRCAM	319504	Bravo|C030017F07Rik|C130076O07Rik|mKIAA0343	neuronal cell adhesion molecule	11.2165	11.2416	11.3465	11.3887	11.3583	11.2374	2518.17	0.0573823	0.388272	0.648051	0.410864
PLXNB3	PLXNB3	140571	AI451018|Plxn6	plexin B3	6.65891	6.81274	7.2057	6.95762	7.09686	7.29537	128.403	0.17521	0.39281	0.654058	0.405817
CDC23	CDC23	52563	6030435O18|D18Ertd243e	CDC23 cell division cycle 23	9.20639	9.28794	9.22938	9.22652	9.12492	9.24776	596.544	-0.054461	0.399829	0.664155	0.398125
CLDN5	CLDN5	12741	AI854493|MBEC1|Tmvcf	claudin 5	9.76214	9.9756	10.1884	10.0135	10.1084	10.1279	1045.02	0.1024	0.401682	0.66531	0.396118
ARNTL	ARNTL	11865	Arnt3|BMAL1b|Bmal1|MOP3|bHLHe5|bmal1b'	aryl hydrocarbon receptor nuclear translocator-like	8.39904	8.36564	8.06661	8.32441	8.1224	8.11074	300.552	-0.124376	0.403369	0.66531	0.394297
TSC1	TSC1	64930	-	tuberous sclerosis 1	8.94227	8.85569	8.94796	8.9898	8.91009	9.03981	493.74	0.0516504	0.403392	0.66531	0.394273
CST3	CST3	13010	CysC	cystatin C	14.8838	14.8947	14.8162	14.8507	15.1416	14.9379	31017.9	0.116467	0.405754	0.667623	0.391737
FTH1	FTH1	14319	FHC|Fth|HFt|MFH	ferritin heavy chain 1	16.0448	16.1589	16.2141	16.1741	16.414	16.2115	75432	0.129378	0.409637	0.671393	0.3876
KPNA1	KPNA1	16646	AW494490|IPOA5|NPI1|Rch2|mSRP1	karyopherin (importin) alpha 1	10.5262	10.5362	10.633	10.6421	10.6628	10.5697	1546.7	0.0556246	0.409974	0.671393	0.387244
HPGDS	HPGDS	54486	H-PGDS|Ptgds2	hematopoietic prostaglandin D synthase	6.50866	6.82851	6.71815	6.85654	6.55254	7.19851	109.68	0.150467	0.411731	0.671405	0.385386
CD9	CD9	12527	Tspan29	CD9 antigen	9.84808	9.92883	9.91103	9.97246	10.0296	10.1643	1006.91	0.156328	0.411923	0.671405	0.385184
ADCY1	ADCY1	432530	AC1|D11Bwg1392e|I-AC|brl|mKIAA4070	adenylate cyclase 1	11.1046	11.6773	11.9649	11.8627	11.9094	11.6961	3332.74	0.199521	0.413506	0.671405	0.383518
CD33	CD33	12489	Siglec-3|gp67	CD33 antigen	5.73607	5.91965	5.67283	6.27738	5.89832	6.19851	61.8397	0.294285	0.41384	0.671405	0.383168
HSD11B1	HSD11B1	15483	-	hydroxysteroid 11-beta dehydrogenase 1	8.72476	8.96672	9.27811	8.72571	9.05769	8.89277	491.47	-0.126223	0.418685	0.676385	0.378113
DNM3	DNM3	103967	9630020E24Rik|AW061159|B230343F03Rik|C530045C17|mKIAA0820	dynamin 3	11.6344	11.5289	11.5684	11.5312	11.4116	11.559	2975.53	-0.0793388	0.418853	0.676385	0.377938
GSN	GSN	227753	ADF	gelsolin	9.3034	9.45723	9.33256	9.38817	9.50674	9.6634	695.504	0.150819	0.420398	0.677308	0.376339
ABCB1A	ABCB1A	18671	Abcb4|Evi32|Mdr1a|Mdr3|P-gp|Pgp|Pgy-3|Pgy3|mdr-3	ATP-binding cassette_ sub-family B (MDR/TAP)_ member 1A	9.09069	9.1123	9.19238	9.01608	9.17459	9.12925	556.106	-0.0386522	0.426177	0.684445	0.37041
ACOT13	ACOT13	66834	0610006O17Rik|Them2	acyl-CoA thioesterase 13	10.82	10.8937	10.8143	10.7941	10.7709	10.8335	1809.14	-0.0473736	0.426795	0.684445	0.369781
GNG2	GNG2	14702	-	guanine nucleotide binding protein (G protein)_ gamma 2	11.3223	11.5374	11.6438	11.5534	11.5492	11.6327	2977.3	0.0752421	0.428661	0.684553	0.367886
THRB	THRB	21834	Nr1a2|T3R[b]|T3Rbeta|Thrb1|Thrb2|c-erbAbeta	thyroid hormone receptor beta	9.19824	9.25623	9.45363	9.58709	9.41052	9.34826	664.286	0.137658	0.428829	0.684553	0.367715
FBLN5	FBLN5	23876	A55|DANCE|EVEC	fibulin 5	7.38952	7.32731	7.22677	7.32019	7.28046	7.98278	171.394	0.225138	0.430765	0.685889	0.365759
BASP1	BASP1	70350	2610024P12Rik|CAP-23|CAP23|Ckap3|NAP-22|NAP22	brain abundant_ membrane attached signal protein 1	11.6162	11.6957	11.5266	11.5344	11.4514	11.2586	2924.15	-0.198215	0.432312	0.685889	0.364202
PPT1	PPT1	19063	9530043G02Rik|AA960502|C77813|CLN1|D4Ertd184e|INCL|PPT	palmitoyl-protein thioesterase 1	10.3787	10.4724	10.4492	10.4386	10.5164	10.4972	1407.33	0.0459968	0.433352	0.685889	0.363159
PTPRZ1	PTPRZ1	19283	AI850339|DSD-1-PG|PTPbeta|PTPzeta|Ptprz|Ptpz|R-PTP-zeta|RPTPz|Rptpbeta	protein tyrosine phosphatase_ receptor type Z_ polypeptide 1	11.4475	11.3335	11.4857	11.3437	11.2256	11.4767	2675.22	-0.0764971	0.433608	0.685889	0.362903
CD14	CD14	12475	-	CD14 antigen	4.95847	4.30494	4.51056	4.94674	4.3599	4.78347	25.0027	-0.321928	0.4392	0.69243	0.357338
PRKAB1	PRKAB1	19079	1300015D22Rik|AU021155|E430008F22	protein kinase_ AMP-activated_ beta 1 non-catalytic subunit	8.12265	8.03965	7.77645	8.05209	7.80678	7.93548	248.227	-0.080602	0.439836	0.69243	0.356709
TMEM100	TMEM100	67888	1810057C19Rik|AV011897	transmembrane protein 100	4.79497	4.9488	5.7621	5.36177	5.42701	6.05096	41.9597	0.345497	0.440728	0.69243	0.355829
FCRLS	FCRLS	80891	2810439C17Rik|9330158F12|FcRH2sc|Fcrh2|IFGP2|IgSR|MMAN-g|Msr2|moFcRH2sc	Fc receptor-like S_ scavenger receptor	7.69801	8.11873	8.14061	8.18774	8.26679	8.33237	278.984	0.248338	0.441852	0.692633	0.354723
SPP1	SPP1	20750	2AR|Apl-1|BNSP|BSPI|Bsp|ETA-1|Eta|OP|Opn|Opnl|Ric|Spp-1	secreted phosphoprotein 1	8.60644	8.48485	8.67283	8.29036	8.23904	9.6173	402.21	0.267716	0.444142	0.694657	0.352479
PCCA	PCCA	110821	C79630	propionyl-Coenzyme A carboxylase_ alpha polypeptide	9.18178	9.22679	9.1599	9.15973	9.41879	9.29303	604.669	0.0909821	0.447298	0.696897	0.349403
OPCML	OPCML	330908	2900075O15Rik|3732419F12|AI844366|B930023M13Rik|C230027C17|Gm181|Obcam	opioid binding protein/cell adhesion molecule-like	10.6825	10.8852	10.7603	10.7979	10.9276	10.8327	1800.73	0.0732479	0.44844	0.696897	0.348295
FGF13	FGF13	14168	Fhf2	fibroblast growth factor 13	11.0855	11.1251	11.2938	11.1906	11.3823	11.2435	2385.61	0.101085	0.448689	0.696897	0.348055
CRKL	CRKL	12929	1110025F07Rik|AA589403|AI325100|Crkol	v-crk sarcoma virus CT10 oncogene homolog (avian)-like	8.64296	8.50462	8.7476	8.70647	8.68868	8.80008	410.641	0.0856492	0.449578	0.696897	0.347194
GAS6	GAS6	14456	Gas-6	growth arrest specific 6	9.86019	9.90671	10.1027	9.87389	10.15	10.1783	1032.52	0.105276	0.453617	0.701594	0.343311
CTTNBP2NL	CTTNBP2NL	80281	AA552995|AA589392|AU018624|BC003236|mKIAA1433	CTTNBP2 N-terminal like	6.57738	6.37103	6.67283	6.27738	6.56749	6.6285	91.5044	-0.143311	0.455997	0.703712	0.341038
NDUFA10	NDUFA10	67273	2900053E13Rik	NADH dehydrogenase (ubiquinone) 1 alpha subcomplex 10	11.4515	11.5617	11.5073	11.5335	11.5661	11.56	2957.21	0.0441214	0.457839	0.704991	0.339287
IIGP1	IIGP1	60440	2900074L10Rik|AI046432|AW111922|Ifgga1|Iigp|Irga6	interferon inducible GTPase 1	5.36056	5.00538	5.7032	5.32861	5.82556	5.83594	45.5657	0.207442	0.459212	0.705544	0.337987
ALDH1A1	ALDH1A1	11668	Ahd-2|Ahd2|Aldh1|Aldh1a2|E1|Raldh1	aldehyde dehydrogenase family 1_ subfamily A1	8.67467	8.59035	8.78002	8.50967	8.6042	8.74283	401.788	-0.0824976	0.462041	0.708327	0.33532
WDR35	WDR35	74682	4930459M12Rik|4931430C06|mKIAA1336	WD repeat domain 35	8.70953	8.67563	8.89303	8.87101	8.89536	8.79677	447.855	0.0814494	0.464017	0.709793	0.333466
CX3CR1	CX3CR1	13051	-	chemokine (C-X3-C motif) receptor 1	8.97766	9.01575	8.9094	9.04189	9.14749	9.05925	521.037	0.10394	0.467292	0.712434	0.330412
PAK1	PAK1	18479	AW045634|PAK-1|Paka	p21 protein (Cdc42/Rac)-activated kinase 1	12.4885	12.7677	12.7228	12.8428	12.8462	12.5499	6667.77	0.0857318	0.470639	0.712434	0.327312
ATP2B3	ATP2B3	320707	6430519O13Rik|Pmca3	ATPase_ Ca++ transporting_ plasma membrane 3	8.72476	8.8748	8.99782	8.79413	9.05504	9.06476	483.895	0.0932043	0.470746	0.712434	0.327214
VEGFA	VEGFA	22339	Vegf|Vpf	vascular endothelial growth factor A	9.97766	9.85953	10.046	9.99906	10.2191	9.96375	1031.73	0.093754	0.471228	0.712434	0.326769
JUN	JUN	16476	AP-1|Junc|c-jun	jun proto-oncogene	9.43651	9.34386	9.55495	9.23102	9.32513	9.49007	674.149	-0.107184	0.4719	0.712434	0.32615
BACE1	BACE1	23821	C76936	beta-site APP cleaving enzyme 1	9.58365	9.54335	9.73846	9.68206	9.65758	9.67605	801.666	0.0419756	0.47201	0.712434	0.326049
DAGLA	DAGLA	269060	Nsddr	diacylglycerol lipase_ alpha	9.99031	10.1906	10.2527	10.2107	10.425	10.1253	1175.53	0.10401	0.472909	0.712434	0.325222
IFIT1	IFIT1	15957	ISG56|Ifi56|P56	interferon-induced protein with tetratricopeptide repeats 1	5.19551	5.05983	5.24752	4.76032	5.49114	6.02859	39.3189	0.247928	0.474983	0.713233	0.323322
SLC12A2	SLC12A2	20496	9330166H04Rik|Nkcc1|mBSC2|sy-ns	solute carrier family 12_ member 2	9.79136	9.77255	9.92881	9.73681	10.0577	9.99581	942.603	0.0978299	0.475872	0.713233	0.32251
GABRA1	GABRA1	14394	Gabra-1	gamma-aminobutyric acid (GABA) A receptor_ subunit alpha 1	12.9915	13.2052	13.1293	13.0278	13.0795	12.823	8438.2	-0.131413	0.476554	0.713233	0.321888
SH3GL2	SH3GL2	20404	9530001L19Rik|AI120490|AW555077|B930049H17Rik|EEN-B1|SH3PA|Sh3d2a	SH3-domain GRB2-like 2	12.521	12.6674	12.6398	12.5989	12.5933	12.4438	6111.75	-0.0654015	0.477538	0.713233	0.320992
ATP6V1H	ATP6V1H	108664	0710001F19Rik|AU022349|CGI-11|SFD|SFDalpha|SFDbeta|VMA13	ATPase_ H+ transporting_ lysosomal V1 subunit H	12.6377	12.6957	12.4534	12.5796	12.52	12.4754	6039.82	-0.0718774	0.480457	0.716056	0.318345
ERBB3	ERBB3	13867	C76256|Erbb-3|Erbb3r|Her3	v-erb-b2 erythroblastic leukemia viral oncogene homolog 3 (avian)	6.23857	6.13783	6.71815	6.72252	6.49114	6.61355	89.6954	0.158429	0.482421	0.716602	0.316574
TMEM119	TMEM119	231633	AW208946|BC025600|obif	transmembrane protein 119	5.82354	5.30494	5.54451	5.83308	6.01197	5.83594	52.9171	0.269581	0.482883	0.716602	0.316158
RFX4	RFX4	71137	4933412G19Rik|NYD-sp10	regulatory factor X_ 4 (influences HLA class II expression)	7.16234	7.36023	7.30807	7.24219	7.48328	7.55215	163.299	0.113567	0.484129	0.716923	0.315039
KHSRP	KHSRP	16549	6330409F21Rik|Fbp2|Fubp2|Ksrp	KH-type splicing regulatory protein	8.75474	8.61783	8.68048	8.67383	8.70904	8.45904	401.473	-0.0909371	0.48571	0.717737	0.313623
PHYH	PHYH	16922	AI256161|AI265699|Lnap1|PAHX	phytanoyl-CoA hydroxylase	10.6044	10.6325	10.4878	10.5189	10.6276	10.4252	1498.6	-0.0562652	0.487373	0.717821	0.312138
HCN1	HCN1	15165	Bcng1|C630013B14Rik|HAC2	hyperpolarization-activated_ cyclic nucleotide-gated K+ 1	9.88751	10.0243	10.2202	9.99642	10.0748	9.84076	1029.22	-0.081221	0.487829	0.717821	0.311732
ENTPD2	ENTPD2	12496	Cd39l1|NTPDase2	ectonucleoside triphosphate diphosphohydrolase 2	6.83761	7.04641	6.95113	7.02128	6.92177	7.34147	129.782	0.104197	0.491173	0.720245	0.308766
SELENOS	SELENOS	NA	NA	NA	8.20639	8.0123	8.15166	8.34942	8.13248	8.22334	289.871	0.0911483	0.491547	0.720245	0.308435
CDC27	CDC27	217232	AI452358|APC3|BC023187	cell division cycle 27	9.61259	9.65588	9.51056	9.55698	9.50091	9.53241	755.64	-0.0734667	0.497147	0.72535	0.303515
CD109	CD109	235505	9930012E15Rik|AI480638|GARP	CD109 antigen	3.73607	3.76438	4.7032	4.5462	4.96758	4.88657	21.6156	0.691878	0.497399	0.72535	0.303295
YWHAG	YWHAG	22628	14-3-3gamma|D7Bwg1348e	tyrosine 3-monooxygenase/tryptophan 5-monooxygenase activation protein_ gamma polypeptide	13.3759	13.3924	13.441	13.3745	13.4006	13.1938	10536	-0.0808769	0.499441	0.72535	0.301516
ANAPC7	ANAPC7	56317	APC7|AW545589	anaphase promoting complex subunit 7	6.15111	6.13783	6.02513	6.22427	6.17703	5.83594	68.2088	-0.164157	0.499475	0.72535	0.301486
TPI1	TPI1	21991	AI255506|Tpi|Tpi-1	triosephosphate isomerase 1	9.89595	10.0912	9.85295	9.91636	10.0079	9.72903	965.787	-0.0707167	0.501561	0.72535	0.299677
PECAM1	PECAM1	18613	C85791|Cd31|PECAM-1|Pecam	platelet/endothelial cell adhesion molecule 1	7.91266	8.13783	8.21627	7.9738	8.30743	8.28125	281.738	0.0765557	0.501707	0.72535	0.29955
HK1	HK1	15275	BB404130|Hk-1|Hk1-s|dea|mHk1-s	hexokinase 1	11.7709	11.8246	11.9216	11.8696	11.8883	11.8666	3709.26	0.0340274	0.502325	0.72535	0.299015
ADAMTS1	ADAMTS1	11504	ADAM-TS1|ADAMTS|ADAMTS-1|C3-C5|METH-1|METH1	a disintegrin-like and metallopeptidase (reprolysin type) with thrombospondin type 1 motif_ 1	7.49984	7.24746	7.6574	7.51705	7.6955	7.6285	186.232	0.109764	0.504407	0.726847	0.297219
SHC3	SHC3	20418	N-Shc|Rai|ShcC	src homology 2 domain-containing transforming protein C3	10.7028	10.8078	10.8748	10.9282	10.882	10.8432	1832.74	0.0846948	0.506046	0.727702	0.29581
PPP3CB	PPP3CB	19056	1110063J16Rik|Calnb|CnAbeta|Cnab	protein phosphatase 3_ catalytic subunit_ beta isoform	12.2855	12.4307	12.3136	12.3234	12.2906	12.2094	5073.88	-0.0703827	0.507183	0.727834	0.294835
GLRB	GLRB	14658	AI853901|Glyrb|spa|spastic	glycine receptor_ beta subunit	12.5048	12.6027	12.5715	12.6545	12.6471	12.5242	6140.47	0.047832	0.51074	0.731093	0.291801
EMP1	EMP1	13730	I-8-09|TMP	epithelial membrane protein 1	4.32104	5.00538	5.11824	4.85654	5.1375	5.67244	32.4135	0.331844	0.512371	0.731093	0.290416
P2RY13	P2RY13	74191	2010001L06Rik|GPCR1|GPR94|Gpr86|P2Y13|P2yr13|SP174	purinergic receptor P2Y_ G-protein coupled 13	6.65891	6.97737	6.7621	6.92471	6.74894	6.53638	108.991	-0.137974	0.515884	0.731093	0.287448
DNM1	DNM1	13429	AI838169|Dnm|Ftfl|mKIAA4093	dynamin 1	13.3532	13.5271	13.5734	13.4767	13.5115	13.2836	11223.7	-0.0613871	0.51657	0.731093	0.286871
PPP2R2B	PPP2R2B	72930	2900026H06Rik|6330404L05Rik|E130009M08Rik|PP2A-PR55B|PR55-BETA|SCA12	protein phosphatase 2_ regulatory subunit B_ beta	9.9439	9.96316	9.91914	10.0983	10.0269	9.94148	1011.41	0.0739593	0.516615	0.731093	0.286833
SLC46A1	SLC46A1	52466	1110002C08Rik|D11Ertd18e|HCP1|Pcft	solute carrier family 46_ member 1	6.64296	6.32731	6.6881	6.51705	6.65408	6.95932	99.1452	0.100896	0.516689	0.731093	0.286771
IFNGR2	IFNGR2	15980	Ifgr2|Ifgt	interferon gamma receptor 2	9.23857	9.51196	9.6418	9.41409	9.6801	9.53638	725.997	0.070825	0.516807	0.731093	0.286671
SCN1A	SCN1A	20265	B230332M13|Nav1.1	sodium channel_ voltage-gated_ type I_ alpha	10.5711	10.8058	10.9224	10.8514	10.9449	10.7522	1792.75	0.0796569	0.518416	0.731882	0.285321
CUX2	CUX2	13048	1700051K22Rik|Cutl2|Cux-2|ENSMUSG00000072641	cut-like homeobox 2	8.97448	9.05314	9.26545	9.26209	9.27364	8.99725	563.267	0.0686562	0.521538	0.733582	0.282714
TRIM3	TRIM3	55992	BERP1|HAC1|Rnf22	tripartite motif-containing 3	10.2596	10.3791	10.3326	10.3265	10.2518	10.211	1254.97	-0.0669826	0.521729	0.733582	0.282555
DIAPH1	DIAPH1	13367	D18Wsu154e|Dia1|Diaph1|Drf1|p140mDia|Diap1	diaphanous homolog 1 (Drosophila)	9.66681	9.68432	9.63591	9.59583	9.68354	9.85831	824.545	0.0422556	0.531712	0.74532	0.274324
SLC2A5	SLC2A5	56485	AI526984|Glut5|Slc5a	solute carrier family 2 (facilitated glucose transporter)_ member 5	7.60232	7.47487	7.14061	7.32861	7.35128	7.29537	164.907	-0.146735	0.532219	0.74532	0.27391
BCAS1	BCAS1	76960	2210416M21Rik|9030223A09Rik|AI841227|NABC1	breast carcinoma amplified sequence 1	10.2199	10.3162	10.2831	9.98316	10.4188	10.1	1192.85	-0.101326	0.536299	0.749526	0.270593
KCNQ5	KCNQ5	226922	7730402H11|9230107O05Rik|AA589396|D1Mgi1	potassium voltage-gated channel_ subfamily Q_ member 5	7.24914	7.5144	6.77645	7.10201	7.28951	6.56775	135.6	-0.269275	0.539208	0.752081	0.268244
SEC23A	SEC23A	20334	Msec23|Sec23r	SEC23A (S. cerevisiae)	11.0137	10.9897	10.9901	10.9704	10.913	10.9879	2016.29	-0.0445091	0.540707	0.75251	0.267038
AMIGO2	AMIGO2	105827	AI415330|AMIGO-2|AW208913|Ali1	adhesion molecule with Ig like domain 2	8.32104	7.7228	8.34224	8.15027	7.20598	8.44222	261.516	-0.166223	0.541919	0.75251	0.266066
RAPGEF2	RAPGEF2	76089	5830453M24Rik|CNRasGEF|Pdzgef1|RA-GEF-1|mKIAA0313|nRapGEP	Rap guanine nucleotide exchange factor (GEF) 2	9.32604	9.24452	9.36379	9.41409	9.49505	9.2258	650.265	0.0568731	0.542758	0.75251	0.265393
PRKDC	PRKDC	19090	AI326420|AU019811|DNA-PKcs|DNAPDcs|DNAPK|DNPK1|DOXNPH|HYRC1|XRCC7|dxnph|p460|scid|slip	protein kinase_ DNA activated_ catalytic polypeptide	7.66681	7.60872	7.74029	7.83898	7.39384	7.65064	200.837	-0.0848787	0.543943	0.752653	0.264447
IMMT	IMMT	76614	1700082C19Rik|D830041H16Rik|HMP|P87|P87/89|P89	inner membrane protein_ mitochondrial	11.0958	11.0773	11.0319	11.061	10.9739	11.1041	2131	-0.0254657	0.545344	0.752963	0.26333
PSEN1	PSEN1	19164	Ad3h|PS-1|PS1|S182	presenilin 1	9.26485	9.31896	9.19506	9.21068	9.34912	9.39272	625.37	0.0474379	0.547773	0.752963	0.261399
RAB3A	RAB3A	19339	-	RAB3A_ member RAS oncogene family	14.2799	14.3582	14.3121	14.3085	14.3227	14.1943	20114.6	-0.0419234	0.548529	0.752963	0.2608
AP2M1	AP2M1	11773	-	adaptor-related protein complex 2_ mu 1 subunit	13.1511	13.1876	13.173	13.1974	13.1333	13.0677	9100.16	-0.0386252	0.54866	0.752963	0.260697
KCNV1	KCNV1	67498	2700023A03Rik|vibe	potassium channel_ subfamily V_ member 1	9.86019	10.2475	9.90124	10.3821	10.3706	9.87408	1102.03	0.209327	0.549576	0.752963	0.259972
SOX2	SOX2	20674	Sox-2|lcc|ysb	SRY (sex determining region Y)-box 2	9.73983	9.79479	9.88477	9.84045	9.76524	10.0201	917.055	0.0619402	0.551802	0.753103	0.258216
IL21R	IL21R	60504	NILR	interleukin 21 receptor	4.23857	2.88991	3.9256	3.90234	4.1375	4.55215	15.359	-0.469485	0.551843	0.753103	0.258185
SEC61A2	SEC61A2	57743	-	Sec61_ alpha subunit 2 (S. cerevisiae)	8.34587	8.46482	8.47139	8.56412	8.54878	8.47567	356.668	0.0849754	0.557181	0.757815	0.254004
MAG	MAG	17136	Gma|siglec-4a	myelin-associated glycoprotein	9.46852	9.68215	9.60206	9.49667	9.55254	9.4736	747.497	-0.0900753	0.557473	0.757815	0.253776
TGFBR1	TGFBR1	21812	ALK5|AU017191|Alk-5|ESK2|TGFR-1|TbetaR-I|TbetaRI	transforming growth factor_ beta receptor I	7.53482	7.59035	7.26799	7.36995	7.52982	7.34147	173.533	-0.103623	0.562581	0.763268	0.249815
DRD1	DRD1	13488	C030036C15Rik|Drd-1|Drd1a|Gpcr15	dopamine receptor D1	10.6864	10.3589	8.51912	10.418	10.4331	10.4746	1134.91	0.324462	0.564253	0.763887	0.248526
ANK	ANK	11732	Ankh|D15Ertd221e|ank|mKIAA1581|Ank	progressive ankylosis	11.4325	11.6133	11.6334	11.5161	11.5809	11.4663	2978.62	-0.0411608	0.565232	0.763887	0.247773
BIN1	BIN1	30948	ALP-1|Amphl|BRAMP-2|SH3P9	bridging integrator 1	11.4278	11.5089	11.6046	11.5435	11.5919	11.5536	2974.41	0.0470572	0.569027	0.764471	0.244867
PRKAR1A	PRKAR1A	19084	1300018C22Rik|RIalpha|Tse-1|Tse1	protein kinase_ cAMP dependent regulatory_ type I_ alpha	13.0011	13.0265	13.0429	13.0713	13.0166	13.0982	8438.43	0.0377717	0.569415	0.764471	0.244571
GABRG2	GABRG2	14406	GABAA-R|Gabrg-2|gamma2	gamma-aminobutyric acid (GABA) A receptor_ subunit gamma 2	11.3919	11.5302	11.4486	11.5207	11.5502	11.472	2867.55	0.0551726	0.569627	0.764471	0.24441
CUL1	CUL1	26965	-	cullin 1	11.0246	11.0456	11.0431	11.0419	11.014	10.9915	2086.35	-0.0254711	0.570058	0.764471	0.244081
PLCB4	PLCB4	18798	A930039J07Rik|AI854601|C230058B11Rik	phospholipase C_ beta 4	10.1581	10.152	10.2718	10.1491	10.1721	10.044	1142.41	-0.0792631	0.573555	0.766159	0.241425
PRKCI	PRKCI	18759	2310021H13Rik|AI427505|PKClambda|Pkci|Pkcl|Prkcl|aPKClambda|mKIAA4165	protein kinase C_ iota	9.58365	9.4923	9.41056	9.59059	9.54122	9.50635	734.582	0.0415689	0.57432	0.766159	0.240846
CTSB	CTSB	13030	CB	cathepsin B	12.2478	12.3046	12.1204	12.2147	12.1676	12.1517	4708.72	-0.0479075	0.574619	0.766159	0.24062
BECN1	BECN1	56208	4921513J16Rik|5430417M23Rik|Atg6	beclin 1_ autophagy related	9.4085	9.63137	9.67091	9.55339	9.6042	9.44855	751.079	-0.0451051	0.57697	0.767779	0.238847
GFAP	GFAP	14580	AI836096	glial fibrillary acidic protein	10.7814	10.694	10.9224	10.9254	10.9013	11.3082	1940.36	0.252892	0.578041	0.767779	0.238041
PROS1	PROS1	19128	AW214361	protein S (alpha)	7.1169	7.28222	7.38503	7.18774	7.51447	7.59844	162.858	0.142331	0.583759	0.773897	0.233767
PRKAB2	PRKAB2	108097	5730553K21Rik|AW049591|BB124140	protein kinase_ AMP-activated_ beta 2 non-catalytic subunit	7.38952	7.67998	7.54451	7.4873	7.70904	7.67964	191.562	0.0533241	0.586278	0.775759	0.231897
STAT2	STAT2	20847	1600010G07Rik|AW496480	signal transducer and activator of transcription 2	7.52615	7.55287	7.53609	7.53897	7.63291	7.79014	193.5	0.0871426	0.594349	0.784932	0.225958
RIMS1	RIMS1	116837	C030033M19Rik|RIM1|RIM1a|RIM1alpha|Rab3ip1|Rim|Serg1|mKIAA0340	regulating synaptic membrane exocytosis 1	10.4423	10.5776	10.4636	10.5152	10.5721	10.1604	1403.89	-0.0742829	0.597046	0.784932	0.223992
CD163	CD163	93671	CD163v2|CD163v3	CD163 antigen	3.32104	3.47487	4.36617	4.36177	4.05504	4.61355	16.3597	0.440573	0.598349	0.784932	0.223045
VIM	VIM	22352	-	vimentin	9.14829	9.13783	9.20305	9.01608	8.90422	9.30704	556.184	-0.0932798	0.599739	0.784932	0.222037
RNASEL	RNASEL	24014	E230029I04Rik	ribonuclease L (2'_ 5'-oligoisoadenylate synthetase-dependent)	6.906	7.12512	7.23718	7.21522	6.9788	6.91123	133.645	-0.117997	0.600017	0.784932	0.221836
ADH5	ADH5	11532	Adh-5|Adh3|GSNOR	alcohol dehydrogenase 5 (class III)_ chi polypeptide	10.2212	10.2073	10.1735	10.2027	10.1623	10.1985	1171.6	-0.0190719	0.600881	0.784932	0.221212
TLR4	TLR4	21898	Lps|Ly87|Ran/M1|Rasl2-8	toll-like receptor 4	5.47304	5.6625	5.6418	5.29466	5.61143	6.02859	49.1347	-0.129533	0.601105	0.784932	0.22105
GMPR2	GMPR2	105446	1810008P16Rik|5730544D12Rik|AA959850	guanosine monophosphate reductase 2	7.83761	8.0123	8.17352	7.96843	8.1425	8.13711	264.156	0.0505979	0.602735	0.785009	0.219874
SCP2	SCP2	52468	AI586070|D10Ertd73e|OS-4|OS4|SCP2|Ctdsp2	CTD (carboxy-terminal domain_ RNA polymerase II_ polypeptide A) small phosphatase 2	8.41321	8.3977	8.39437	8.39419	8.26679	8.47153	335.375	-0.04692	0.603419	0.785009	0.219381
ALAS1	ALAS1	11655	ALAS|ALAS-N|Alas-1|Alas-h	aminolevulinic acid synthase 1	8.20639	8.61328	8.75124	8.47599	8.80993	8.61355	382.256	0.0823151	0.604656	0.785151	0.218491
EPB41L2	EPB41L2	13822	4.1G|AW555191|D10Ertd398e|Epb4.1l2|NBL2	erythrocyte membrane protein band 4.1 like 2	8.94227	9.23272	9.22153	9.26429	9.23436	9.16558	578.748	0.0785088	0.609006	0.789326	0.215379
TANC2	TANC2	77097	3526402J09Rik|5730590C14Rik	tetratricopeptide repeat_ ankyrin repeat and coiled-coil containing 2	10.5185	10.6167	10.6408	10.7121	10.6749	10.6079	1583.06	0.068822	0.610333	0.789576	0.214433
PRKAG1	PRKAG1	19082	AA571379|BB036179|Prkaac	protein kinase_ AMP-activated_ gamma 1 non-catalytic subunit	10.4775	10.4458	10.4323	10.4239	10.3717	10.4757	1387.05	-0.0334647	0.61153	0.789656	0.213583
P2RY1	P2RY1	18441	P2Y1	purinergic receptor P2Y_ G-protein coupled 1	6.73607	6.49477	6.24752	6.5317	6.1964	7.16814	94.5125	0.129959	0.613585	0.790823	0.212125
B4GALT5	B4GALT5	56336	9430078I07Rik|AW049941|AW539721	UDP-Gal:betaGlcNAc beta 1_4-galactosyltransferase_ polypeptide 5	9.0153	9.02946	9.04305	8.98183	8.99824	8.99725	515.867	-0.0517098	0.615477	0.790823	0.210788
LPL	LPL	16956	-	lipoprotein lipase	7.28039	7.73121	6.79067	6.89103	7.0761	7.4209	146.869	-0.239555	0.616323	0.790823	0.210192
AMIGO1	AMIGO1	229715	Amigo|ali2	adhesion molecule with Ig like domain 1	10.3422	10.2678	10.4094	10.4062	10.3653	10.3437	1310.37	0.0267904	0.617967	0.790823	0.209035
SERPINE2	SERPINE2	20720	B230326M24Rik|PAI-1|PI-7|PI7|PN-1|Spi4	serine (or cysteine) peptidase inhibitor_ clade E_ member 2	12.064	11.964	11.9637	11.943	12.0771	12.1601	4178.18	0.0632847	0.618683	0.790823	0.208532
TNFRSF21	TNFRSF21	94185	AA959878|DR6|R74815|TR7	tumor necrosis factor receptor superfamily_ member 21	9.75659	9.9524	10.0416	9.96169	9.96193	10.0579	992.788	0.0707392	0.619251	0.790823	0.208134
ATP8A2	ATP8A2	50769	AI415030|Atpc1b|agil|wl	ATPase_ aminophospholipid transporter-like_ class I_ type 8A_ member 2	9.42724	9.40823	9.55495	9.3962	9.43518	9.37288	690.955	-0.0749804	0.622816	0.793919	0.20564
SERPINI1	SERPINI1	20713	AI837402|Ns|PI-12|PI12|Spi17	serine (or cysteine) peptidase inhibitor_ clade I_ member 1	12.2399	12.3158	12.2271	12.3748	12.362	12.1559	4970.8	0.0352736	0.624463	0.794564	0.204493
ANK2	ANK2	109676	AI835472|AW491075|Ank-2	ankyrin 2_ brain	12.4173	12.4493	12.5573	12.5253	12.5455	12.4236	5738.18	0.0223035	0.629898	0.799017	0.20073
ITGAM	ITGAM	16409	CD11b/CD18|CR3|CR3A|Cd11b|F730045J24Rik|Ly-40|MAC1|Mac-1|Mac-1a	integrin alpha M	7.50866	7.62687	7.53609	7.7097	7.50674	7.7633	195.166	0.0731959	0.630688	0.799017	0.200186
GPR17	GPR17	574402	AI853548	G protein-coupled receptor 17	7.42724	7.5144	7.94479	7.44924	7.57491	7.78347	196.131	-0.0800985	0.632707	0.799017	0.198798
BRAF	BRAF	109880	9930012E13Rik|AA120551|AA387315|AA473386|B-raf|Braf-2|Braf2|C230098H17|C87398|D6Ertd631e	Braf transforming gene	10.1859	10.3831	10.3216	10.286	10.4403	10.2658	1272.79	0.0284632	0.636072	0.799017	0.196494
PDHA1	PDHA1	18597	Pdha-1	pyruvate dehydrogenase E1 alpha 1	10.8341	10.9361	11.0475	10.9711	11.037	10.9257	1990.05	0.0353483	0.636151	0.799017	0.196439
CDK5R1	CDK5R1	12569	Cdk5r|D11Bwg0379e|p25|p35	cyclin-dependent kinase 5_ regulatory subunit 1 (p35)	10.2765	10.3106	10.1309	10.2355	10.232	10.0879	1186.28	-0.0608374	0.636318	0.799017	0.196326
STAB1	STAB1	192187	FEEL-1|FELE-1|MFEEL-1|MS-1|STAB-1|mKIAA0246	stabilin 1	4.39904	4.69726	5.57767	5.4259	5.32513	5.11605	34.064	0.165059	0.636813	0.799017	0.195988
ICAM2	ICAM2	15896	CD102|Icam-2|Ly-60	intercellular adhesion molecule 2	6.08185	6.0863	6.26799	6.07227	6.27136	6.58318	74.9137	0.0824447	0.637148	0.799017	0.19576
GJD2	GJD2	14617	Gja9|connexin36|cx36	gap junction protein_ delta 2	7.08185	6.47487	6.80474	6.57477	6.8624	6.92341	110.431	-0.0819112	0.643754	0.805529	0.19128
TLR2	TLR2	24088	Ly105	toll-like receptor 2	5.64296	5.21183	5.16263	5.36177	5.42701	5.95932	44.0455	0.145851	0.644655	0.805529	0.190673
CLTC	CLTC	67300	3110065L21Rik|CHC|R74732	clathrin_ heavy polypeptide (Hc)	13.3284	13.2774	13.338	13.3108	13.2871	13.2464	10071.7	-0.0338975	0.646733	0.806543	0.189275
HEXB	HEXB	15212	-	hexosaminidase B	11.3943	11.4213	11.3204	11.4288	11.4857	11.4359	2729.45	0.0686285	0.648654	0.806543	0.187987
CACNA2D3	CACNA2D3	12294	Cacnad3	calcium channel_ voltage-dependent_ alpha2/delta subunit 3	8.29066	8.27649	7.86643	8.27303	8.41879	8.05096	293.265	0.0779109	0.648942	0.806543	0.187794
C9ORF72	C9ORF72	NA	NA	NA	8.4865	8.46985	8.60608	8.65723	8.47933	8.6173	375.512	0.0465443	0.651633	0.808443	0.185997
ERMN	ERMN	77767	A330104H05Rik|AI854460|ermin|mKIAA1189	ermin_ ERM-like protein	10.2333	10.1583	10.4311	10.1889	10.1964	10.2332	1209.49	-0.0789562	0.653807	0.809698	0.18455
KLK6	KLK6	19144	AI849898|BSP|Bssp|Klk29|MSP|Prss18|Prss9|neurosin	kallikrein related-peptidase 6	7.75102	7.78068	8.23718	7.63705	7.75548	8.11605	235.499	-0.125346	0.659552	0.815361	0.180751
SLC24A3	SLC24A3	94249	NCKX3	solute carrier family 24 (sodium/potassium/calcium exchanger)_ member 3	9.37752	9.54812	9.72372	9.60625	9.61143	9.59083	763.409	0.0445487	0.661845	0.816745	0.179244
PTH2R	PTH2R	213527	Pthr2	parathyroid hormone 2 receptor	4.15111	4.21183	4.87313	4.65723	4.05504	4.98278	22.4481	-0.293731	0.67867	0.836025	0.168342
TIMP2	TIMP2	21858	D11Bwg1104e|Timp-2	tissue inhibitor of metalloproteinase 2	12.4577	12.2768	12.3419	12.1958	12.0829	12.5351	5095.73	-0.0779974	0.682149	0.838826	0.166121
ATP6V1C1	ATP6V1C1	66335	1700025B18Rik|U13839	ATPase_ H+ transporting_ lysosomal V1 subunit C1	12.3126	12.3934	12.3976	12.4362	12.3849	12.3429	5322.59	0.0188465	0.6846	0.839457	0.164563
SOX9	SOX9	20682	2010306G03Rik|AV220920|mKIAA4243	SRY (sex determining region Y)-box 9	8.4865	8.61783	8.64572	8.57477	8.68868	8.63221	390.078	0.0313104	0.685074	0.839457	0.164262
SYN1	SYN1	20964	Syn-1|Syn1-S	synapsin I	12.7016	12.7963	12.801	12.8428	12.9013	12.652	7045.61	0.0314225	0.693519	0.84768	0.158942
MAPK10	MAPK10	26414	C230008H04Rik|JNK3|JNK3B1|JNK3B2|SAPK(beta)|Serk2|p493F12|p54bSAPK	mitogen-activated protein kinase 10	12.7264	12.9564	12.8635	12.8631	12.8955	12.6426	7254.17	-0.0494637	0.694221	0.84768	0.158503
GPM6A	GPM6A	234267	Gpm6|M6A	glycoprotein m6a	14.7297	14.7772	14.6545	14.712	14.6985	14.6238	26603.1	-0.0426474	0.695775	0.84809	0.157531
IL6	IL6	16193	Il-6	interleukin 6	3.47304	3.30494	3.9256	3.7097	4.66802	3.48802	13.5625	0.485427	0.697108	0.848229	0.1567
MAPK14	MAPK14	26416	CSBP2|Crk1|Csbp1|Mxi2|PRKM14|PRKM15|p38|p38-alpha|p38MAPK|p38a|p38alpha	mitogen-activated protein kinase 14	9.93247	10.0071	10.046	10.0017	10.1758	9.91276	1033.01	0.0282374	0.699064	0.848486	0.155483
CCL6	CCL6	20305	MRP-1|Scya6|c10	chemokine (C-C motif) ligand 6	4.95847	5.43423	4.28817	4.5462	3.66802	5.75651	27.384	-0.378512	0.699757	0.848486	0.155053
P2RY14	P2RY14	140795	A330108O13Rik|Gpr105|P2Y14	purinergic receptor P2Y_ G-protein coupled_ 14	5.00909	5.16293	4.9256	5.15027	5.21551	5.52044	35.8517	0.0948237	0.705145	0.853532	0.151722
SUGT1	SUGT1	67955	2410174K12Rik|SGT1	SGT1_ suppressor of G2 allele of SKP1 (S. cerevisiae)	10.8765	10.9233	10.8606	10.8434	10.9355	10.8528	1887.16	-0.0134195	0.712497	0.858582	0.147217
PLP1	PLP1	18823	DM20|Plp|jimpy|jp|msd|rsh	proteolipid protein (myelin) 1	14.399	14.3584	14.5735	14.4314	14.5034	14.5697	22734.2	0.055641	0.712651	0.858582	0.147123
NRG1	NRG1	211323	6030402G23Rik|ARIA|D230005F13Rik|GGF|GGFII|HRG|HRGalpha|Hgl|NDF|SMDF	neuregulin 1	8.21181	8.25331	8.38034	8.33279	8.1224	8.25741	306.486	-0.0684024	0.713723	0.858582	0.14647
PDGFRA	PDGFRA	18595	AI115593|CD140a|Pdgfr-2	platelet derived growth factor receptor_ alpha polypeptide	8.00909	8.04641	8.03113	7.77271	8.0761	8.14233	258.31	-0.0544478	0.714251	0.858582	0.146149
CHN1	CHN1	108699	0610007I19Rik|0710001E19Rik|1700112L09Rik|2900046J01Rik|AI413815|ARHGAP2	chimerin 1	13.3383	13.6428	13.3887	13.5962	13.6234	13.2883	11422.8	0.0470114	0.718176	0.861811	0.143769
RECK	RECK	53614	St15|mRECK	reversion-inducing-cysteine-rich protein with kazal motifs	6.79497	6.88991	6.87313	6.80923	6.88644	7.17833	119.871	0.0619658	0.720691	0.863341	0.142251
PPP3R1	PPP3R1	19058	CaNB1|Cnb1|MCIP1	protein phosphatase 3_ regulatory subunit B_ alpha isoform (calcineurin B_ type I)	13.8219	13.9633	13.746	13.9037	13.9674	13.7752	14898.9	0.0379481	0.726091	0.865773	0.139009
SPHK1	SPHK1	20698	1110006G24Rik|Sk1|Spk1	sphingosine kinase 1	3.95847	3.1123	4.02513	4.22427	4.1375	4.27651	15.5161	-0.29956	0.726658	0.865773	0.13867
GAD2	GAD2	14417	6330404F12Rik|GAD(65)|GAD65|Gad-2	glutamic acid decarboxylase 2	12.2655	12.092	11.7352	11.9792	11.762	12.2007	4112.42	-0.0576086	0.727056	0.865773	0.138432
SOD1	SOD1	20655	B430204E11Rik|Cu/Zn-SOD|CuZnSOD|Ipo-1|Ipo1|SODC|Sod-1	superoxide dismutase 1_ soluble	12.5594	12.5822	12.5627	12.5541	12.5768	12.6652	6137.38	0.0294486	0.729492	0.865773	0.13698
GAL3ST1	GAL3ST1	53897	Cst|Gcst	galactose-3-O-sulfotransferase 1	7.04593	7.40298	7.40364	7.01087	7.62579	7.52843	161.599	0.0792018	0.730334	0.865773	0.136478
XK	XK	22439	1810038K19Rik|XRG1|Xkh	Kell blood group precursor (McLeod phenotype) homolog	7.72097	7.80479	7.74029	7.90234	7.77493	7.79677	221.324	0.0391505	0.731175	0.865773	0.135979
GJB1	GJB1	14618	Cnx32|Cx32	gap junction protein_ beta 1	7.65096	7.78876	8.03113	7.83898	8.02286	7.89277	234.088	0.0603907	0.731429	0.865773	0.135828
TBK1	TBK1	56480	1200008B05Rik|AI462036|AW048562	TANK-binding kinase 1	8.54772	8.42389	8.60608	8.55339	8.59329	8.54429	373.451	0.0196802	0.734205	0.866949	0.134183
CNTF	CNTF	12803	AI429687	ciliary neurotrophic factor	5.57738	5.39241	6.18433	5.63026	6.0761	6.15787	57.1385	0.123735	0.735921	0.866949	0.133169
KCNAB1	KCNAB1	16497	Akr8a8|Kvbeta1.1|mKv(beta)1	potassium voltage-gated channel_ shaker-related subfamily_ beta member 1	11.1039	11.0218	10.7702	10.9576	11.0885	10.9987	2033.99	0.0464484	0.73616	0.866949	0.133028
CHIL1	CHIL1	12654	AW208766|Brp39|Chi3l1|Gp39	chitinase-like 1	7.67467	7.34934	7.6418	7.59583	7.52982	7.80337	193.896	0.052563	0.737741	0.867344	0.132096
MTMR4	MTMR4	170749	AA596759|ESTM44|FYVE-DSP2|ZFYVE11|mKIAA0647	myotubularin related protein 4	9.16792	9.07973	9.24236	9.19926	9.18916	9.0454	569.666	-0.0318208	0.747682	0.876571	0.126283
RBX1	RBX1	56438	1500002P15Rik|AA517855|ROC1	ring-box 1	11.4185	11.367	11.3483	11.3328	11.2996	11.4601	2648.64	-0.0164738	0.749597	0.876571	0.125172
SYBU	SYBU	319613	Golsyn	syntabulin (syntaxin-interacting)	8.87903	8.43937	8.64962	8.69024	8.65758	8.80008	411.853	0.0448231	0.750671	0.876571	0.12455
TIAM1	TIAM1	21844	AI847750|D16Ium10|D16Ium10e	T cell lymphoma invasion and metastasis 1	10.2253	10.0896	10.1843	10.0017	10.188	10.1436	1127.37	-0.0607042	0.750818	0.876571	0.124465
PLEKHB1	PLEKHB1	27276	AI315628|PHR1|Phret1|evt-1	pleckstrin homology domain containing_ family B (evectins) member 1	12.4597	12.5323	12.6255	12.4854	12.6067	12.6467	6036.09	0.039354	0.751886	0.876571	0.123848
RANBP9	RANBP9	56705	IBAP-1|Ibap1|RanBPM	RAN binding protein 9	10.6912	10.6392	10.8428	10.6497	10.7538	10.7325	1684.62	-0.0166508	0.754617	0.878284	0.122273
PPP2CA	PPP2CA	19052	PP2A|R75353	protein phosphatase 2 (formerly 2A)_ catalytic subunit_ alpha isoform	13.0404	13.0686	12.9706	13.0092	12.997	13.0423	8314.13	-0.0112158	0.760359	0.882976	0.118981
ITGA7	ITGA7	16404	[a]7|alpha7	integrin alpha 7	4.906	5.76438	5.7621	5.5462	5.89832	5.75651	48.691	0.0882272	0.76196	0.882976	0.118068
EPB41L3	EPB41L3	13823	4.1B|DAL1P|Dal1|Epb4.1l3|NBL3	erythrocyte membrane protein band 4.1 like 3	10.4061	10.4749	10.6241	10.5941	10.5638	10.4517	1467.46	0.030239	0.762455	0.882976	0.117786
IL18	IL18	16173	Igif|Il-18	interleukin 18	8.87563	8.98794	8.83934	8.76343	8.94772	8.94745	475.593	-0.0304916	0.766089	0.885122	0.115721
SLC7A8	SLC7A8	50934	AA408822|LAT2	solute carrier family 7 (cationic amino acid transporter_ y+ system)_ member 8	9.00909	9.04978	9.03412	9.06725	9.04973	8.90203	518.668	-0.0393992	0.768568	0.885122	0.114318
TLN2	TLN2	70549	5730421P04Rik|AI507121|AI787438|AL118320|mKIAA0320	talin 2	9.2091	9.01919	9.21364	9.16444	9.2599	9.19601	578.85	0.0484408	0.768967	0.885122	0.114092
PTPN1	PTPN1	19246	PTP-1B|PTP-HA2|PTP1B	protein tyrosine phosphatase_ non-receptor type 1	9.22257	9.09285	9.12667	9.23326	9.05769	9.12925	565.63	-0.0201943	0.769395	0.885122	0.113851
NCKAP1	NCKAP1	50884	C79304|H19|Hem-2|Hem2|Nap1|mKIAA0587|mh19|p125Nap1	NCK-associated protein 1	12.7925	12.9222	12.8534	12.8905	12.8922	12.8273	7449.87	0.013035	0.776699	0.89205	0.109747
GRIK2	GRIK2	14806	AW124492|GluK2|Glur-6|Glur6|Glurbeta2	glutamate receptor_ ionotropic_ kainate 2 (beta 2)	9.1398	9.10908	9.08978	9.0971	9.09943	9.27176	562.025	0.0313595	0.779923	0.892787	0.107948
GRN	GRN	14824	Pgrn|epithelin	granulin	9.17625	9.26784	9.26545	9.23996	9.15245	9.29068	601.369	-0.0209761	0.780837	0.892787	0.10744
RASGRP1	RASGRP1	19419	Rasgrp	RAS guanyl releasing protein 1	12.6174	12.7789	12.4807	12.678	12.6773	12.4025	6233.44	-0.0410145	0.782816	0.892787	0.10634
ABCG2	ABCG2	26357	ABC15|ABCP|AI428558|BCRP|Bcrp1|MXR|MXR1	ATP-binding cassette_ sub-family G (WHITE)_ member 2	8.26485	8.14415	8.31791	7.94674	8.2622	8.46322	300.908	-0.0434115	0.783326	0.892787	0.106057
SERPINA3N	SERPINA3N	20716	Spi2-2|Spi2.2|Spi2/eb.4	serine (or cysteine) peptidase inhibitor_ clade A_ member 3N	6.23857	5.91965	5.95113	6.15027	6.32513	6.35052	71.3024	0.152851	0.784096	0.892787	0.105631
BDNF	BDNF	12064	-	brain derived neurotrophic factor	8.84111	9.07313	9.03412	8.98715	9.12997	8.98278	514.863	0.0374749	0.78671	0.892787	0.104185
NUAK1	NUAK1	77976	AU014801|AW494241|B230104P22Rik|Omphk1	NUAK family_ SNF1-like kinase_ 1	7.74357	7.9343	8.00698	7.85654	8.11224	7.69392	237.414	-0.0402964	0.787104	0.892787	0.103968
PRKCE	PRKCE	18754	5830406C15Rik|PKC[e]|PKCepsilon|Pkce|R75156	protein kinase C_ epsilon	11.838	12.0175	11.9855	11.9115	11.9982	11.8512	3911.9	-0.028639	0.787612	0.892787	0.103687
SPTAN1	SPTAN1	20740	2610027H02Rik|Spna-2|Spna2	spectrin alpha_ non-erythrocytic 1	12.4612	12.4767	12.7221	12.5776	12.6689	12.497	6069.01	0.0267174	0.789847	0.892787	0.102457
EMCN	EMCN	59308	0610012K22Rik|AI315669|Muc14	endomucin	6.79497	6.9488	7.07244	6.69676	7.12745	7.07298	123.831	-0.0340156	0.791085	0.892787	0.101777
PNOC	PNOC	18155	N/OFQ|Npnc1|OFQ/N	prepronociceptin	5.15111	4.88991	4.87313	5.1118	4.92177	5.61355	34.1436	0.103836	0.79145	0.892787	0.101576
C3AR1	C3AR1	12267	AZ3B|C3AR|HNFAG09	complement component 3a receptor 1	5.73607	6.41347	6.09552	6.39419	5.96758	6.4209	72.0682	0.0860398	0.793086	0.893184	0.10068
PANX1	PANX1	55991	AI847747	pannexin 1	8.48203	8.1123	8.24752	8.28172	8.25298	8.54034	319.458	0.0559736	0.798291	0.896892	0.0978386
DLX2	DLX2	13392	AW121999|Dlx-2|Tes-1	distal-less homeobox 2	5.32104	4.69726	5.40364	5.22427	5.1375	5.75651	38.2319	0.0874628	0.800695	0.896892	0.0965328
LAMP2	LAMP2	16784	CD107b|LGP-B|Lamp II|Lamp-2|Lamp-2a|Lamp-2b|Lamp-2c|Mac3	lysosomal-associated membrane protein 2	10.9832	10.9835	11.0259	10.9529	11.0457	11.0648	2061.29	0.0202736	0.801687	0.896892	0.0959951
LAG3	LAG3	16768	CD223|LAG-3|Ly66	lymphocyte-activation gene 3	6.34094	6.69726	6.57767	6.57477	6.92177	6.45485	96.6397	0.0561431	0.802322	0.896892	0.0956512
TRIM68	TRIM68	101700	AI894158|F730114J12Rik|Rnf137|SS-56	tripartite motif-containing 68	5.36056	5.55287	5.32769	5.45693	5.87447	5.55215	45.9114	0.0840643	0.802822	0.896892	0.0953808
RLIM	RLIM	19820	AL022832|AW743871|Ha1r|Rlim1|Rnf12	ring finger protein_ LIM domain interacting	10.2491	10.3521	10.3204	10.2914	10.2861	10.3289	1264.79	-0.0107273	0.804597	0.897435	0.0944218
RASGRF1	RASGRF1	19417	AI844718|CDC25|CDC25Mm|Gnrp|Grf1|Grfbeta|P190-A|Ras-GRF1|p190|p190RhoGEF	RAS protein-specific guanine nucleotide-releasing factor 1	9.88413	9.81867	10.0753	9.98316	9.97039	9.94447	986.398	0.0300521	0.815244	0.907856	0.0887122
P2RY12	P2RY12	70839	2900079B22Rik|4921504D23Rik|P2Y12	purinergic receptor P2Y_ G-protein coupled 12	9.59819	9.63586	9.55911	9.59757	9.59329	9.54429	769.646	-0.0290375	0.819548	0.91049	0.0864256
UBE2G1	UBE2G1	67128	2700059C12Rik|AI256795|AU014992|AW552068|D130023C12Rik	ubiquitin-conjugating enzyme E2G 1	9.83936	9.8748	9.7476	9.76188	9.95484	9.80666	910.716	0.0128538	0.820305	0.91049	0.0860248
TLR7	TLR7	170743	-	toll-like receptor 7	3.32104	3.62687	4.57767	4.22427	4.28951	4.67244	17.3713	0.222392	0.821535	0.91049	0.0853742
GABRA4	GABRA4	14397	Gabra-4	gamma-aminobutyric acid (GABA) A receptor_ subunit alpha 4	10.2132	10.3737	10.0955	10.2198	10.3328	10.0675	1190.27	-0.0271648	0.825275	0.913182	0.0834013
B3GNT5	B3GNT5	108105	beta3GnT5	UDP-GlcNAc:betaGal beta-1_3-N-acetylglucosaminyltransferase 5	3.61054	2.30494	3.7032	3.4873	3.55254	4.4209	11.418	-0.169925	0.828442	0.915231	0.0817377
DDAH1	DDAH1	69219	2410006N07Rik|2510015N06Rik|AI987801|AW050362	dimethylarginine dimethylaminohydrolase 1	10.9185	10.6973	10.6699	10.7766	10.7366	10.7403	1729.95	-0.0149066	0.830139	0.915653	0.0808489
CAMK2G	CAMK2G	12325	Camkg	calcium/calmodulin-dependent protein kinase II gamma	10.7612	10.9533	10.9288	10.9644	11.0323	10.7437	1907.26	0.0287175	0.832835	0.917172	0.0794412
SPARC	SPARC	20692	BM-40|ON	secreted acidic cysteine rich glycoprotein	11.9548	11.7239	12.0659	11.8522	11.6276	12.3067	3880	0.0335254	0.834995	0.91806	0.078316
GPNMB	GPNMB	93695	DC-HIL|Dchil|ipd	glycoprotein (transmembrane) nmb	6.69027	6.21183	5.61009	6.15027	5.74894	6.6433	72.293	-0.121562	0.83676	0.91806	0.0773989
MAP2K4	MAP2K4	26398	JNKK1|MEK4|MKK4|PRKMK4|Sek1|Serk1	mitogen-activated protein kinase kinase 4	10.8917	11.026	10.9786	11.0076	10.9577	10.9937	2014.04	0.01744	0.837598	0.91806	0.0769643
ACSL3	ACSL3	74205	2610510B12Rik|Acs3|C85929|Facl3|Pro2194	acyl-CoA synthetase long-chain family member 3	11.9152	11.8658	11.7195	11.8238	11.8395	11.8912	3672.37	0.0161513	0.84091	0.920088	0.0752504
AIF1	AIF1	11629	AI607846|AIF-1|D17H6S50E|G1|Iba1	allograft inflammatory factor 1	8.45489	8.40823	8.15716	8.4948	8.21075	8.5124	331.54	0.0478947	0.842092	0.920088	0.0746404
GLRA3	GLRA3	110304	-	glycine receptor_ alpha 3 subunit	7.68249	7.37103	7.75487	7.56768	7.10713	7.9711	190.773	-0.0633094	0.844233	0.920982	0.0735375
ASS1	ASS1	11898	AA408052|ASS|Ass-1|fold	argininosuccinate synthetase 1	9.45032	9.16293	8.91914	9.25989	8.91886	9.28362	574.353	-0.0431952	0.853718	0.929871	0.0686855
FCGR1	FCGR1	14129	AI323638|AV092959|CD64|FcgammaRI|IGGHAFC	Fc receptor_ IgG_ high affinity I	6.19551	6.34934	6.16263	6.29466	6.30743	6.47153	78.6214	0.0358007	0.863205	0.938115	0.0638859
GRM1	GRM1	14816	4930455H15Rik|ENSMUSG00000075319|Gm10828|Gprc1a|mGluR1|nmf373|rcw|wobl	glutamate receptor_ metabotropic 1	9.57947	9.32453	9.77288	9.4259	9.58229	9.6433	752.073	-0.0265078	0.863982	0.938115	0.0634952
ATG12	ATG12	67526	4931423H11Rik|A330058M13Rik|Apg12l|Atg12l	autophagy related 12	10.0474	10.0278	9.99168	9.93163	10.1249	10.003	1039.07	-0.00939111	0.866226	0.939086	0.0623687
GRM2	GRM2	108068	4930441L02Rik|Gprc1b|mGluR2|mGluR7	glutamate receptor_ metabotropic 2	9.11401	9.06317	9.211	9.21068	9.26449	9.00873	566.27	0.0233745	0.868815	0.940428	0.0610726
MAP2	MAP2	17756	G1-397-34|MAP-2|Mtap-2|Mtap2|repro4	microtubule-associated protein 2	12.4631	12.4651	12.5305	12.5131	12.5298	12.4708	5774.26	0.0171061	0.872525	0.942978	0.0592219
FCGR4	FCGR4	246256	4833442P21Rik|CD16-2|FcgRIV|FcgammaRIV|Fcgr3a|Fcrl3	Fc receptor_ IgG_ low affinity IV	3.61054	3.62687	3.81868	3.80923	4.05504	4.61355	15.1613	0.115477	0.885621	0.955647	0.0527521
P2RX7	P2RX7	18439	AI467586|P2X(7)|P2X7R	purinergic receptor P2X_ ligand-gated ion channel_ 7	6.59405	6.69726	6.6418	6.45693	6.78776	6.95932	103.216	0.0232698	0.888747	0.957089	0.0512219
ATP6V1D	ATP6V1D	73834	1110004P10Rik|Atp6m|VATD|Vma8	ATPase_ H+ transporting_ lysosomal V1 subunit D	12.0203	12.0166	11.9004	11.9464	12.0161	11.9467	4024.01	-0.0111947	0.891852	0.957089	0.0497073
AGMO	AGMO	319660	A530016O06Rik|AI790538|Tmem195	alkylglycerol monooxygenase	7.51743	7.56233	7.57767	7.5462	7.43518	7.72903	188.878	-0.0209992	0.892675	0.957089	0.0493065
F11R	F11R	16456	9130004G24|AA638916|ESTM33|JAM|JAM-1|JAM-A|Jcam|Jcam1|Ly106	F11 receptor	7.38952	7.33837	7.51056	7.09217	7.63291	7.63592	172.834	0.020716	0.894129	0.957089	0.0486
LGMN	LGMN	19141	AEP|AI746452|AU022324|Prsc1	legumain	11.5213	11.5271	11.4846	11.4684	11.5116	11.5254	2909.17	-0.0116571	0.897077	0.957089	0.0471701
SLC12A5	SLC12A5	57138	KCC2|mKIAA1176	solute carrier family 12_ member 5	11.7584	11.829	12.0772	11.9406	11.9893	11.7785	3809.75	0.0127432	0.8972	0.957089	0.0471108
CHRM2	CHRM2	243764	AChR-M2|Chrm-2|M2	cholinergic receptor_ muscarinic 2_ cardiac	8.1398	7.91227	8.30312	8.05716	8.11224	8.21841	278.944	-0.0215332	0.897833	0.957089	0.0468046
WASF1	WASF1	83767	AI195380|AI838537|Scar|WAVE|WAVE-1	WAS protein family_ member 1	12.3129	12.4556	12.2947	12.3278	12.4193	12.2916	5221.76	-0.00958055	0.900058	0.957089	0.0457293
LAMP1	LAMP1	16783	AI196048|CD107a|Lamp-1	lysosomal-associated membrane protein 1	11.5048	11.4297	11.4703	11.4146	11.4408	11.5289	2826.6	-0.00935563	0.900957	0.957089	0.0452958
UNC79	UNC79	217843	9030205A07Rik|Mlca3	unc-79 homolog (C. elegans)	11.3817	11.2786	11.211	11.3364	11.2599	11.3035	2513.03	0.00673278	0.901449	0.957089	0.045059
NMNAT2	NMNAT2	226518	AI843915|D030041I09Rik|PNAT1|PNAT2	nicotinamide nucleotide adenylyltransferase 2	11.0995	11.1776	11.1971	11.1263	11.1964	11.1306	2279.62	-0.0101159	0.902084	0.957089	0.0447532
DNAJA2	DNAJA2	56445	1500017M13Rik|2010206B19Rik|DNAJ|DNJ3|Dnaj3|HIRIP4|PRO3015|mDj3	DnaJ (Hsp40) homolog_ subfamily A_ member 2	10.3347	10.5083	10.4174	10.4892	10.3823	10.4369	1377.79	0.0108755	0.905673	0.959435	0.0430284
MAL2	MAL2	105853	AI461653	mal_ T cell differentiation protein 2	11.9804	12.2066	12.0408	12.2262	12.166	11.9135	4356.44	0.0274702	0.907956	0.959469	0.041935
CD200	CD200	17470	Mox2|OX2	CD200 antigen	10.6698	10.5961	10.625	10.573	10.4463	10.8897	1588.36	0.0139685	0.912824	0.959469	0.0396131
GRIA2	GRIA2	14800	GluA2|GluR-B|Glur-2|Glur2	glutamate receptor_ ionotropic_ AMPA2 (alpha 2)	11.0299	11.064	11.1182	11.0965	11.1058	10.9987	2148.13	-0.00706551	0.913305	0.959469	0.0393842
MYCT1	MYCT1	68632	1110020B04Rik|AI225941|AI642973|Mtmc1	myc target 1	6.00909	5.9488	6.04898	6.05209	6.3599	5.88657	66.2985	-0.0176518	0.914604	0.959469	0.0387669
THY1	THY1	21838	CD90|T25|Thy-1|Thy-1.2|Thy1.1|Thy1.2	thymus cell antigen 1_ theta	12.8572	13.0071	12.9631	12.9901	12.9958	12.804	7837.79	-0.0134344	0.915195	0.959469	0.0384862
TOMM70A	TOMM70A	28185	2610044B22Rik|D16Ium22|D16Ium22e|D16Wsu109e|Tom70|mKIAA0719	translocase of outer mitochondrial membrane 70 homolog A (yeast)	12.4348	12.3841	12.0419	12.3133	12.2504	12.2616	4976.86	-0.0132865	0.915553	0.959469	0.0383164
CX3CL1	CX3CL1	20312	AB030188|ABCD-3|AI848747|CX3C|Cxc3|D8Bwg0439e|Scyd1	chemokine (C-X3-C motif) ligand 1	10.8102	10.9011	10.7375	10.9419	10.9612	10.5889	1812.16	0.0188868	0.916865	0.959469	0.0376945
CPNE2	CPNE2	234577	3322401K10Rik	copine II	8.67075	8.5144	8.42658	8.41804	8.34262	8.91123	374.097	0.0197182	0.917019	0.959469	0.0376217
SIGLECH	SIGLECH	233274	6430529G09Rik|Siglec-H	sialic acid binding Ig-like lectin H	8.05198	8.15669	7.7621	7.96843	7.98439	8.0454	255.084	-0.0195207	0.918113	0.959469	0.037104
HACD2	HACD2	70757	6330408J20Rik|AI255777|AI481689|Hcad2|Ptplb	3-hydroxyacyl-CoA dehydratase 2	9.23326	9.15669	9.06661	9.16444	9.06033	9.22826	568.729	-0.0138441	0.921003	0.961047	0.035739
ARG2	ARG2	11847	AII|AU022422	arginase type II	6.23857	6.03286	5.95113	6.05209	6.23436	6.40363	71.1163	0.0691992	0.924681	0.96344	0.0340079
APOE	APOE	11816	AI255918|Apo-E	apolipoprotein E	13.2079	13.1565	13.1016	13.0956	13.0993	13.3056	9159.61	0.010716	0.928571	0.966047	0.032185
SQSTM1	SQSTM1	18412	A170|OSF-6|Osi|STAP|STONE14|p62	sequestosome 1	12.1955	12.2383	12.1544	12.224	12.1721	12.2156	4705.04	0.00636819	0.931805	0.966357	0.0306752
ANAPC1	ANAPC1	17222	2610021O03Rik|AI047775|AI853536|AW547281|Apc1|Mcpr|tsg24	anaphase promoting complex subunit 1	9.87221	9.7827	9.6881	9.81673	9.70736	9.82625	880.527	-0.00563813	0.932198	0.966357	0.0304919
GLS	GLS	216456	A330074B06Rik|AI195532|GA|GLS|Lga|Gls2	glutaminase 2 (liver_ mitochondrial)	11.948	12.0045	12.0051	12.0872	12.0058	11.8492	4048.84	-0.00692399	0.933034	0.966357	0.0301024
ADORA3	ADORA3	11542	A3AR|A3R|AA3R|ARA3|Gpcr2	adenosine A3 receptor	4.23857	4.62687	3.11824	4.4873	4.72247	4.27651	18.9614	0.0565835	0.936062	0.968052	0.0286956
KCTD12	KCTD12	239217	AU046135|AW538430|Pfet1|Pfetin	potassium channel tetramerisation domain containing 12	5.85155	5.43423	6.09552	5.76032	5.74894	6.19851	57.6073	-0.0206103	0.942819	0.973366	0.0255716
ELOC	ELOC	NA	NA	NA	12.1669	12.3021	12.1396	12.2593	12.2443	12.1237	4724.59	0.00472665	0.943997	0.973366	0.0250293
CCL12	CCL12	20293	MCP-5|Scya12	chemokine (C-C motif) ligand 12	4.79497	5.30494	5.36617	5.1118	5.55254	5.45485	38.4313	0.017702	0.950385	0.978503	0.0221003
NOSTRIN	NOSTRIN	329416	Daip2|mDaIP2	nitric oxide synthase trafficker	5.61054	4.47487	5.40364	5.45693	5.17703	5.61355	39.109	0.0168738	0.961895	0.988891	0.0168723
LPAR6	LPAR6	67168	2610302I02Rik|P2ry5|P2y5	lysophosphatidic acid receptor 6	5.15111	6.00538	5.61009	5.80923	5.6955	5.72903	50.7989	-0.0120728	0.964477	0.989261	0.015708
GRIA1	GRIA1	14799	2900051M01Rik|Glr-1|Glr1|GluA1|GluR-A|GluRA|Glur-1|Glur1|HIPA1|gluR-K1	glutamate receptor_ ionotropic_ AMPA1 (alpha 1)	11.1546	11.2156	11.4192	11.2061	11.2425	11.3662	2465.01	0.00569963	0.965449	0.989261	0.0152707
IL34	IL34	76527	2010004A03Rik|AI593503	interleukin 34	9.77133	9.84216	9.81868	9.90375	9.93047	9.62478	900.883	0.00701518	0.966519	0.989261	0.0147896
PTGS2	PTGS2	19225	COX2|Cox-2|PES-2|PGHS-2|PHS II|PHS-2|Pghs2|TIS10|gripghs	prostaglandin-endoperoxide synthase 2	6.906	7.13783	7.46697	7.28605	7.29849	7.14753	147.763	0.0140409	0.970556	0.990406	0.0129793
CASP3	CASP3	12367	A830040C14Rik|AC-3|Apopain|CASP-3|CC3|CPP-32|CPP32|Caspase-3|Lice|SCA-1|Yama|mldy	caspase 3	7.23857	7.09936	6.95113	7.16913	6.9788	7.27651	138.998	-0.00595186	0.971731	0.990406	0.0124538
PTK2B	PTK2B	19229	CADTK|CAKB|CAKbeta|E430023O05Rik|FADK2|FAK2|PYK2|Raftk	PTK2 protein tyrosine kinase 2 beta	11.5424	11.68	11.5127	11.5421	11.7838	11.4359	3067.4	0.006542	0.971983	0.990406	0.0123413
ABI2	ABI2	329165	8430425M24Rik|AI839867|C130078H13	abl-interactor 2	11.2279	11.2993	11.1489	11.2494	11.2297	11.1998	2395.03	-0.00208403	0.97333	0.990406	0.0117399
GAS7	GAS7	14457	AW124766|B230343A10Rik|Gas7-cb	growth arrest specific 7	11.6707	11.77	11.6056	11.6968	11.7725	11.5965	3293.39	0.00439088	0.978165	0.993872	0.00958806
PDPK1	PDPK1	18607	Pdk1	3-phosphoinositide dependent protein kinase 1	10.4226	10.3937	10.2743	10.3942	10.347	10.3707	1320.69	0.00171107	0.98073	0.995027	0.00845037
ATP2B4	ATP2B4	381290	Pmca4	ATPase_ Ca++ transporting_ plasma membrane 4	10.5837	10.5034	10.7032	10.6371	10.4921	10.6823	1552.41	0.00261682	0.986746	0.998687	0.00579483
ESAM	ESAM	69524	2310008D05Rik|Esam1|W117m	endothelial cell-specific adhesion molecule	7.87903	8.22381	8.22677	8.00563	8.24835	8.14753	278.561	-0.00159499	0.988676	0.998687	0.00494591
ADGRL4	ADGRL4	170757	1110033N21Rik|ETL1|Eltd1|Etl	adhesion G protein-coupled receptor L4	7.89258	7.90486	8.08402	7.72252	8.14749	8.07298	250.861	0.00199958	0.990255	0.998687	0.004253
ADCYAP1R1	ADCYAP1R1	11517	2900024I10Rik|AI846590|PAC1|PAC1R|PACAP1-R	adenylate cyclase activating polypeptide 1 receptor 1	10.9577	10.7249	11.0341	10.876	10.8146	11.0412	1921.6	0.00151528	0.990537	0.998687	0.00412915
ZFP365	ZFP365	216049	AI839779|AV340892|DBZ|Su48|Znf365|talanin	zinc finger protein 365	12.2823	12.5184	12.3401	12.4538	12.4584	12.2289	5331.48	-0.00126902	0.991513	0.998687	0.00370165
STAT3	STAT3	20848	1110034C02Rik|AW109958|Aprf	signal transducer and activator of transcription 3	9.1398	9.16293	9.20305	9.21068	9.07871	9.25259	577.88	-0.000132481	0.999101	1	0.000390796
LTC4S	LTC4S	17001	-	leukotriene C4 synthase	4.058	4.1123	4.6418	4.4259	5.09686	4.02859	21.0232	1.18595e-15	1	1	4.33947e-16
CCL2	CCL2	20296	AI323594|HC11|JE|MCAF|MCP-1|MCP1|SMC-CF|Scya2|Sigje	chemokine (C-C motif) ligand 2	0.151111	3.30494	3.28817	2.90234	3.1375	2.61355	5.92276	-4.37209e-16	1	1	0
FGF2	FGF2	14173	Fgf-2|Fgfb|bFGF	fibroblast growth factor 2	3.32104	3.1123	4.2057	3.9898	4.28951	4.27651	14.5789	3.24414e-16	1	1	0
PTX3	PTX3	19288	AI607804|TSG-14	pentraxin related gene	3.32104	3.62687	2.11824	2.90234	0.967578	4.11605	7.17023	4.14507e-16	1	1	0
