# Supplementary material for: Neuropathy-associated Tecpr2 mutation knock-in mice reveal endolysosomal loss of function phenotypes in neurons and microglia
Source: Cell Death Dis. 2025 Oct 31;16(1):775. doi: 10.1038/s41419-025-08168-w (PMC12578842; doi:10.1038/s41419-025-08168-w)
Supplement: Supplementary file 7 — Supplementary Table 5 [file 41419_2025_8168_MOESM7_ESM.xlsx]

## Sheet: SuppTable5_summary
Table	Data
SuppTable5_Microglia proteomics	Microglia whole cell proteomics
Legend
WT	Tecpr2 wt/wt mice
Mut	Tecpr2 ki/ki mice
1-4	Biological replicate number

## Sheet: SuppTable5_Microglia proteomics
Peptides Mut 1	Peptides Mut 2	Peptides Mut 3	Peptides Mut 4	Peptides WT 1	Peptides WT 2	Peptides WT 3	Peptides WT 4	LFQ intensity Mut 1	LFQ intensity Mut 2	LFQ intensity Mut 3	LFQ intensity Mut 4	LFQ intensity WT 1	LFQ intensity WT 2	LFQ intensity WT 3	LFQ intensity WT 4	C: Student's T-test Significant LFQ intensity Mut_LFQ intensity WT	C: Student's T-test significant	N: -Log Student's T-test p-value LFQ intensity Mut_LFQ intensity WT	N: Student's T-test Difference LFQ intensity Mut_LFQ intensity WT	N: Student's T-test Test statistic LFQ intensity Mut_LFQ intensity WT	T: Protein IDs	T: Majority protein IDs	T: Protein names	T: Gene names	T: id
2	2	2	3	1	1	0	3	24.1927	23.5957	23.9658	24.4367	21.152	20.0853	19.8032	23.7958	+	LFQ intensity Mut_LFQ intensity WT	1.65396	2.83864	3.06143	Q5SV41;P53808	Q5SV41;P53808	Phosphatidylcholine transfer protein	Pctp	3348
3	3	2	2	1	1	1	1	22.892	23.738	23.2366	22.4582	20.6271	19.8852	20.9475	20.8713	+	LFQ intensity Mut_LFQ intensity WT	3.33119	2.49843	6.87621	Z4YKT6;I7DM66;Q99J47-2;Q99J47	Z4YKT6;I7DM66;Q99J47-2;Q99J47	Dehydrogenase/reductase SDR family member 7B	Dhrs7b	2594
2	5	3	3	2	2	2	2	23.2989	24.5493	23.6872	22.2316	21.0776	21.3257	21.4101	21.1503	+	LFQ intensity Mut_LFQ intensity WT	2.39702	2.20086	4.52214	D3YU17;Q8VCM8;F6S731	D3YU17;Q8VCM8	Nicalin	Ncln	1753
5	5	3	6	3	5	2	2	23.0254	24.6261	23.3284	23.1442	20.9149	23.1202	20.1573	21.1962	+	LFQ intensity Mut_LFQ intensity WT	1.61236	2.18389	2.98702	Q0VBU4;Q9D024;Q9D024-2;Q9D024-3;B1AR93;F7C265	Q0VBU4;Q9D024;Q9D024-2;Q9D024-3	Coiled-coil domain-containing protein 47	Ccdc47	3801
6	10	6	2	3	6	3	5	24.5363	25.5351	24.4165	23.6932	.	23.3217	22.73	23.5907	+	LFQ intensity Mut_LFQ intensity WT	1.34476	2.00846	2.52124	Q7TQD5;Q3UGT1;A8ASF5;P97742;A0A494BAD3;A0A494BAC7	Q7TQD5;Q3UGT1;A8ASF5;P97742;A0A494BAD3	Carnitine O-palmitoyltransferase 1, liver isoform	Cpt1a	1320
2	2	2	2	2	2	1	1	23.4391	23.1389	22.7116	23.5836	20.7811	23.2173	19.8656	21.1724	+	LFQ intensity Mut_LFQ intensity WT	1.43191	1.9592	2.67074	Q9D0B6-2;Q9D0B6	Q9D0B6-2;Q9D0B6	Protein PBDC1	Pbdc1	6357
8	10	8	4	4	4	7	4	25.3676	26.4356	24.5953	25.2789	23.7007	24.3422	23.566	22.8479	+	LFQ intensity Mut_LFQ intensity WT	1.99454	1.80512	3.69682	Q3U9A3;Q9D679;Q3TCU5;Q9R233-2;Q9R233;A0A068BIS1;Q5XW52;Q5XW51;Q5XW48;Q5XW49;Q3TED6;Q91WI5;Q3U7C1;G3UZZ2;A0A3Q4EGL0;Q5XW46;Q8C6N4;Q5XW47	Q3U9A3;Q9D679;Q3TCU5;Q9R233-2;Q9R233;A0A068BIS1;Q5XW52;Q5XW51;Q5XW48;Q5XW49;Q3TED6;Q91WI5;Q3U7C1	Tapasin	Tapbp	3919
3	4	3	3	1	3	1	2	22.493	23.6677	24.0261	22.8962	21.1699	22.5569	20.6215	21.807	+	LFQ intensity Mut_LFQ intensity WT	1.71955	1.73194	3.18006	Q6P905;P18181;Q3UK50;Q18PH8;F8WHM0;Q9WTK9;Q9R1N8;Q8C2T1	Q6P905;P18181;Q3UK50;Q18PH8;F8WHM0	CD48 antigen	Cd48	3051
2	4	4	2	3	2	1	2	24.7103	25.5427	25.0325	24.7194	23.599	24.1273	21.4644	23.9306	+	LFQ intensity Mut_LFQ intensity WT	1.42955	1.7209	2.66665	A0A0G2JDI9;Q9DBZ6;Q91VT3;P55096;Q3UNS0;Q3U645	A0A0G2JDI9;Q9DBZ6;Q91VT3;P55096;Q3UNS0;Q3U645	ATP-binding cassette sub-family D member 3	Abcd3	153
3	5	3	2	3	4	4	1	22.9444	23.9283	24.555	22.9611	22.2754	21.9749	21.9948	21.3376	+	LFQ intensity Mut_LFQ intensity WT	2.07858	1.70154	3.8618	Q9DB73;G3UZG6;Q9DB73-2	Q9DB73	NADH-cytochrome b5 reductase 1	Cyb5r1	6515
3	2	2	4	3	2	2	0	24.1172	22.5399	22.8957	23.0387	23.1793	20.8272	20.9837	20.8328	+	LFQ intensity Mut_LFQ intensity WT	1.35082	1.69214	2.53158	Q3U5H8;Q3U5U6;P14901;Q3TVV4	Q3U5H8;Q3U5U6;P14901;Q3TVV4	Heme oxygenase 1	Hmox1	3014
9	9	10	5	5	5	7	6	24.7524	25.7731	25.7158	24.4322	23.8051	23.4671	24.0034	23.4331	+	LFQ intensity Mut_LFQ intensity WT	2.18454	1.49117	4.07509	Q9JHF5;Q9JL12;Q91W06;Q9JL11;F6XRE6;A0A494B9E3;Q9CTA9	Q9JHF5;Q9JL12;Q91W06	V-type proton ATPase subunit a	Tcirg1	6629
5	4	3	0	2	1	3	1	21.7801	23.2888	21.8605	21.917	21.2678	20.1416	20.8418	20.707	+	LFQ intensity Mut_LFQ intensity WT	1.85707	1.47207	3.43432	P50285;Q3UNX7;D3Z0T2;A0A0A6YVP9;Q8C9C1	P50285;Q3UNX7;D3Z0T2;A0A0A6YVP9	Dimethylaniline monooxygenase [N-oxide-forming] 1	Fmo1	3305
3	3	4	3	1	2	2	2	23.8884	25.4401	23.6647	23.6218	21.9319	22.1236	23.3671	23.3396	+	LFQ intensity Mut_LFQ intensity WT	1.34812	1.46319	2.52699	Q8VBT0;F6V084	Q8VBT0;F6V084	Thioredoxin-related transmembrane protein 1	Tmx1	5818
2	2	2	2	2	2	1	1	22.2603	23.198	21.1486	21.959	21.0926	21.4426	20.118	20.215	+	LFQ intensity Mut_LFQ intensity WT	1.4287	1.42443	2.66519	B9EIV8;Q9WVL3-2;Q9WVL3	B9EIV8;Q9WVL3-2;Q9WVL3	Solute carrier family 12 member 7	Slc12a7	1615
4	4	4	4	4	4	5	4	25.404	23.7811	24.6047	23.2814	23.1425	22.9137	22.4004	23.2526	+	LFQ intensity Mut_LFQ intensity WT	1.42648	1.34046	2.66136	A0A0G2JGL7	A0A0G2JGL7		Anxa3	202
2	3	3	1	2	2	3	2	22.2293	22.4176	22.301	21.3754	19.9626	20.6264	21.5105	20.9447	+	LFQ intensity Mut_LFQ intensity WT	1.77879	1.31978	3.28864	Q3TWM3;Q3TDF9;Q8BJ48;Q3U273;D3Z6C9	Q3TWM3;Q3TDF9;Q8BJ48;Q3U273	N-acetylglucosamine-1-phosphodiester alpha-N-acetylglucosaminidase	Nagpa	3929
10	15	11	6	4	6	4	7	25.1948	26.5051	25.1985	24.4454	24.4329	24.4909	23.1618	24.0556	+	LFQ intensity Mut_LFQ intensity WT	1.31455	1.30066	2.46985	Q3UHL7;E9QN70;B9EKB0;P02469;Q0V927;Q3TNZ8;Q9CRX6;Q8K271	Q3UHL7;E9QN70;B9EKB0;P02469;Q0V927;Q3TNZ8	Laminin subunit beta-1	Lamb1	1631
6	5	6	6	4	5	4	3	27.4326	26.5004	26.3935	26.7142	25.3487	25.9679	25.4385	25.3312	+	LFQ intensity Mut_LFQ intensity WT	2.36508	1.23863	4.45317	Q3V471;Q8C253;P16110;Q61357	Q3V471;Q8C253;P16110;Q61357	Galectin;Galectin-3	Lgals3	3027
0	1	1	1	3	2	3	3	22.5215	21.2139	21.7376	21.5836	20.4851	20.4487	20.7051	20.622	+	LFQ intensity Mut_LFQ intensity WT	2.27205	1.19894	4.25594	Q9ERR1-2;Q9ERR1	Q9ERR1-2;Q9ERR1	Nuclear distribution protein nudE-like 1	Ndel1	6609
2	4	3	3	3	2	2	4	22.8101	21.4736	21.3944	21.0128	20.4079	19.974	20.8308	20.7089	+	LFQ intensity Mut_LFQ intensity WT	1.46826	1.19232	2.73365	A0A1Y7VLM0;Q69ZA1-2;Q69ZA1;Q3UF50	A0A1Y7VLM0;Q69ZA1-2;Q69ZA1	Cyclin-dependent kinase 13	Cdk13	665
5	9	6	4	8	8	6	8	24.9124	25.4841	24.4259	24.4402	23.4224	23.9983	23.3564	24.0793	+	LFQ intensity Mut_LFQ intensity WT	1.90152	1.10153	3.51824	B1AU25;Q9Z0X1;Q2QKE3;Q9Z0X1-2	B1AU25;Q9Z0X1	Apoptosis-inducing factor 1, mitochondrial	Aifm1	1373
7	12	7	8	10	9	9	7	26.0829	26.9017	25.8933	25.3289	25.5837	24.9261	24.9566	24.3381	+	LFQ intensity Mut_LFQ intensity WT	1.42817	1.10057	2.66428	Q3UC51;O54734;Q3UG68	Q3UC51;O54734;Q3UG68	Dolichyl-diphosphooligosaccharide--protein glycosyltransferase 48 kDa subunit	Ddost	2743
4	5	6	3	2	5	3	4	24.8415	25.2052	25.2788	24.5048	23.8126	24.0499	23.0968	24.5735	+	LFQ intensity Mut_LFQ intensity WT	1.63525	1.07435	3.02789	Q8BU33;A0A1W2P8E1;A0A1W2P727;A0A1W2P8D6;Q8BU33-3;Q8BU33-2	Q8BU33;A0A1W2P8E1;A0A1W2P727;A0A1W2P8D6;Q8BU33-3;Q8BU33-2	Acetolactate synthase-like protein	Ilvbl	5442
6	6	6	5	4	6	3	5	24.6913	26.044	24.8019	24.8795	24.071	23.56	23.6439	24.8734	+	LFQ intensity Mut_LFQ intensity WT	1.30218	1.06707	2.44887	Q0VGQ1;O70503;O70503-2;Q9CSR6;Q8BPF1	Q0VGQ1;O70503;O70503-2;Q9CSR6	Very-long-chain 3-oxoacyl-CoA reductase	Hsd17b12	2819
3	4	5	2	2	4	3	2	22.8625	23.3412	22.3302	21.6223	21.0805	21.5286	21.7134	21.6128	+	LFQ intensity Mut_LFQ intensity WT	1.43488	1.05524	2.67585	Q8K3D9;Q811T5;G3X8Y8;Q9QUN7	Q8K3D9;Q811T5;G3X8Y8;Q9QUN7	Toll-like receptor;Toll-like receptor 2	Tlr2	2478
3	2	2	1	0	2	2	0	21.2489	21.3034	21.4972	21.5252	20.2803	20.3368	19.9131	20.8497	+	LFQ intensity Mut_LFQ intensity WT	2.66359	1.04868	5.12398	Q99N87;Q3U2U4;B2FDG7	Q99N87;Q3U2U4	28S ribosomal protein S5, mitochondrial	Mrps5	6150
6	6	6	4	6	4	4	4	23.7692	24.2699	23.7803	23.3385	22.8589	22.6408	22.8802	22.6206	+	LFQ intensity Mut_LFQ intensity WT	2.66703	1.03934	5.13208	Q3UKS0;Q3UC67;Q8JZR0;Q9D9S0;A0A286YCF3;A0A286YCG4	Q3UKS0;Q3UC67;Q8JZR0	Long-chain-fatty-acid--CoA ligase 5	Acsl5	4303
2	5	3	4	3	3	2	3	24.9606	26.516	24.9418	25.0822	24.2344	24.3903	24.3039	24.5224	+	LFQ intensity Mut_LFQ intensity WT	1.40179	1.01239	2.61885	Q3TVJ8;Q9D8L3;Q62186;Q9D6F7;Q9DC94	Q3TVJ8;Q9D8L3;Q62186;Q9D6F7;Q9DC94	Translocon-associated protein subunit delta	Ssr4	4117
4	5	4	4	4	5	4	5	25.594	26.3596	25.9505	24.9792	24.3707	25.0325	24.294	25.1446	+	LFQ intensity Mut_LFQ intensity WT	1.48354	1.01038	2.76022	Q9CRD0;A0A0J9YUK7;A0A0J9YUB6;Q9CRD0-3;Q9CRD0-2;A0A0J9YTV6;A0A0J9YTV7	Q9CRD0;A0A0J9YUK7;A0A0J9YUB6;Q9CRD0-3;Q9CRD0-2	OCIA domain-containing protein 1	Ociad1	6269
3	3	2	2	3	3	3	3	26.0845	27.3076	26.9829	26.9133	25.4931	26.1555	25.8895	25.7283	+	LFQ intensity Mut_LFQ intensity WT	1.84126	1.00547	3.40469	Q3TH64;Q9CQX2;Q3TN44;Q3TLE8	Q3TH64;Q9CQX2;Q3TN44;Q3TLE8	Cytochrome b5 type B	Cyb5b	3968
6	6	7	6	7	5	5	5	25.4357	26.375	26.0714	25.451	24.9964	24.4708	24.9608	24.9261	+	LFQ intensity Mut_LFQ intensity WT	2.03003	0.994743	3.76606	Q5I0W0;Q3UF04;Q3TJD4;Q9CQQ7;A0A0G2JGX3;Q64218	Q5I0W0;Q3UF04;Q3TJD4;Q9CQQ7;A0A0G2JGX3	ATP synthase F(0) complex subunit B1, mitochondrial	Atp5f1	4005
3	4	2	2	2	3	4	4	24.23	24.1098	24.0258	23.0236	22.9829	22.6942	22.8699	22.8948	+	LFQ intensity Mut_LFQ intensity WT	1.87704	0.986874	3.47191	A0A0R4J2D3;Q8BI84;Q8BI84-3;A0A0A6YX61;Q8BI84-2	A0A0R4J2D3;Q8BI84;Q8BI84-3	Melanoma inhibitory activity protein 3	Mia3	440
2	3	4	2	2	3	2	2	23.2621	24.6303	23.9858	23.298	22.4834	23.0065	22.6935	23.1738	+	LFQ intensity Mut_LFQ intensity WT	1.42223	0.95474	2.65404	Q3U2B2;Q7TMD4;O35604;Q8BLK0	Q3U2B2;Q7TMD4;O35604	Niemann-Pick C1 protein	Npc1	2715
5	5	4	2	3	5	4	3	23.7328	24.3656	23.7533	23.0683	22.3762	22.5857	23.1317	23.0896	+	LFQ intensity Mut_LFQ intensity WT	1.55246	0.934202	2.8809	Q8C440;Q8R310-2;Q8R310;Q8C538;F6R793;D3Z1L1;F6S041;Q3TYQ4;Q3T9T1;A0A5F8MQA9;Q3TZY4;Q80W04	Q8C440;Q8R310-2;Q8R310;Q8C538	Transmembrane and coiled-coil domains protein 3	Tmcc3	5526
9	9	7	10	8	7	6	6	26.2311	26.8507	26.2199	26.0217	25.3803	25.6388	25.1901	25.4568	+	LFQ intensity Mut_LFQ intensity WT	2.3946	0.914336	4.51688	A0A482D1Q0;Q31168;O78207;W5XQG0;Q792Z7;G3UZP7;P01899;Q31167;O78206;A0A286R3P2;Q3KQJ3;O19467;A0A2Z4SXW8;A0A2Z4SXR9;A0A2Z4SYR2;K7X379;Q569W0;Q31152;Q95H92;Q8R3Y0;Q8HWB2;Q31149;P01897;A0A2Z4T1L2;Q0WXH7;A0A2Z4SXE9;A0A2Z4SXG9;A0A2Z4SY86;O19453;Q61643;Q61641;Q31151;Q31145;K7W4D1;Q66JR0;E9PX63;Q31215;O19441;A7VMS6;E9Q0G4;G3UXE9;P01896;P01898;P01900;A0A482CD69;A0A2Z4T2W0;A0A2Z4T1X3;A0A2Z4T468;A0A2Z4T460;…	A0A482D1Q0;Q31168;O78207;W5XQG0;Q792Z7;G3UZP7;P01899;Q31167;O78206;A0A286R3P2;Q3KQJ3	H-2 class I histocompatibility antigen, D-B alpha chain	H2-D1;H-2D	832
3	4	3	2	2	2	2	2	23.4077	24.9682	24.2316	23.7107	23.1003	23.4312	23.1178	23.0381	+	LFQ intensity Mut_LFQ intensity WT	1.37504	0.907701	2.57298	I6L970;A0A0N4SVA6;Q3TBX5;Q3U3K9;P70295;Q3U0H4;Q3TAZ9	I6L970;A0A0N4SVA6;Q3TBX5;Q3U3K9;P70295;Q3U0H4;Q3TAZ9	Ancient ubiquitous protein 1	Aup1	247
3	4	3	2	3	3	3	3	22.7811	24.4073	23.7748	23.4409	22.8801	22.6717	22.5583	22.6996	+	LFQ intensity Mut_LFQ intensity WT	1.3919	0.898623	2.60187	Q62086;Q8VDG8	Q62086;Q8VDG8	Serum paraoxonase/arylesterase 2	Pon2	4874
15	15	13	12	14	13	11	11	27.1499	27.4862	26.4716	26.8136	26.1648	26.3852	26.0296	25.9179	+	LFQ intensity Mut_LFQ intensity WT	1.92509	0.855944	3.5631	Q8BW75;E9Q3X6;E9PVL9	Q8BW75	Amine oxidase [flavin-containing] B	Maob	5463
16	16	17	15	13	17	16	14	27.5693	28.7436	28.2388	27.4785	26.9878	27.3782	27.4183	26.8555	+	LFQ intensity Mut_LFQ intensity WT	1.374	0.847561	2.5712	Q8BYI6;Q8BYI6-2;B2RWR2;Q8BYI6-3	Q8BYI6;Q8BYI6-2;B2RWR2	Lysophosphatidylcholine acyltransferase 2	Lpcat2	5478
6	8	7	6	4	6	6	5	23.9394	24.8925	24.1483	23.7281	22.8399	23.6838	23.1515	23.6576	+	LFQ intensity Mut_LFQ intensity WT	1.38417	0.84386	2.58861	Q9EPE9;Q69Z96;A0A571BD32	Q9EPE9;Q69Z96	Manganese-transporting ATPase 13A1	Atp13a1;mKIAA1825	6582
15	10	11	12	12	10	10	10	27.558	27.7443	27.2753	27.5011	26.7997	26.6773	26.7582	26.498	+	LFQ intensity Mut_LFQ intensity WT	3.4138	0.836359	7.12158	Q6GTX3;Q4FK40;Q3UBS0;Q3TXU4;P08226;Q3UEE7;Q3TX45;A0A1B0GX15;G3UWN5;G3UZM8;Q3UF21	Q6GTX3;Q4FK40;Q3UBS0;Q3TXU4;P08226;Q3UEE7;Q3TX45;A0A1B0GX15;G3UWN5	Apolipoprotein E	Apoe	2932
10	8	11	9	11	11	10	9	28.0001	27.4633	27.5555	28.6399	27.333	27.4249	26.8188	26.7808	+	LFQ intensity Mut_LFQ intensity WT	1.39257	0.825308	2.60302	Q3UAZ7;Q9CT19;Q3U566;P30681;A0A1B0GQX9	Q3UAZ7;Q9CT19;Q3U566;P30681;A0A1B0GQX9	High mobility group protein B2	Hmgb2	3164
4	4	4	3	2	4	4	2	24.3411	25.0192	24.0747	24.2733	23.4918	23.6861	23.8069	23.4928	+	LFQ intensity Mut_LFQ intensity WT	1.98645	0.80767	3.68112	Q8VH34;Q3TX84;Q3TA96;Q9DC13;P11438;Q922T9	Q8VH34;Q3TX84;Q3TA96;Q9DC13;P11438;Q922T9	Lysosome-associated membrane glycoprotein 1	Lamp1	2976
16	14	18	17	16	16	17	15	21.9307	21.4419	22.5888	22.1303	21.5506	21.464	20.9131	20.9379	+	LFQ intensity Mut_LFQ intensity WT	1.48677	0.806545	2.76584	Q3UMM1;Q922F4;Q3U9U3;Q9CUN8	Q3UMM1;Q922F4;Q3U9U3;Q9CUN8	Tubulin beta-6 chain	Tubb6	4422
12	12	10	11	11	12	9	7	27.1967	28.3865	27.6201	27.6063	26.6843	27.2764	26.8323	26.799	+	LFQ intensity Mut_LFQ intensity WT	1.54623	0.804394	2.86993	Q62192;Q3U0U7;F2Z425;E9Q009	Q62192;Q3U0U7	CD180 antigen	Cd180	4882
11	12	10	12	10	10	11	7	26.6879	27.1183	26.191	26.9554	25.9688	26.4552	25.7646	25.6164	+	LFQ intensity Mut_LFQ intensity WT	1.55284	0.786905	2.88158	P97429;Q7TMN7;A0A0N4SW89;D3Z0S1;A0A0N4SV57;F7ANV6;Q8BSL2;S4R1F2;Q9R0V2	P97429;Q7TMN7;A0A0N4SW89;D3Z0S1;A0A0N4SV57;F7ANV6;Q8BSL2	Annexin A4;Annexin	Anxa4	3674
2	4	2	5	2	2	2	4	22.6533	22.2464	22.6483	23.054	21.8484	22.0633	22.1303	21.4982	+	LFQ intensity Mut_LFQ intensity WT	1.8998	0.765433	3.51498	D3Z512;Q3UM14;P56542;D3Z5U3;S4R1G0	D3Z512;Q3UM14;P56542;D3Z5U3	Deoxyribonuclease-2-alpha	Dnase2a;Dnase2	1897
4	5	4	5	4	4	4	4	24.5263	24.9601	23.8949	24.7308	24.1213	23.9068	23.4966	23.5513	+	LFQ intensity Mut_LFQ intensity WT	1.49582	0.759003	2.78162	Q6PDC2;Q9CZL0;Q3TFU8;Q99KF1;A0A286YDS5;Q3U7N8;Q8BLM5	Q6PDC2;Q9CZL0;Q3TFU8;Q99KF1;A0A286YDS5;Q3U7N8	Transmembrane emp24 domain-containing protein 9	Tmed9	3956
4	4	4	3	3	4	4	3	23.2666	24.2846	23.4573	23.2795	23.2274	22.6386	22.9342	22.496	+	LFQ intensity Mut_LFQ intensity WT	1.37304	0.747923	2.56956	Q9D880	Q9D880	Mitochondrial import inner membrane translocase subunit TIM50	Timm50	6471
6	6	5	5	6	7	5	5	24.0956	24.9892	24.293	24.1989	23.2535	24.0109	23.6158	23.7676	+	LFQ intensity Mut_LFQ intensity WT	1.53331	0.732208	2.84723	E9QN37;A1L314;Q80VB7	E9QN37;A1L314	Macrophage-expressed gene 1 protein	Mpeg1	2259
10	13	11	11	9	8	10	10	27.1369	27.616	27.3025	26.5688	26.6606	26.2753	26.5662	26.2037	+	LFQ intensity Mut_LFQ intensity WT	1.60182	0.729603	2.96826	Q8CBM2;Q8BQK0;A2AL85;Q8BSY0;Q9EQ66;A2AL77;A2AL75;Q3TU40;A2AL81	Q8CBM2;Q8BQK0;A2AL85;Q8BSY0;Q9EQ66	Aspartyl/asparaginyl beta-hydroxylase	Asph;ASPH	1130
10	8	9	10	9	9	11	9	26.8883	26.7503	26.6324	26.3268	25.7216	26.0772	26.378	25.5556	+	LFQ intensity Mut_LFQ intensity WT	1.76605	0.716353	3.26517	P97369;Q3TC82;B6DT57;A8XU21	P97369;Q3TC82;B6DT57;A8XU21	Neutrophil cytosol factor 4	Ncf4	3664
5	5	5	5	5	4	4	4	23.4416	23.5284	23.0363	23.8472	22.5159	23.3431	22.4983	22.7101	+	LFQ intensity Mut_LFQ intensity WT	1.44275	0.696531	2.68945	Q8VBT6	Q8VBT6	Apolipoprotein B receptor	Apobr	5819
5	5	5	2	4	4	3	2	23.7564	23.4569	24.4145	24.0618	23.0195	23.118	23.1818	23.6295	+	LFQ intensity Mut_LFQ intensity WT	1.5	0.685252	2.78892	Q9CPX4;Q3UCL5;Q9CZE7;A0A1B0GR60;Q3TJJ6;P29391;Q3UL79;Q3THE6;Q3ULW5;P49945;A0A1B0GRH4	Q9CPX4;Q3UCL5;Q9CZE7;A0A1B0GR60;Q3TJJ6;P29391;Q3UL79;Q3THE6;Q3ULW5	Ferritin;Ferritin light chain 1	Ftl1	4306
5	6	7	6	4	6	3	7	24.8902	24.6768	24.5576	24.2025	23.995	23.9364	23.4329	24.2324	+	LFQ intensity Mut_LFQ intensity WT	1.66691	0.682602	3.08474	D3YYT0;Q8BSI9;Q3UIC2;P15116;P39038	D3YYT0;Q8BSI9;Q3UIC2;P15116	Cadherin-2	Cdh2	1823
4	4	3	2	3	2	2	2	24.0427	24.973	24.4687	24.1191	23.4595	23.6969	23.6264	24.1516	+	LFQ intensity Mut_LFQ intensity WT	1.37951	0.667266	2.58063	Q8JZU2;F6VVY4	Q8JZU2;F6VVY4	Tricarboxylate transport protein, mitochondrial	Slc25a1	5658
5	4	3	3	3	4	2	3	25.5889	24.844	24.6068	24.811	24.3687	24.3894	24.2417	24.1871	+	LFQ intensity Mut_LFQ intensity WT	1.62911	0.665936	3.01691	Q9D8S9	Q9D8S9	BolA-like protein 1	Bola1	6479
16	20	18	20	17	20	15	20	25.5277	25.5237	25.5811	25.2704	24.991	25.2645	24.7011	24.5003	+	LFQ intensity Mut_LFQ intensity WT	1.82602	0.611522	3.37622	Q80SU7;L7N451;H3BL64;Q9D303;Q3TBC0;Q3U0G9	Q80SU7;L7N451	Interferon-induced very large GTPase 1	Gvin1	5167
13	11	11	10	9	11	12	11	27.2083	27.5961	27.3878	27.4965	27.1537	26.7903	27.0188	26.4646	+	LFQ intensity Mut_LFQ intensity WT	1.77673	0.565305	3.28484	Q6ZWN5;F7CJS8;D3YWH9;Q96EC0;Q9CXW7;D3Z673;D3YUV6	Q6ZWN5;F7CJS8;D3YWH9;Q96EC0;Q9CXW7	40S ribosomal protein S9	Rps9	5089
2	2	3	2	1	3	2	1	23.7208	23.9014	23.8078	23.7884	23.4435	23.301	23.0812	23.1557	+	LFQ intensity Mut_LFQ intensity WT	3.1339	0.559225	6.31746	A0A286YDF2;O89116;Q5FWJ7	A0A286YDF2;O89116;Q5FWJ7	Vesicle transport through interaction with t-SNAREs homolog 1A	Vti1a	699
5	4	4	4	5	5	5	5	23.6181	22.9215	23.2275	23.2296	22.8725	22.7231	22.7391	22.4384	+	LFQ intensity Mut_LFQ intensity WT	1.77485	0.555892	3.28137	Q9DBS5;Q99JQ9	Q9DBS5	Kinesin light chain 4	Klc4	6539
13	9	12	13	12	12	12	12	26.8846	26.7056	27.0997	26.3349	26.5596	26.3336	26.1031	25.8506	+	LFQ intensity Mut_LFQ intensity WT	1.30294	0.544493	2.45014	Z4YKB8;Q3TEA8-2;Q3TEA8;Z4YKA3;Q3TEA8-3;A2AM65;Q3B7C1;A2AM63;A2AM70;A2AM62;A2AM69	Z4YKB8;Q3TEA8-2;Q3TEA8;Z4YKA3;Q3TEA8-3;A2AM65	Heterochromatin protein 1-binding protein 3	Hp1bp3	3940
6	4	5	3	5	4	6	4	30.4954	30.6784	30.5093	30.7019	30.5774	30.2273	29.6661	29.7853	+	LFQ intensity Mut_LFQ intensity WT	1.30847	0.532228	2.45953	P99027;A0A5F8MPY2	P99027;A0A5F8MPY2	60S acidic ribosomal protein P2	Rplp2	3709
11	10	10	10	10	10	8	11	27.2055	27.8165	26.963	27.5116	26.6906	27.0446	26.7166	26.938	+	LFQ intensity Mut_LFQ intensity WT	1.37806	0.526688	2.57815	P97384;D3Z7U0	P97384;D3Z7U0	Annexin A11;Annexin	Anxa11	3669
6	5	6	2	5	7	7	4	23.5637	23.8382	23.298	22.9293	23.0096	22.8022	22.7368	22.9808	+	LFQ intensity Mut_LFQ intensity WT	1.3682	0.524926	2.56127	Q3UDS7;Q3TJ10;A0A1L1SSF2;Q8VDL4-3;Q8VDL4;Q8VDL4-2	Q3UDS7;Q3TJ10;A0A1L1SSF2;Q8VDL4-3;Q8VDL4;Q8VDL4-2	ADP-dependent glucokinase	Adpgk	586
12	12	13	12	11	13	12	12	26.8353	27.1635	27.059	27.2259	26.6096	26.7814	26.5766	26.2385	+	LFQ intensity Mut_LFQ intensity WT	1.96991	0.519393	3.64914	O09131;A0A494BAB1;A0A494B9X6;Q9D2J1;A0A494BAY2;A0A494BB82;Q9D2S1;Q8BW12;Q8K2Q2	O09131;A0A494BAB1	Glutathione S-transferase omega-1	Gsto1	2672
18	15	9	9	9	11	10	8	25.1174	25.3613	24.8881	24.8454	24.4895	24.9246	24.3268	24.4095	+	LFQ intensity Mut_LFQ intensity WT	1.55622	0.515447	2.88752	E9Q390;B9EK95;A0A286YDF5;Q69ZN7-4;Q69ZN7;A0A286YCZ3;Q69ZN7-2;A0A286YE65;Q69ZN7-3	E9Q390;B9EK95;A0A286YDF5;Q69ZN7-4;Q69ZN7;A0A286YCZ3;Q69ZN7-2	Myoferlin	Myof	700
3	3	3	3	2	3	3	0	21.5908	22.3111	22.0551	21.6187	21.4169	21.1738	21.3536	21.6177	+	LFQ intensity Mut_LFQ intensity WT	1.36071	0.503436	2.54847	Q3T9H7;Q14AA1;Q9QZK7	Q3T9H7;Q14AA1;Q9QZK7	Docking protein 3	Dok3	3819
7	6	6	5	5	6	6	5	23.9129	23.7669	23.8488	24.1086	23.0427	23.3677	23.8298	23.4109	+	LFQ intensity Mut_LFQ intensity WT	1.50803	0.496498	2.80294	Q9QUN3;D3YWR2;O54737	Q9QUN3;D3YWR2	B-cell linker protein	Blnk	6699
6	6	5	5	5	6	5	5	23.711	24.4974	23.9346	24.3752	23.8263	23.6278	23.4476	23.6312	+	LFQ intensity Mut_LFQ intensity WT	1.32066	0.496358	2.48024	Q8BM72;D3Z0Y0;Q8BM72-2	Q8BM72	Heat shock 70 kDa protein 13	Hspa13	5381
8	8	8	9	8	7	8	9	28.4586	28.1505	28.073	28.2751	28.1161	27.6782	27.7772	27.4054	+	LFQ intensity Mut_LFQ intensity WT	1.57802	0.495073	2.92604	A0A3B2WDD2;A0A3B2WBL1;Q5XJF6;Q3U561;A0A3B2W824;A0A3B2W820;Q99JL6;A0A3B2WCA5;D6RE43	A0A3B2WDD2;A0A3B2WBL1;Q5XJF6;Q3U561;A0A3B2W824;A0A3B2W820	Ribosomal protein	Rpl10a	815
6	6	5	7	5	5	5	7	25.2614	25.1133	24.9678	25.2864	24.6197	24.9199	24.7656	24.3627	+	LFQ intensity Mut_LFQ intensity WT	1.89788	0.490244	3.51134	Q9DCM2;A0A0N4SVE5	Q9DCM2;A0A0N4SVE5	Glutathione S-transferase kappa 1	Gstk1	6566
7	8	6	7	8	8	6	6	25.3123	25.4736	25.0655	25.6613	24.9872	25.0027	24.5556	25.0768	+	LFQ intensity Mut_LFQ intensity WT	1.46689	0.47262	2.73128	Q3U944;Q9D0F3;D3Z5B9	Q3U944;Q9D0F3	Protein ERGIC-53	Lman1	4282
5	3	4	5	4	5	5	5	25.1916	24.9617	25.5899	25.3626	24.9205	24.9441	24.822	24.5312	+	LFQ intensity Mut_LFQ intensity WT	1.55822	0.472018	2.89105	Q921Y0;Q3T9U1;Q3UDM0;Q921Y0-2;Q8BPB0	Q921Y0;Q3T9U1;Q3UDM0;Q921Y0-2;Q8BPB0	MOB kinase activator 1A;MOB kinase activator 1B	Mob1a;Mob1b	6031
7	6	7	8	10	9	6	9	25.216	25.3492	24.6391	24.7898	24.6684	24.5322	24.5286	24.395	+	LFQ intensity Mut_LFQ intensity WT	1.4058	0.467484	2.62575	Q6PCN7;Q3URT1;E9PVX5;G3UVU1;Q3UQ12	Q6PCN7;Q3URT1;E9PVX5;G3UVU1	Helicase-like transcription factor	Hltf	5027
12	9	12	12	8	8	11	9	25.4162	25.452	25.215	25.2874	24.614	24.9476	24.8538	25.1077	+	LFQ intensity Mut_LFQ intensity WT	2.1199	0.461888	3.94425	O55098;A1A553;Q5DTS2;Q3UG53	O55098;A1A553;Q5DTS2;Q3UG53	Serine/threonine-protein kinase 10	Stk10	2775
12	10	12	12	10	14	12	11	27.6206	27.3987	27.5118	27.8964	27.1541	27.2867	26.9256	27.249	+	LFQ intensity Mut_LFQ intensity WT	1.82945	0.453016	3.38261	Q3TXV7;Q3TW10;P29416;Q3TKF6;Q3THQ0;Q8BNS6;Q3UCP6;Q3U936;Q3TVI2	Q3TXV7;Q3TW10;P29416;Q3TKF6;Q3THQ0;Q8BNS6;Q3UCP6;Q3U936;Q3TVI2	Beta-hexosaminidase;Beta-hexosaminidase subunit alpha	Hexa	3154
11	10	11	11	11	10	11	11	28.7369	29.0249	28.651	29.0559	28.3476	28.4752	28.175	28.6653	+	LFQ intensity Mut_LFQ intensity WT	1.6814	0.45137	3.11086	Q3UBR4;F6WR04;Q8BSZ5;Q3UD32;O70370;Q99M14;Q3U5K1	Q3UBR4;F6WR04;Q8BSZ5;Q3UD32;O70370;Q99M14;Q3U5K1	Cathepsin S	Ctss	2323
7	7	8	8	8	6	9	7	27.2072	26.8536	26.7507	27.0388	26.5624	26.5547	26.2398	26.7318	+	LFQ intensity Mut_LFQ intensity WT	1.6524	0.440421	3.05864	Q3UBU9;Q62446;A0A1Y7VLK0;A0A1Y7VMJ9;A0A1Y7VJ86;A0A1Y7VP01	Q3UBU9;Q62446;A0A1Y7VLK0	Peptidyl-prolyl cis-trans isomerase;Peptidyl-prolyl cis-trans isomerase FKBP3	Fkbp3	4301
15	15	15	16	14	15	14	16	30.5277	30.3122	30.5013	30.1903	29.9229	30.1712	30.1357	29.5418	+	LFQ intensity Mut_LFQ intensity WT	1.42734	0.439972	2.66285	Q544Y8;Q3TVQ3;Q3UD85;Q3UAJ3;Q3U9N4;Q3TW77;P28798;Q3UC19;Q3U9K2;Q9D2V3;Q3U8W3;Q3TX66;Q3TWT4;Q3U5Q6;H3BJE0;Q3UDD6;H3BJ90;H3BLC9	Q544Y8;Q3TVQ3;Q3UD85;Q3UAJ3;Q3U9N4;Q3TW77;P28798;Q3UC19;Q3U9K2;Q9D2V3;Q3U8W3;Q3TX66;Q3TWT4;Q3U5Q6;H3BJE0;Q3UDD6	Granulins;Acrogranin;Granulin-1;Granulin-2;Granulin-3;Granulin-4;Granulin-5;Granulin-6;Granulin-7	Grn	3148
10	11	12	11	12	11	11	10	28.2544	28.9143	28.5691	28.4734	28.2537	28.0692	27.9016	28.2302	+	LFQ intensity Mut_LFQ intensity WT	1.47655	0.439149	2.74807	Q5SW88;Q5SW87;Q5SW86	Q5SW88;Q5SW87;Q5SW86		Rab1	4767
34	36	29	32	30	34	27	29	27.2218	27.842	27.3177	27.3001	27.022	27.122	27.0468	26.7406	+	LFQ intensity Mut_LFQ intensity WT	1.42284	0.437547	2.65508	A0A0R4J0I9;Q91ZX7;Q3U454;Q3U5J2;Q811K6;Q8C4T5;D3Z5M3	A0A0R4J0I9;Q91ZX7	Prolow-density lipoprotein receptor-related protein 1;Low-density lipoprotein receptor-related protein 1 85 kDa subunit;Low-density lipoprotein receptor-related protein 1 515 kDa subunit;Low-density lipoprotein receptor-related protein 1 intracellular domain	Lrp1	335
19	15	15	17	19	19	18	16	28.5294	28.4238	28.2451	28.7674	28.2488	28.1458	27.8254	28.0003	+	LFQ intensity Mut_LFQ intensity WT	1.65192	0.43632	3.05778	Q569Z6;Q8BZN7;Q91VL2;Q8BV76;Q3U503;Q8R353;F6YH92;F7AB07;F6YSQ2	Q569Z6;Q8BZN7;Q91VL2	Thyroid hormone receptor-associated protein 3	Thrap3	4681
14	10	12	10	12	14	9	9	25.478	25.4738	25.1809	25.2415	24.6001	24.9156	24.9863	25.1677	+	LFQ intensity Mut_LFQ intensity WT	1.62679	0.426097	3.01277	A0A2R8VHQ0;Q8CGB6-2;Q8CGB6-4;Q8CGB6;Q8CGB6-3;A0A2R8W6Z5	A0A2R8VHQ0;Q8CGB6-2;Q8CGB6-4;Q8CGB6;Q8CGB6-3	Tensin-2	Tns2	760
28	30	29	26	26	28	24	24	28.2427	28.4973	28.5936	28.4525	27.9663	28.1222	28.3564	27.6585	+	LFQ intensity Mut_LFQ intensity WT	1.3703	0.420697	2.56486	Q8CG29;Q811E7;Q6KAL9;G3V011;Q9CRE1;Q91ZI3;G3UZR3	Q8CG29;Q811E7;Q6KAL9;G3V011		Myo1f	5258
5	3	5	3	4	4	5	3	22.3725	22.0554	22.1632	22.1991	21.6677	21.55	21.8448	22.1102	+	LFQ intensity Mut_LFQ intensity WT	1.5752	0.404425	2.92104	Q68FC6;Q6ZQL4;A0A3Q4EHN7;A0A3Q4EGD3	Q68FC6;Q6ZQL4;A0A3Q4EHN7	WD repeat-containing protein 43	Wdr43	4919
20	23	22	22	23	22	19	20	27.7051	27.842	27.7142	27.6427	27.5364	27.601	27.3264	26.9666	+	LFQ intensity Mut_LFQ intensity WT	1.31715	0.368394	2.47427	Q9JKR6;Q8VCI2;F6TRP3;A0A1L1SQ34;E0CYZ2	Q9JKR6;Q8VCI2	Hypoxia up-regulated protein 1	Hyou1	6675
5	8	7	9	6	8	7	8	24.8403	25.1799	24.5389	24.7835	24.4583	24.6132	24.3648	24.4455	+	LFQ intensity Mut_LFQ intensity WT	1.37537	0.365181	2.57354	A0A0R4J092;Q8K2I4;D6RGR1	A0A0R4J092;Q8K2I4	Beta-mannosidase	Manba	308
15	13	15	13	14	15	10	10	26.7029	26.5368	26.4532	26.1609	26.115	26.1268	26.2882	25.8915	+	LFQ intensity Mut_LFQ intensity WT	1.37005	0.358124	2.56443	Q9D1Q6;Q3URM4	Q9D1Q6;Q3URM4	Endoplasmic reticulum resident protein 44	Erp44	6400
7	7	6	10	4	8	5	8	24.8405	25.3388	24.8321	25.2215	24.6601	24.8206	24.6701	24.6858	+	LFQ intensity Mut_LFQ intensity WT	1.3751	0.349057	2.57307	F6UND7;P08103-2;P08103	F6UND7;P08103-2;P08103	Non-specific protein-tyrosine kinase;Tyrosine-protein kinase HCK	Hck	2312
14	17	12	14	16	14	14	12	26.7641	26.8633	26.7335	26.8817	26.4651	26.485	26.3771	26.5345	+	LFQ intensity Mut_LFQ intensity WT	3.38531	0.345216	7.03614	Q5XJY5;Q3U4S9;Q8R1S6;Q3TDU1;Q8C0G7	Q5XJY5;Q3U4S9;Q8R1S6;Q3TDU1;Q8C0G7	Coatomer subunit delta	Arcn1	4792
56	52	56	55	61	59	52	50	29.3347	29.5249	29.6203	29.7341	29.1876	29.3572	29.3368	28.9639	+	LFQ intensity Mut_LFQ intensity WT	1.48253	0.34208	2.75847	Q8C3J5;Q6A0A3;Q5SRI3;D6RGU3;Q3TMS1	Q8C3J5;Q6A0A3;Q5SRI3	Dedicator of cytokinesis protein 2	Dock2	5520
17	13	13	16	16	13	15	11	25.5369	25.9665	25.968	25.9208	25.4967	25.6977	25.4106	25.4491	+	LFQ intensity Mut_LFQ intensity WT	1.46928	0.334501	2.73542	Q9QXK3-4;Q9QXK3;Q9QXK3-3;Q9QXK3-2	Q9QXK3-4;Q9QXK3	Coatomer subunit gamma-2	Copg2	6707
46	41	40	46	43	43	43	41	29.2986	29.3856	29.2157	29.4242	29.1505	29.0475	29.1622	28.6596	+	LFQ intensity Mut_LFQ intensity WT	1.37384	0.32608	2.57093	A2AVJ7;Q99PL5;Q6ZPS0;Q8C7E8;Q99PL5-10;Q99PL5-9;Q99PL5-8;Q99PL5-7;Q99PL5-6;Q99PL5-5;Q99PL5-4;Q99PL5-3;Q99PL5-2;Q99PL5-12;Q99PL5-11;Q8CAB9;Q3ULC0	A2AVJ7;Q99PL5;Q6ZPS0	Ribosome-binding protein 1	Rrbp1	1200
16	17	15	17	18	18	17	14	27.8409	27.8021	27.8729	27.815	27.234	27.8059	27.3929	27.628	+	LFQ intensity Mut_LFQ intensity WT	1.32987	0.317513	2.4959	Q62418-3;Q62418-2;Q62418	Q62418-3;Q62418-2;Q62418	Drebrin-like protein	Dbnl	4888
38	36	37	33	34	37	36	31	32.352	32.3903	31.9758	32.257	31.9152	31.94	31.9601	31.9083	+	LFQ intensity Mut_LFQ intensity WT	1.79365	0.312876	3.3161	P27773;F6Q404	P27773	Protein disulfide-isomerase A3	Pdia3	3132
9	7	9	7	6	7	7	7	26.1969	26.163	26.1933	25.9285	25.7734	25.9215	25.7402	25.8005	+	LFQ intensity Mut_LFQ intensity WT	2.20735	0.311486	4.1218	Q9WTP6-2;Q9WTP6;F7BP55	Q9WTP6-2;Q9WTP6	Adenylate kinase 2, mitochondrial;Adenylate kinase 2, mitochondrial, N-terminally processed	Ak2	6777
16	15	12	17	15	14	13	13	28.1028	27.6954	27.7955	28.0032	27.4179	27.5516	27.6897	27.7025	+	LFQ intensity Mut_LFQ intensity WT	1.44261	0.308807	2.68922	Q3UBP0;P28650;J3QN31;P28650-2	Q3UBP0;P28650;J3QN31;P28650-2	Adenylosuccinate synthetase isozyme 1	Adssl1	3140
15	10	11	12	14	11	13	9	27.2262	26.9932	27.1867	27.0082	26.6171	26.7943	26.9196	26.8614	+	LFQ intensity Mut_LFQ intensity WT	1.859	0.305501	3.43795	Q4VA29;Q9CQE8	Q4VA29;Q9CQE8	UPF0568 protein C14orf166 homolog	2700060E02Rik	4597
9	10	8	7	8	9	8	7	24.6425	24.4551	24.7848	24.8132	24.3518	24.3076	24.2874	24.5463	+	LFQ intensity Mut_LFQ intensity WT	1.60464	0.300592	2.97327	Q91YP2;Q3UUI1;A0A286YD12;Q3TB65;Q8C7J2;A0A286YD77	Q91YP2;Q3UUI1;A0A286YD12;Q3TB65	Neurolysin, mitochondrial	Nln	5984
11	15	11	13	11	12	9	15	25.7487	25.9419	25.8598	26.0473	25.3996	25.7591	25.4941	25.783	+	LFQ intensity Mut_LFQ intensity WT	1.35161	0.290457	2.53294	D3Z041;P41216;D3Z457;D3YVF6;A0A1B0GRS8	D3Z041;P41216	Long-chain-fatty-acid--CoA ligase 1	Acsl1	1849
15	16	16	19	15	14	12	17	27.6286	27.3148	27.5108	27.5958	27.0792	27.2179	27.3864	27.2274	+	LFQ intensity Mut_LFQ intensity WT	1.62956	0.284787	3.01771	Q3TBM1;O09159;Q3TB95	Q3TBM1;O09159	Alpha-mannosidase;Lysosomal alpha-mannosidase	Man2b1	2674
10	14	13	15	10	14	13	13	26.6672	26.3951	26.4449	26.7588	26.2546	26.4386	26.2003	26.3361	+	LFQ intensity Mut_LFQ intensity WT	1.36363	0.259091	2.55347	Q3U3H5;Q68FH4;Q8BUU7;Q3U728;Q8BWB2;Q8BMX0;B7ZCT4;B7ZCT3;B7ZCT5	Q3U3H5;Q68FH4;Q8BUU7;Q3U728;Q8BWB2	N-acetylgalactosamine kinase	Galk2	4211
12	12	11	12	10	13	12	12	25.4879	25.4763	25.3672	25.2716	25.2357	25.3129	25.0719	25.0028	+	LFQ intensity Mut_LFQ intensity WT	1.49925	0.244925	2.7876	Z4YJT3;Q6ZQ58;Q3UU34;Q6ZQ58-2	Z4YJT3;Q6ZQ58;Q3UU34	La-related protein 1	Larp1	5082
6	6	5	7	7	9	6	7	27.2771	27.0794	27.1111	27.1476	26.7133	26.9534	27.0544	26.9435	+	LFQ intensity Mut_LFQ intensity WT	1.51984	0.237647	2.82361	Q9CZ22;A2AUD5;Q9CYZ2;Q3TAI4;V9GWU5	Q9CZ22;A2AUD5;Q9CYZ2;Q3TAI4;V9GWU5	Tumor protein D54	Tpd52l2	1191
6	8	7	5	8	8	6	7	25.2609	25.1961	25.3373	25.1733	25.0332	24.8539	24.9567	25.1752	+	LFQ intensity Mut_LFQ intensity WT	1.66404	0.237155	3.07957	Q9CQ22;A0A0A6YX02	Q9CQ22;A0A0A6YX02	Ragulator complex protein LAMTOR1	Lamtor1	6186
18	15	14	16	15	16	14	15	28.8929	28.8178	28.7437	28.8258	28.5618	28.7664	28.6495	28.3863	+	LFQ intensity Mut_LFQ intensity WT	1.43311	0.22904	2.67281	Q3TUF3;O35887;Q3UG11;Q3TQD1;G3UWR0;G3UWV3;G3UY49	Q3TUF3;O35887;Q3UG11;Q3TQD1;G3UWR0	Calumenin	Calu	2735
11	11	11	12	13	11	11	9	27.3811	27.2033	27.3966	27.373	27.0332	27.2006	27.2266	27.0238	+	LFQ intensity Mut_LFQ intensity WT	1.67193	0.217493	3.09378	O70145;A0A087WPH0;Q3TBY8	O70145	Neutrophil cytosol factor 2	Ncf2	2791
27	27	26	27	28	28	25	25	27.7387	27.8401	27.8729	27.9838	27.7001	27.7286	27.7009	27.4619	+	LFQ intensity Mut_LFQ intensity WT	1.40834	0.210982	2.63012	Q3U9E2;Q3U670;Q3U4K7;Q3TXC4;P27870;E9PXI0;Q3U8U1;Q3UAV5;Q3UAH3;Q3UAG9;Q8VDU4;Q3V0U7;O08526;Q3TAF7	Q3U9E2;Q3U670;Q3U4K7;Q3TXC4;P27870;E9PXI0;Q3U8U1;Q3UAV5;Q3UAH3;Q3UAG9;Q8VDU4	Proto-oncogene vav	Vav1	3133
5	5	5	5	5	5	5	5	25.1922	25.4403	25.4867	25.3619	25.1712	25.2829	25.1427	25.045	+	LFQ intensity Mut_LFQ intensity WT	1.38216	0.209795	2.58517	Q9R1Z7;A0A1L1SRN0	Q9R1Z7	6-pyruvoyl tetrahydrobiopterin synthase	Pts	6770
14	13	14	13	13	13	14	13	30.5575	30.3973	30.5522	30.5835	30.3345	30.3049	30.347	30.3327	+	LFQ intensity Mut_LFQ intensity WT	2.36841	0.192892	4.46034	Q5DQJ3;P47754;Q3UBZ3;Q3UCD2;D6RCW7;Q3U7G3;A0A0N4SVM0	Q5DQJ3;P47754;Q3UBZ3;Q3UCD2;D6RCW7;Q3U7G3;A0A0N4SVM0	F-actin-capping protein subunit alpha-2	Capza2	3258
15	15	16	15	16	16	16	14	29.3206	29.1242	28.9393	29.0178	29.3444	29.1922	29.4046	29.416	+	LFQ intensity Mut_LFQ intensity WT	1.30533	-0.238812	-2.4542	A8IP69;P61982	A8IP69;P61982	14-3-3 protein gamma;14-3-3 protein gamma, N-terminally processed	Ywhag	1330
11	8	7	9	10	10	10	10	23.8795	24.0599	24.2553	23.8329	24.3366	24.1483	24.3075	24.3832	+	LFQ intensity Mut_LFQ intensity WT	1.412	-0.287018	-2.63642	Q7TMC8;Q7TMC8-2;Q6KAP2;A0A1D5RMI1	Q7TMC8;Q7TMC8-2;Q6KAP2		Fuk	5124
19	19	20	18	21	21	18	18	28.6235	28.8233	28.6278	28.8696	29.0909	28.7838	29.2503	29.0064	+	LFQ intensity Mut_LFQ intensity WT	1.35841	-0.29678	-2.54454	A0A3Q4EBK4;Q6P1B9;O08539-2;A0A3Q4EBR8	A0A3Q4EBK4;Q6P1B9;O08539-2	Myc box-dependent-interacting protein 1	Bin1	822
4	4	5	5	3	6	5	4	24.7462	24.3892	24.8481	24.8115	25.0354	25.1363	24.9565	24.8807	+	LFQ intensity Mut_LFQ intensity WT	1.36563	-0.303456	-2.55687	Q8K2Q0	Q8K2Q0	COMM domain-containing protein 9	Commd9	5703
3	3	4	4	3	4	3	3	22.0267	22.1628	21.8514	21.9474	22.339	22.4896	22.3571	22.0391	+	LFQ intensity Mut_LFQ intensity WT	1.43222	-0.309119	-2.67126	Q9DAZ9;Q4KL52	Q9DAZ9;Q4KL52	Abscission/NoCut checkpoint regulator	Zfyve19	6504
16	17	16	18	17	15	16	17	29.854	29.9768	30.141	29.9651	30.1176	30.1386	30.4984	30.457	+	LFQ intensity Mut_LFQ intensity WT	1.4576	-0.318656	-2.71517	Q3U9V4;P62880;E9QKR0;D3YZX3;D3Z1M1;E9PWM7;D3Z1T4;Q8BMQ1;Q54AE3;Q61011	Q3U9V4;P62880;E9QKR0;D3YZX3;D3Z1M1;E9PWM7;D3Z1T4	Guanine nucleotide-binding protein G(I)/G(S)/G(T) subunit beta-2	Gnb2	3527
5	4	4	4	3	4	3	6	22.6188	22.1192	22.3654	21.9908	22.6981	22.6613	22.5756	22.5926	+	LFQ intensity Mut_LFQ intensity WT	1.34799	-0.358362	-2.52676	Q3TAA7	Q3TAA7	Serine/threonine-protein kinase 11-interacting protein	Stk11ip	3888
57	64	63	65	70	70	62	68	27.9158	27.7834	28.1484	27.7581	28.3242	28.1176	28.1555	28.4537	+	LFQ intensity Mut_LFQ intensity WT	1.64741	-0.361347	-3.04968	Q3UH59;Q61879;Q80T68;Q4KMN4;Q8BLI1;Q6PB65;Q8BLI3;Q8BWI3;Q8BXF2	Q3UH59;Q61879;Q80T68;Q4KMN4	Myosin-10	Myh10	4356
138	125	136	136	137	140	141	142	31.716	31.5348	31.6231	31.6122	31.9484	31.7744	31.9856	32.26	+	LFQ intensity Mut_LFQ intensity WT	1.87083	-0.370598	-3.46021	Q62261;A0A0A0MQG2;Q62261-2;Q5DTR4;Q3TZN6;Q3TTX2;Q8BQ35;Q9Z2V0;Q8R1C2;Q8C509;P70435;D3YWH8;Q9R1Y9	Q62261;A0A0A0MQG2;Q62261-2;Q5DTR4	Spectrin beta chain, non-erythrocytic 1	Sptbn1	4885
11	10	9	12	10	11	10	13	25.9601	25.7281	26.0822	26.2237	26.4907	26.4334	26.5205	26.0762	+	LFQ intensity Mut_LFQ intensity WT	1.3881	-0.381664	-2.59535	Q8C878;Q8C878-2	Q8C878;Q8C878-2	NEDD8-activating enzyme E1 catalytic subunit	Uba3	5550
7	4	6	9	5	5	5	9	23.6469	23.6445	23.3624	23.1677	23.8891	23.9348	23.9427	23.5922	+	LFQ intensity Mut_LFQ intensity WT	1.43587	-0.384337	-2.67757	Q6ZPY7;A0A286YDJ6;Q6ZPY7-3;Q3TQV8;Q3UI14	Q6ZPY7;A0A286YDJ6;Q6ZPY7-3	Lysine-specific demethylase 3B	Kdm3b	5078
9	9	8	7	8	10	9	9	26.043	25.79	25.8657	25.9896	26.225	26.2396	26.2821	26.4794	+	LFQ intensity Mut_LFQ intensity WT	2.46361	-0.384441	-4.66798	E9PYA3;A0A0R4J052;G5E8T9;Q99KB8-2;Q99KB8;E9Q2H8;D3YWI0;D3YUX8	E9PYA3;A0A0R4J052;G5E8T9;Q99KB8-2;Q99KB8;E9Q2H8;D3YWI0	Hydroxyacylglutathione hydrolase, mitochondrial	Hagh	293
15	15	13	14	15	15	15	15	26.8435	26.6431	26.5515	26.8683	26.9477	26.9172	27.2791	27.326	+	LFQ intensity Mut_LFQ intensity WT	1.59459	-0.390892	-2.9554	Q3TJF2;Q9CZ30;Q3TW21;B1AYJ9;Q9CZ30-2	Q3TJF2;Q9CZ30;Q3TW21;B1AYJ9;Q9CZ30-2	Obg-like ATPase 1	Ola1	4007
8	7	7	8	6	9	7	6	25.5311	25.5304	25.6247	25.8652	25.7152	25.9958	26.1276	26.2987	+	LFQ intensity Mut_LFQ intensity WT	1.45498	-0.396502	-2.71063	Q545N8;Q9Z2M7;Q9D1M5;Q9DCE3;Q9CZE9	Q545N8;Q9Z2M7;Q9D1M5;Q9DCE3;Q9CZE9	Phosphomannomutase;Phosphomannomutase 2	Pmm2	4663
2	3	2	2	2	3	2	2	22.8255	23.0504	23.087	23.1066	23.3537	23.2449	23.7487	23.3204	+	LFQ intensity Mut_LFQ intensity WT	1.65687	-0.399528	-3.06667	Q80TT9;Q8CAL6;Q543P6;A2AVR6;Q8VHQ9;Q3TBG4	Q80TT9;Q8CAL6;Q543P6;A2AVR6;Q8VHQ9	Acyl-coenzyme A thioesterase 11	Acot11	1202
163	147	154	156	170	164	160	163	31.9418	31.825	31.9214	31.8343	32.1917	32.1338	32.2593	32.5421	+	LFQ intensity Mut_LFQ intensity WT	2.2499	-0.401088	-4.20974	B9EKJ1;A3KGU7;A3KGU9;P16546;B2RXX6	B9EKJ1;A3KGU7;A3KGU9;P16546;B2RXX6	Spectrin alpha chain, non-erythrocytic 1	Sptan1	1266
18	16	18	17	16	17	18	17	27.1904	27.1455	27.1519	27.4794	27.7047	27.7471	27.6463	27.4859	+	LFQ intensity Mut_LFQ intensity WT	2.20417	-0.404194	-4.11528	Q3UDG2;Q3U6U7;Q4FJZ4;P32921-2;P32921;E0CXX4;E0CXQ4	Q3UDG2;Q3U6U7;Q4FJZ4;P32921-2;P32921	Tryptophan--tRNA ligase, cytoplasmic;T1-TrpRS;T2-TrpRS	Wars	3182
37	36	38	34	40	37	41	39	29.2075	29.4895	29.4931	29.3754	29.7248	29.6333	29.7308	30.0981	+	LFQ intensity Mut_LFQ intensity WT	1.78484	-0.405371	-3.2998	Q5SWR1;Q9DBG3;Q9DBG3-2;H3BIY9;H3BKM0;H3BJ06	Q5SWR1;Q9DBG3;Q9DBG3-2;H3BIY9;H3BKM0	AP complex subunit beta;AP-2 complex subunit beta	Ap2b1	4770
33	32	33	36	36	36	35	38	27.7858	27.7368	27.8736	27.9107	28.1832	28.1458	28.1662	28.4966	+	LFQ intensity Mut_LFQ intensity WT	2.41738	-0.421247	-4.56643	Q6PEE6;Q69ZW4;P17427;Q3U7X9;A0A140LHG0	Q6PEE6;Q69ZW4;P17427;Q3U7X9	AP-2 complex subunit alpha-2	Ap2a2	3040
5	2	5	2	3	3	4	3	23.6111	23.5873	23.9762	23.2177	24.1204	24.0617	23.8176	24.1191	+	LFQ intensity Mut_LFQ intensity WT	1.34794	-0.431617	-2.52668	Q8BFU3;Q8BFU3-5;Q8BFU3-2;Q8BFU3-3;Q8BFU3-4;Q8BQY0;Q8C8I5;E0CZF4;A0A1L1SQE1	Q8BFU3;Q8BFU3-5;Q8BFU3-2;Q8BFU3-3;Q8BFU3-4;Q8BQY0;Q8C8I5	RING finger protein 214	Rnf214	5267
7	9	12	11	9	11	11	14	25.0375	25.0978	25.1806	24.6915	25.2304	25.4256	25.7507	25.3384	+	LFQ intensity Mut_LFQ intensity WT	1.5041	-0.434429	-2.79607	E0CZ72;P28740-1;P28740-2;P28740;F8VQ42;Q9D481	E0CZ72;P28740-1;P28740-2;P28740;F8VQ42	Kinesin-like protein;Kinesin-like protein KIF2A	Kif2a	1980
21	24	26	26	24	26	26	23	29.6003	29.5691	29.2699	29.3868	29.6641	29.756	29.9407	30.2047	+	LFQ intensity Mut_LFQ intensity WT	1.64876	-0.43484	-3.05211	Q76MZ3;Q8C2E1;Q7TMX2;G3UWL2;G3UXQ1;H3BK50;H3BJ83	Q76MZ3;Q8C2E1;Q7TMX2	Serine/threonine-protein phosphatase 2A 65 kDa regulatory subunit A alpha isoform	Ppp2r1a	5104
4	4	5	4	4	5	5	6	23.4783	22.9416	23.228	23.3239	23.6957	23.6075	23.7567	23.6607	+	LFQ intensity Mut_LFQ intensity WT	2.0124	-0.437229	-3.73159	Q8VEH5	Q8VEH5	EPM2A-interacting protein 1	Epm2aip1	5880
7	7	8	8	6	7	8	9	26.536	26.536	26.0381	26.4376	26.5605	26.6604	27.0398	27.0423	+	LFQ intensity Mut_LFQ intensity WT	1.35385	-0.43883	-2.53675	Q8CHP8;Q9CVY8;Q5XK18;Q3MI13	Q8CHP8;Q9CVY8	Phosphoglycolate phosphatase	Pgp	5621
15	17	16	16	18	17	16	16	35.1789	35.6615	35.7317	35.3117	35.975	36.1012	35.826	35.758	+	LFQ intensity Mut_LFQ intensity WT	1.55062	-0.444093	-2.87767	A8DUK7;A8DUK4;A8DUQ5;A8DUQ1;A8DUN2;A8DUL2;A8DUK2;A8DUM2;A8DUL7;A8DUK0;P02088;A8DUP3;A8DUL5;B1Q450;Q61348	A8DUK7;A8DUK4;A8DUQ5;A8DUQ1;A8DUN2;A8DUL2;A8DUK2;A8DUM2;A8DUL7;A8DUK0;P02088;A8DUP3;A8DUL5;B1Q450	Hemoglobin subunit beta-1	Hbbt1	1323
15	16	15	16	17	15	17	16	29.0964	28.7182	28.5141	29.2223	29.3332	29.2465	29.47	29.4008	+	LFQ intensity Mut_LFQ intensity WT	1.49269	-0.474885	-2.77616	Q3TQ70;P62874;H3BKR2;H3BLF7;Q61621	Q3TQ70;P62874;H3BKR2	Guanine nucleotide-binding protein G(I)/G(S)/G(T) subunit beta-1	Gnb1	3525
10	11	10	13	11	12	10	15	25.7742	25.0976	25.6262	25.7905	26.2067	25.8634	26.0106	26.1118	+	LFQ intensity Mut_LFQ intensity WT	1.43163	-0.47602	-2.67025	E9PYI8;Q9JMA1;Q80UN0;Q3TC32	E9PYI8;Q9JMA1;Q80UN0;Q3TC32	Ubiquitin carboxyl-terminal hydrolase;Ubiquitin carboxyl-terminal hydrolase 14	Usp14	2058
14	11	14	15	15	16	14	13	26.1973	26.6851	26.4067	27.0955	27.0202	27.2042	27.0092	27.1871	+	LFQ intensity Mut_LFQ intensity WT	1.35087	-0.509037	-2.53166	Q3V100;Q924M7;Q921Z9;F6Q3K8	Q3V100;Q924M7;Q921Z9	Mannose-6-phosphate isomerase	Mpi	4536
6	6	6	5	9	7	6	6	23.0438	23.4966	23.5706	22.8238	23.9691	23.8096	23.6796	23.5197	+	LFQ intensity Mut_LFQ intensity WT	1.33948	-0.510808	-2.51226	Q3UTI4;O54865;Q80YP4	Q3UTI4;O54865;Q80YP4	Guanylate cyclase soluble subunit beta-1	Gucy1b3	2754
10	11	9	13	9	14	13	16	23.0032	23.4805	23.0558	22.5833	23.7355	23.3806	23.542	23.5107	+	LFQ intensity Mut_LFQ intensity WT	1.38453	-0.511504	-2.58924	E9Q6L0;B2RY22;J3QP81;A5D6Q8;A0A087WS18;A0A087WQF1;A0A087WQ95;A0A087WNW8;A0A087WRK0;A0A087WP42;E9QNY9;A0A087WRE8;E9QKH0;A0A087WQ31;Q80TV8-2;Q80TV8;A0A0A6YXZ1;A0A0N4SUT7;A0A087WRU7	E9Q6L0;B2RY22;J3QP81;A5D6Q8;A0A087WS18;A0A087WQF1;A0A087WQ95;A0A087WNW8;A0A087WRK0;A0A087WP42;E9QNY9;A0A087WRE8;E9QKH0;A0A087WQ31;Q80TV8-2;Q80TV8;A0A0A6YXZ1	CLIP-associating protein 1	Clasp1	33
6	7	6	5	4	6	6	5	23.88	24.0702	23.7635	23.751	24.3483	24.2122	24.7674	24.1974	+	LFQ intensity Mut_LFQ intensity WT	1.82956	-0.515117	-3.38283	F8WI64;D3YUP0;Q0P5W1-3;Q0P5W1;Q0P5W1-2;Q8CIG5;F6ZLN8	F8WI64;D3YUP0;Q0P5W1-3;Q0P5W1;Q0P5W1-2;Q8CIG5;F6ZLN8	Vacuolar protein sorting-associated protein 8 homolog	Vps8	1764
22	20	22	19	22	22	25	21	28.7466	28.8488	29.0518	28.2589	29.3695	28.9874	29.3214	29.3183	+	LFQ intensity Mut_LFQ intensity WT	1.47862	-0.52261	-2.75167	E9Q9F5;E9Q1G8;O55131;Q8C2A3;Q3UNN1;Q5DTS3;Q3UGE0;Q8C752;S4R2P6;Q9DA97	E9Q9F5;E9Q1G8;O55131;Q8C2A3;Q3UNN1;Q5DTS3	Septin-7	Septin-7	2093
11	11	13	13	15	14	14	16	25.9072	26.1389	26.2509	26.1663	26.9254	26.3885	26.759	26.5062	+	LFQ intensity Mut_LFQ intensity WT	2.01059	-0.528913	-3.72806	Q3TT94;Q6P1F6;Q571J7;Q3TPC5;Q9CWU3;Q7TPQ7;Q8BG02;A0A286YDJ9	Q3TT94;Q6P1F6;Q571J7;Q3TPC5;Q9CWU3;Q7TPQ7	Serine/threonine-protein phosphatase 2A 55 kDa regulatory subunit B;Serine/threonine-protein phosphatase 2A 55 kDa regulatory subunit B alpha isoform	Ppp2r2a	4104
6	8	8	9	7	8	9	9	24.7197	24.9865	25.2139	24.8623	25.4496	25.3789	25.8131	25.3182	+	LFQ intensity Mut_LFQ intensity WT	1.92718	-0.544373	-3.56709	Q99PL6;Q99PL6-2;Q6KAM0;B8JJA4	Q99PL6;Q99PL6-2;Q6KAM0	UBX domain-containing protein 6	Ubxn6	6160
6	4	5	5	6	5	4	5	25.5287	25.6456	25.9131	25.5273	26.3529	26.2527	25.8907	26.3112	+	LFQ intensity Mut_LFQ intensity WT	2.11426	-0.548195	-3.93293	N0E4C0;P67871;N0E4C5;G3UXG7;G3UZJ5;N0E463;G3UZA4;N0E462;G3UZX4;G3UWU5;N0E636	N0E4C0;P67871;N0E4C5;G3UXG7;G3UZJ5;N0E463;G3UZA4;N0E462;G3UZX4	Casein kinase II subunit beta	Csnk2b	2625
37	36	40	37	43	47	43	47	27.1791	27.2904	27.53	27.6264	27.7455	27.6276	28.1504	28.3535	+	LFQ intensity Mut_LFQ intensity WT	1.52091	-0.562766	-2.82547	Q3UHT6;P19096;A0A0U1RNJ1;Q3TB22;O89060;A0A0U1RPP5	Q3UHT6;P19096;A0A0U1RNJ1;Q3TB22	Fatty acid synthase;[Acyl-carrier-protein] S-acetyltransferase;[Acyl-carrier-protein] S-malonyltransferase;3-oxoacyl-[acyl-carrier-protein] synthase;3-oxoacyl-[acyl-carrier-protein] reductase;3-hydroxyacyl-[acyl-carrier-protein] dehydratase;Enoyl-[acyl-carrier-protein] reductase;Oleoyl-[acyl-carrier-protein] hydrolase	Fasn	3057
3	4	4	4	4	4	4	5	25.6901	25.1498	25.0188	25.3835	25.9013	25.7324	25.956	25.931	+	LFQ intensity Mut_LFQ intensity WT	1.97446	-0.569616	-3.65793	Q6ZWS1;P61148;D3Z6H1;D6RCX9;D3Z6E2;A0A494BBG9;Q71UP6;O54837;D3Z192	Q6ZWS1;P61148;D3Z6H1;D6RCX9;D3Z6E2;A0A494BBG9	Fibroblast growth factor;Fibroblast growth factor 1	Fgf1	3451
9	9	10	8	11	10	11	9	27.1717	27.1437	27.0899	27.2816	27.8032	27.623	27.5906	27.9507	+	LFQ intensity Mut_LFQ intensity WT	3.06346	-0.570164	-6.1268	Q545R3;Q3TSR4;Q3TD08;B7ZWC0;Q62433;E9Q514;E9Q5I8;E9Q3F9;E9PVF3;E9Q0J8;E9PZC7;E9Q7G8;E9Q147;E9Q7V2;F6VLR8	Q545R3;Q3TSR4;Q3TD08;B7ZWC0;Q62433;E9Q514	Protein NDRG1	Ndrg1	1594
3	5	5	5	5	7	6	8	23.1619	23.3187	23.6239	23.5153	23.9929	23.5767	23.9778	24.3825	+	LFQ intensity Mut_LFQ intensity WT	1.60706	-0.577532	-2.97759	A2ALS4;A2ALS5;A2ALS5-4;A2ALS5-3;A2ALS5-2;A2ALS7;A2ALS3;A2ALS2	A2ALS4;A2ALS5;A2ALS5-4;A2ALS5-3;A2ALS5-2	Rap1 GTPase-activating protein 1	Rap1gap	1136
12	13	11	12	14	14	14	15	26.01	26.0947	26.2598	26.5393	26.7838	26.6134	26.6127	27.2304	+	LFQ intensity Mut_LFQ intensity WT	1.69143	-0.584129	-3.12901	Q9R0Q6;A0A0G2JF52;D3YVI5;Q9CTB9	Q9R0Q6;A0A0G2JF52;D3YVI5;Q9CTB9	Actin-related protein 2/3 complex subunit 1A	Arpc1a	6756
5	4	4	5	4	5	5	5	23.2588	23.6307	23.6927	23.5477	24.2302	23.5278	24.4811	24.2447	+	LFQ intensity Mut_LFQ intensity WT	1.38526	-0.588449	-2.59048	Q3TDA1;Q8BX94;Q571D2	Q3TDA1;Q8BX94	Oxysterol-binding protein;Oxysterol-binding protein-related protein 2	Osbpl2	3923
4	5	6	7	7	7	6	6	23.8001	23.2994	23.54	23.0399	23.6342	23.92	24.0439	24.4735	+	LFQ intensity Mut_LFQ intensity WT	1.33636	-0.598065	-2.50694	Q3TLU0;A2ABY3;Q540F5;Q3USD5;Q922E4;Q9CTB5	Q3TLU0;A2ABY3;Q540F5;Q3USD5;Q922E4	Ethanolamine-phosphate cytidylyltransferase	Pcyt2	1057
46	47	45	43	50	47	51	49	31.2963	31.7351	32.0749	31.8998	32.3516	31.9923	32.5241	32.5583	+	LFQ intensity Mut_LFQ intensity WT	1.54284	-0.605038	-2.86397	A0A0R4J036;P08553;D3YZ35	A0A0R4J036;P08553;D3YZ35	Neurofilament medium polypeptide	Nefm	286
4	4	5	4	4	5	5	4	25.9182	25.9193	25.6071	25.7742	25.9827	26.3249	26.6782	26.6867	+	LFQ intensity Mut_LFQ intensity WT	1.80803	-0.613392	-3.34276	Q2TBF9;Q9CQV6;M0QWC2	Q2TBF9;Q9CQV6;M0QWC2	Microtubule-associated proteins 1A/1B light chain 3B	Map1lc3b	3854
10	12	8	10	13	14	14	13	24.1335	23.8599	24.2088	23.8745	24.4124	24.487	24.8309	24.8164	+	LFQ intensity Mut_LFQ intensity WT	2.33268	-0.617486	-4.38389	A0A087WSS1;E9QM90;Q148V7-2;Q148V7;G3X9J4;Q148V7-3;A0A087WRM8;Q8CAN3;Q9D743	A0A087WSS1;E9QM90;Q148V7-2;Q148V7;G3X9J4;Q148V7-3	LisH domain and HEAT repeat-containing protein KIAA1468	Kiaa1468	75
45	46	43	46	49	50	54	50	30.3762	30.9465	30.817	30.5412	31.4756	30.9701	31.3329	31.4047	+	LFQ intensity Mut_LFQ intensity WT	1.97013	-0.625614	-3.64956	Q80TQ3;P19246	Q80TQ3;P19246	Neurofilament heavy polypeptide	Nefh	3060
3	4	4	4	3	3	3	3	22.3702	22.6718	22.3432	22.1366	23.54	22.8624	22.8686	22.7759	+	LFQ intensity Mut_LFQ intensity WT	1.63249	-0.631284	-3.02295	Q9ER35;Q6P264;Q7TQJ3	Q9ER35;Q6P264;Q7TQJ3	Fructosamine-3-kinase	Fn3k	6600
21	28	34	33	31	36	33	37	27.3103	27.3002	28.0572	27.4919	27.9078	27.8244	28.4396	28.5176	+	LFQ intensity Mut_LFQ intensity WT	1.33837	-0.632473	-2.51037	Q9WV92-2;D0VYV6;A0A5F8MPR1;Q9WV92-3;Q9WV92;Q9WV92-5;A7YY80;Q9WV92-6;Q9WV92-4;Q9WV92-8;D0VYV7;A0A3B2WD96;A0A3B2WBE1;B6ZHD1;Q9WV92-7;A0A286YD84;A0A286YDY4;Q8BGK4;A0A286YCY8	Q9WV92-2;D0VYV6;A0A5F8MPR1;Q9WV92-3;Q9WV92;Q9WV92-5;A7YY80;Q9WV92-6;Q9WV92-4;Q9WV92-8;D0VYV7;A0A3B2WD96;A0A3B2WBE1;B6ZHD1;Q9WV92-7;A0A286YD84;A0A286YDY4;Q8BGK4	Band 4.1-like protein 3;Band 4.1-like protein 3, N-terminally processed	Epb41l3	6795
4	5	5	4	4	5	5	6	22.5247	22.6185	22.4824	22.1311	22.7411	22.8691	23.2886	23.4165	+	LFQ intensity Mut_LFQ intensity WT	1.78199	-0.639634	-3.29453	Q3USK4;Q2M4G6;Q62245;Q9QYS7	Q3USK4;Q2M4G6;Q62245	Son of sevenless homolog 1	Sos1	3850
31	29	29	29	31	31	31	32	29.6305	29.237	29.8191	29.4351	29.9435	29.8635	30.3653	30.5281	+	LFQ intensity Mut_LFQ intensity WT	1.7076	-0.644684	-3.15833	P50396;B7FAU8;D6RI86	P50396	Rab GDP dissociation inhibitor alpha	Gdi1	3307
1	1	2	1	2	2	2	1	20.5517	21.2929	21.0094	21.0225	21.1714	21.6154	22.2057	21.5032	+	LFQ intensity Mut_LFQ intensity WT	1.31622	-0.654784	-2.47269	Q3TLS3	Q3TLS3	GDP-D-glucose phosphorylase 1	Gdpgp1	4040
21	17	23	19	17	19	23	20	33.5777	34.1588	34.1418	33.7307	34.4365	34.4881	34.5813	34.7392	+	LFQ intensity Mut_LFQ intensity WT	2.19374	-0.659017	-4.0939	P04370-4;P04370-9;P04370-5	P04370-4;P04370-9;P04370-5	Myelin basic protein	Mbp	2901
17	18	17	17	21	20	19	19	25.6137	25.3994	25.7087	25.6015	26.2145	25.9234	25.9202	26.9367	+	LFQ intensity Mut_LFQ intensity WT	1.44377	-0.667891	-2.69122	A1L0U6;A2AS98;P28660;P28660-2	A1L0U6;A2AS98;P28660;P28660-2	Nck-associated protein 1	Nckap1	991
5	6	5	4	6	6	6	4	21.8824	22.0384	22.1722	21.8732	23.0566	22.509	22.9971	22.083	+	LFQ intensity Mut_LFQ intensity WT	1.50561	-0.669863	-2.79872	Q3UFS0;Q3UFS0-3;Q3UFS0-2	Q3UFS0;Q3UFS0-3;Q3UFS0-2	Protein zyg-11 homolog B	Zyg11b	4333
13	11	13	13	15	13	13	17	25.663	25.5837	25.9623	25.2249	26.2938	25.8746	26.4438	26.5335	+	LFQ intensity Mut_LFQ intensity WT	1.74231	-0.677937	-3.22161	E0CXN5;P13707	E0CXN5;P13707	Glycerol-3-phosphate dehydrogenase [NAD(+)];Glycerol-3-phosphate dehydrogenase [NAD(+)], cytoplasmic	Gpd1	1965
19	18	23	24	24	27	25	26	26.6119	26.4482	26.9847	26.7724	27.2978	26.9317	27.3937	27.932	+	LFQ intensity Mut_LFQ intensity WT	1.56185	-0.684511	-2.89747	Q62188;Q3TT92;E9PWE8;Q3TAS8;Q71H74	Q62188;Q3TT92;E9PWE8;Q3TAS8	Dihydropyrimidinase-related protein 3	Dpysl3	4880
5	4	7	5	7	6	8	9	23.2128	23.303	23.1394	23.0298	23.9516	23.3913	23.6739	24.4268	+	LFQ intensity Mut_LFQ intensity WT	1.63309	-0.689612	-3.02403	Q6P4S6;F6S7W6;F6U8X4;F6U6U5;Q6P4S6-2	Q6P4S6;F6S7W6;F6U8X4;F6U6U5;Q6P4S6-2	Serine/threonine-protein kinase SIK3	Sik3	4995
11	9	12	13	9	11	9	13	25.3008	24.9689	25.2649	25.1626	25.6211	25.6882	25.9927	26.1963	+	LFQ intensity Mut_LFQ intensity WT	2.41454	-0.700281	-4.56023	Q6ZQ84;Q9JLV5;E9Q4T8;Q9CTE0;F6ZZK0;F6UY44;F6R0N8	Q6ZQ84;Q9JLV5;E9Q4T8	Cullin-3	Cul3	5084
17	16	17	17	18	15	15	15	27.6639	28.098	28.3483	27.8558	28.789	28.3935	28.6962	28.9121	+	LFQ intensity Mut_LFQ intensity WT	2.05482	-0.706208	-3.81479	Q543S2;P18872;D3Z2M7;F7BLT7;F6WC15;Q9JJ21;F6W1B2;A2AE31;Q8C040;Q9WUC0	Q543S2;P18872;D3Z2M7	Guanine nucleotide-binding protein G(o) subunit alpha	Gnao1	3055
1	2	2	1	2	2	2	2	21.9792	22.5246	22.6808	22.6128	23.0875	22.8954	23.0135	23.6551	+	LFQ intensity Mut_LFQ intensity WT	1.65796	-0.713548	-3.06862	D3Z1E2;D3Z6S5;Q3TP62;D3YZT7;Q9QYE9-4;Q9QYE9-2;Q9QYE9-3;Q9QYE9;D3YV71	D3Z1E2;D3Z6S5;Q3TP62;D3YZT7;Q9QYE9-4;Q9QYE9-2;Q9QYE9-3;Q9QYE9;D3YV71	Pleckstrin homology domain-containing family B member 1	Plekhb1	1842
8	8	8	9	9	10	9	7	25.9326	26.0916	26.1653	26.144	26.6935	26.8559	26.4825	27.1817	+	LFQ intensity Mut_LFQ intensity WT	2.43232	-0.720016	-4.5991	Q3TAQ8;P15327;D3Z223;D3YUE8;D3YYH3	Q3TAQ8;P15327;D3Z223	Bisphosphoglycerate mutase;Phosphoglycerate mutase	Bpgm	3016
2	2	2	1	2	2	2	1	21.3548	21.4988	20.9152	21.216	22.2438	21.6941	21.9166	22.0495	+	LFQ intensity Mut_LFQ intensity WT	2.29158	-0.729786	-4.29692	B1AVZ0	B1AVZ0	Uracil phosphoribosyltransferase homolog	Uprt	1388
6	8	10	12	9	8	9	11	26.2417	26.1034	25.9599	26.2403	26.813	26.1927	27.358	27.1399	+	LFQ intensity Mut_LFQ intensity WT	1.51609	-0.739522	-2.81703	Q8C5H2;P12658;Q8CEF3	Q8C5H2;P12658;Q8CEF3	Calbindin	Calb1	2988
12	9	14	12	11	13	14	17	25.6546	25.5394	26.0928	26.5575	26.6512	26.4743	26.7193	26.9896	+	LFQ intensity Mut_LFQ intensity WT	1.5793	-0.74755	-2.9283	Q4KMM3;Q4KMM3-2;Q4KMM3-4;E9Q0A7;Q4KMM3-3;A0A2R8W6N3;A0A2R8VI09;Q8C715;A0A2R8VHT3;B1H3M0;A0A2R8VHF5	Q4KMM3;Q4KMM3-2;Q4KMM3-4;E9Q0A7;Q4KMM3-3;A0A2R8W6N3	Oxidation resistance protein 1	Oxr1	4588
12	13	13	13	13	12	12	13	31.285	30.9906	30.9213	31.2653	31.7509	31.8347	31.4704	32.4011	+	LFQ intensity Mut_LFQ intensity WT	1.8713	-0.748697	-3.4611	P00920;A0A0A6YX78	P00920;A0A0A6YX78	Carbonic anhydrase 2	Car2	2889
3	3	3	2	3	3	2	2	23.9857	24.7627	24.7695	24.4054	25.1737	25.1825	24.9216	25.6614	+	LFQ intensity Mut_LFQ intensity WT	1.68724	-0.753976	-3.12143	Q8WTY4;E0CYY1;F7BWP1	Q8WTY4;E0CYY1	Anamorsin	Ciapin1	5896
25	26	23	27	25	24	28	32	26.1826	26.4441	26.4619	25.5811	26.6476	26.524	27.2013	27.3583	+	LFQ intensity Mut_LFQ intensity WT	1.41381	-0.765348	-2.63953	B2RXT3;E9Q7L0	B2RXT3;E9Q7L0		Ogdhl	1535
7	4	5	5	5	5	6	7	22.6751	22.6795	22.7528	22.6787	23.597	23.0416	23.4044	23.8075	+	LFQ intensity Mut_LFQ intensity WT	2.46813	-0.766117	-4.67798	E9QN14;F8VPQ4;Q812A2	E9QN14;F8VPQ4;Q812A2	SLIT-ROBO Rho GTPase-activating protein 3	Srgap3	2257
3	4	2	3	3	3	3	2	21.5404	21.1317	21.451	21.6296	22.3588	21.6035	22.8343	22.0215	+	LFQ intensity Mut_LFQ intensity WT	1.45729	-0.766334	-2.71463	Q8VIM9	Q8VIM9	Immunity-related GTPase family Q protein	Irgq	5895
45	43	39	37	42	40	45	41	30.476	31.2246	31.0459	31.0765	31.8238	31.3607	31.7357	31.9861	+	LFQ intensity Mut_LFQ intensity WT	1.96912	-0.770823	-3.64761	P08551;Q05DD2	P08551;Q05DD2	Neurofilament light polypeptide	Nefl	2937
11	13	14	16	15	12	14	18	26.0404	26.3596	26.2888	26.1424	26.7766	26.3095	27.2077	27.6387	+	LFQ intensity Mut_LFQ intensity WT	1.41148	-0.775325	-2.63551	A0A5F8MP96;P28661-2;P28661;P28661-4;P28661-3;P28661-5;Q5ND09;Q5ND13;P28661-6	A0A5F8MP96;P28661-2;P28661;P28661-4;P28661-3;P28661-5	Septin-4	Septine-4	902
4	4	2	4	4	4	4	4	24.0131	23.6114	24.072	23.0907	24.2329	24.3187	24.5189	24.8268	+	LFQ intensity Mut_LFQ intensity WT	1.60091	-0.777486	-2.96665	Q5M9P7;Q9CR86;Q3UD53;Q3U434	Q5M9P7;Q9CR86;Q3UD53;Q3U434	Calcium-regulated heat stable protein 1	Carhsp1	4728
5	5	5	6	6	6	5	6	26.0426	26.4891	26.4357	26.5304	27.1544	27.3402	26.8912	27.2219	+	LFQ intensity Mut_LFQ intensity WT	2.73151	-0.777493	-5.28538	Q4VBX4;Q9D2M8;A6X925	Q4VBX4;Q9D2M8;A6X925	Ubiquitin-conjugating enzyme E2 variant 2	Ube2v2	4610
5	6	6	5	6	6	5	5	26.0527	26.2327	26.2534	25.7266	26.8028	26.3236	26.7009	27.6151	+	LFQ intensity Mut_LFQ intensity WT	1.42934	-0.794239	-2.6663	Q3UJ76;P62743;Q7TT10;A0A0U1RPS0;A0A0U1RQ06	Q3UJ76;P62743;Q7TT10;A0A0U1RPS0	AP-2 complex subunit sigma	Ap2s1	3509
2	3	3	3	3	3	3	3	24.5277	23.9461	24.5189	24.0837	25.0301	25.0091	24.8513	25.3782	+	LFQ intensity Mut_LFQ intensity WT	2.28656	-0.798097	-4.28637	Q8C073;A0A087WS96;Q8BG73;Q8C0Z4;A0A087WQU5	Q8C073;A0A087WS96;Q8BG73	SH3 domain-binding glutamic acid-rich-like protein;SH3 domain-binding glutamic acid-rich-like protein 2	Sh3bgrl2	72
2	2	2	2	2	2	2	2	25.3384	24.8642	24.6268	25.0228	25.648	25.8824	26.4083	25.1108	+	LFQ intensity Mut_LFQ intensity WT	1.38917	-0.79929	-2.5972	A0A494B9R1;Q62084;Q3TMQ9;A0A494B933;A0A494BB30	A0A494B9R1;Q62084;Q3TMQ9;A0A494B933;A0A494BB30	Protein phosphatase 1 regulatory subunit 14B	Ppp1r14b	845
4	4	5	7	6	7	5	6	22.8768	23.2947	23.6377	23.1871	24.0247	23.6026	24.2101	24.3843	+	LFQ intensity Mut_LFQ intensity WT	1.89683	-0.806361	-3.50934	Q9Z0Y1;E9Q919	Q9Z0Y1;E9Q919	Dynactin subunit 3	Dctn3	6815
7	6	8	7	7	8	8	7	25.1332	24.701	24.9967	24.611	25.3961	25.4254	25.9396	25.9391	+	LFQ intensity Mut_LFQ intensity WT	2.22525	-0.8146	-4.15867	Q544I1;Q9QYF9;Q8VCV2;Q8CBD0	Q544I1;Q9QYF9;Q8VCV2;Q8CBD0	Protein NDRG3	Ndrg3	4655
7	5	6	7	5	5	5	7	22.4406	22.9857	22.8156	22.1663	23.7955	22.6764	23.3588	23.8386	+	LFQ intensity Mut_LFQ intensity WT	1.32915	-0.815277	-2.49467	P54731	P54731	FAS-associated factor 1	Faf1	3360
10	9	9	10	9	9	9	9	25.8998	26.3252	25.5464	26.3121	27.2505	26.7028	26.7701	26.6683	+	LFQ intensity Mut_LFQ intensity WT	1.93654	-0.827063	-3.58498	Q8BPF4;Q9QWJ3;Q78PA4;A7M7S6;P06467	Q8BPF4;Q9QWJ3			5405
12	13	14	14	12	14	14	14	27.5574	28.1046	28.1037	28.1157	28.8208	28.5082	28.6167	29.2511	+	LFQ intensity Mut_LFQ intensity WT	2.08315	-0.828829	-3.87087	Q9R0P9;Q3TCH2;I7ENE7	Q9R0P9;Q3TCH2	Ubiquitin carboxyl-terminal hydrolase isozyme L1;Ubiquitin carboxyl-terminal hydrolase	Uchl1	6755
3	3	3	4	2	4	4	3	22.2157	22.1652	22.5619	22.4447	22.8992	22.9017	23.4777	23.4297	+	LFQ intensity Mut_LFQ intensity WT	2.37473	-0.830194	-4.47394	E9Q0W6;Q19VH2;E9Q4K0;Q8BL65-2;Q8BL65-3;Q8BL65;Q8BL65-4;D3Z0Y4;Q3U409;Q8BL65-5;F7A5C5;F6VVW4;D3YYR9;F6UI99;Q8BKD1	E9Q0W6;Q19VH2;E9Q4K0;Q8BL65-2;Q8BL65-3;Q8BL65;Q8BL65-4;D3Z0Y4;Q3U409;Q8BL65-5;F7A5C5;F6VVW4	Actin-binding LIM protein 2	Ablim2	2086
8	4	5	3	5	6	8	9	23.5733	24.3716	24.0882	23.9696	24.6984	24.5321	25.0437	25.0649	+	LFQ intensity Mut_LFQ intensity WT	2.12178	-0.834104	-3.94803	A0A0G2JGQ6;A3KN70;Q9JLM8;Q8CHG1;Q9JLM7;Q8VDT3;Q80VB6;Q3UGP0;Q8BRN4;A0A0G2JGH1;Q1EDH1;H7BX36;A0A0G2JE54;Q9JLM6;Q8CCN4;Q8BQN2;A0A0G2JEN4;Q9JLM8-2;A0A0G2JGR9	A0A0G2JGQ6;A3KN70;Q9JLM8;Q8CHG1;Q9JLM7;Q8VDT3;Q80VB6;Q3UGP0;Q8BRN4;A0A0G2JGH1;Q1EDH1;H7BX36;A0A0G2JE54;Q9JLM6;Q8CCN4;Q8BQN2;A0A0G2JEN4;Q9JLM8-2	Serine/threonine-protein kinase DCLK1	Dclk1	206
31	34	28	36	40	38	35	50	27.8916	27.9017	28.118	28.409	28.8114	28.5525	28.8627	29.4812	+	LFQ intensity Mut_LFQ intensity WT	1.97641	-0.846878	-3.66168	B2RQQ5;P14873;Q8CFR9;A0PJ96;Q3TYV8;Q3TZM8;Q3UPV4;Q3UF78;Q8CAI9	B2RQQ5;P14873	Microtubule-associated protein 1B;MAP1B heavy chain;MAP1 light chain LC1	Map1b	1441
5	4	5	5	5	6	7	5	21.1754	21.0364	21.4499	22.0862	22.0814	21.8423	22.9576	22.2582	+	LFQ intensity Mut_LFQ intensity WT	1.35368	-0.847935	-2.53647	A0A2R8VKP3;Q61466	A0A2R8VKP3;Q61466	SWI/SNF-related matrix-associated actin-dependent regulator of chromatin subfamily D member 1	Smarcd1	770
5	5	6	3	6	7	8	9	22.8754	22.9959	23.0987	22.5704	23.8249	23.1776	24.0026	23.9748	+	LFQ intensity Mut_LFQ intensity WT	2.0631	-0.859886	-3.83114	A0A338P6E5;A0A338P6I6;Q62108-3;Q62108;Q62108-2;G3UZL5;A0A338P7H1;A0A338P713;B1AR31;A0A338P6L4;Q6XVF4;A0A338P6H5;Q6XVF5;Q6XVF6	A0A338P6E5;A0A338P6I6;Q62108-3;Q62108;Q62108-2;G3UZL5	Disks large homolog 4	Dlg4	785
7	9	10	7	12	12	15	14	24.5465	24.3943	25.2968	24.9223	25.3096	25.2574	25.6886	26.3633	+	LFQ intensity Mut_LFQ intensity WT	1.42436	-0.864779	-2.65771	Q80TZ3-2;Q80TZ3;Q80TZ3-3;B1B0B7;B1B0B8	Q80TZ3-2;Q80TZ3;Q80TZ3-3	Putative tyrosine-protein phosphatase auxilin	Dnajc6	5180
18	12	19	22	27	25	23	31	27.7157	28.7703	28.7031	28.4492	28.9844	28.8898	29.316	29.9442	+	LFQ intensity Mut_LFQ intensity WT	1.37693	-0.874055	-2.57621	Q7TSJ2;A0A140LIT9;Q7TSJ2-2;D3Z6W1;Q7TSJ2-3	Q7TSJ2;A0A140LIT9;Q7TSJ2-2;D3Z6W1	Microtubule-associated protein 6	Map6	5160
15	17	20	15	17	18	19	21	27.5834	28.1704	28.8705	28.045	28.7525	28.824	29.064	29.5765	+	LFQ intensity Mut_LFQ intensity WT	1.46573	-0.886909	-2.72926	Q5SVJ0;Q5SVI1;P28652;Q5SVI3;Q5SVI0;Q5SVI2;Q68EG2;Q5SVI9;Q5SVJ1;Q8BL41;Q3TY93;Q9WVJ1;Q8K4W5;Q8K4W4	Q5SVJ0;Q5SVI1;P28652;Q5SVI3;Q5SVI0;Q5SVI2;Q68EG2;Q5SVI9;Q5SVJ1;Q8BL41;Q3TY93	Calcium/calmodulin-dependent protein kinase type II subunit beta	Camk2b	4763
8	6	7	7	7	8	7	9	25.9611	26.1637	26.0369	25.5104	27.0656	26.9596	26.933	26.2973	+	LFQ intensity Mut_LFQ intensity WT	2.1375	-0.895863	-3.97964	P13634;D3YYQ4	P13634	Carbonic anhydrase 1	Ca1	2999
6	4	4	4	5	3	5	3	25.2071	25.682	24.7029	24.774	26.0654	25.5933	25.8817	26.483	+	LFQ intensity Mut_LFQ intensity WT	1.68645	-0.914358	-3.12001	Q3U8F7;Q3U3C2;Q9Z0J0;Q3TXQ4	Q3U8F7;Q3U3C2;Q9Z0J0;Q3TXQ4	Epididymal secretory protein E1	Npc2	4207
17	13	14	12	17	16	16	14	26.3704	26.1389	26.7662	26.185	27.1606	27.0308	27.3136	27.631	+	LFQ intensity Mut_LFQ intensity WT	2.50972	-0.918857	-4.77067	Q548F2;Q3U0C4;Q69ZN0;Q9R111;A0A494B982;D3YU09;Q6DFY1;Q8BRJ7	Q548F2;Q3U0C4;Q69ZN0;Q9R111;A0A494B982;D3YU09;Q6DFY1	Guanine deaminase	Gda	4173
8	12	14	9	13	15	13	13	25.2787	25.1495	26.3516	25.0604	26.1178	26.0252	26.9301	26.449	+	LFQ intensity Mut_LFQ intensity WT	1.35106	-0.920482	-2.532	Q9Z0E0-2;Q9Z0E0	Q9Z0E0-2;Q9Z0E0	Neurochondrin	Ncdn	6806
2	3	4	3	5	3	4	5	22.7505	22.7586	23.3406	22.6007	23.6395	23.7237	23.3006	24.4961	+	LFQ intensity Mut_LFQ intensity WT	1.66624	-0.927411	-3.08352	A0A0G2JGE8;A0A0G2JGB7;Q9JIA1;A0A0G2JFT0	A0A0G2JGE8;A0A0G2JGB7;Q9JIA1;A0A0G2JFT0	Leucine-rich glioma-inactivated protein 1	Lgi1	197
4	2	1	2	4	4	4	2	22.9164	22.8798	21.9702	22.9848	23.6873	23.5022	23.6977	23.5854	+	LFQ intensity Mut_LFQ intensity WT	2.04912	-0.930365	-3.80355	E0CYH0;Q9ER69;Q9ER69-2;E0CZF5;Q571E0;A0A3B2W4D2;F7CCI4	E0CYH0;Q9ER69;Q9ER69-2;E0CZF5;Q571E0;A0A3B2W4D2;F7CCI4	Pre-mRNA-splicing regulator WTAP	Wtap	1972
36	39	43	41	51	49	47	57	27.6425	27.9249	28.6187	28.1023	28.6563	28.5482	29.2538	29.5843	+	LFQ intensity Mut_LFQ intensity WT	1.57874	-0.93852	-2.92731	A2ARP8;Q9QYR6-2;Q9QYR6	A2ARP8;Q9QYR6-2;Q9QYR6	Microtubule-associated protein 1A;MAP1A heavy chain;MAP1 light chain LC2	Map1a	1175
15	17	17	16	18	19	19	20	28.2928	28.505	29.4705	28.3644	29.1578	29.2835	29.9129	30.0387	+	LFQ intensity Mut_LFQ intensity WT	1.43059	-0.940026	-2.66845	Q545N7;P30275;A2ARP5;B0R0E9;B0R0F0;B0R0E8	Q545N7;P30275;A2ARP5	Creatine kinase U-type, mitochondrial	Ckmt1	3160
5	4	3	5	5	5	4	6	26.1733	25.9983	26.1113	26.2391	27.1433	26.5978	27.3275	27.235	+	LFQ intensity Mut_LFQ intensity WT	2.82371	-0.945373	-5.51008	Q9JJV2;D3YWS3;Q9JJV2-3;Q9JJV2-2	Q9JJV2;D3YWS3;Q9JJV2-3;Q9JJV2-2	Profilin-2;Profilin	Pfn2	6664
1	1	1	1	2	2	1	2	20.5874	21.0902	20.472	21.1203	21.3137	21.6069	21.7564	22.4313	+	LFQ intensity Mut_LFQ intensity WT	1.78874	-0.9596	-3.30701	B1AUD3;Q8VBY2	B1AUD3;Q8VBY2	Calcium/calmodulin-dependent protein kinase kinase 1	Camkk1	1376
36	39	35	36	41	38	42	43	29.4727	30.7168	30.9389	30.3447	31.2846	30.9523	31.6842	31.4164	+	LFQ intensity Mut_LFQ intensity WT	1.45354	-0.966119	-2.70813	P46660	P46660	Alpha-internexin	Ina	3252
6	8	7	8	10	8	9	11	24.1399	24.0349	24.6804	24.3815	25.3452	24.7	25.4053	25.6802	+	LFQ intensity Mut_LFQ intensity WT	2.07744	-0.973494	-3.85954	B9EIC7;Q8K0S0;E0CXJ1	B9EIC7;Q8K0S0	Phytanoyl-CoA hydroxylase-interacting protein	Phyhip	1609
19	21	22	18	26	26	26	25	27.1106	27.7549	28.0555	28.0804	28.3989	28.2103	28.725	29.6045	+	LFQ intensity Mut_LFQ intensity WT	1.37522	-0.984318	-2.57329	Q8K0U4;Q3TNR3;A0A494BAN0;A0A494B917;A0A494BAN9	Q8K0U4	Heat shock 70 kDa protein 12A	Hspa12a	5672
19	22	21	20	19	22	21	24	28.8773	28.682	29.3343	28.7627	29.6511	29.4846	30.2481	30.2762	+	LFQ intensity Mut_LFQ intensity WT	2.14802	-1.00091	-4.00088	P15105;D3YVK1;V9GZP0	P15105	Glutamine synthetase	Glul	3015
10	12	12	9	12	12	13	12	26.7725	27.3884	27.3315	27.8877	27.9635	27.7723	28.6456	29.0322	+	LFQ intensity Mut_LFQ intensity WT	1.45524	-1.00837	-2.71108	Q3URG1;Q7TQD2	Q3URG1;Q7TQD2	Tubulin polymerization-promoting protein	Tppp	4453
4	2	2	4	2	4	3	4	22.1639	20.6187	21.2367	21.5387	22.665	22.5173	22.3948	22.0322	+	LFQ intensity Mut_LFQ intensity WT	1.56618	-1.01284	-2.9051	Q8VE18;Q99LS6	Q8VE18	Protein SMG8	Smg8	5864
25	25	43	40	43	42	45	59	26.3403	26.5176	27.3238	27.1235	27.5577	27.1088	28.0709	28.6589	+	LFQ intensity Mut_LFQ intensity WT	1.33346	-1.02279	-2.50201	Q8C8R3-2;S4R2F3;Q8C8R3;Q8C8R3-5;S4R2T7;S4R1J9;S4R1I1;S4R2D6;Q8C8R3-8;Q8C8R3-7;Q8C8R3-6;S4R1U2;S4R1M4;A0A571BDG9;S4R1B7;A0A1D5RLB2	Q8C8R3-2;S4R2F3;Q8C8R3;Q8C8R3-5;S4R2T7	Ankyrin-2	Ank2	5552
3	3	3	3	3	3	3	3	23.9388	23.79	23.5754	23.2737	24.0101	24.5754	24.8884	25.2195	+	LFQ intensity Mut_LFQ intensity WT	1.88558	-1.02886	-3.48804	Q91VR7	Q91VR7	Microtubule-associated proteins 1A/1B light chain 3A	Map1lc3a	5923
3	5	3	3	4	5	4	5	21.8568	22.4034	21.46	22.5705	23.9105	23.152	22.3829	23.0848	+	LFQ intensity Mut_LFQ intensity WT	1.40826	-1.05988	-2.62999	Q3KNZ2;Q99NF1	Q3KNZ2;Q99NF1	Beta,beta-carotene 9,10-oxygenase	Bco2	3871
4	5	5	8	7	7	7	8	24.0658	24.1168	25.0647	24.1055	25.5767	24.8797	25.2232	25.916	+	LFQ intensity Mut_LFQ intensity WT	1.73965	-1.06068	-3.21674	D3YVA2;Q91X97;D3Z2Z8;D3Z1M0	D3YVA2;Q91X97;D3Z2Z8;D3Z1M0	Neurocalcin-delta	Ncald	1772
4	4	5	6	5	5	5	7	24.0692	23.2736	23.1925	23.5649	24.3384	24.0842	24.8275	25.1344	+	LFQ intensity Mut_LFQ intensity WT	1.87605	-1.0711	-3.47006	P35505;D3Z2R9	P35505	Fumarylacetoacetase	Fah	3196
8	9	13	12	10	14	12	22	24.3903	24.5942	24.9248	24.4916	25.5133	25.1539	26.122	25.9589	+	LFQ intensity Mut_LFQ intensity WT	2.33079	-1.0868	-4.37987	Q2M4J2;Q9Z1B3-2;Q9Z1B3-3;Q9Z1B3;Q6ZQ92;Q3UPW0;A0A0J9YUY5	Q2M4J2;Q9Z1B3-2;Q9Z1B3-3;Q9Z1B3;Q6ZQ92;Q3UPW0	Phosphoinositide phospholipase C;1-phosphatidylinositol 4,5-bisphosphate phosphodiesterase beta-1	Plcb1	3851
11	12	13	12	15	14	12	16	26.3221	26.8075	27.5039	27.4308	27.9457	27.684	27.95	28.8904	+	LFQ intensity Mut_LFQ intensity WT	1.54156	-1.10147	-2.86171	A2ALV3;Q62420;Q8BXU5;F6ZL13;A2ALV1	A2ALV3;Q62420;Q8BXU5;F6ZL13;A2ALV1	Endophilin-A1	Sh3gl2	1137
10	14	12	15	16	14	14	17	26.5203	26.6313	27.1563	27.1563	27.5533	27.5619	27.8572	28.8982	+	LFQ intensity Mut_LFQ intensity WT	1.65176	-1.10156	-3.05749	A0A0A0MQC7;A2A5Y6;P10637	A0A0A0MQC7;A2A5Y6;P10637	Microtubule-associated protein;Microtubule-associated protein tau	Mapt	92
4	5	5	5	4	5	5	4	27.306	27.2339	27.4105	26.9446	28.1721	28.0407	28.2694	28.8442	+	LFQ intensity Mut_LFQ intensity WT	2.79815	-1.10785	-5.44715	O55042-2;O55042	O55042-2;O55042	Alpha-synuclein	Snca	2772
2	2	2	2	2	2	2	3	21.5112	22.3154	21.7137	21.8799	23.2585	22.7718	22.2861	23.581	+	LFQ intensity Mut_LFQ intensity WT	1.82933	-1.11931	-3.3824	B2KGP3;Q80TL0	B2KGP3;Q80TL0	Protein phosphatase 1E	Ppm1e	1423
23	22	26	23	24	24	25	23	27.2563	28.2056	28.3062	28.196	28.7252	28.6153	29.3711	29.7503	+	LFQ intensity Mut_LFQ intensity WT	1.66493	-1.12443	-3.08116	Q9ERD7;Q9CRT0;D5MR34;A0A1D5RM76	Q9ERD7;Q9CRT0	Tubulin beta-3 chain	Tubb3	6604
9	14	11	13	13	13	11	14	25.1916	25.8227	26.6544	26.4877	27.0549	26.8616	27.1355	27.6288	+	LFQ intensity Mut_LFQ intensity WT	1.64005	-1.13107	-3.03648	Q4W4C9;P62761	Q4W4C9;P62761	Visinin-like protein 1	Vsnl1	3514
7	6	5	7	8	6	7	9	23.8627	23.1722	23.637	23.1678	24.0756	24.2807	24.8049	25.2255	+	LFQ intensity Mut_LFQ intensity WT	1.964	-1.13677	-3.63773	Q3TRK3;A0A0R4J1E3;Q9QXS6-3;Q9QXS6;Q9QXS6-2;F7CPL2	Q3TRK3;A0A0R4J1E3;Q9QXS6-3;Q9QXS6;Q9QXS6-2	Drebrin	Dbn1	393
10	17	18	18	23	21	23	25	24.6478	25.6346	26.0893	25.4521	26.1506	26.0533	26.7651	27.4537	+	LFQ intensity Mut_LFQ intensity WT	1.39192	-1.14971	-2.60191	Q80TJ1-4;Q80TJ1;K4DI76;J3QJW3;Q80TJ1-2;A0A286YDH6;A0A286YE00	Q80TJ1-4;Q80TJ1;K4DI76;J3QJW3;Q80TJ1-2;A0A286YDH6	Calcium-dependent secretion activator 1	Cadps	5175
4	4	8	6	8	8	5	12	21.4965	21.3155	22.1751	21.7872	22.4996	22.0737	23.3147	23.4916	+	LFQ intensity Mut_LFQ intensity WT	1.61595	-1.15132	-2.99342	A0A571BES1;Q9JME5;A0A571BEW4;A0A571BEC1;Q3UUE3	A0A571BES1;Q9JME5;A0A571BEW4	AP-3 complex subunit beta-2	Ap3b2	892
7	7	14	19	12	19	17	27	23.623	23.9249	24.7143	24.3653	24.9926	24.6974	25.1618	26.4313	+	LFQ intensity Mut_LFQ intensity WT	1.37738	-1.16389	-2.57699	W6PPR4;W6PPA1;S4R2K9;A0A1W2P812;S4R1S2;G5E8K3;G5E8K5-2;G5E8K5;G5E8K2;S4R2S8;G5E8K5-3;S4R236;S4R1X7;S4R2C1;S4R187;G5E8K5-6;Q9QXH1;G3X971;S4R2F5;S4R2J6;S4R165;G5E8K5-5;G5E8K5-4;A0A087WNU5;S4R229;W4VSQ0;Q3UVY0;Q99N60;Q8C1X5;S4R1U4;S4R162;S4R278;S4R208	W6PPR4;W6PPA1;S4R2K9;A0A1W2P812;S4R1S2;G5E8K3;G5E8K5-2;G5E8K5;G5E8K2;S4R2S8;G5E8K5-3	Ankyrin-3	Ank3	6956
14	15	16	20	17	17	18	19	24.3349	24.3853	25.0696	24.4622	25.3103	25.3632	25.8942	26.3944	+	LFQ intensity Mut_LFQ intensity WT	2.06703	-1.17752	-3.8389	Q3TY51;Q8CHF1;P28738;O70402;A2ARD4	Q3TY51;Q8CHF1;P28738	Kinesin-like protein;Kinesin heavy chain isoform 5C	Kif5c	3147
8	8	12	12	14	12	12	15	25.6763	26.5528	27.1613	26.4992	27.5054	27.0168	28.0238	28.0702	+	LFQ intensity Mut_LFQ intensity WT	1.62327	-1.18164	-3.00647	A0A0G2JEG8;Q7TQF7;C6EQG9;A0A668KM31;Q80YA2;Q8BXH2	A0A0G2JEG8;Q7TQF7;C6EQG9;A0A668KM31	Amphiphysin	Amph	170
3	5	5	4	7	5	6	10	22.7229	23.7673	23.9878	23.3506	23.8877	24.1884	24.9068	25.575	+	LFQ intensity Mut_LFQ intensity WT	1.34346	-1.18233	-2.51904	E9QNF7;Q9CPW0;A0A0G2JE70;A3KMI8	E9QNF7;Q9CPW0	Contactin-associated protein-like 2	Cntnap2	2263
10	9	11	9	10	11	10	8	20.9197	20.7088	22.1382	20.6844	22.3983	22.9322	22.4138	21.5654	+	LFQ intensity Mut_LFQ intensity WT	1.45997	-1.21465	-2.71927	A0A0R4J006;Q9JHL1-2;A0A3Q4EHM9	A0A0R4J006;Q9JHL1-2;A0A3Q4EHM9	Na(+)/H(+) exchange regulatory cofactor NHE-RF2	Slc9a3r2	274
9	11	13	13	12	14	13	14	24.6333	25.135	25.7592	25.0133	25.8498	26.2197	26.4142	27.1363	+	LFQ intensity Mut_LFQ intensity WT	1.9192	-1.26978	-3.55188	Q8BGN3;D3YU63;A0A1B0GS66;F6R291	Q8BGN3;D3YU63;A0A1B0GS66	Ectonucleotide pyrophosphatase/phosphodiesterase family member 6	Enpp6	5290
2	3	7	3	4	3	5	6	23.1357	22.6541	23.5346	22.9695	23.7962	23.8664	24.7927	24.9392	+	LFQ intensity Mut_LFQ intensity WT	1.9561	-1.27516	-3.62252	Q80TL4;Q80TL4-2;F6SBE4;S4R1R0;S4R193;S4R202	Q80TL4;Q80TL4-2;F6SBE4	Protein KIAA1045	Kiaa1045	5176
2	2	2	2	4	3	2	2	21.9738	20.8458	19.9379	21.3052	22.2183	22.573	21.7791	22.6886	+	LFQ intensity Mut_LFQ intensity WT	1.47262	-1.29905	-2.74124	A0A0A6YWY1;Q9Z1A9	A0A0A6YWY1;Q9Z1A9	TBC1 domain family member 8	Tbc1d8	123
6	8	10	6	14	11	12	17	23.2488	24.4105	24.5526	24.2497	25.2876	24.8152	25.496	26.1042	+	LFQ intensity Mut_LFQ intensity WT	1.77915	-1.31039	-3.2893	Q8C0Y2;Q9QYB8;Q9QYB8-2;Q9QYB8-3;A0A0N4SWF0	Q8C0Y2;Q9QYB8;Q9QYB8-2	Beta-adducin	Add2	5506
10	12	14	8	14	14	12	13	26.035	26.6565	27.6126	26.62	27.8926	27.6355	28.3611	28.338	+	LFQ intensity Mut_LFQ intensity WT	1.92834	-1.32576	-3.5693	Q80TN1;P11798;F8WIS9;F8WHB5;P11798-2;D3Z7K9;F6WHR9	Q80TN1;P11798;F8WIS9	Calcium/calmodulin-dependent protein kinase type II subunit alpha	Camk2a	2979
5	5	5	6	5	7	7	7	23.7881	23.4442	24.0781	23.5256	24.6969	24.6039	25.3519	25.5848	+	LFQ intensity Mut_LFQ intensity WT	2.52625	-1.3504	-4.80783	A2ASW4;Q571A8;Q9EQZ6-3;Q9EQZ6;A2ASW8;Q9EQZ6-2;Q9CS95	A2ASW4;Q571A8;Q9EQZ6-3;Q9EQZ6;A2ASW8;Q9EQZ6-2	Rap guanine nucleotide exchange factor 4	Rapgef4	1182
1	3	6	3	6	4	6	4	21.5687	22.0167	23.2847	22.1969	23.2011	22.8996	23.9318	24.4734	+	LFQ intensity Mut_LFQ intensity WT	1.43182	-1.35975	-2.67058	Q8R5H6	Q8R5H6	Wiskott-Aldrich syndrome protein family member 1	Wasf1	5814
3	3	1	4	3	3	3	3	22.6026	22.2557	20.8975	22.6436	23.0866	23.205	23.6077	23.9655	+	LFQ intensity Mut_LFQ intensity WT	1.61597	-1.36636	-2.99345	Q3UNF6;A0A0R4J065;Q8BGE6;A0A087WNY2;A0A087WRT0;D3YZP6	Q3UNF6;A0A0R4J065;Q8BGE6;A0A087WNY2;A0A087WRT0;D3YZP6	Cysteine protease ATG4B	Atg4b	297
9	7	11	11	12	11	13	13	26.4769	26.5425	27.7076	26.6228	27.4877	27.3562	28.7843	29.2573	+	LFQ intensity Mut_LFQ intensity WT	1.32835	-1.38392	-2.4933	A0A338P769;A0A338P6R8;Q9Z2Q6;B7ZNM7;Q68FM0;A0A338P729;Q52KH2;A0A338P755	A0A338P769;A0A338P6R8;Q9Z2Q6;B7ZNM7;Q68FM0	Septin-5	Septin-5	798
1	2	2	1	2	2	2	1	20.9192	21.3461	21.2816	20.2032	22.0955	22.3213	22.8212	22.0741	+	LFQ intensity Mut_LFQ intensity WT	2.35041	-1.3905	-4.42173	Z4YL87;H7BWY8;Q8C8T8;G3UWF3	Z4YL87;H7BWY8;Q8C8T8;G3UWF3	Pre-rRNA-processing protein TSR2 homolog	Tsr2	2578
4	3	5	3	4	4	7	12	23.6246	23.9023	23.7095	23.7203	25.2414	24.0748	25.5322	25.9839	+	LFQ intensity Mut_LFQ intensity WT	1.92792	-1.46893	-3.56851	Q8VD37;Q8VD37-8;Q8VD37-6;Q8VD37-2;Q8VD37-4;Q8VD37-3;F7CPX0;Q3UGH4;Q8VD37-5	Q8VD37;Q8VD37-8;Q8VD37-6;Q8VD37-2;Q8VD37-4;Q8VD37-3;F7CPX0	SH3-containing GRB2-like protein 3-interacting protein 1	Sgip1	5840
3	4	7	7	6	8	9	10	25.0544	25.6086	26.604	25.8396	26.803	26.7369	27.2506	28.2208	+	LFQ intensity Mut_LFQ intensity WT	1.7002	-1.47618	-3.1449	Q5EBJ4	Q5EBJ4	Ermin	Ermn	4707
4	4	5	4	5	5	5	5	22.9533	23.6352	24.4715	23.313	24.7332	24.042	25.6371	25.9166	+	LFQ intensity Mut_LFQ intensity WT	1.48875	-1.48898	-2.76929	Q3UPX0;O54983	Q3UPX0;O54983	Ketimine reductase mu-crystallin	Crym	2763
0	2	3	0	3	3	4	5	20.3558	21.5421	21.9665	20.9094	21.8172	22.5225	22.5494	23.8611	+	LFQ intensity Mut_LFQ intensity WT	1.44717	-1.49409	-2.69711	Q50DZ7;Q8K4Z0-2;Q8BYS1;Q8K4Z0	Q50DZ7;Q8K4Z0-2;Q8BYS1;Q8K4Z0	Leucine-rich repeat LGI family member 2	Lgi2	4615
2	4	5	3	3	4	6	5	20.7105	23.1949	21.3095	22.8522	23.4672	23.1568	23.4789	24.4232	+	LFQ intensity Mut_LFQ intensity WT	1.30528	-1.61472	-2.45413	P16054;Q3U1I0;Q3UKY1;P23298	P16054	Protein kinase C epsilon type	Prkce	3026
11	12	14	13	14	14	16	15	25.8171	27.0672	28.6031	27.1608	28.5123	28.1027	29.0957	29.4364	+	LFQ intensity Mut_LFQ intensity WT	1.34892	-1.6247	-2.52834	Q64332;Q920Z1	Q64332	Synapsin-2	Syn2	4899
4	4	4	5	4	5	7	5	23.6366	23.5469	23.0484	24.8667	25.1486	24.9029	25.6795	26.1406	+	LFQ intensity Mut_LFQ intensity WT	1.92533	-1.69329	-3.56356	Q8R4V2;Q8R4V2-2;B7ZMN9	Q8R4V2	Dual specificity protein phosphatase 15	Dusp15	5808
3	8	11	10	9	12	15	13	21.9844	23.2309	24.5633	23.108	24.5265	24.2763	25.1799	25.9917	+	LFQ intensity Mut_LFQ intensity WT	1.45818	-1.77199	-2.71618	A0A087WPX3;E9Q171;A0A087WR56;E9PW06;Q6ZQ54;A0A087WNW2;Q810U3;Q6P6Q1	A0A087WPX3;E9Q171;A0A087WR56;E9PW06;Q6ZQ54;A0A087WNW2;Q810U3	Neurofascin	Nfasc	45
3	3	5	3	6	3	4	5	22.6028	22.6468	23.8324	21.1137	24.4448	23.7741	24.1645	24.9086	+	LFQ intensity Mut_LFQ intensity WT	1.57945	-1.7741	-2.92857	B2RRY8;Q8BGZ1;F2Z3Z1	B2RRY8;Q8BGZ1;F2Z3Z1	Hippocalcin-like protein 4	Hpcal4	1459
5	5	7	7	6	8	5	7	21.6783	20.9381	22.9022	23.0988	24.6408	24.5304	23.4814	23.6383	+	LFQ intensity Mut_LFQ intensity WT	1.74795	-1.91839	-3.23195	Q99LG2;Q3U316;Q3U1S0;E9PV58	Q99LG2;Q3U316;Q3U1S0;E9PV58	Transportin-2	Tnpo2	6123
1	0	2	1	2	2	2	1	20.7725	20.8864	22.8868	21.3575	23.8513	24.0846	23.7834	22.3338	+	LFQ intensity Mut_LFQ intensity WT	1.75116	-2.03744	-3.23781	A0A2R8W6L8;Q52L52;A0A075F882;A0A075F891;A0A075F5C6;A0A075F6C2;P38532-2;P38532;Q792P1;A0A2I3BRL6;A0A2I3BQV9;A0A2I3BQX3	A0A2R8W6L8;Q52L52;A0A075F882;A0A075F891;A0A075F5C6;A0A075F6C2;P38532-2;P38532;Q792P1;A0A2I3BRL6;A0A2I3BQV9;A0A2I3BQX3	Heat shock factor protein 1	Hsf1	23
1	1	3	3	3	3	2	3	20.8845	19.9382	21.619	20.8007	22.2131	22.4318	23.7306	23.9667	+	LFQ intensity Mut_LFQ intensity WT	2.16833	-2.27493	-4.04205	Q497N4;J3QQ44;A0A0R4J0B8;Q62421;J3QK75;Q9CZV7	Q497N4;J3QQ44;A0A0R4J0B8;Q62421;J3QK75;Q9CZV7	Endophilin-A3	Sh3gl3	319
12	14	13	13	13	14	14	15	20.7161	20.791	22.0521	23.3329	24.0283	23.4481	24.8147	24.6134	+	LFQ intensity Mut_LFQ intensity WT	1.95706	-2.50308	-3.62437	V9GZG5	V9GZG5		Glutamine synthetase	6955
2	3	2	3	5	2	5	7	21.3375	21.6524	21.5637	21.4327	23.6562	22.331	24.8184	25.8929	+	LFQ intensity Mut_LFQ intensity WT	1.88313	-2.67808	-3.48341	Q548L6;P48318;D3Z1L8;Q8C6I7;D3Z5S3;Q3TQ56	Q548L6;P48318	Glutamate decarboxylase 1	Gad1	3276
1	2	3	3	3	3	3	3	20.081	20.0138	20.0587	23.5717	23.2936	23.7608	23.3672	25.7174	+	LFQ intensity Mut_LFQ intensity WT	1.59667	-3.10344	-2.9591	D3YXH0;P63054	D3YXH0;P63054	Purkinje cell protein 4	Igsf5;Pcp4	1798
11	12	8	2	2	6	1	4	24.9198	28.6978	23.719	20.1609	20.2059	21.5252	20.0046	21.2305			1.04556	3.63282	2.01887	A0A0U1RNK1;Q6NVF7;E9QQ57;A0A5F8MQ58;Q69ZE6;O55103	A0A0U1RNK1;Q6NVF7;E9QQ57;A0A5F8MQ58;Q69ZE6;O55103	Periaxin	Prx	446
34	30	31	28	31	31	31	26	31.4776	31.6904	20.5009	31.5916	30.3254	19.6924	20.3786	30.9242			0.365341	3.48496	0.843704	B2RRX1;P60710;Q3UGS0;Q3UAA9;Q3U939;Q3UAF7;Q3UAF6;Q3U804;Q61276;Q3U5R4;Q3TIJ9;Q3UCF8;E9Q1F2;G3UZ07;E9Q606;Q99NC5;F8WGM8;F6WX90;Q7M0E4	B2RRX1;P60710;Q3UGS0;Q3UAA9;Q3U939;Q3UAF7;Q3UAF6;Q3U804;Q61276;Q3U5R4;Q3TIJ9;Q3UCF8;E9Q1F2;G3UZ07	Actin, cytoplasmic 1;Actin, cytoplasmic 1, N-terminally processed	Actb;Actg1	1457
2	3	3	1	1	1	3	1	24.2726	25.3266	23.1539	22.0817	20.7263	19.6898	23.7817	20.8672			1.13839	2.44247	2.17348	Q5EBI8;Q06185;Q8BTB6	Q5EBI8;Q06185	ATP synthase subunit e, mitochondrial	Atp5k;Atp5i	3768
8	8	7	4	5	7	4	6	29.1148	31.1457	29.7787	24.7144	25.9131	27.2223	26.4188	26.0699			0.79775	2.28235	1.60639	E9QK82;A0A5F8MPM4;P27573	E9QK82;A0A5F8MPM4;P27573	Myelin protein P0	Mpz	912
2	1	2	2	1	2	1	1	24.9237	20.9035	24.1279	24.3297	20.0898	24.43	20.1659	20.8101			0.79466	2.19728	1.60121	Q8BGR9;Q8BGR9-2	Q8BGR9;Q8BGR9-2	Ubiquitin-like domain-containing CTD phosphatase 1	Ublcp1	5292
3	3	3	3	3	3	3	2	29.3692	29.8259	30.1162	28.4822	29.0726	29.0055	29.4608	21.4711			0.514348	2.19589	1.11894	Q8QZY6	Q8QZY6	Tetraspanin-14	Tspan14	5744
2	2	4	2	1	1	4	2	22.9803	24.4028	24.8053	23.5304	21.4115	19.5872	23.5136	22.9656			1.10401	2.06023	2.11613	Q8K2C9	Q8K2C9	Very-long-chain (3R)-3-hydroxyacyl-CoA dehydratase 3	Hacd3	5696
3	9	4	1	0	3	2	3	23.1669	24.1484	23.5638	21.3933	19.7387	22.5532	19.4226	22.4519			1.01052	2.02652	1.96065	E9Q467;E9Q236-2;E9Q236;B9EKC2;E9Q236-3	E9Q467;E9Q236-2;E9Q236;B9EKC2;E9Q236-3		Abcc4	1632
4	3	4	4	4	2	2	3	24.0925	25.1453	24.356	25.7486	24.4895	21.9474	20.3144	25.4791			0.69705	1.77799	1.43649	A0A0G2JFY0;A0A0A0MQ80;B7ZNK9;Q3UMC0;Q8CH38;D3Z0U5;D6RGM7;A0A0E4D027;A0A0E4HJ81;D3Z4J2;A0A0E3WJP9;A0A0E4D014;A0A0E4HEY7;Q9D3R6-3;Q9D3R6	A0A0G2JFY0;A0A0A0MQ80;B7ZNK9;Q3UMC0	Spermatogenesis-associated protein 5	Spata5	80
3	3	3	3	1	4	3	2	24.0604	25.6464	24.584	25.5837	19.8985	24.6809	23.6165	24.6805			0.709977	1.74951	1.45845	Z4YJY0;Q3TCJ1;D3Z4D8;Q6A0B5	Z4YJY0;Q3TCJ1;D3Z4D8	BRISC complex subunit Abro1	Fam175b	3915
8	8	5	5	6	9	2	5	24.529	23.6655	24.0252	22.9792	21.6318	23.8087	20.2976	22.4662			1.13682	1.74867	2.17086	Q3TZS3;Q61738-2;Q61738-3;Q61738-6;Q61738;G3X9Q1;Q61738-4;Q61738-5	Q3TZS3;Q61738-2;Q61738-3;Q61738-6;Q61738;G3X9Q1;Q61738-4;Q61738-5	Integrin alpha-7;Integrin alpha-7 heavy chain;Integrin alpha-7 light chain	Itga7	4164
4	4	4	2	4	3	0	4	23.7017	25.6003	24.5955	22.891	23.7716	23.3111	20.175	22.6098			0.882121	1.73025	1.74728	Q9QYA2;Q3UQD0;G3UY77	Q9QYA2;Q3UQD0	Mitochondrial import receptor subunit TOM40 homolog	Tomm40	6718
3	1	3	3	2	1	2	1	23.5533	20.8984	23.4914	23.7463	20.8294	20.4749	22.216	21.3908			1.14456	1.69461	2.18379	Q9D9V3-2;Q9D9V3;E0CXS3	Q9D9V3-2;Q9D9V3;E0CXS3	Ethylmalonyl-CoA decarboxylase	Echdc1	6492
2	3	2	2	2	3	1	2	23.262	23.4055	23.6436	23.6532	22.6375	23.1445	19.2512	22.4227			0.931869	1.6271	1.83002	P97872;Q3UV28;Q3TRA1	P97872;Q3UV28	Dimethylaniline monooxygenase [N-oxide-forming] 5	Fmo5	3697
3	12	6	6	7	5	2	2	23.0922	25.8199	24.867	23.6113	23.5236	23.452	22.7225	21.259			1.02579	1.60837	1.98602	Q6ZQM8;D3YZE6;D3Z7G0;D3YZ96;Q76K67;Q6XL48;B2RT14;Q6XL43;Q5FW80;E9PXN7;D3Z748;Q8R0P3;Q6XL46;Q6NSR5;K9J7B2;Q62452;Q64435;P70691;Q63886;G3UZC9;D6RH94;D3YWN0;Q3UEC9;J7HWK0;Q8BJL9;Q3UEI8;Q91WH2;Q8VCN3;Q8K169;Q3UWB9;P17717	Q6ZQM8	UDP-glucuronosyltransferase 1-7C	Ugt1a7c	5087
2	3	2	2	1	2	2	2	26.4007	25.8277	26.4886	25.3223	20.8714	25.6311	25.9482	25.4603			0.582273	1.53207	1.23888	M0QWN7;Q571C3	M0QWN7	Ubiquitin carboxyl-terminal hydrolase	Usp35	2622
3	3	3	5	5	5	3	5	25.1813	24.3301	24.029	24.4336	23.5902	24.091	20.2794	23.9082			0.813793	1.52631	1.63325	F8VPY2;Q8C092	F8VPY2;Q8C092	Transcription initiation factor TFIID subunit 5	Taf5	2372
2	2	3	3	3	3	2	3	22.6789	22.9347	24.2828	23.7035	21.0018	20.9371	22.4437	23.2364			1.16869	1.49522	2.22412	Q3UQA3;P51175;A0A0A6YX50;Q6LC38	Q3UQA3;P51175;A0A0A6YX50	Protoporphyrinogen oxidase	Ppox	3317
2	3	3	2	2	1	3	3	22.4719	24.3189	24.0901	22.0233	22.489	19.2772	22.528	22.6434			0.728901	1.4917	1.4905	Q4VAE3	Q4VAE3	Transmembrane protein 65	Tmem65	4604
3	3	3	2	2	3	1	1	23.884	24.1491	22.8382	22.1107	22.6364	22.4355	20.0524	21.9214			1.0132	1.48408	1.96511	Q9JL56;A0A140LJJ4;A0A140LJK8;D3Z3E2	Q9JL56	Glycerophosphodiester phosphodiesterase 1	Gde1	6680
17	21	17	5	15	19	11	5	26.4891	27.7483	26.085	23.0705	24.4532	25.5788	24.0761	23.3538			0.649054	1.48274	1.3545	P19137	P19137	Laminin subunit alpha-1	Lama1	3058
3	3	4	1	2	3	2	1	22.8639	23.5547	23.6614	21.6497	21.4374	20.3591	22.7897	21.2356			1.13162	1.477	2.16218	Q9D023;A0A0A6YY89;Q6PAR8;G5E869-3;Q925J5;Q925J4;G5E869-2;G5E869	Q9D023	Mitochondrial pyruvate carrier 2	Mpc2	6351
3	2	2	0	1	3	3	1	25.7005	25.4846	25.2154	21.0643	19.7741	25.3294	25.2976	21.2375			0.347682	1.45655	0.809606	Q3TPG4;Q3UFZ4;Q3TUB5;Q5RJG1	Q3TPG4;Q3UFZ4;Q3TUB5;Q5RJG1	Nucleolar protein 10	Nol10	4069
2	2	2	3	1	1	2	3	20.7459	25.1701	25.4738	25.4717	19.423	20.464	25.5504	25.7824			0.289799	1.41043	0.694928	A0A1L1SS44;Q3TPZ7;Q7TT34;Q64348;Q60709;Q3UDL6;Q61482;Q06335-2;Q06335;Q3U775;Q3U9N6;Q9CYS4;Q3TV12	A0A1L1SS44;Q3TPZ7;Q7TT34;Q64348;Q60709;Q3UDL6;Q61482;Q06335-2;Q06335;Q3U775;Q3U9N6	Amyloid-like protein 2	Aplp2	582
2	2	2	3	1	2	2	2	23.1893	22.3423	22.7682	22.1592	19.2787	22.4524	21.1962	22.0627			0.937483	1.36725	1.83935	A0A0R4J0R1;O70404;A0A0U1RPE8	A0A0R4J0R1;O70404;A0A0U1RPE8	Vesicle-associated membrane protein 8	Vamp8	351
5	6	5	6	7	6	6	4	23.8733	25.5764	24.2527	24.8325	24.7627	24.1068	23.4085	20.9083			0.706319	1.33716	1.45224	Q0PD49;P61028;Q8BKQ0;REV__G3UYX5	Q0PD49;P61028;Q8BKQ0	Ras-related protein Rab-8B	Rab8b	3449
2	3	2	2	2	2	1	2	22.772	25.0375	23.3425	23.488	22.8996	22.9099	20.7636	22.7386			0.95515	1.33207	1.86869	A0A2I3BRW0;Q9D958;A0A2I3BQG3	A0A2I3BRW0;Q9D958	Signal peptidase complex subunit 1	Spcs1	746
2	2	2	3	2	2	1	3	21.6564	22.8568	22.9392	23.3437	20.5029	20.3093	21.8385	22.913			0.938277	1.30813	1.84066	Q8R4E5;Q3UQH7;O09135;Q61069;Q810L6;E9Q722	Q8R4E5;Q3UQH7;O09135;Q61069;Q810L6;E9Q722	Upstream stimulatory factor 1	Usf1;USF1	2673
4	4	3	2	2	3	2	2	25.6758	26.3609	24.2081	24.8424	24.0286	25.1243	23.5953	23.1876			1.06211	1.28787	2.0464	A0A1Y7VN19;Q9CXR1	A0A1Y7VN19;Q9CXR1	Dehydrogenase/reductase SDR family member 7	Dhrs7	678
2	3	2	2	2	2	1	2	23.2667	25.3251	23.5297	23.2661	23.2933	23.2621	20.5622	23.1316			0.760512	1.28461	1.54384	Q6ZWQ7	Q6ZWQ7		Spcs3	5090
38	49	33	26	32	34	21	16	27.5725	29.1143	27.6014	26.4113	26.84	27.1576	25.6054	26.0265			0.986842	1.26753	1.92133	Q60675;A0A087WRP2;Q8C9J2;Q5DTP0;A0A1W2P7N3;Q8R145;A0A5F8MPG7;Q7TQI9;G5E8U2;A0A571BE87;Q505G8	Q60675;A0A087WRP2	Laminin subunit alpha-2	Lama2	4802
2	2	2	1	2	2	2	1	22.3858	24.7112	23.5989	21.3743	21.9776	21.4904	21.9926	21.5816			0.857604	1.25703	1.70643	Q3TNL9;Q4JFN6;G3EB90;A0A7U3PY34;A0A141CM15;A0A075DCA9;P03888	Q3TNL9;Q4JFN6;G3EB90;A0A7U3PY34;A0A141CM15;A0A075DCA9;P03888	NADH-ubiquinone oxidoreductase chain 1	mt-Nd1;ND1;Mtnd1	20
3	3	2	1	2	2	1	0	22.6949	23.9074	23.591	20.9626	22.2557	21.7926	21.0527	21.1049			0.863317	1.2375	1.71595	A0A087WNN8;Q06EZ3;Q61263;A0A087WSJ5	A0A087WNN8;Q06EZ3;Q61263	O-acyltransferase;Sterol O-acyltransferase 1	Soat1	28
2	2	2	1	1	2	1	1	21.6344	23.4541	23.3386	21.1609	21.0132	22.4009	20.4722	20.764			0.855587	1.23446	1.70306	D3Z5Y5;D3YX12;A0A0A6YXR0;Q8BGS7-2;Q8BGS7	D3Z5Y5;D3YX12;A0A0A6YXR0;Q8BGS7-2;Q8BGS7	Choline/ethanolaminephosphotransferase 1	Cept1	135
3	3	2	3	2	3	2	2	26.8276	25.485	25.1893	26.2543	21.7589	25.7953	25.9279	25.5221			0.510821	1.18798	1.11264	Q3TAH3;Q9CPP0	Q3TAH3;Q9CPP0	Nucleoplasmin-3	Npm3	3889
2	2	2	3	0	2	1	2	21.708	22.9378	21.8297	21.7826	20.1449	21.6524	19.8443	21.8819			1.02925	1.18365	1.99176	P14438;P14434;A0A2Z4T2Z9;A0A2Z4T1Y2;A0A2Z4T0Z1;A0A2Z4SYD2;A0A2Z4SXU2;A0A2Z4SX34;A0A2Z4SWU0;G3UWR9;A0A068BD71;Q549Q3;Q3TB90;Q9TQ72;Q9TQ71;Q860C1;Q6SR48;A0A1D8M9B5;A0A068BER6;P14437;P14436;P14435;P23150;P04228;P01910;A0A2Z4SYH4;A0A2Z4SYC2;Q6ZZB2;Q6ZZA4;A0A2Z4SYI4;Q8K2X0;P04227	P14438;P14434;A0A2Z4T2Z9;A0A2Z4T1Y2;A0A2Z4T0Z1;A0A2Z4SYD2;A0A2Z4SXU2;A0A2Z4SX34;A0A2Z4SWU0;G3UWR9;A0A068BD71;Q549Q3;Q3TB90;Q9TQ72;Q9TQ71;Q860C1;Q6SR48;A0A1D8M9B5;A0A068BER6;P14437;P14436;P14435;P23150;P04228;P01910	H-2 class II histocompatibility antigen, A-U alpha chain;H-2 class II histocompatibility antigen, A-B alpha chain;Beta-2-microglobulin;H-2 class II histocompatibility antigen, A-S alpha chain;H-2 class II histocompatibility antigen, A-R alpha chain;H-2 class II histocompatibility antigen, A-F alpha chain;H-2 class II histocompatibility antigen, I-E alpha chain;H-2 class II histocompatibility anti…	H2-Aa	3006
2	1	1	1	2	2	2	1	20.0026	19.9111	21.8901	22.6546	19.448	19.3921	20.1347	20.7573			0.768676	1.1816	1.55757	Q5EBQ4;Q6A037;Q8C8N1;Q99KT2	Q5EBQ4;Q6A037;Q8C8N1;Q99KT2	NEDD4-binding protein 1	N4bp1	4709
2	3	3	3	1	2	2	2	22.3867	23.6497	23.5522	22.3154	19.881	22.4088	22.4313	22.5075			0.785293	1.16884	1.58549	P11087-2;P11087;Q99LL6;Q60785	P11087-2;P11087;Q99LL6	Collagen alpha-1(I) chain	Col1a1	2972
2	2	2	2	2	2	2	1	26.0527	25.9874	26.1056	24.5745	25.9664	25.9062	25.8805	20.3215			0.344069	1.16141	0.802581	Q3TZ27;Q7TMR8;Q3UYC9;E9QN12;P05622;P05622-2;Q003I5	Q3TZ27;Q7TMR8;Q3UYC9;E9QN12;P05622;P05622-2;Q003I5	Platelet-derived growth factor receptor beta;Receptor protein-tyrosine kinase	Pdgfrb	2256
2	4	2	1	1	2	2	0	23.2405	22.8407	23.462	20.9989	19.9129	22.4691	22.0269	21.4925			0.715191	1.16022	1.46729	D3Z3S1;Q3UAP1;Q9WUQ2;A0A0J9YU39;F6XLZ3	D3Z3S1;Q3UAP1;Q9WUQ2;A0A0J9YU39	Prolactin regulatory element-binding protein	Preb	1885
2	1	2	2	1	1	1	2	21.8907	19.3959	22.9335	24.3402	20.4756	19.7321	20.5782	23.1354			0.397889	1.15979	0.905608	Q9R0A0;D6RH82;Q9QX52	Q9R0A0;D6RH82;Q9QX52	Peroxisomal membrane protein PEX14	Pex14	6749
16	22	20	14	15	17	16	12	27.5422	29.4471	29.0996	27.9552	26.879	27.7637	27.5159	27.2661			1.24373	1.15486	2.35008	Q542I8;P11835;M0QWA7;D3YYP8;D3Z1S4	Q542I8;P11835;M0QWA7	Integrin beta;Integrin beta-2	Itgb2	2980
3	3	4	4	2	3	2	4	22.4426	24.2883	23.2345	22.9762	21.8075	22.6224	21.453	22.4559			1.28676	1.1507	2.42275	Q9D0L7-2;Q9D0L7;D3Z5T2	Q9D0L7-2;Q9D0L7;D3Z5T2	Armadillo repeat-containing protein 10	Armc10	6367
3	3	3	2	1	3	1	3	22.8776	24.837	23.9767	25.071	21.7686	23.5956	23.6576	23.1744			0.865584	1.14151	1.71973	A0A140LJG6;A0A140LHR3;A0A140LJ01;A0A140LHG8;Q9CYN2	A0A140LJG6;A0A140LHR3;A0A140LJ01;A0A140LHG8;Q9CYN2	Signal peptidase complex subunit 2	Spcs2	467
2	2	1	2	2	1	2	1	23.4207	23.4293	20.9012	22.7296	23.6957	19.139	21.7782	21.3478			0.459007	1.13002	1.01897	Q3U3R4-3;F6YC79;Z4YJR1;Q3U3R4-2;Q3U3R4	Q3U3R4-3;F6YC79;Z4YJR1;Q3U3R4-2;Q3U3R4	Lipase maturation factor 1;Lipase maturation factor	Lmf1	4215
3	1	1	2	3	2	2	1	21.2034	22.6855	20.8004	20.3892	20.2931	20.0352	19.7849	20.486			1.11869	1.11983	2.14061	G5E898;Q9R269;Q8CEH5;Q6PG96	G5E898;Q9R269	Periplakin	Ppl	2527
2	3	3	3	2	3	1	2	22.4133	23.4895	22.7286	22.3225	22.5841	22.3557	19.5376	22.0049			0.725805	1.11791	1.48526	Q1XID4;Q9CYN9	Q1XID4;Q9CYN9	Renin receptor	Atp6ap2	3844
5	6	5	7	3	5	5	7	20.755	22.6768	23.0446	25.1731	22.1873	23.6935	20.2207	21.2164			0.408829	1.08288	0.926159	E9Q3M0;Q62432-2;Q62432;E9Q5P9;E9PXA8	E9Q3M0;Q62432-2;Q62432;E9Q5P9	Mothers against decapentaplegic homolog;Mothers against decapentaplegic homolog 2	Smad2	2124
4	3	4	3	2	3	1	3	23.917	24.4148	23.7184	23.4348	22.8451	23.6474	21.4677	23.1986			1.0979	1.08154	2.10595	Q8C6S5;Q3U6G0;Q3U4P0;Q61093;Q3U6M7;Q3TVP4;E9Q7S3;E9Q802	Q8C6S5;Q3U6G0;Q3U4P0;Q61093;Q3U6M7;Q3TVP4	Cytochrome b-245 heavy chain	Cybb	4229
3	2	1	2	1	3	2	2	24.2856	23.9459	23.2462	23.2991	19.513	23.8412	23.7461	23.3919			0.448437	1.07113	0.999608	Q80W22;F7AFM3	Q80W22	Threonine synthase-like 2	Thnsl2	5212
3	4	3	2	3	2	3	1	23.3994	25.1108	24.3147	23.0356	23.6013	23.1533	23.7772	21.063			0.655489	1.06642	1.36554	Q80ZW2	Q80ZW2	Protein THEM6	Them6	5253
2	4	4	1	3	2	2	2	24.045	25.8931	25.582	23.3192	23.6111	23.865	24.0388	23.0921			0.812815	1.05811	1.63162	Q8R138	Q8R138	Transmembrane protein 119	Tmem119	5765
5	3	1	5	7	4	4	3	25.0736	24.7988	22.299	25.5742	25.0137	24.9438	19.3406	24.2468			0.282667	1.05016	0.680454	Q9DCC1;Q3UCK1;Q3UA94;O55236;Q3TUK6	Q9DCC1;Q3UCK1;Q3UA94;O55236;Q3TUK6	mRNA-capping enzyme;Polynucleotide 5-triphosphatase;mRNA guanylyltransferase	Rngtt	2790
2	6	5	4	3	4	4	3	21.9315	23.1956	22.7901	21.2365	21.5792	21.092	21.4384	20.8481			1.17644	1.04897	2.23709	Q99JR1;Q8BPC9	Q99JR1	Sideroflexin-1	Sfxn1	6080
2	3	3	2	2	3	2	2	24.5899	23.506	23.3557	20.4833	21.3933	23.3716	22.176	20.8691			0.447976	1.03124	0.998762	Q9QX59;Q3U431;Q3UWG7;P60605;G3UZX2	Q9QX59;Q3U431;Q3UWG7;P60605;G3UZX2	Ubiquitin-conjugating enzyme E2 G2	Ube2g2	3435
4	3	3	3	1	4	3	4	23.7788	23.9814	23.4541	24.6474	20.4556	24.7111	23.129	23.4424			0.509094	1.03088	1.10954	Q99JY3;D3YWB5;Q99JY3-2	Q99JY3;D3YWB5	GTPase IMAP family member 4	Gimap4	6087
2	3	3	4	2	3	4	3	24.2746	23.308	23.2082	23.4144	19.7683	23.5525	23.7755	23.0115			0.482417	1.02438	1.06154	Q5EAT0;P49962;Q3UIK3;D3YZX8	Q5EAT0;P49962;Q3UIK3;D3YZX8	Signal recognition particle 9 kDa protein	Srp9	3302
3	3	3	2	3	3	2	1	23.3357	23.5924	22.7322	23.0262	22.3694	22.7132	22.5472	20.9614			1.2209	1.02383	2.31167	A2AWF8;A2AWF9;E9Q4S7;Q64455	A2AWF8;A2AWF9;E9Q4S7;Q64455	Protein-tyrosine-phosphatase;Receptor-type tyrosine-protein phosphatase eta	Ptprj	1207
4	3	5	4	2	2	3	4	21.9884	22.2765	22.2468	22.3365	19.4891	19.8137	22.1032	23.3632			0.500762	1.01974	1.0946	Q8C4Q6;Q8C4Q6-2	Q8C4Q6	Axin interactor, dorsalization-associated protein	Aida	5530
3	1	2	4	1	2	1	2	22.7257	21.0646	22.9968	22.9404	21.0896	21.0391	20.3592	23.1934			0.628411	1.01153	1.31897	Q3UJP5;B1AV75;Q9D005	Q3UJP5;B1AV75	Protein C8orf37 homolog	2610301B20Rik	4388
3	4	3	3	2	2	2	5	21.5664	21.2397	20.9298	22.2141	20.63	19.6964	20.1755	21.4142			1.15767	1.00848	2.20568	Q6A036;Q3U425;Q8K3Z9	Q6A036;Q3U425;Q8K3Z9	Nuclear envelope pore membrane protein POM 121	mKIAA0618;Pom121	4220
3	3	3	3	3	3	3	3	26.6346	25.6913	25.9642	25.5243	23.8678	25.2562	25.7528	24.9183			1.12276	1.00483	2.1474	Q54AC6;P56394;Q3UJM3	Q54AC6;P56394;Q3UJM3	Cytochrome c oxidase copper chaperone	COX17;Cox17	3386
3	4	4	3	2	2	2	3	23.7241	25.8642	25.0449	23.1394	23.3073	23.4762	23.6523	23.36			0.790355	0.9942	1.59399	A2AP32;A2AP31;Q3UIU2	A2AP32;A2AP31;Q3UIU2	NADH dehydrogenase [ubiquinone] 1 beta subcomplex subunit 6	Ndufb6	1152
1	3	5	3	5	4	4	4	23.7454	26.607	26.908	28.4967	26.0105	26.5115	25.5518	23.7135			0.370743	0.992476	0.85406	Q3U6E4;Q0VGU2;P26350;Q8C2T3;Q3U8X6;Q3UA54;Q8CAQ5;A0A087WP98;A0A087WPN6;A0A087WQN2	Q3U6E4;Q0VGU2;P26350;Q8C2T3;Q3U8X6;Q3UA54;Q8CAQ5	Prothymosin alpha;Prothymosin alpha, N-terminally processed;Thymosin alpha	Ptma;Gm12504	3116
2	3	2	3	2	2	1	0	22.181	24.0453	22.5507	22.9919	22.4405	23.4695	21.3723	20.5637			0.621469	0.980707	1.30698	Q3LFS6;Q3LFS8;Q3LFS9;Q3LFS5;Q925P3;P31809-4;P31809-3;P31809-2;P31809;Q3LFS7	Q3LFS6;Q3LFS8;Q3LFS9;Q3LFS5;Q925P3;P31809-4;P31809-3;P31809-2;P31809	Carcinoembryonic antigen-related cell adhesion molecule 1	Ceacam1	3173
2	2	2	2	1	1	1	2	23.0284	22.0825	23.0645	21.5257	21.412	21.5167	21.7975	21.061			1.27962	0.978483	2.41066	Q0VGZ0;Q99PM3;Q3USX2;Q149E9	Q0VGZ0;Q99PM3;Q3USX2;Q149E9	Transcription initiation factor IIA subunit 1;Transcription initiation factor IIA alpha chain;Transcription initiation factor IIA beta chain	Gtf2a1	3809
2	6	4	5	3	3	2	3	22.0492	23.3086	22.9059	21.918	21.5714	22.6941	20.375	21.6325			0.843265	0.977184	1.68251	U5LLB3;Q548J0;P58681;Q3T997	U5LLB3;Q548J0;P58681	Toll-like receptor 7	Tlr7	3409
5	7	5	5	6	7	4	3	24.6504	25.3033	23.9579	23.5909	23.6623	23.1163	23.5476	23.272			1.29943	0.976117	2.44419	A0A494BA33;Q7JJ15;Q3TVI9;P01901;Q3UBW0;A0A494BAT0;W5XIT1;W5XHY0;Q3TH01;W5XIK7;G3UXW2;Q61896;Q31173;P04223;Q8SNA4;K7WBQ4;Q7TN03;Q64272;Q61642;Q61895;P14428;P04223-2;P14426;P03991;A0A2Z4SXG3;Q95555;Q31189;Q921P3;D2YW38;A0A286R3P5;Q95457;Q5KTQ0;Q31142;A0A2Z4SXZ7;A0A2Z4SXL6;A0A2Z4T309;A0A2Z4T1N5;A0A2Z4SZ44;A0A2Z4SZ07;A0A2Z4SYR3;A0A2Z4SXL5;A0A2Z4SYV3;Q31190;A0A2Z4T3R6;A0A2Z4SXF9;A0A2Z4SXC7;A0A494B9G2;…	A0A494BA33;Q7JJ15;Q3TVI9;P01901;Q3UBW0;A0A494BAT0;W5XIT1;W5XHY0;Q3TH01;W5XIK7;G3UXW2;Q61896;Q31173;P04223;Q8SNA4;K7WBQ4;Q7TN03;Q64272;Q61642;Q61895;P14428;P04223-2;P14426;P03991	H-2 class I histocompatibility antigen, K-B alpha chain;H-2 class I histocompatibility antigen, K-K alpha chain;H-2 class I histocompatibility antigen, K-Q alpha chain;H-2 class I histocompatibility antigen, D-K alpha chain;H-2 class I histocompatibility antigen, K-W28 alpha chain	H2-K1;H2-K;H2-D1	852
4	5	4	3	3	3	4	3	24.5156	26.3382	25.8528	24.8329	24.3571	24.9043	24.215	24.1682			1.10625	0.973693	2.11986	A0A0B4J1G1;E9Q415;A0A0B4J1E6;P08101-2;P08101-3;P08101	A0A0B4J1G1;E9Q415;A0A0B4J1E6;P08101-2;P08101-3;P08101	Low affinity immunoglobulin gamma Fc region receptor II	Fcgr2b;Fcgr2	143
3	2	3	2	3	2	3	1	23.3915	25.2291	23.9982	25.0028	23.2788	23.9125	22.6801	23.8689			0.954408	0.970325	1.86746	Q542A1;Q61334	Q542A1;Q61334	B-cell receptor-associated protein 29	Bcap29	4630
14	16	15	12	12	15	12	11	26.28	27.092	26.793	25.4337	25.0728	25.6211	25.7256	25.3562			1.29833	0.955756	2.44234	S4R1M0;P06800-6;P06800-5;P06800;Q8C6Q7;Q64730;Q3U382;A1E2H6	S4R1M0;P06800-6;P06800-5;P06800;Q8C6Q7;Q64730;Q3U382	Protein-tyrosine-phosphatase;Receptor-type tyrosine-protein phosphatase C	Ptprc	2917
4	9	6	2	4	3	3	4	22.1273	24.5101	24.0584	21.7445	22.4599	22.0222	22.0795	22.0711			0.656717	0.951913	1.36764	Q925I1-2;Q925I1;H3BKI6;H3BK90;V9GWS6;V9GWS5	Q925I1-2;Q925I1	ATPase family AAA domain-containing protein 3	Atad3	6059
1	1	2	2	2	3	2	2	20.0574	24.1012	23.1374	23.0394	20.8904	22.0863	22.0862	21.4756			0.465208	0.949229	1.03029	Q8C3X2;Q8C3X2-2	Q8C3X2	Coiled-coil domain-containing protein 90B, mitochondrial	Ccdc90b	5523
5	4	3	3	4	5	2	4	23.8487	22.9943	23.307	22.7764	22.8632	23.3135	20.157	22.7982			0.592674	0.948625	1.25702	Q3UV15;Q3UG25;Q9WTK5;Q4U108;A0A494BAQ2;Q3U5V4;A0A494B9Y5;Q3ULT8;Q4U105	Q3UV15;Q3UG25;Q9WTK5;Q4U108;A0A494BAQ2;Q3U5V4;A0A494B9Y5;Q3ULT8;Q4U105	Nuclear factor NF-kappa-B p100 subunit;Nuclear factor NF-kappa-B p52 subunit	Nfkb2	4336
19	21	19	18	14	18	18	14	27.5967	28.8797	27.7691	26.936	27.0537	26.9313	26.5552	26.8507			1.19661	0.947628	2.27089	Q5RKP4;Q8BMR3;Q91YQ5;Q3U900;Q99LY0;A0A0N4SUJ8	Q5RKP4;Q8BMR3;Q91YQ5;Q3U900;Q99LY0	Dolichyl-diphosphooligosaccharide--protein glycosyltransferase subunit 1	Rpn1	4740
2	2	2	3	1	2	2	2	24.3298	23.7581	24.6317	23.7414	24.0595	23.6424	24.5217	20.4541			0.447053	0.945792	0.997065	Q9D002;Q9CZE1;Q545N1;P56873;E0CYU9	Q9D002;Q9CZE1;Q545N1;P56873	Sjoegren syndrome/scleroderma autoantigen 1 homolog	Sssca1	3392
2	3	1	2	2	3	3	2	26.1056	25.4091	24.2771	25.5956	22.5504	25.9294	24.5416	24.5838			0.553352	0.945549	1.18814	Q9CQS2	Q9CQS2	H/ACA ribonucleoprotein complex subunit 3	Nop10	6224
3	3	3	2	3	3	3	1	23.4881	25.0982	24.1171	25.5379	23.4666	24.0887	24.3974	22.5197			0.742659	0.942214	1.51374	Q8C9Y1;O35188;A0A1D5RMK8	Q8C9Y1;O35188	Fractalkine;Processed fractalkine	Cx3cl1	2687
7	7	7	3	2	6	5	5	24.4611	24.184	24.0531	24.078	21.191	24.3294	23.8884	23.6091			0.631171	0.939582	1.32373	B2RXC1	B2RXC1	Trafficking protein particle complex subunit 11	Trappc11	1521
3	7	4	5	5	5	4	1	23.9779	26.1568	24.4698	23.1203	23.6214	24.0378	24.164	22.1471			0.553863	0.93863	1.18904	Q3TUE2;Q3TX57;Q3TU64;Q01149;Q3TP88;Q91VL4;E0CXI2	Q3TUE2;Q3TX57;Q3TU64;Q01149;Q3TP88;Q91VL4	Collagen alpha-2(I) chain	Col1a2	3723
2	2	2	2	2	2	2	2	25.4598	25.804	24.262	23.1174	23.2633	23.7143	24.4241	23.5407			0.677107	0.925208	1.40252	Q5BL14;Q58E57;Q5XK38;A3KGL9;B7ZCQ3;F6W687;P09602	Q5BL14;Q58E57;Q5XK38;A3KGL9;B7ZCQ3;F6W687;P09602	Non-histone chromosomal protein HMG-17	Hmgn2	1263
4	1	4	3	1	2	1	2	22.9856	22.6865	23.5495	22.915	20.6841	22.7728	21.5427	23.4409			0.696773	0.924026	1.43602	Q99JT9	Q99JT9	1,2-dihydroxy-3-keto-5-methylthiopentene dioxygenase	Adi1	6083
1	2	3	2	1	2	1	2	21.1742	22.383	21.0196	21.0061	19.8784	21.2493	20.3222	20.4477			1.09796	0.921331	2.10605	Q4FJL1;Q64729-2;Q64729;Q9D5H8;Q3U485;E9Q418;Q9CVP4	Q4FJL1;Q64729-2;Q64729;Q9D5H8;Q3U485;E9Q418	Receptor protein serine/threonine kinase;TGF-beta receptor type-1	Tgfbr1	4569
10	11	8	9	7	9	6	7	26.2523	27.8256	26.6595	25.6309	25.7556	25.8146	25.7129	25.4135			1.0036	0.917903	1.94917	Q922Q1;E0CZH6	Q922Q1	Mitochondrial amidoxime reducing component 2	2024-03-02	6038
3	3	5	2	2	3	3	2	23.2005	24.1738	24.0307	22.3223	22.4756	22.0613	22.8549	22.6839			1.02351	0.912882	1.98223	Q8BGH2	Q8BGH2	Sorting and assembly machinery component 50 homolog	Samm50	5289
2	2	2	2	2	2	1	2	22.9178	25.499	24.4294	23.2778	23.2033	23.4822	23.199	22.5961			0.723283	0.910851	1.481	A0A0R4J1C8;P31996-2;P31996	A0A0R4J1C8;P31996-2;P31996	Macrosialin	Cd68	391
3	3	3	1	2	2	2	1	23.1068	21.829	22.7181	20.3546	19.9899	21.7044	22.2909	20.3946			0.510301	0.907168	1.1117	B1AU74;Q9CWP6-2;Q9CWP6-3;Q9CWP6;Q3U0U1;Q9CWP6-4	B1AU74;Q9CWP6-2;Q9CWP6-3;Q9CWP6	Motile sperm domain-containing protein 2	Mospd2	1374
7	9	7	7	6	9	6	8	25.9457	27.3786	26.2865	25.6812	25.4579	25.4471	25.6986	25.0726			1.20774	0.903917	2.28956	Q3U9U5;Q61335	Q3U9U5;Q61335	B-cell receptor-associated protein 31	Bcap31	4287
33	33	26	23	34	28	24	20	28.2262	29.1963	28.1656	27.4373	27.8968	27.531	26.9046	27.082			1.10943	0.902752	2.12517	F8VQJ3;P02468;Q3UNG0;Q3TRH4;Q3URV4;Q3UFZ9;Q6PHM1;F6SFQ3;F6TLW1	F8VQJ3;P02468;Q3UNG0	Laminin subunit gamma-1	Lamc1	2381
4	2	3	1	3	3	3	1	21.8614	21.4982	22.9049	21.3505	21.1586	21.0055	21.274	20.5663			1.24669	0.902699	2.35507	Q8K2Y9-2;Q8K2Y9;Q3TM53;F7AVU1;E0CZ84;E0CXR5;E0CYY2	Q8K2Y9-2;Q8K2Y9;Q3TM53;F7AVU1	Cerebral cavernous malformations protein 2 homolog	Ccm2	5709
4	6	6	3	5	5	6	4	24.2957	25.7367	24.4039	25.7309	24.1541	24.3106	23.4629	24.6445			0.978638	0.898772	1.9077	A2AKH4;Q9D3L3;O09044;B0R029;E9Q8A1;B0R030	A2AKH4;Q9D3L3;O09044;B0R029;E9Q8A1;B0R030	Synaptosomal-associated protein;Synaptosomal-associated protein 23	Snap23	1122
4	5	7	7	4	7	3	6	22.9888	25.7696	24.7273	23.977	22.538	24.4798	23.4601	23.392			0.59765	0.898172	1.26568	A0A494BB11;Q8BXZ1;A0A494B9J5	A0A494BB11;Q8BXZ1	Protein disulfide-isomerase TMX3	Tmx3	866
3	2	1	2	2	1	1	2	22.7949	22.4122	20.1798	23.888	22.8261	18.7746	20.9516	23.1306			0.295472	0.89801	0.706383	Q9CQY2;Q3TQP0;D3YZS0	Q9CQY2;Q3TQP0	RNMT-activating mini protein	Fam103a1;Gm10767	6238
4	2	2	4	3	3	2	3	22.7169	23.0836	21.4198	21.8861	21.6862	21.0818	20.7279	22.0212			0.958411	0.897329	1.87411	Q3UA79;Q80WF7;Q792S7;Q3TXM1;Q61230;Q61229;Q61228;Q61227;A0A068BGU5;P36371	Q3UA79;Q80WF7;Q792S7;Q3TXM1;Q61230;Q61229;Q61228;Q61227;A0A068BGU5;P36371	Antigen peptide transporter 2	Tap2	12
3	3	1	3	3	3	1	2	23.6927	23.721	21.5631	22.8957	23.0863	23.2866	20.5685	21.3564			0.4879	0.89366	1.07145	Q9R0P4;A0A0U1RPJ7;D6RI64;D3YVR9;A0A0U1RPI0	Q9R0P4;A0A0U1RPJ7;D6RI64;D3YVR9	Small acidic protein	Smap;1110004F10Rik	6754
3	3	2	0	1	2	1	1	23.5112	24.2123	24.5466	21.1809	21.3276	24.0084	23.507	21.0351			0.361134	0.893234	0.835616	Q8BZ22;Q3V1G1;Q3TBV4;Q3TQ68;Q14BF9	Q8BZ22;Q3V1G1;Q3TBV4;Q3TQ68		Kcnk6	3905
7	12	11	8	7	10	10	8	25.0553	26.7038	25.7097	24.591	24.7773	24.8074	23.9206	24.9832			0.871571	0.892836	1.72971	Q9Z2I0;A0A0J9YTQ9	Q9Z2I0	LETM1 and EF-hand domain-containing protein 1, mitochondrial	Letm1	6837
5	6	6	4	5	6	5	4	24.7621	25.4408	24.7775	24.7027	23.4522	23.9061	23.5551	25.223			1.03348	0.88668	1.9988	Q5K4Q9;Q8C6B0;Q1XG79;A0A2R8VI07;A0A2R8VK72;Q9D7S5;H3BJI7;Q76I24;Q5I0W6;Q76I26;A0A2R8VHN2;G3X9G9;A0A2R8VHH3	Q5K4Q9;Q8C6B0;Q1XG79;A0A2R8VI07;A0A2R8VK72;Q9D7S5;H3BJI7;Q76I24;Q5I0W6;Q76I26;A0A2R8VHN2		Mettl7a1;mCG_20149;Methig1;UbiE2;Mettl7a2	3843
3	3	3	3	3	3	3	3	25.1726	25.2576	25.4157	23.8346	24.4737	24.1628	23.8171	23.6839			1.14226	0.885727	2.17994	E9Q7G1;D3YZZ5	E9Q7G1;D3YZZ5		Tmed7	1846
4	3	4	5	4	3	3	3	22.1754	21.8487	22.244	22.3683	21.8866	21.1284	22.1838	19.9003			0.851955	0.884351	1.69701	P70255-2;Q3UHA6;A0A1Y7VK55;P70255-5;P70255-3;P70255;P70255-4;P70255-7;P70255-6;A2ADI3;A0A1B0GX74;Q3UFE1;Q8BN68;Q8C434;Q6GSP7;A2BG76;I7HIP8;A2BG75;A2BG77;P97863-3;P97863-2;P97863	P70255-2;Q3UHA6;A0A1Y7VK55;P70255-5;P70255-3;P70255;P70255-4	Nuclear factor 1 C-type;Nuclear factor 1	Nfic	3588
6	8	7	7	4	7	7	5	24.3395	25.243	24.686	23.5626	24.2332	23.7074	23.2869	23.0682			1.05226	0.883831	2.03001	Q9DBS1	Q9DBS1	Transmembrane protein 43	Tmem43	6537
51	53	44	44	48	48	44	37	28.93	29.8965	28.6892	28.2374	28.5575	28.5052	27.6783	27.4788			1.01908	0.883314	1.97487	Q61292;Q3USI2;A0A0A6YY71;A0A0A6YWY6;A0A0A6YWI2	Q61292;Q3USI2	Laminin subunit beta-2	Lamb2	4845
8	9	8	3	7	5	5	4	24.6077	26.4647	24.0015	23.3008	23.9006	23.9862	23.2921	23.6764			0.596865	0.879849	1.26432	Q8BMK4	Q8BMK4	Cytoskeleton-associated protein 4	Ckap4	5390
4	2	3	3	3	3	1	4	23.383	23.3557	23.1222	23.7429	22.9646	23.2058	21.5433	22.3888			1.17692	0.875353	2.23789	A0A0R4J2B6;Q8BX09;A0A087WST2;Q8BX09-2;A0A087WRV7;A0A087WQU2	A0A0R4J2B6;Q8BX09;A0A087WST2;Q8BX09-2;A0A087WRV7	Retinoblastoma-binding protein 5	Rbbp5	437
4	4	4	4	4	4	1	2	23.4077	22.5403	22.7157	23.6029	23.1462	22.1957	20.9302	22.4979			0.819132	0.87415	1.64219	E0CZD9;E0CXM9;A0A494B9Y9;Q9DB43;E0CX79;E0CXR3;F6SG70;E0CXA3	E0CZD9;E0CXM9;A0A494B9Y9;Q9DB43;E0CX79;E0CXR3	Zinc finger protein-like 1	Zfpl1	849
1	3	3	3	2	3	1	2	20.9233	24.032	22.9407	22.7724	21.5317	22.3953	19.9696	23.2755			0.403037	0.874072	0.915295	A0A1L1SVG6;Q8BY89-2;Q8BY89	A0A1L1SVG6;Q8BY89-2;Q8BY89	Choline transporter-like protein 2	Slc44a2	599
13	10	14	11	7	14	7	9	27.5772	25.8459	27.5189	26.0887	25.677	26.2898	25.7553	25.8202			0.925253	0.872065	1.81902	Q7TMS4;Q6RFG4;P11247;Q571G0;F7DC05	Q7TMS4;Q6RFG4;P11247;Q571G0	Myeloperoxidase;Myeloperoxidase light chain;Myeloperoxidase heavy chain	Mpo	2974
2	2	2	2	2	2	2	2	23.364	24.2744	23.7549	24.944	23.2651	23.0372	22.8094	23.7588			1.14223	0.866696	2.17988	Q8BSN6;O70480;A0A0A6YY66	Q8BSN6;O70480;A0A0A6YY66	Vesicle-associated membrane protein 4	Vamp4	2816
7	8	6	8	4	8	8	6	25.5202	25.5427	24.9257	24.5045	24.7978	24.1919	24.4637	23.5814			1.27609	0.864566	2.40469	Q05144;A0A2R8VHH0	Q05144;A0A2R8VHH0	Ras-related C3 botulinum toxin substrate 2	Rac2	3746
4	3	2	3	4	4	1	4	22.2129	22.0201	22.5309	22.5285	20.1184	22.4982	20.1663	23.057			0.507821	0.863106	1.10726	Q8R3F5;A0A2R8W722	Q8R3F5	Malonyl-CoA-acyl carrier protein transacylase, mitochondrial	Mcat	5792
2	3	3	4	3	2	1	6	22.8966	22.1822	22.8782	23.5881	22.1801	22.0047	19.9242	23.9886			0.437769	0.861872	0.979967	Q9CWE0;D6RCX5;D3Z0X8;D3YW54;Q9CWE0-2	Q9CWE0;D6RCX5;D3Z0X8;D3YW54;Q9CWE0-2	Mitochondrial fission regulator 1-like	Mtfr1l	6281
2	2	3	2	3	3	3	1	21.0936	22.6443	21.9619	21.8332	20.7364	21.1507	20.7534	21.4544			1.25993	0.859552	2.3774	Q9WTR1	Q9WTR1	Transient receptor potential cation channel subfamily V member 2	Trpv2	6779
2	2	2	2	1	1	2	0	23.4354	21.6957	20.7873	21.8464	20.7698	20.3549	23.0691	20.1385			0.440799	0.858152	0.985555	Q9D0R9	Q9D0R9	WD repeat-containing protein 89	Wdr89	6374
1	2	2	2	1	2	2	2	21.509	25.1497	25.0002	23.4253	19.0649	25.5132	21.3915	25.7119			0.181029	0.850668	0.463816	Q921D0;O35640	Q921D0;O35640	Annexin;Annexin A8	Anxa8	2719
3	3	3	4	3	3	3	3	22.9026	24.4558	23.7165	22.7732	22.3552	22.9479	22.4419	22.7228			1.05822	0.845091	2.03993	Q8K2U5;Q80YG4;Q8VHE0	Q8K2U5;Q80YG4;Q8VHE0	Translocation protein SEC63 homolog	Sec63	5243
1	3	1	3	2	3	2	2	23.8351	23.8138	23.0331	23.4566	22.4631	22.8422	23.6531	21.8003			1.013	0.84499	1.96477	Q60992;Q7TSI6	Q60992;Q7TSI6	Guanine nucleotide exchange factor VAV2	Vav2	4824
8	17	14	14	11	14	9	8	25.2779	26.8941	25.7472	26.1687	25.1936	25.7036	24.8447	24.9733			1.12602	0.843173	2.15283	Q6PE70;O70309;G5E8F8;O70309-2;A0A338P795	Q6PE70;O70309;G5E8F8;O70309-2;A0A338P795	Integrin beta;Integrin beta-5	Itgb5	2802
4	2	3	3	4	5	5	0	23.1218	22.4947	22.7365	22.7345	22.748	22.7873	22.4532	19.7309			0.518038	0.842012	1.12553	A0A0R4J1L6;Q5DTU0;Q5DTU0-2	A0A0R4J1L6;Q5DTU0;Q5DTU0-2	Actin filament-associated protein 1-like 2	Afap1l2	402
27	30	33	23	24	31	27	17	28.275	30.2415	29.4243	28.222	27.8045	28.6766	28.2689	28.0522			0.801722	0.840192	1.61304	Q3TD86;E9Q604;G5E8F1;Q3U3F0;E9Q5K8;Q3U1U4;Q3TBT0;Q3U4I5;Q3U1W4;A0A0R4J1B4;P05555;P05555-2;Q3UJ88;A1E2I0;D6RJ73	Q3TD86;E9Q604;G5E8F1;Q3U3F0;E9Q5K8;Q3U1U4;Q3TBT0;Q3U4I5;Q3U1W4;A0A0R4J1B4;P05555;P05555-2;Q3UJ88	Integrin alpha-M	Itgam	2155
6	8	7	7	8	7	5	6	23.508	24.7699	23.3731	23.6755	23.3159	23.523	22.4804	22.6477			1.07267	0.839844	2.06396	J3QQ16;A0A087WS16;E9PWQ3;O88493;Q05504;Q9Z0I9;D3YWD1	J3QQ16;A0A087WS16;E9PWQ3;O88493;Q05504		Col6a3	69
5	10	8	3	3	5	7	6	22.9784	25.6638	24.1166	20.4609	19.8957	23.0603	23.1368	23.7818			0.242274	0.836269	0.596835	Q91YK1;Q8C140;Q9QXX4	Q91YK1;Q8C140;Q9QXX4	Calcium-binding mitochondrial carrier protein Aralar2	Slc25a13	5509
3	2	2	2	2	3	2	1	22.8807	21.3112	22.828	22.3957	20.7714	22.7262	22.3015	20.2734			0.563025	0.83578	1.20516	Q99N96;Q9D3F3;Q9CUL8	Q99N96;Q9D3F3	39S ribosomal protein L1, mitochondrial	Mrpl1	6153
4	4	2	3	4	3	2	4	23.0779	23.3798	23.5142	23.5905	23.7417	23.589	19.2381	23.6802			0.313982	0.828351	0.743419	E9Q827;P56212-2;P56212;E9Q4B9;E9PXD7	E9Q827;P56212-2;P56212;E9Q4B9	cAMP-regulated phosphoprotein 19	Arpp19	2187
3	3	3	1	2	2	3	1	20.3572	24.1712	23.0015	22.1374	22.7144	22.9008	21.4481	19.2925			0.300513	0.827903	0.71652	Q8BTX9;A0A1D5RLG0;A0A1D5RM62	Q8BTX9;A0A1D5RLG0;A0A1D5RM62	Inactive hydroxysteroid dehydrogenase-like protein 1	Hsdl1	5438
3	3	3	3	1	3	2	3	23.1051	23.2295	23.0198	23.5491	21.1808	22.9199	22.8715	22.6217			0.996198	0.827401	1.93687	Q3TA91;Q4VAF7;P09926;Q3TM29	Q3TA91;Q4VAF7;P09926	Surfeit locus protein 2	Surf2	2946
3	5	4	4	4	5	3	4	24.3052	23.7207	23.896	24.3839	23.9307	24.0751	21.3789	23.6134			0.600448	0.826916	1.27055	Q78P92;P97376;Q3V3M3	Q78P92;P97376;Q3V3M3	Protein FRG1	Frg1	3666
5	2	3	2	2	4	3	2	22.5176	22.2171	22.8684	23.2165	20.3769	22.3961	22.634	22.106			0.727068	0.826682	1.4874	A0A1B0GSU0;Q571I9;D3Z0B9;A0A1B0GSN3;Q9CWT9	A0A1B0GSU0;Q571I9;D3Z0B9	Aldehyde dehydrogenase family 16 member A1	Aldh16a1	521
2	2	3	3	1	3	2	3	21.2695	22.8266	23.6599	22.9761	20.5496	23.2054	20.7941	22.886			0.429095	0.824277	0.963922	A0A1B0GRU0;Q3TXX4;Q8JZR7;Q7TQH3	A0A1B0GRU0;Q3TXX4;Q8JZR7;Q7TQH3	Vesicular glutamate transporter 1	Slc17a7	508
18	19	16	13	17	16	15	13	28.3195	29.3077	27.8834	27.6239	27.9963	27.8108	27.3055	26.7347			0.891871	0.821818	1.76351	P10493	P10493	Nidogen-1	Nid1	2958
8	9	9	8	6	7	6	7	25.3808	25.9185	25.4411	24.2173	24.3588	24.4958	24.9635	23.8524			0.987249	0.821759	1.922	Q3UME9;Q3U026;Q80UM7;Q3U950;Q3U8P9	Q3UME9;Q3U026;Q80UM7	Mannosyl-oligosaccharide glucosidase	Mogs	4168
1	1	0	2	2	2	1	2	20.9376	19.7628	20.7835	22.1742	19.4182	19.0612	20.1076	21.8026			0.471848	0.81712	1.04237	Q8R123;Q8R123-2;F8WGX4	Q8R123;Q8R123-2	FAD synthase;Molybdenum cofactor biosynthesis protein-like region;FAD synthase region	Flad1	5764
2	2	2	2	2	2	2	1	21.3221	22.275	21.6164	21.0252	21.3524	20.4908	20.7213	20.4416			1.26176	0.808146	2.38049	A0A0R4J0B5;Q91W34	A0A0R4J0B5;Q91W34	RUS1 family protein C16orf58 homolog		317
2	2	2	1	2	3	2	1	25.0299	23.985	24.5589	22.1401	23.2804	23.5158	24.2477	21.4432			0.409565	0.80673	0.927538	O35566;A0A1B0GRG3;A0A1B0GSK8;Q921J7	O35566;A0A1B0GRG3;A0A1B0GSK8	CD151 antigen	Cd151	2712
5	4	3	2	1	4	3	2	21.5487	22.2449	22.1463	21.7423	21.3	21.6414	21.5811	19.9621			0.958286	0.799401	1.8739	Q3TA53;E9PVB6;P53668;Q3UR47;Q3TDI9;F6PZ73;F6XM68	Q3TA53;E9PVB6;P53668;Q3UR47;Q3TDI9;F6PZ73	LIM domain kinase 1	Limk1	2008
6	7	6	6	4	7	5	6	25.3852	25.7471	26.1665	25.0836	24.4204	25.032	25.4098	24.3276			1.21239	0.798136	2.29737	Q91WC9	Q91WC9	Sn1-specific diacylglycerol lipase beta	Daglb	5939
9	6	7	4	7	6	7	2	25.3144	24.1294	24.4417	23.3429	24.0621	23.7998	23.6892	22.4957			0.725492	0.795378	1.48473	Q05BM5;E9PUQ7;Q8BNV1;Q3UJM1;Q8BNV1-2;F6ZHN3;F6SY41	Q05BM5;E9PUQ7;Q8BNV1;Q3UJM1;Q8BNV1-2;F6ZHN3	tRNA (uracil-5-)-methyltransferase homolog A	Trmt2a	1995
7	11	10	7	9	9	8	10	25.23	27.4228	26.2778	24.6232	25.3588	25.104	25.0962	24.8146			0.601275	0.795069	1.27199	Q3THU8;G5E902;Q8VEM8;Q3UB63;Q3U995	Q3THU8;G5E902;Q8VEM8;Q3UB63;Q3U995	Phosphate carrier protein, mitochondrial	Slc25a3	2549
8	6	7	7	6	7	4	6	27.4535	26.1346	26.8332	26.7762	26.5792	26.9707	24.7754	25.7049			0.68684	0.791798	1.41911	A0A077S2U6;P08905	A0A077S2U6;P08905	Lysozyme;Lysozyme C-2	Lyz2	25
4	3	2	5	3	4	3	2	22.9803	22.3897	21.9613	22.2268	20.2593	22.2161	21.8485	22.0684			0.781059	0.791452	1.57838	Q8R3Y8-2;Q8R3Y8	Q8R3Y8-2;Q8R3Y8	Interferon regulatory factor 2-binding protein 1	Irf2bp1	5800
10	10	10	13	12	11	9	10	26.937	28.8057	28.1551	27.0144	27.0542	26.9413	26.4484	27.3093			0.802774	0.789716	1.6148	Q60930;G3UX26;A0A286YCR8;D3YZT5;D3YUN8	Q60930;G3UX26;A0A286YCR8;D3YZT5	Voltage-dependent anion-selective channel protein 2	Vdac2	4818
8	8	9	9	8	8	7	8	23.0569	24.2181	23.6643	24.2266	24.1231	23.896	21.2621	22.7314			0.507761	0.788323	1.10716	D3Z637;D3Z2U2	D3Z637;D3Z2U2		Tpd52	1908
19	22	21	19	20	21	19	22	29.4593	31.1591	30.1807	28.9705	29.2199	29.1688	29.0762	29.1607			0.82328	0.785966	1.64912	Q545A2;P51881;B0LAB5	Q545A2;P51881	ADP/ATP translocase 2;ADP/ATP translocase 2, N-terminally processed	Slc25a5	3327
7	8	6	5	7	3	3	6	24.5649	26.0442	25.4564	24.2842	24.6002	24.5147	23.842	24.2554			0.904633	0.784352	1.78474	Z4YJW0;A1L2Z3;Q8C7X2-2;Q8C7X2;Q8C7X2-3;A0A1Y7VP81	Z4YJW0;A1L2Z3;Q8C7X2-2;Q8C7X2	ER membrane protein complex subunit 1	Emc1	994
9	10	8	10	10	8	10	8	27.1122	28.1367	27.1129	26.8344	26.7064	26.7842	26.5582	26.0246			1.23623	0.780683	2.33746	Q62087;Q99JS7;H3BL07	Q62087	Serum paraoxonase/lactonase 3	Pon3	4875
6	4	5	7	6	6	6	5	26.9687	26.1827	25.1423	26.2819	25.6908	25.0378	26.0012	24.7235			0.815098	0.780547	1.63544	Q3TLE4;Q8BQ46;F6QCI0;Q3V452	Q3TLE4;Q8BQ46;F6QCI0		Taf15	4033
2	1	2	2	2	2	1	1	22.8406	21.5805	23.8644	23.1295	23.2605	22.7975	21.2809	20.9545			0.48028	0.780352	1.05767	Q6P3A9	Q6P3A9	ADP-ribosylation factor-like protein 11	Arl11	4993
3	3	3	3	3	2	3	2	27.055	28.0938	26.6454	25.7443	26.2945	26.404	26.2096	25.5255			0.720065	0.776191	1.47555	Q924U3;Q924U4;Q9WVC3;D3Z147	Q924U3;Q924U4;Q9WVC3;D3Z147	Caveolin;Caveolin-2	Cav2	6053
2	1	3	3	2	1	1	2	22.662	20.9428	22.8304	21.9846	20.5299	21.0243	21.0142	22.7476			0.558245	0.775952	1.19676	Q99P31;A0A0U1RPE7;A0A0U1RQ49;A0A0U1RPF2;A0A0U1RNL5	Q99P31;A0A0U1RPE7;A0A0U1RQ49;A0A0U1RPF2	Hsp70-binding protein 1	Hspbp1	6157
2	5	3	2	3	2	1	3	22.1839	24.0244	22.2254	21.9669	22.6715	22.1592	19.3615	23.1106			0.341877	0.77443	0.798313	E9Q8I7;E9PZN0;E9Q3K1;Q9DAE1;Q3ULV1	E9Q8I7;E9PZN0		Nfxl1	2190
7	12	9	9	10	8	9	7	25.8861	26.66	25.9957	25.3454	25.4206	25.4793	25.4975	24.3935			1.05411	0.774079	2.03308	Q3TPD9;Q3U2X5;Q64133;Q3UJ53	Q3TPD9;Q3U2X5;Q64133;Q3UJ53	Amine oxidase [flavin-containing] A	Maoa	4067
2	2	2	2	2	2	2	2	22.643	21.6753	22.1881	20.7464	21.3464	21.9844	19.7898	21.0399			0.592973	0.773056	1.25754	Q8R3V4;Q8VCG3;Q3UL50	Q8R3V4;Q8VCG3;Q3UL50	WD repeat-containing protein 74	Wdr74	5799
5	6	6	4	4	6	5	2	23.6528	24.3667	23.2572	22.6254	22.6413	22.9401	22.1503	23.0954			0.932446	0.768752	1.83098	Q3U102;Q925F2;Q05CZ9;D3Z5Y0;D3Z5S5;D3YV70	Q3U102;Q925F2;Q05CZ9;D3Z5Y0	Endothelial cell-selective adhesion molecule	Esam	4183
4	2	4	2	2	2	3	1	23.0341	21.4292	22.3196	22.6561	22.3208	20.0412	22.7312	21.2719			0.509632	0.768475	1.11051	Q8VC88	Q8VC88	Grancalcin	Gca	5823
8	10	8	10	9	9	5	10	22.8898	24.293	22.9378	21.6887	23.14	23.278	20.2436	22.0876			0.378991	0.765044	0.869807	Q8C213;B1ATS4;Q8R0X5;Q3U1K2;B1ATS5;E9Q559;Q64518;Q64518-3;Q64518-1;Q3U6T4	Q8C213;B1ATS4;Q8R0X5;Q3U1K2;B1ATS5;E9Q559;Q64518;Q64518-3;Q64518-1	Calcium-transporting ATPase;Sarcoplasmic/endoplasmic reticulum calcium ATPase 3	Atp2a3	1372
6	5	8	5	5	5	5	5	24.0295	23.0613	24.6294	22.782	22.7438	23.0364	22.624	23.0462			0.871337	0.762967	1.72932	P49290;Q3V1J3	P49290;Q3V1J3	Eosinophil peroxidase;Eosinophil peroxidase light chain;Eosinophil peroxidase heavy chain	Epx	3288
18	17	18	14	17	17	16	14	27.6409	28.6357	27.7984	26.855	27.1781	27.4734	26.5548	26.6811			0.911756	0.760659	1.79659	E9PWK1;Q9D379;Q6PEV0;Q8K2W5;F6YTS6;D3Z4M3	E9PWK1;Q9D379;Q6PEV0;Q8K2W5	Epoxide hydrolase 1	Ephx1	2024
10	4	6	7	6	9	8	6	25.3217	25.6673	24.6792	27.1169	25.2593	25.0481	24.6017	24.8356			0.687975	0.76006	1.42105	Q3UDL9;Q8K019-2;Q8K019	Q3UDL9;Q8K019-2;Q8K019	Bcl-2-associated transcription factor 1	Bclaf1	4319
6	6	6	4	5	7	5	4	25.0899	26.2831	25.3453	24.2562	24.6644	24.4872	24.255	24.551			0.895815	0.754235	1.77007	Q9D7N9	Q9D7N9	Adipocyte plasma membrane-associated protein	Apmap	6461
8	8	9	3	6	6	7	6	24.6835	26.2302	25.2484	24.4572	24.4009	24.222	24.5572	24.4235			0.96156	0.753893	1.87934	Q8BLF1;Q8BYQ0;Q3TVS3	Q8BLF1	Neutral cholesterol ester hydrolase 1	Nceh1	5373
8	3	4	8	5	6	4	1	22.9202	20.6963	21.3824	22.3561	21.4136	20.9153	21.2085	20.8222			0.708888	0.748818	1.4566	B1AR51;B1AR52;F7DC70;B7FAT5;Q5SX07	B1AR51		Dnah9	1358
3	4	4	3	4	4	2	3	22.4019	23.5819	22.8759	22.0398	21.9273	22.6234	21.628	21.7386			0.949317	0.745522	1.85901	Q921Q3-2;Q921Q3	Q921Q3-2;Q921Q3	Chitobiosyldiphosphodolichol beta-mannosyltransferase	Alg1	6024
3	2	2	2	3	3	3	2	22.9146	21.1006	21.4045	21.4161	20.6082	21.6114	20.6752	20.9603			0.788753	0.745155	1.5913	A0A4V6JA63;A0A075B5P3;A0A0A6YVP0;A0A0F7R1P3;A0A0F7QZE4;Q91Z05;Q8R3H6;Q569X1;P01867-2;P01867;Q5R3X7;Q5R3X8	A0A4V6JA63;A0A075B5P3;A0A0A6YVP0;A0A0F7R1P3;A0A0F7QZE4;Q91Z05;Q8R3H6;Q569X1;P01867-2;P01867	Ig gamma-2B chain C region	Ighg2b;Ighg;Igh-3	16
6	5	6	5	4	4	6	4	25.9292	26.2921	27.1867	26.4831	24.6302	26.0301	25.7308	26.5282			0.761317	0.742986	1.54519	Q922Q8;Q3TF84	Q922Q8;Q3TF84	Leucine-rich repeat-containing protein 59	Lrrc59	6039
2	2	2	1	1	2	2	1	26.5297	28.3338	27.8304	26.8636	26.4813	26.6313	25.9515	27.5275			0.672884	0.741453	1.39531	P48771	P48771	Cytochrome c oxidase subunit 7A2, mitochondrial	Cox7a2	3281
5	5	5	6	5	6	4	7	26.43	26.8102	26.8467	26.6064	25.1264	25.7302	26.0456	26.8289			1.04369	0.740537	2.01576	Q3UY11;Q3TD71;Q8K021;Q9D577;Q3TSA8;D3YTP4	Q3UY11;Q3TD71;Q8K021;Q9D577;Q3TSA8	Secretory carrier-associated membrane protein 1	Scamp1	3922
3	5	3	2	3	4	3	3	22.0673	23.5839	22.41	22.9355	21.9483	22.1978	21.8655	22.0347			1.14313	0.737623	2.18138	A0A0R4J015;B2RX12-3;B2RX12-2;B2RX12;Q59DK8;Q9CVX4	A0A0R4J015;B2RX12-3;B2RX12-2;B2RX12;Q59DK8	Canalicular multispecific organic anion transporter 2	Abcc3	278
7	8	6	6	6	6	7	6	27.1175	28.1957	27.6604	25.8236	26.7713	27.0582	26.092	25.93			0.605594	0.73646	1.27949	Q3U2J2;P17809;Q3TD17;Q8BTM5;A0A140LIU2;G3UYL0;A2A7P3;G3V010	Q3U2J2;P17809;Q3TD17;Q8BTM5	Solute carrier family 2, facilitated glucose transporter member 1	Slc2a1	3046
3	4	3	3	4	2	4	4	23.5943	24.946	23.9342	23.1236	22.8238	23.2659	23.235	23.3404			0.924134	0.733245	1.81716	Q9CY27;G3UWE1;Q52L67;Q9CWN2;A0A5F8MQC8;Q14C44;A0A1D5RLH3;Q3TAN8;A0A5F8MPU6	Q9CY27;G3UWE1;Q52L67;Q9CWN2;A0A5F8MQC8	Very-long-chain enoyl-CoA reductase	Tecr	6316
2	2	3	3	2	3	1	2	25.7385	24.0344	25.7121	24.5923	24.518	24.4933	23.5917	24.547			0.743971	0.731822	1.51596	Q53ZF0;P97426;Q9R125;Q9R124;Q923L6;B9EKM8;W0UVF7;Q91ZQ7;O35290;P97425	Q53ZF0;P97426;Q9R125;Q9R124;Q923L6	Eosinophil cationic protein 1	Ear1;R8;R9;Ear10	3672
9	9	8	6	7	9	5	6	24.7192	25.2176	24.7015	23.8211	23.5343	24.1343	24.0583	23.8089			1.20233	0.730896	2.28048	Q6GQT9	Q6GQT9	Nodal modulator 1	Nomo1	4953
2	2	3	2	4	2	3	2	22.1161	21.6847	22.6156	21.6308	19.9647	20.3626	22.3665	22.4404			0.4784	0.728269	1.05427	Q3TA40;Q8R0A7;Q8BQB5;D3YUS2	Q3TA40;Q8R0A7;Q8BQB5	Uncharacterized protein KIAA0513	6430548M08Rik;Kiaa0513	3884
7	8	5	7	5	7	7	7	25.7764	26.6802	26.7588	25.1259	25.8379	25.2987	25.3316	24.9642			0.849796	0.727203	1.69341	Q544U5;Q8CDV7;P55772;Q8CEB1;Q921Q6;D6RHQ2;D6RFA9;F7B9M9	Q544U5;Q8CDV7;P55772;Q8CEB1;Q921Q6;D6RHQ2	Ectonucleoside triphosphate diphosphohydrolase 1	Entpd1	3375
3	2	2	3	3	2	2	3	25.0641	23.6369	23.5532	25.0839	24.1575	23.5707	22.4483	24.2549			0.571427	0.726661	1.21991	Q545I9;P14069	Q545I9;P14069	Protein S100;Protein S100-A6	S100a6	3000
2	4	3	3	4	5	2	1	23.1243	22.7752	22.7666	22.6363	21.8128	22.5013	22.6913	21.3955			1.19883	0.725393	2.27461	Q9Z2E1;Q8BUR7;Q9Z2E1-2	Q9Z2E1	Methyl-CpG-binding domain protein 2	Mbd2	6836
2	3	3	3	3	3	3	3	23.3156	24.5658	25.2746	24.2402	23.7769	23.8515	23.6261	23.2432			0.848362	0.724651	1.69101	P63024	P63024	Vesicle-associated membrane protein 3	Vamp3	3542
13	13	14	14	14	15	13	15	24.2554	23.2763	23.7821	24.7391	24.4877	23.0508	21.5381	24.0868			0.443668	0.722352	0.99084	Q3UVN0;Q3T9L0;Q8VDW0;Q3U837;Q3TPL7;Q3TIE4;Q3UAF1;D6RHT5;Q8VDW0-2	Q3UVN0;Q3T9L0;Q8VDW0;Q3U837;Q3TPL7;Q3TIE4;Q3UAF1	ATP-dependent RNA helicase DDX39A	Ddx39;Ddx39a	3879
4	6	4	3	4	4	2	4	22.4731	24.3647	22.1822	22.1234	22.2175	22.4399	21.063	22.5445			0.525507	0.719624	1.13884	P50427	P50427	Steryl-sulfatase	Sts	3308
3	3	2	5	4	3	2	4	22.7905	24.8687	23.6994	24.1496	23.0982	23.0156	22.554	23.9642			0.657787	0.719053	1.36948	Q9D9C1;A0A494BAB5;Q9D5T0;A0A494B9Y0;A0A494B9L7	Q9D9C1;A0A494BAB5;Q9D5T0;A0A494B9Y0	ATPase family AAA domain-containing protein 1	Atad1	858
6	7	5	8	6	6	6	8	24.027	24.1831	23.6422	24.413	23.6016	22.892	22.7681	24.1308			1.03836	0.718164	2.0069	Q4FJZ2;Q8BH30;O35345	Q4FJZ2;Q8BH30;O35345	Importin subunit alpha;Importin subunit alpha-7	Kpna6	2700
3	3	2	2	3	2	2	2	23.2459	24.9531	23.236	21.8543	22.895	22.5022	21.5279	23.4964			0.419988	0.716925	0.947002	A2AMQ5;Q99L43;F6S4G2;Q8BX08;Q6PBC0	A2AMQ5;Q99L43;F6S4G2;Q8BX08	Phosphatidate cytidylyltransferase;Phosphatidate cytidylyltransferase 2	Cds2	1142
5	1	5	3	1	5	1	3	23.2437	21.9772	23.1546	21.7167	20.7342	22.1664	21.635	22.7027			0.582387	0.713429	1.23908	Q3UQ52;Q3TTU7;Q2M4J5;P41245;Q6GXA2	Q3UQ52;Q3TTU7;Q2M4J5;P41245	Matrix metalloproteinase-9	Mmp9	3230
2	3	2	3	1	3	3	3	21.8394	23.6183	23.1304	22.3114	20.119	22.2961	22.0656	23.5713			0.379637	0.711918	0.871038	Q91V35;P18052-2;P18052;A0A2R8VHH6	Q91V35;P18052-2;P18052;A0A2R8VHH6	Receptor-type tyrosine-protein phosphatase;Receptor-type tyrosine-protein phosphatase alpha	Ptpra	3049
2	2	3	4	2	4	2	3	21.6429	22.1243	21.7317	23.1413	21.5464	21.3944	20.8917	21.9611			0.8796	0.711681	1.74308	Q5SW15;Q9CQG2-2;Q9CQG2;F8WHZ7	Q5SW15;Q9CQG2-2;Q9CQG2	Methyltransferase-like protein;Methyltransferase-like protein 16	Mettl16	4766
8	7	9	7	7	7	6	7	26.8774	28.0042	27.4117	26.0595	26.463	26.6105	26.271	26.1638			0.838274	0.71111	1.67417	Q9EQ06;Q9EQ06-2;A8Y5N4;Q8VCR2-2;Q8VCR2	Q9EQ06;Q9EQ06-2	Estradiol 17-beta-dehydrogenase 11	Hsd17b11	6589
3	4	2	4	3	3	1	4	23.2603	22.7672	22.6131	24.0656	21.9427	23.2135	21.2937	23.4145			0.545733	0.710432	1.1747	O54692;A0A1L1SST9	O54692	Centromere/kinetochore protein zw10 homolog	Zw10	2741
3	4	2	3	4	2	2	3	23.9613	22.4969	22.8846	23.2761	22.4902	22.2458	22.2578	22.7937			1.09158	0.707839	2.09543	Q99KL8;Q542Y0;Q64669	Q99KL8;Q542Y0;Q64669	NAD(P)H dehydrogenase [quinone] 1	Nqo1	4636
7	7	4	8	7	7	4	5	24.4131	23.5493	23.9883	24.0737	23.5229	22.6258	23.7638	23.3009			1.22756	0.702761	2.32286	E9PZM4;A0A0G2JEZ3;A0A0G2JDK8;Q3UZW3;G3UXJ4;Q3V177;G3UZG2;Q3V0V7;F7CDZ7	E9PZM4	Chromodomain-helicase-DNA-binding protein 2	Chd2	2076
10	9	11	10	11	9	10	10	28.8841	29.4183	30.3154	27.6984	29.0398	28.8616	28.2437	27.3761			0.477824	0.698734	1.05322	B2RTM0;P62806;Q6B822;Q61667	B2RTM0;P62806	Histone H4	Hist2h4;Hist1h4a	1484
2	1	1	1	2	2	2	0	19.6898	21.445	20.8668	22.2511	20.7436	19.929	19.7092	21.0914			0.504796	0.694881	1.10184	A2BDN9;Q8C5K5-2;Q8C5K5	A2BDN9;Q8C5K5-2;Q8C5K5	Uncharacterized protein CXorf38 homolog	1810030O07Rik	1214
2	2	2	2	0	2	2	2	22.547	23.193	22.7605	25.0257	22.0786	23.1665	22.1654	23.3362			0.483977	0.694866	1.06436	A0A1W2P7H0;Q9CR11	A0A1W2P7H0;Q9CR11	YEATS domain-containing protein 4	Yeats4	635
3	1	2	2	1	4	3	1	24.1766	21.6922	23.079	22.4958	20.4623	22.8901	23.1537	22.1609			0.377894	0.694186	0.867718	Q3UGI1;Q3TN62;P58058;A2A9P0;A2A9P2;Q3TNZ1;A2A9N9	Q3UGI1;Q3TN62;P58058;A2A9P0;A2A9P2;Q3TNZ1	NAD kinase	Nadk	3403
6	10	7	7	6	8	4	7	23.1258	25.2468	24.1513	24.8168	23.0196	23.9778	23.2289	24.3424			0.585506	0.692991	1.24453	C8YIX4;Q8CHP4;Q9Z1M0;Q8CHP3;Q3UM93;Q3ULZ7;A2VCP3;Q3UN00;F8WI93;Q3TBP1	C8YIX4;Q8CHP4;Q9Z1M0;Q8CHP3;Q3UM93;Q3ULZ7;A2VCP3;Q3UN00;F8WI93	P2X purinoceptor;P2X purinoceptor 7	P2rx7	1653
23	24	21	22	21	21	19	19	28.5823	30.1554	29.2246	28.5911	28.825	28.6457	27.9765	28.3347			0.835515	0.692915	1.66957	Q5SUC3;P35564;Q3TXE5	Q5SUC3;P35564;Q3TXE5	Calnexin	Canx	3198
4	1	3	2	4	4	3	1	24.6338	24.7783	24.5146	25.4201	23.1324	24.2049	25.1282	24.1139			0.746534	0.691858	1.52028	A0A0R4J1B6;Q6PAL8;A2RSQ0	A0A0R4J1B6;Q6PAL8	DENN domain-containing protein 5A	Dennd5a	390
9	9	7	7	7	6	6	7	24.2009	23.6428	23.0765	24.1322	22.4488	23.4081	23.4149	23.017			1.03261	0.690896	1.99735	E9Q634;Q8C123;Q3TLJ4;A0A1L1STM1	E9Q634;Q8C123	Unconventional myosin-Ie	Myo1e	2159
1	3	4	3	4	4	2	3	24.6566	23.3992	22.3329	23.8566	23.1739	22.8925	22.9845	22.4427			0.647129	0.687935	1.35119	Q80ZQ9;F6ZCU9;D6RGQ6	Q80ZQ9;F6ZCU9	Protein Simiate	Fam206a	5251
7	8	6	5	6	5	6	6	27.6253	28.3697	28.1256	27.0847	27.1037	27.2602	26.7115	27.3843			1.12111	0.686431	2.14463	P12787	P12787	Cytochrome c oxidase subunit 5A, mitochondrial	Cox5a	2989
6	5	6	4	5	6	5	4	26.7827	28.4317	27.5213	26.684	26.9375	26.8647	26.5405	26.3437			0.79209	0.683339	1.5969	O35114;Q3TCS7	O35114;Q3TCS7	Lysosome membrane protein 2	Scarb2	2682
3	3	3	3	3	3	3	3	29.4356	28.3965	28.272	29.2689	28.4464	27.4938	29.1554	27.55			0.661557	0.681828	1.37593	Q58E35;P47955	Q58E35;P47955	60S acidic ribosomal protein P1	Rplp1	3269
7	9	7	7	5	6	6	6	24.1443	25.6067	25.1429	24.9148	24.2741	24.431	24.0466	24.3388			1.12408	0.679566	2.14959	Q4FK38;Q3UDJ2;Q69ZN1;Q8R0X7;D6REF7;D3YZT4;D3YY13;D3Z1Z3	Q4FK38;Q3UDJ2;Q69ZN1;Q8R0X7;D6REF7	Sphingosine-1-phosphate lyase 1	Sgpl1	4316
2	2	2	2	2	2	2	2	21.0278	24.8022	21.449	19.7114	19.7815	22.1207	20.6779	21.6928			0.226964	0.679361	0.564344	Q78IK4;B1AV14;Q9CZB4	Q78IK4;B1AV14;Q9CZB4	MICOS complex subunit Mic27	Apool	5108
14	16	14	13	13	14	13	13	26.9833	28.4949	26.8829	26.9653	26.8603	26.7619	26.41	26.5777			0.849838	0.679104	1.69348	Q61833;A2ACG7;Q3U505;Q9DBG6	Q61833;A2ACG7;Q3U505;Q9DBG6	Dolichyl-diphosphooligosaccharide--protein glycosyltransferase subunit 2	Rpn2	1061
3	2	2	2	1	3	2	1	23.3581	23.1425	21.6195	21.9519	21.8581	23.1864	21.1903	21.1393			0.476146	0.674473	1.05018	Q8BTJ4-2;Q8BTJ4	Q8BTJ4-2;Q8BTJ4	Bis(5-adenosyl)-triphosphatase enpp4	Enpp4	5432
4	5	3	4	4	2	4	4	21.9558	22.2689	22.068	22.5077	21.6424	19.675	21.8513	22.9338			0.436864	0.674466	0.978296	Q3UT32;Q810J8;Q6ZPM1;A0A1Y7VKG0	Q3UT32;Q810J8;Q6ZPM1	Zinc finger FYVE domain-containing protein 1	Zfyve1;mKIAA1589	4476
3	2	3	3	1	3	1	4	21.936	22.2443	22.181	23.0098	20.6473	22.0141	20.9936	23.0185			0.534974	0.674395	1.15565	Q3TN26;Q3TP13;Q544D7;Q60714	Q3TN26;Q3TP13;Q544D7;Q60714	Long-chain fatty acid transport protein 1	Slc27a1	4056
7	6	5	7	6	7	2	7	24.6898	24.0062	23.6975	24.0237	24.6111	24.0186	20.7226	24.3732			0.302196	0.672932	0.719896	A0A1B0GT75;A0A1B0GR63;Q9DB34;A0A1B0GSH4	A0A1B0GT75;A0A1B0GR63;Q9DB34;A0A1B0GSH4	Charged multivesicular body protein 2a	Chmp2a	501
2	2	2	2	2	2	0	2	22.4657	23.9078	22.3403	23.3094	22.569	23.1724	20.5639	23.0473			0.416797	0.667664	0.941054	Q8VCE7;A2RS96;Q9CXE7;Q3U9T7;D3Z615;Q8C5H9;Q3V440;E9Q2J2;Q3TW73;E9PXY3	Q8VCE7;A2RS96;Q9CXE7;Q3U9T7	Transmembrane emp24 domain-containing protein 5	Tmed5	1239
8	6	7	3	7	7	7	1	23.7521	22.9242	23.9878	22.5897	23.1775	23.004	24.0154	20.3871			0.334228	0.667442	0.783365	Q78JT3;A0A3Q4EC06	Q78JT3	3-hydroxyanthranilate 3,4-dioxygenase	Haao	5111
3	2	1	2	2	2	2	1	23.3156	23.308	21.3113	23.7762	23.358	23.3094	21.2255	21.154			0.344984	0.666058	0.804363	Q4VC33;Q4VC33-2;A0A0J9YVB4;A0A0J9YVB7;Q9CVN2	Q4VC33;Q4VC33-2;A0A0J9YVB4	Macrophage erythroblast attacher	Maea	4611
10	12	11	13	8	13	9	13	27.0412	28.2211	26.9472	27.7249	27.4046	27.0546	25.3613	27.4504			0.53306	0.665905	1.15226	Q3TNH0;Q61029-3;Q61029-2;Q61029-4;Q3TXQ1	Q3TNH0;Q61029-3;Q61029-2;Q61029-4	Lamina-associated polypeptide 2, isoforms beta/delta/epsilon/gamma	Tmpo	4063
5	5	2	4	3	3	1	3	24.4549	23.845	23.0989	23.684	23.1076	22.9312	22.7359	23.6455			1.00719	0.665664	1.95512	Q3UFK0;Q3TSZ8;Q3TI59;P21995	Q3UFK0;Q3TSZ8;Q3TI59;P21995	Embigin	Emb	3085
3	7	5	3	1	1	0	3	21.4241	23.0531	21.2408	21.4881	21.4014	21.8495	20.1552	21.1504			0.559457	0.662407	1.19889	Q9QY81;A0A0R4J1I6;F6XGN0;Q8BPS7	Q9QY81;A0A0R4J1I6;F6XGN0	Nuclear pore membrane glycoprotein 210	Nup210	6716
3	3	3	3	2	3	3	2	24.0697	23.0022	23.6488	22.516	22.3924	22.5214	23.215	22.4651			0.842524	0.660727	1.68127	A0A068BFS4;O35730-3;O35730;O35730-2	A0A068BFS4;O35730-3;O35730;O35730-2	E3 ubiquitin-protein ligase RING1	Ring1	8
10	12	10	11	11	12	10	8	27.0055	27.9034	27.2273	26.4895	26.9295	27.0206	26.3884	25.6573			0.753744	0.657442	1.53244	P09055;P09055-2;Q8BUD1	P09055;P09055-2	Integrin beta-1	Itgb1	2939
4	5	4	5	4	4	5	6	25.1174	25.7334	25.8907	25.2879	24.7421	24.9344	25.4132	24.3146			1.1841	0.656267	2.24992	Q3UBX7;Q3TXB1;A0A3B0IP04;P98086	Q3UBX7;Q3TXB1;A0A3B0IP04;P98086	Complement C1q subcomponent subunit A	C1qa	806
3	1	3	5	4	2	1	3	23.1813	20.633	23.7775	23.0675	22.4834	21.6906	20.3009	23.5755			0.275803	0.652225	0.666445	I1E4X1;Q8K1E0;H3BJ02;H3BJE3;Q8K1E0-2;H3BKJ7;H3BKP0;H3BJ89;H3BKD6;H3BL25;H3BKP3	I1E4X1;Q8K1E0;H3BJ02;H3BJE3;Q8K1E0-2;H3BKJ7	Syntaxin-5	Stx5a;Stx5	2588
4	2	2	5	3	1	3	3	24.1275	21.696	22.4706	24.31	23.4114	20.8813	22.6167	23.0872			0.325478	0.651856	0.76617	A0A494B9F6;Q3YEA4;Q8VIG3;Q3YEA0;Q3YEA6;Q3YE99;Q3YEA2;Q3YEA1	A0A494B9F6;Q3YEA4;Q8VIG3;Q3YEA0;Q3YEA6	Radial spoke head 1 homolog	Rsph1	841
2	1	2	2	2	2	1	1	24.9329	20.2782	23.9862	23.5409	23.9613	23.9241	21.1878	21.0688			0.197413	0.649046	0.500231	A0A2I3BRK6;Q9JIX0;A0A2I3BQB4;A0A2I3BRR5;A0A2I3BQK0;A0A2I3BQ37	A0A2I3BRK6;Q9JIX0;A0A2I3BQB4;A0A2I3BRR5;A0A2I3BQK0;A0A2I3BQ37	Transcription and mRNA export factor ENY2	Eny2	742
1	2	3	2	1	3	2	1	21.6402	22.9227	22.7898	21.3122	21.0773	22.3861	21.832	20.7757			0.55429	0.648459	1.18979	Q78RK2;Q78YL5;D3YU00;Q9EPQ7	Q78RK2;Q78YL5;D3YU00;Q9EPQ7	StAR-related lipid transfer protein 5	Stard5	1750
2	2	2	3	2	2	1	2	23.5327	23.1903	23.449	23.1641	23.0478	23.3008	21.1844	23.2116			0.597856	0.647856	1.26604	Q9CQX6;Q3TBP4;A8W660;Q3UX61	Q9CQX6;Q3TBP4;A8W660;Q3UX61	N-alpha-acetyltransferase 11	Gm16286;Naa11	3902
6	6	6	7	6	6	5	7	22.8645	24.0959	23.3416	23.0602	23.1642	22.8752	22.1947	22.5372			0.97037	0.647738	1.89397	Q0PD50;Q3UHW5;P55258;Q91YW0;Q3TYH2;Q3TYB1;Q0PD40;A2A7Z6;Q8K386	Q0PD50;Q3UHW5;P55258	Ras-related protein Rab-8A	Rab8a	3372
4	3	3	3	3	3	3	3	22.8777	21.4554	22.3572	22.4814	21.0541	22.2262	22.2735	21.0308			0.678635	0.646737	1.40513	G3UWH9;Q8R1U1;Q7TSQ9;G3UX78;G3UZ15;G3UWY4;G3UYW8	G3UWH9;Q8R1U1;Q7TSQ9	Conserved oligomeric Golgi complex subunit 4	Cog4	2434
3	2	2	1	2	1	1	1	21.7369	21.8886	22.4156	20.7653	20.733	20.9785	20.6399	21.8705			0.707382	0.646138	1.45404	Q8VE95	Q8VE95	UPF0598 protein C8orf82 homolog		5872
2	2	2	3	2	2	1	2	22.4799	22.5406	21.6984	21.6202	22.5815	22.6208	20.0044	20.5804			0.387368	0.637994	0.885725	B2KFW6;Q9QWH1-2;Q9QWH1;B1ASA2;B1ASA3	B2KFW6;Q9QWH1-2;Q9QWH1	Polyhomeotic-like protein 2	Phc2	1420
4	5	5	6	3	4	4	5	23.4917	24.2192	22.9905	24.8154	22.695	23.8263	22.833	23.6107			0.619286	0.63797	1.3032	Q8CAV3;Q99K73;G3XA39;D3Z3B4;Q8C4C0;E9Q7X0;Q3UXF4;Q9WU00-2;Q9WU00;Q3UYQ3;D3YV66;Q8BSP8	Q8CAV3;Q99K73;G3XA39;D3Z3B4;Q8C4C0;E9Q7X0;Q3UXF4;Q9WU00-2;Q9WU00;Q3UYQ3	Nuclear respiratory factor 1	Nrf1	5564
3	4	3	3	3	4	3	4	23.0609	22.9289	23.5884	23.3091	22.7754	23.1328	22.0432	22.3861			1.21299	0.637458	2.29838	E9PYK3	E9PYK3		Parp4	2062
4	6	6	6	6	6	6	5	25.4391	26.7149	26.1026	25.0089	24.7615	25.1919	25.1341	25.6442			0.748028	0.633456	1.5228	Q9DCS9;D3YUK4	Q9DCS9;D3YUK4	NADH dehydrogenase [ubiquinone] 1 beta subcomplex subunit 10	Ndufb10	6570
5	3	1	5	3	3	2	4	24.6777	23.2864	22.5061	23.2104	22.5643	22.6204	22.6407	23.3243			0.614334	0.632742	1.29464	Q91WT8;D3YXZ5;Q91WT8-2;D3Z113	Q91WT8;D3YXZ5;Q91WT8-2;D3Z113	RNA-binding protein 47	Rbm47	5955
2	4	2	2	1	3	1	1	20.9906	23.4509	22.1038	21.0773	19.805	21.3247	21.2883	22.6769			0.327489	0.631912	0.770132	Q3V1K7;Q3TQJ3;Q4VA99;Q80VV4;Q8BXB6;Q69ZW9;A0A140LJH7;D3YY31;D3YZA9;Q05D10	Q3V1K7;Q3TQJ3;Q4VA99;Q80VV4;Q8BXB6;Q69ZW9	Solute carrier organic anion transporter family member 2B1	Slco2b1	4080
3	2	3	2	1	2	2	2	22.372	23.5463	23.2497	22.8864	19.9575	23.4364	22.913	23.2241			0.311687	0.630867	0.738854	Q9QUP5	Q9QUP5	Hyaluronan and proteoglycan link protein 1	Hapln1	6700
2	2	2	2	2	2	2	2	24.411	24.4893	24.4342	25.4225	23.4793	24.4257	24.5683	23.7772			0.886905	0.62663	1.75524	Q91WD0-2;Q91WD0	Q91WD0-2;Q91WD0	Protein GPR108	Gpr108	5940
8	9	10	5	9	8	8	6	24.3277	25.8588	25.3521	24.5271	24.3133	23.8636	24.4506	24.9338			0.728681	0.626091	1.49013	Q91V61;Q3U4F0;Q91V61-2;A0A494BB84	Q91V61;Q3U4F0;Q91V61-2;A0A494BB84	Sideroflexin-3	Sfxn3	5902
2	3	2	2	2	2	2	2	22.6254	23.8901	23.7197	23.1811	22.9347	22.6622	22.2264	23.109			0.914882	0.621028	1.80178	D3Z5U5;Q9Z257;Q3TR36;Q9JJX6-3;Q9JJX6;D3YYR5;Q9Z256;Q3UCX4;Q9JJX6-4;Q9JJX6-2	D3Z5U5;Q9Z257;Q3TR36;Q9JJX6-3;Q9JJX6;D3YYR5;Q9Z256;Q3UCX4;Q9JJX6-4;Q9JJX6-2	P2X purinoceptor;P2X purinoceptor 4	P2rx4	1906
2	3	3	2	3	2	3	2	23.5478	24.4361	25.2766	23.1389	23.1102	23.3526	24.8546	22.6012			0.401685	0.620222	0.912752	Q9WV38	Q9WV38	Solute carrier family 2, facilitated glucose transporter member 5	Slc2a5	6792
13	16	16	13	14	15	15	10	26.164	27.3403	26.9554	26.2246	26.0181	26.3106	25.9422	25.939			1.07262	0.61857	2.06386	Q8CEI0;Q3U6Q5;P25911-2	Q8CEI0;Q3U6Q5;P25911-2	Non-specific protein-tyrosine kinase;Tyrosine-protein kinase Lyn	Lyn	3107
2	2	2	2	2	2	1	2	23.7739	22.8697	22.6226	23.5806	23.2818	22.8741	20.7376	23.4841			0.392387	0.617318	0.895224	B7ZNP2;Q3V4B5;B7ZNP3	B7ZNP2;Q3V4B5;B7ZNP3	COMM domain-containing protein 6	Commd6	1585
2	2	1	0	2	2	2	1	21.6974	21.1396	22.1078	20.7141	21.0641	20.9393	19.8581	21.3426			0.659776	0.613666	1.37288	A0A1L1SR54;Q91WQ9-2;Q91WQ9;A0A1L1STT7;E9Q1L1;Q91WQ9-3	A0A1L1SR54;Q91WQ9-2;Q91WQ9;A0A1L1STT7;E9Q1L1;Q91WQ9-3	Calmodulin-like protein 4	Calml4	573
5	3	4	6	4	6	3	3	21.5299	22.2205	21.2621	21.1568	21.1429	21.3966	20.3504	20.8299			0.951971	0.612399	1.86342	A0A2U3TZ82;Q99KW3-1;Q99KW3-4;Q99KW3;Q99KW3-2;Q3U2M9;G5E8W1;J9JI90;A0A2R8VI29	A0A2U3TZ82;Q99KW3-1;Q99KW3-4;Q99KW3;Q99KW3-2;Q3U2M9;G5E8W1	TRIO and F-actin-binding protein	Triobp	775
3	3	3	3	3	4	3	5	23.5866	25.0878	23.61	23.3024	22.7434	23.5417	23.3339	23.5323			0.657632	0.608871	1.36921	E9QND8;Q6PA06-2;Q6PA06;Q8BYP9;Q8C081;Q9WUG4	E9QND8;Q6PA06-2;Q6PA06;Q8BYP9	Atlastin-2	Atl2	2262
3	2	2	3	3	2	0	2	22.782	23.1237	23.5232	23.8424	23.1775	23.4149	20.6804	23.5702			0.365205	0.60708	0.843443	Q8K0C9	Q8K0C9	GDP-mannose 4,6 dehydratase	Gmds	5663
6	7	6	7	6	5	6	6	21.9813	23.1505	21.7891	22.8319	22.6801	20.7471	22.2009	21.6987			0.531327	0.60652	1.14918	A0A1B0GSH8	A0A1B0GSH8			520
1	2	2	2	2	2	1	2	20.9049	23.887	22.3076	21.7524	22.3534	22.0434	20.5899	21.4424			0.353144	0.605669	0.820193	Q80XY1;Q61469;Q61469-2	Q80XY1;Q61469;Q61469-2	Lipid phosphate phosphohydrolase 1	Ppap2a	4848
4	5	4	4	5	5	5	5	25.0623	26.8096	26.0467	25.6409	25.3234	25.2563	24.8131	25.7467			0.71198	0.605001	1.46184	Q9CQ54;A0A0U1RPJ5;Q9D846	Q9CQ54;A0A0U1RPJ5;Q9D846	NADH dehydrogenase [ubiquinone] 1 subunit C2	Ndufc2	6191
9	8	5	7	8	9	6	4	25.4961	25.6337	24.1979	24.0251	24.6493	24.2213	24.1145	23.9527			0.646018	0.603761	1.34928	Q3V3R4;Q3V391;Q05DI0;Q3URV2	Q3V3R4;Q3V391;Q05DI0	Integrin alpha-1	Itga1	4554
5	6	7	5	7	5	3	5	22.685	24.4125	23.5568	23.0049	22.8543	22.5644	22.4607	23.3653			0.679666	0.603622	1.40688	Q8BG51;Q8BG51-2;Q8BG51-3;Q8BG51-4;F7ASU3;Q7TPW0;A0A494BBK2	Q8BG51;Q8BG51-2;Q8BG51-3;Q8BG51-4;F7ASU3	Mitochondrial Rho GTPase 1	Rhot1	5278
3	2	2	2	3	4	2	1	21.6391	23.1914	23.8871	22.778	23.6874	23.4578	20.8552	21.0913			0.280704	0.600987	0.676454	Q3V3A4;A0A068BGT0;Q8C754;G3UY33;Q8C754-2	Q3V3A4;A0A068BGT0;Q8C754;G3UY33;Q8C754-2	Vacuolar protein sorting-associated protein 52 homolog	Vps52	11
4	3	2	2	3	2	2	4	22.772	22.2699	22.2945	22.7072	22.274	22.4818	20.0965	22.7878			0.425353	0.60085	0.956979	A0A1B0GT92;Q9Z1E4	A0A1B0GT92;Q9Z1E4	Glycogen [starch] synthase, muscle	Gys1	528
8	7	7	8	6	7	5	7	26.5326	26.9659	25.2822	27.1381	25.5394	26.3532	24.9642	26.6659			0.476233	0.599012	1.05034	P35846;E9Q543;E9PXL5;Q8CFX6;A1A4B2;E9PYD9;E9PXB5;Q9R223;E9Q3D3;A0A0R4J1Q2	P35846;E9Q543;E9PXL5;Q8CFX6;A1A4B2;E9PYD9;E9PXB5	Folate receptor alpha	Folr1	3205
5	9	7	5	5	8	6	8	26.0707	27.9504	27.2711	25.9239	26.2588	25.9863	25.9395	26.638			0.541562	0.598391	1.16732	Q3TX38;Q3TTN3;Q60931;Q5EBQ0;J3QMG3;Q3UFA8	Q3TX38;Q3TTN3;Q60931;Q5EBQ0;J3QMG3	Voltage-dependent anion-selective channel protein 3	Vdac3	4105
7	7	8	6	7	6	7	6	28.0181	29.4444	28.6651	27.8972	28.265	28.8142	26.9527	27.6022			0.510194	0.597659	1.11151	P84244;P02301;E0CZ27	P84244;P02301;E0CZ27	Histone H3.3;Histone H3.3C;Histone H3	H3f3a;H3f3c	2894
9	5	5	7	7	8	6	8	24.5429	24.2795	22.8536	24.1228	23.8561	22.5544	24.1608	22.8507			0.504985	0.594196	1.10218	Q9WTX8;Q9WTX8-2;Q3TDV6	Q9WTX8;Q9WTX8-2	Mitotic spindle assembly checkpoint protein MAD1	Mad1l1	6782
5	7	5	5	3	3	4	2	23.6407	23.7325	23.3719	21.2582	21.5167	21.957	23.6709	22.4844			0.33934	0.593598	0.793363	A0A0R4J0D3;Q3TDQ1	A0A0R4J0D3;Q3TDQ1	Dolichyl-diphosphooligosaccharide--protein glycosyltransferase subunit STT3B	Stt3b	322
3	1	2	4	2	2	3	2	23.5293	20.9222	21.5001	22.4565	20.4595	21.9069	21.682	21.9894			0.38452	0.592589	0.880323	O35594;A0A0G2JFG8;D3Z5A8;Q3TTH0	O35594	Intraflagellar transport protein 81 homolog	Ift81	2714
2	2	2	1	2	2	1	1	22.3584	21.8106	21.7471	20.9315	22.5261	19.59	20.327	22.0351			0.335376	0.592361	0.785614	Q3UJA9;A0A0R4J031;Q8C006;F6U6G6	Q3UJA9;A0A0R4J031;Q8C006;F6U6G6	Tripartite motif-containing protein 35	Trim35	284
3	2	1	3	3	4	2	1	22.9313	21.5957	22.2454	22.1592	22.2746	21.5053	21.5426	21.2408			0.842194	0.592064	1.68072	Q8C0S4-2;Q8C0S4	Q8C0S4-2;Q8C0S4	Tetratricopeptide repeat protein 21A	Ttc21a	5505
3	3	1	3	3	3	1	3	23.4886	25.9015	21.379	23.3129	23.6686	23.9516	20.6424	23.4526			0.193436	0.591702	0.491451	Q8BMP9;Q5U412;Q3UA28;Q3U9H4;Q3U573;Q3TVN9;Q3TUR1;Q3TG02;Q3U547;A0A1S6GWK0;P46978;Q8BWT4	Q8BMP9;Q5U412;Q3UA28;Q3U9H4;Q3U573;Q3TVN9;Q3TUR1;Q3TG02;Q3U547;A0A1S6GWK0;P46978	Dolichyl-diphosphooligosaccharide--protein glycosyltransferase subunit STT3A	Stt3a	623
11	11	10	10	11	9	9	11	27.3101	28.4538	27.7087	27.1788	26.8048	27.657	26.8445	26.9793			0.850976	0.591466	1.69537	A0A2R3XZC4;Q3TBT3;Q3TBT3-2;Q3TBT3-3;A0A2U8RP79;A0A494BBL9;A0A494B9A3;A0A494BB43	A0A2R3XZC4;Q3TBT3;Q3TBT3-2;Q3TBT3-3;A0A2U8RP79	Stimulator of interferon genes protein	Tmem173	751
5	5	5	3	5	5	5	5	25.9119	27.2887	26.8316	24.8077	25.3727	25.6382	25.3326	26.1307			0.461257	0.591422	1.02308	Q91WS0	Q91WS0	CDGSH iron-sulfur domain-containing protein 1	Cisd1	5954
2	2	1	2	2	2	1	2	23.8776	21.9235	21.709	22.2042	20.2501	21.8587	23.5859	21.6614			0.291922	0.589553	0.69922	E9QM14;A0A1X7SB71;Q9JIY2-4;Q9JIY2-3;Q9JIY2-2;Q9JIY2	E9QM14;A0A1X7SB71;Q9JIY2-4;Q9JIY2-3;Q9JIY2-2;Q9JIY2	E3 ubiquitin-protein ligase Hakai	Cbll1	650
13	13	10	12	13	11	8	9	27.02	27.1092	26.9988	25.8033	26.7722	26.3201	26.2396	25.2452			0.626477	0.588553	1.31563	Q9R069;Q99K86;Q8BGB4;D3YTK7	Q9R069;Q99K86;Q8BGB4	Basal cell adhesion molecule	Bcam	6748
5	4	5	6	5	3	5	4	23.5368	22.8953	22.9941	23.6985	22.6205	23.4772	21.4595	23.2196			0.557924	0.586993	1.19619	Q8CHW4;A0A338P6D9;F6T9C3	Q8CHW4	Translation initiation factor eIF-2B subunit epsilon	Eif2b5	5626
23	27	21	22	23	22	17	14	27.5116	28.4383	27.2046	27.5165	27.3296	27.4097	26.2956	27.2932			0.7713	0.585708	1.56199	P21447;B2RUR3;P06795;Q3UMH0;P21440;A0A0G2JF49;A0A0G2JDM4;Q9QX25;Q9JL39;F6SGP4	P21447;B2RUR3;P06795	Multidrug resistance protein 1A;Multidrug resistance protein 1B	Abcb1a;Abcb1b	3078
8	11	9	8	12	10	10	9	26.4888	27.9683	27.0395	26.6136	26.6267	26.529	26.1394	26.4734			0.833598	0.585415	1.66637	Q8C5J1;Q99PH3;Q8C3C9;B1AV77;Q99PH4;B1ATI0;P47740;Q3U7B5;Q8BQ93;Q3UNF5;B7ZN13;P47739	Q8C5J1;Q99PH3;Q8C3C9;B1AV77;Q99PH4;B1ATI0;P47740;Q3U7B5;Q8BQ93	Aldehyde dehydrogenase;Fatty aldehyde dehydrogenase	Aldh3a2	1368
5	4	3	5	5	5	5	4	23.3902	24.5323	24.5919	24.0807	24.0318	23.6943	23.6164	22.9119			0.799308	0.585185	1.609	P21956-2;P21956;Q3TDU5;Q9QWQ1	P21956-2;P21956;Q3TDU5	Lactadherin	Mfge8	3083
5	5	5	4	4	5	4	4	24.1234	25.9517	24.9782	25.0098	24.3765	24.4326	23.474	25.4449			0.483125	0.583793	1.06282	Q9ERS2	Q9ERS2	NADH dehydrogenase [ubiquinone] 1 alpha subcomplex subunit 13	Ndufa13	6610
4	4	3	3	3	5	4	3	26.3446	24.5704	25.0884	25.7253	25.1443	25.1533	25.3546	23.7416			0.498237	0.583718	1.09007	Q9D198	Q9D198	Pre-mRNA-splicing factor SYF2	Syf2	6384
6	3	5	3	5	3	4	1	22.4529	22.1971	22.5314	22.9023	22.5398	21.9566	21.1296	22.123			0.895626	0.583692	1.76976	Q3V1L7;B2RV73;Q8VHI3;A0A1W2P7Z1;Q3UHF9;A0A1W2P844;A0A1W2P6H4	Q3V1L7;B2RV73;Q8VHI3;A0A1W2P7Z1	GDP-fucose protein O-fucosyltransferase 2	Pofut2	1506
5	6	4	4	5	7	4	7	23.3985	23.1732	23.3868	23.9818	23.1848	23.2384	22.2728	22.9118			1.07762	0.583118	2.07219	A2ALR9;Q3V0C5;Q3V0C5-5;Q3V0C5-2;A2ALR8;B7ZNK5;Q3V0C5-4;Q3V0C5-3;A2BDP2;F6TGT8;F6VSQ9;F7ALR2;F6TH61;F6VSP0;A2ALR5	A2ALR9;Q3V0C5;Q3V0C5-5;Q3V0C5-2;A2ALR8	Ubiquitin carboxyl-terminal hydrolase 48	Usp48	1135
2	3	4	4	5	4	4	2	23.1099	22.2354	23.9431	22.1555	22.5806	22.1306	23.1007	21.3048			0.46283	0.581807	1.02595	Q8QZY9	Q8QZY9	Splicing factor 3B subunit 4	Sf3b4	5745
6	8	8	7	6	7	6	7	25.8045	26.425	26.47	24.5175	25.1966	24.806	25.5107	25.3789			0.566123	0.581209	1.2106	Q9CQJ8	Q9CQJ8	NADH dehydrogenase [ubiquinone] 1 beta subcomplex subunit 9	Ndufb9	6215
4	6	4	5	4	4	5	7	24.2023	25.1321	24.5915	23.823	23.8282	23.9624	23.953	23.6821			1.04698	0.580795	2.02123	Q499F3;Q3TM31;Q99MB1;A0A1B0GS40;Q8C2X8;A0A1B0GSY9	Q499F3;Q3TM31;Q99MB1	Toll-like receptor 3	Tlr3	4044
8	5	6	4	9	9	3	5	22.674	21.7325	22.0347	22.3362	23.3582	22.4648	19.837	20.7956			0.295903	0.580442	0.707252	P01027;P01027-2;H3BKW9;B5APU1;Q207D2;E1APH6	P01027	Complement C3;Complement C3 beta chain;C3-beta-c;Complement C3 alpha chain;C3a anaphylatoxin;Acylation stimulating protein;Complement C3b alpha chain;Complement C3c alpha chain fragment 1;Complement C3dg fragment;Complement C3g fragment;Complement C3d fragment;Complement C3f fragment;Complement C3c alpha chain fragment 2	C3	2890
2	2	2	2	1	2	1	2	21.9347	22.9758	22.2903	20.8914	21.2073	22.9218	20.759	20.8825			0.381196	0.580415	0.874005	Q8VDT9	Q8VDT9	39S ribosomal protein L50, mitochondrial	Mrpl50	5860
29	37	34	34	31	36	32	30	27.9475	28.6042	27.9398	27.7326	27.3496	27.9775	27.4557	27.1233			1.1622	0.579513	2.21327	O08528;E9Q5B5;E9Q9M6	O08528;E9Q5B5	Hexokinase-2;Hexokinase	Hk2	2626
3	0	3	1	2	2	2	0	21.9582	20.132	21.1334	22.5057	21.0272	20.865	20.9259	20.5941			0.505254	0.579281	1.10267	Q5NBU4;Q9Z285;Q9DAJ2	Q5NBU4;Q9Z285;Q9DAJ2	Tektin-1	Tekt1	4729
4	5	5	4	3	4	3	3	22.9507	24.0274	22.5838	22.7217	22.6825	22.3096	22.0555	22.9238			0.746538	0.578082	1.52029	J7NUP1;A0A1G5SJJ3;Q60766-2;Q60766	J7NUP1;A0A1G5SJJ3;Q60766-2;Q60766	Immunity-related GTPase family M protein 1	Irgm1	560
12	12	12	14	12	13	10	11	26.3291	26.7117	26.5035	27.6255	25.9277	26.409	25.9061	26.6183			0.856151	0.577197	1.70401	Q9EPL9;Q3TAW3;E9Q296;Q8C178;D3Z2N6;A0A0J9YVH1;REV__Q5SV54;REV__Q5SV55;REV__Q9CSB4-2;REV__Q9CSB4	Q9EPL9;Q3TAW3;E9Q296;Q8C178	Peroxisomal acyl-coenzyme A oxidase 3;Acyl-coenzyme A oxidase	Acox3	6585
4	4	2	5	4	5	3	2	22.2229	22.1374	21.7614	21.9045	22.2969	21.6931	21.5708	20.1614			0.583593	0.575993	1.24119	Q3URR8;Q9CWD8;F7D3P0	Q3URR8;Q9CWD8	Iron-sulfur protein NUBPL	Nubpl	4457
25	24	22	22	24	23	24	22	28.2332	29.1576	28.2434	27.744	27.9488	27.9356	27.2758	27.9152			0.856427	0.575729	1.70447	Q5DTI2;O55143-2;O55143;O54994;Q3V1C4	Q5DTI2;O55143-2;O55143;O54994	Sarcoplasmic/endoplasmic reticulum calcium ATPase 2	Atp2a2	2784
6	3	4	6	4	4	3	4	24.2297	24.4342	24.6023	24.7282	24.8231	23.4543	23.1935	24.2216			0.728323	0.575482	1.48952	A0A0R4J0U2;Q0VGB7;A0A0N4SV05;A0A0N4SVH3;A4QMV1	A0A0R4J0U2;Q0VGB7;A0A0N4SV05;A0A0N4SVH3;A4QMV1	Serine/threonine-protein phosphatase 4 regulatory subunit 2	Ppp4r2	360
9	8	9	7	7	9	7	5	25.7036	26.6051	25.7029	25.2512	25.3853	25.6445	25.3922	24.5421			0.760707	0.574689	1.54417	Q3U1N3;P10833;A0A1B0GRG1	Q3U1N3;P10833;A0A1B0GRG1	Ras-related protein R-Ras	Rras	2967
4	6	6	2	6	8	5	8	24.2852	24.888	25.1957	24.32	24.1893	24.337	23.9019	23.9629			1.24416	0.574469	2.35081	Q540I4;O08917;G3UYU4;Q3TJS0;Q6Y9S2;G3UZZ5;G3UWW8;G3XA73	Q540I4;O08917;G3UYU4;Q3TJS0;Q6Y9S2	Flotillin-1	Flot1	2661
3	3	2	3	1	1	2	4	21.0552	21.955	21.6693	20.9665	20.5318	20.4778	20.2464	22.0936			0.549206	0.574129	1.18083	A2AHC4;A0A0A0MQE5;A2AHC3-2;A2AHC3	A2AHC4;A0A0A0MQE5;A2AHC3-2;A2AHC3	Calmodulin-regulated spectrin-associated protein 1	Camsap1	95
7	4	5	6	6	7	6	3	28.4623	27.7603	28.2106	27.7556	27.9548	27.9286	28.5154	25.5034			0.355248	0.571666	0.824261	Q3U2Z6;Q3TDY6;O89023;Q8BNF3	Q3U2Z6;Q3TDY6;O89023;Q8BNF3	Tripeptidyl-peptidase 1	Tpp1	2877
3	3	2	3	2	3	1	4	23.5	22.8876	22.9619	22.8766	22.5494	22.8147	21.4908	23.0912			0.733937	0.570028	1.49901	Q69ZF3	Q69ZF3	Non-lysosomal glucosylceramidase	Gba2	4929
3	3	3	3	2	3	3	2	24.042	24.2972	24.2363	23.3985	23.602	23.5471	23.093	23.4649			1.2771	0.566751	2.40641	Q7YQ01;Q7YQ02;O19455;Q9TP17;Q3TD53;P14483;A0A494B9G5;Q9TP15;Q9GIQ7;A0A068BFU4;Q8BPA0;A0A2Z4SX66;Q5XQJ9;Q5XQJ4;Q5XQJ3;A0A2Z4T337;A0A2Z4SYM9;A0A2Z4SYL6;A0A2Z4SYG8;O19464;A0A494B9U2;Q31140;Q31136;Q9TP16;Q31134;O19470;O62867;O78197;A0A1D8M9B3;Q9TNN5;Q9GIQ6;Q31187;Q31184;Q95I79;Q31131;P06346;P06345;P06344;P06343;P06342;P01921;A0A2Z4T307;A0A2Z4SYL2;A0A2Z4SXV3;A0A2Z4SX54;A0A2Z4SX45;A0A2Z4SWR8;Q5XQK2;A0A…	Q7YQ01;Q7YQ02;O19455;Q9TP17;Q3TD53;P14483;A0A494B9G5;Q9TP15;Q9GIQ7;A0A068BFU4;Q8BPA0;A0A2Z4SX66;Q5XQJ9;Q5XQJ4;Q5XQJ3;A0A2Z4T337;A0A2Z4SYM9;A0A2Z4SYL6;A0A2Z4SYG8;O19464;A0A494B9U2;Q31140;Q31136;Q9TP16;Q31134;O19470;O62867;O78197;A0A1D8M9B3;Q9TNN5;Q9GIQ6;Q31187;Q31184;Q95I79;Q31131;P06346;P06345;P06344;P06343;P06342;P01921	H-2 class II histocompatibility antigen, A beta chain;H-2 class II histocompatibility antigen, A-F beta chain;H-2 class II histocompatibility antigen, A-S beta chain;H-2 class II histocompatibility antigen, A-U beta chain;H-2 class II histocompatibility antigen, A-K beta chain;H-2 class II histocompatibility antigen, A-Q beta chain;H-2 class II histocompatibility antigen, A-D beta chain	H2-Ab1;Rmcs1;H2-Ab;Rmcs2;H-2 I-A beta p	2678
4	3	4	2	2	3	3	1	21.3451	23.6316	22.4185	19.3017	21.4068	21.681	21.3195	20.0267			0.23037	0.565718	0.571612	A0A2I3BPS6;Q3TVP5;A0A2I3BQU9;Q3TVP5-2	A0A2I3BPS6;Q3TVP5;A0A2I3BQU9;Q3TVP5-2	Inactive ubiquitin thioesterase FAM105A	Fam105a	718
2	2	2	3	1	2	2	2	22.4744	20.6406	22.2394	21.8352	20.1318	20.9921	22.2997	21.5069			0.407995	0.564745	0.924597	B7ZMR9;Q0VEE6;D3YV79;D3YZL3	B7ZMR9;Q0VEE6;D3YV79;D3YZL3	Zinc finger protein 800	Zfp800;Znf800	1571
6	5	4	4	4	6	4	4	22.9159	23.0001	22.1513	23.4648	22.3731	22.6379	21.5055	22.7583			0.697989	0.564328	1.43809	Q3UMJ4;Q8R0A0	Q3UMJ4;Q8R0A0	General transcription factor IIF subunit 2	Gtf2f2	4421
5	5	3	5	5	6	4	4	24.5579	25.5353	25.1449	25.1868	24.9831	24.8386	24.383	23.9657			0.934554	0.563602	1.83448	Q8BNS0;Q5NBZ3;P32233;Q8CHR8	Q8BNS0;Q5NBZ3;P32233;Q8CHR8	Developmentally-regulated GTP-binding protein 1	Drg1	3178
2	3	2	4	3	3	2	2	23.0806	23.1196	23.213	23.0226	21.9206	21.6364	23.5621	23.0766			0.568312	0.560015	1.21444	D3Z7C0;Q3UKS6;Q9Z2Q5	D3Z7C0;Q3UKS6;Q9Z2Q5	39S ribosomal protein L40, mitochondrial	Mrpl40	1928
7	6	6	5	6	6	6	5	26.8987	28.0441	26.5749	25.7118	26.4882	26.7907	26.2117	25.5055			0.451888	0.558345	1.00594	P49817;H3BKG0;D3Z148;P49817-2;D3Z0J2;P51637	P49817;H3BKG0;D3Z148	Caveolin-1;Caveolin	Cav1	3300
6	3	6	3	2	4	5	4	22.2472	22.8689	22.5067	23.1092	21.0921	22.8883	22.3401	22.1793			0.630596	0.558047	1.32273	Q3UNL5;Q3TST0;Q3TN29;Q8K1R3;Q8K1R3-2	Q3UNL5;Q3TST0;Q3TN29;Q8K1R3;Q8K1R3-2	Polyribonucleotide nucleotidyltransferase 1, mitochondrial	Pnpt1	4057
6	5	7	7	7	8	6	6	24.4759	24.14	23.6882	23.8497	23.3235	23.4048	24.2379	22.957			0.875375	0.557652	1.73604	Q5DTS4;S4R1W5;Q3ULB0;O88720;Q3TPF1;A0A0A6YY54;Q9CRY1	Q5DTS4;S4R1W5;Q3ULB0;O88720		Rbm6	4700
3	3	2	1	3	3	3	2	23.1022	22.2003	21.1983	22.5546	22.7443	21.3651	20.966	21.7582			0.450958	0.555475	1.00424	Q9Z2A9;Q9Z2A9-2;Q8CE26;A0A087WSM3;Q80WV0	Q9Z2A9;Q9Z2A9-2	Gamma-glutamyltransferase 5;Gamma-glutamyltransferase 5 heavy chain;Gamma-glutamyltransferase 5 light chain	Ggt5	6832
2	5	4	2	1	3	2	3	19.914	24.0852	24.5004	22.939	21.0923	22.6132	22.3073	23.2047			0.193927	0.555283	0.492536	B9EHY2;Q80W54;I7HIP5	B9EHY2;Q80W54;I7HIP5	CAAX prenyl protease 1 homolog	Zmpste24	1605
7	6	5	6	6	6	4	6	26.2414	26.4345	26.1674	25.6621	25.6367	25.8397	25.7022	25.1196			1.28628	0.551787	2.42193	Q9CWK0;Q9CR57;Q569Z0;Q922F9	Q9CWK0;Q9CR57;Q569Z0	60S ribosomal protein L14	Rpl14;Rpl14-ps1	6252
3	5	3	5	6	4	4	5	28.472	28.9897	29.2871	28.7256	28.6645	27.839	28.0003	28.7668			0.968096	0.55093	1.8902	A0A0R4J0T0;Q8K3A0;F6UL52;F6WN43	A0A0R4J0T0;Q8K3A0;F6UL52	Iron-sulfur cluster co-chaperone protein HscB, mitochondrial	Hscb	357
11	12	9	12	10	11	9	11	26.6033	27.1891	26.7268	26.431	26.4612	26.5469	25.6554	26.0831			1.10327	0.550883	2.1149	Q8BFZ9;A0A1B0GT70;A0A1B0GSD8;A0A1B0GQZ0;A0A1B0GT43;A0A1B0GRQ1;A0A1B0GRG7	Q8BFZ9;A0A1B0GT70	Erlin-2	Erlin2	5273
3	5	3	4	4	4	3	4	24.1923	23.4973	23.471	22.8646	23.5607	23.1941	22.5284	22.5478			0.720854	0.54856	1.47688	Q3UX26;Q9DCE5	Q3UX26;Q9DCE5	p21-activated protein kinase-interacting protein 1	Pak1ip1	4500
9	6	8	10	9	9	8	10	26.8374	27.5483	26.9447	28.2302	26.7295	27.318	25.9544	27.3727			0.552722	0.546493	1.18703	Q9D2D1;Q544R6;G3X8T3;P16675;A2A5J9	Q9D2D1;Q544R6;G3X8T3;P16675	Carboxypeptidase;Lysosomal protective protein;Lysosomal protective protein 32 kDa chain;Lysosomal protective protein 20 kDa chain	Ctsa	2471
10	9	10	6	7	9	8	7	25.7121	25.9712	25.6623	26.1463	24.651	25.3686	25.4702	25.8436			1.01607	0.539646	1.96988	Q8BFR4;Q3UBB0;Q3UDX9;Q6PCZ1;A0A1W2P8D3;A0A1W2P6W9	Q8BFR4;Q3UBB0;Q3UDX9	N-acetylglucosamine-6-sulfatase	Gns	5265
14	14	12	13	10	14	10	14	27.0728	28.0946	27.1785	27.4618	26.5476	27.3543	26.6244	27.1268			0.906589	0.538626	1.78799	Q9Z2D6-2;Q9Z2D6;D3Z7U4;D3YY81	Q9Z2D6-2;Q9Z2D6	Methyl-CpG-binding protein 2	Mecp2	6835
11	12	10	12	11	12	11	10	28.1492	28.3132	28.5498	27.8361	27.9102	27.6964	28.0485	27.0405			1.03515	0.538146	2.00157	Q5F271;Q9JHK5;Q8C6F4;Q8CAG6;Q5F270	Q5F271;Q9JHK5;Q8C6F4;Q8CAG6	Pleckstrin	Plek	4713
3	4	3	2	3	3	3	2	24.2627	23.9603	23.7111	23.8798	23.5595	23.4103	22.7781	23.9194			1.05069	0.536642	2.0274	A0A087WRP7;A0A087WNZ5;P0CW02;P0CW03	A0A087WRP7;A0A087WNZ5;P0CW02;P0CW03	Lymphocyte antigen 6C1;Lymphocyte antigen 6C2	Ly6c1;Ly6c2	35
5	6	6	4	7	6	5	4	25.2769	24.9666	24.9683	24.3379	24.2372	24.483	24.8696	23.8207			0.920088	0.534765	1.81044	Q8R086	Q8R086	Sulfite oxidase, mitochondrial	Suox	5755
28	20	27	26	26	31	24	25	29.0697	27.7294	28.9727	28.174	28.0556	28.8764	26.8362	28.0434			0.452688	0.533554	1.00741	Q4FJR3;P08071;Q3TP24;Q3UBV2;B8YJF9;Q5MJE7;A0A0G2JEA3;A0A0G2JFM6;A0A0G2JDN0;A0A0G2JGN1;A0A0G2JGX1	Q4FJR3;P08071;Q3TP24;Q3UBV2;B8YJF9	Lactotransferrin	Ltf	2928
2	2	2	4	2	1	4	2	21.177	21.5833	21.7513	21.6348	20.7891	21.6089	20.7195	20.8949			1.16714	0.53353	2.22152	O88554	O88554	Poly [ADP-ribose] polymerase 2	Parp2	2839
8	14	14	12	9	10	10	10	25.9013	27.496	27.0824	25.7553	25.8127	26.4677	26.2722	25.5531			0.509883	0.532352	1.11096	Q8K449;Q8BIS4;A4PBQ8;F8WGE3;A4PBQ7;A2AM56;Q8K440-2;Q8K440;Q8K442;Q8K441	Q8K449	ATP-binding cassette sub-family A member 9	Abca9	5730
3	2	2	4	1	3	2	4	23.1632	23.2454	22.324	23.7028	20.9679	22.9118	22.8684	23.5622			0.365852	0.531275	0.844685	Q8VHC3	Q8VHC3	Selenoprotein M	Selm	5883
3	3	3	2	4	3	4	1	23.4378	22.9754	22.7948	22.4768	22.6521	22.5695	22.8158	21.525			0.730925	0.530606	1.49392	Q3UDK0;Q3U2A3;Q3TPN9;E9Q605;Q8CBT3;E9QNL4;Q60680;Q3U2E5;Q60680-2;Q60680-3;A0AUV3	Q3UDK0;Q3U2A3;Q3TPN9;E9Q605;Q8CBT3;E9QNL4;Q60680;Q3U2E5;Q60680-2;Q60680-3	Inhibitor of nuclear factor kappa-B kinase subunit alpha	Chuk	2157
4	7	5	8	7	6	7	6	25.0471	24.0323	24.5553	25.0517	23.772	24.1606	24.2921	24.344			0.988657	0.529402	1.92434	Q3UZ39;Q8BLV4;G5E8E1;A0A087WNU6;E9Q9T1;A6H5U5;A0A087WPK3;Q3UZ39-3;Q3UZ39-2;Q8BLM1;A0A087WSF5	Q3UZ39;Q8BLV4;G5E8E1	Leucine-rich repeat flightless-interacting protein 1	Lrrfip1	4522
2	3	3	2	2	2	3	2	26.9729	27.318	27.2056	25.1911	25.4684	25.8127	26.6323	26.6579			0.400376	0.52912	0.91029	Q9CPQ8;Q9D037;Q9CQY3;J3QNM7	Q9CPQ8;Q9D037;Q9CQY3	ATP synthase subunit g, mitochondrial	Atp5l	6169
2	2	1	2	1	2	2	2	22.9823	21.9767	21.9542	23.4372	20.1835	22.2302	22.1923	23.6297			0.272991	0.528666	0.660683	A0A0G2JE88;Q8BQD9;Q8R4Z5;Q8R4Z6;Q9JJY4	A0A0G2JE88;Q8BQD9;Q8R4Z5;Q8R4Z6;Q9JJY4	Probable ATP-dependent RNA helicase DDX20	Ddx20	164
5	5	6	4	4	4	4	2	23.552	24.8905	23.867	22.2991	22.9272	23.6127	22.8458	23.1116			0.416796	0.52785	0.941051	Q3UDQ7;Q3U7C0;Q8JZQ2;Q8R5F1;Q9D736;Q920A7-2;Q920A7	Q3UDQ7;Q3U7C0;Q8JZQ2;Q8R5F1	AFG3-like protein 2	Afg3l2	4261
5	5	5	3	4	4	4	3	23.1602	24.0193	22.6651	22.68	23.0129	22.7726	22.1832	22.4547			0.696876	0.525301	1.4362	Q52JJ6;P16406;F7B9G4;Q8CD51;F6YHW2	Q52JJ6;P16406;F7B9G4;Q8CD51	Glutamyl aminopeptidase	Enpep	3031
4	3	2	4	3	5	2	4	22.9772	23.203	23.0626	23.926	22.871	23.1032	22.5967	22.4978			1.06442	0.525015	2.05023	Q3TIJ5;Q3TJZ5;P97452;Q3THV0	Q3TIJ5;Q3TJZ5;P97452;Q3THV0	Ribosome biogenesis protein BOP1	Bop1	3678
4	3	3	3	2	4	4	2	23.0248	22.3318	23.0738	21.6205	21.9345	22.3754	21.8539	21.7872			0.693251	0.524947	1.43003	A0A0R4IZX1;Q8C2K1;Q8C2K1-2;A0A3B2W417	A0A0R4IZX1;Q8C2K1;Q8C2K1-2;A0A3B2W417	Differentially expressed in FDCP 6	Def6	264
5	5	5	3	3	5	4	4	21.9281	22.0438	22.3711	21.7249	22.0454	20.3751	22.241	21.3068			0.549614	0.52491	1.18155	Q14AY4;E9PWG9;O35099;D3YVC4;A0A1L1ST18;Q8CC79;A2AQW0	Q14AY4;E9PWG9;O35099	Mitogen-activated protein kinase kinase kinase 5	Map3k5	2020
5	7	6	7	5	7	4	6	24.487	23.4156	23.492	23.5466	23.0581	23.5509	23.2764	22.9563			0.94159	0.524896	1.84617	Q921C5;Q921C5-2;D3Z390;Q3TBD4;Q921C5-3;A0A1Y7VIQ5	Q921C5;Q921C5-2;D3Z390;Q3TBD4	Protein bicaudal D homolog 2	Bicd2	6014
12	11	9	7	7	8	8	4	24.8254	25.8228	25.4088	24.2128	25.1021	24.4756	24.1197	24.4736			0.613203	0.524718	1.29268	Q6A022;Q8BJS4-3;Q8BJS4-2;Q8BJS4;Q4QQM3;E0CY39	Q6A022;Q8BJS4-3;Q8BJS4-2;Q8BJS4;Q4QQM3	SUN domain-containing protein 2	mKIAA0668;Sun2	4939
7	5	7	6	4	7	6	5	25.1911	24.2392	24.5739	24.8991	23.9879	24.7207	24.3018	23.7977			0.925488	0.523822	1.81941	P62911;Q5PR09;P17932	P62911;Q5PR09	60S ribosomal protein L32	Rpl32	3532
5	3	4	4	2	5	4	3	23.4299	22.8035	23.8183	22.059	21.7602	22.648	22.9522	22.6576			0.520341	0.523179	1.12964	A0A5F8MPP4;P57080;Q9CSW6;Q8BR08;Q3TTN0;Q8CBA4	A0A5F8MPP4;P57080	Ubiquitin carboxyl-terminal hydrolase 25	Usp25	916
14	12	16	15	15	16	14	12	26.6031	25.8658	26.621	25.548	25.8044	25.8943	25.8584	24.9897			0.742366	0.5228	1.51325	Q3UCZ5;Q3TZW9;P35821;Q3TB93;Q3T9Y9;REV__Q6ZWZ4;REV__Q5M9L1;REV__P47964	Q3UCZ5;Q3TZW9;P35821;Q3TB93;Q3T9Y9	Tyrosine-protein phosphatase non-receptor type;Tyrosine-protein phosphatase non-receptor type 1	Ptpn1	3203
2	2	3	3	2	1	1	3	21.8288	21.7559	21.1656	21.4804	22.0065	19.8911	20.7028	21.5398			0.484319	0.522632	1.06498	Q3TC46;A0A494BB25	Q3TC46	Protein PAT1 homolog 1	Patl1	3908
29	27	25	27	25	29	26	28	30.8355	31.0882	30.4154	30.279	30.087	30.3639	29.6575	30.4238			1.0574	0.52143	2.03855	Q3UJW1;Q544B1;Q3U9J7;P47738;Q3U6I3;A0A0G2JEU1;Q3TVM2;A0A0G2JFQ0;A0A0G2JF60;D3YYF3	Q3UJW1;Q544B1;Q3U9J7;P47738;Q3U6I3;A0A0G2JEU1;Q3TVM2	Aldehyde dehydrogenase, mitochondrial	Aldh2	4393
13	14	15	14	12	11	11	8	27.7243	29.2962	27.9627	27.8292	28.0552	27.5405	27.6144	27.5208			0.640187	0.52035	1.33926	Q99LR1;D6RFU2;Q99LR1-2;D6RI21;F7BHM8	Q99LR1;D6RFU2;Q99LR1-2	Monoacylglycerol lipase ABHD12	Abhd12	6130
4	4	6	4	5	6	6	5	25.2894	25.4136	25.6422	24.8956	23.8943	24.8099	25.2826	25.1738			0.721483	0.520064	1.47795	Q8K1I7;Q3THY1;F6RQI2;F6QWW7	Q8K1I7;Q3THY1	WAS/WASL-interacting protein family member 1	Wipf1	5680
19	20	21	18	17	20	19	20	28.3366	29.6994	29.4059	27.7916	28.5614	28.0782	27.9533	28.5639			0.499123	0.519192	1.09166	P48962;Q8BVI9;B2RTC8;Q3V132	P48962;Q8BVI9	ADP/ATP translocase 1	Slc25a4	3283
4	6	3	6	5	6	2	6	23.7502	23.4539	22.4782	23.9512	23.1885	23.3877	21.3446	23.642			0.36284	0.517661	0.838898	Q9D6T0;A0A1B0GT07;Q9D6T0-2;A0A1B0GS48;A0A1B0GSR8;A0A1B0GS52	Q9D6T0;A0A1B0GT07;Q9D6T0-2;A0A1B0GS48;A0A1B0GSR8;A0A1B0GS52	Nitric oxide synthase-interacting protein	Nosip	6444
2	2	2	2	2	2	2	2	25.1343	25.8247	25.6171	26.4865	25.7553	24.9915	24.8242	25.4315			0.714663	0.515034	1.46639	P63166;A0A087WRQ4	P63166;A0A087WRQ4	Small ubiquitin-related modifier 1	Sumo1	3555
5	4	4	7	5	6	5	5	24.1129	24.2593	24.5854	24.7917	22.9579	24.553	24.357	23.8275			0.63022	0.513495	1.32209	C7G3P2;Q61136;Q8BPG8;Q8C5G1;A0A1Y7VLT3	C7G3P2;Q61136;Q8BPG8	Serine/threonine-protein kinase PRP4 homolog	Prpf4b	1652
3	3	3	3	3	3	2	3	25.1635	23.7554	23.9321	23.7959	23.2448	23.7673	25.0271	22.5629			0.355467	0.511212	0.824685	Q8BHG9	Q8BHG9	CGG triplet repeat-binding protein 1	Cggbp1	5325
7	4	5	6	4	6	5	5	24.2346	24.2096	24.2903	25.661	24.128	24.1078	23.5543	24.568			0.582917	0.509348	1.24001	Q91ZH2;Q542J9;P17918;Q9CZD6	Q91ZH2;Q542J9;P17918;Q9CZD6	Proliferating cell nuclear antigen	Pcna	3048
2	2	1	4	3	4	1	3	21.2268	22.0462	20.5032	22.1871	21.1672	20.714	20.2196	21.8262			0.437756	0.50906	0.979943	Q8BJL0;Q8BJL0-2;Q8BJL0-3;Q8BJL0-4	Q8BJL0;Q8BJL0-2;Q8BJL0-3	SWI/SNF-related matrix-associated actin-dependent regulator of chromatin subfamily A-like protein 1	Smarcal1	5351
5	4	5	4	5	4	4	4	24.8247	23.9984	23.7122	23.7913	23.2711	23.821	23.9732	23.2263			0.794123	0.508765	1.60031	F8VPQ2;Q8BY40;E9Q9V1;Q8CIT7;Q8CIT8;Q8BWM4	F8VPQ2;Q8BY40		Arid4a	2366
6	6	6	6	5	6	6	4	27.8699	27.3725	27.0985	27.3498	26.9936	27.1338	27.281	26.248			0.920743	0.50857	1.81153	Q5BLK2;P60867	Q5BLK2;P60867	40S ribosomal protein S20	Rps20	3443
2	1	2	1	2	2	2	2	21.1723	20.9447	21.5033	20.8825	21.0389	20.2664	20.1236	21.0396			0.912842	0.508556	1.79839	Q6P8N8;Q9JHS4;F7BB92	Q6P8N8;Q9JHS4;F7BB92	ATP-dependent Clp protease ATP-binding subunit clpX-like, mitochondrial	Clpx	5009
5	3	4	5	3	3	2	4	22.5724	22.2888	21.8723	23.0996	21.7118	22.0895	21.2179	22.7811			0.568642	0.508208	1.21502	Q8CHI8-5;Q8CHI8-3;Q8CHI8-2;Q8CHI8-4;Q8CHI8;Q3UX42;F6R9G0;Q641K9;D3Z6R8	Q8CHI8-5;Q8CHI8-3;Q8CHI8-2;Q8CHI8-4;Q8CHI8	E1A-binding protein p400	Ep400	5619
6	4	5	5	5	6	4	3	23.3856	23.4859	24.199	24.6626	23.4378	23.7656	23.0903	23.4079			0.749247	0.507855	1.52486	F6TCF9;Q60739;Q9CUY1;Q60739-2	F6TCF9;Q60739;Q9CUY1;Q60739-2	BAG family molecular chaperone regulator 1	Bag1	2305
4	2	4	3	4	4	3	3	24.8037	24.0377	24.4961	24.8591	23.3977	24.2171	24.0049	24.551			0.823432	0.506485	1.64938	A2RSS6;Q64191;B7ZNK6	A2RSS6;Q64191;B7ZNK6	N(4)-(beta-N-acetylglucosaminyl)-L-asparaginase;Glycosylasparaginase alpha chain;Glycosylasparaginase beta chain	Aga	1245
7	11	10	10	6	11	8	9	25.5004	26.3174	26.3644	26.745	25.6552	26.1574	25.1598	25.9333			0.729387	0.505345	1.49132	Q3TC93;A0A1W2P6R8;Q8C910;A0A1W2P6H5	Q3TC93	HCLS1-binding protein 3	Hs1bp3	3910
5	3	4	3	4	4	3	2	24.8622	24.8074	24.717	26.1956	24.5019	24.941	24.0833	25.0368			0.570851	0.504789	1.2189	Q9CWI9;Q9CZI5;P62267;Q9CSN9;Q497E1	Q9CWI9;Q9CZI5;P62267;Q9CSN9;Q497E1	40S ribosomal protein S23	Rps23	3486
5	6	5	4	5	4	4	5	26.6577	27.7605	26.8949	27.1429	26.4668	26.6422	25.9945	27.3371			0.662849	0.50385	1.37815	P99028;Q8BMU6	P99028	Cytochrome b-c1 complex subunit 6, mitochondrial	Uqcrh	3710
4	2	2	4	3	3	1	2	23.9761	23.3932	22.6729	25.1056	25.5033	23.8979	20.5818	23.1508			0.169999	0.503522	0.438918	Q3V042;Q9QWV4;Q8JZS2;A0A0A6YVP7	Q3V042;Q9QWV4;Q8JZS2	Myeloid leukemia factor 1	Mlf1	4530
5	6	4	4	4	5	2	5	25.0734	24.8067	24.0898	23.9099	24.4505	24.0696	23.4628	23.891			0.703656	0.501496	1.44772	Q791G4;Q9R0M4;Q3UYF4;Q8VIQ4	Q791G4;Q9R0M4;Q3UYF4;Q8VIQ4	Podocalyxin	Podxl	5117
11	11	6	8	8	9	7	9	26.4994	27.4765	24.5479	25.4139	25.8222	25.5744	24.5185	26.0184			0.290295	0.501084	0.695931	Q8C943;B1AWV9;R4H243;Q5DTL9-2;Q5DTL9-3;Q5DTL9;Q5DTL9-4;J7H264;Q5DTL9-9;Q5DTL9-5;Q5DTL9-7;Q5DTL9-10;Q5DTL9-6;Q5DTL9-8;Q8BWZ4	Q8C943;B1AWV9;R4H243;Q5DTL9-2;Q5DTL9-3;Q5DTL9;Q5DTL9-4;J7H264;Q5DTL9-9;Q5DTL9-5;Q5DTL9-7;Q5DTL9-10;Q5DTL9-6;Q5DTL9-8	Anion exchange protein;Sodium-driven chloride bicarbonate exchanger	Slc4a10	1393
6	6	6	7	5	8	7	7	23.8074	22.9412	22.3671	24.1116	23.2209	22.8207	22.0016	23.1803			0.461509	0.50096	1.02354	B2RRY4;Q9JLB2;A0A1W2P6P0	B2RRY4;Q9JLB2	MAGUK p55 subfamily member 5	Mpp5	1458
12	10	11	16	11	13	6	12	25.0293	24.3829	24.3521	25.0559	24.3204	24.6375	23.5735	24.2897			0.841284	0.499794	1.6792	A0A5H1ZRL7;P70399-5;P70399;Q8BLA0;A2AU90;P70399-6;Q3UG49;Q8C0U1;Q3V1P7;F6QNC8;Q8BZ87;F6S5E4;F6VCK5	A0A5H1ZRL7;P70399-5;P70399;Q8BLA0;A2AU90	Tumor suppressor p53-binding protein 1	Tp53bp1;Trp53bp1	930
24	32	28	27	28	25	19	28	27.4891	28.4042	27.9953	26.4504	26.9618	27.0473	27.1294	27.2017			0.546249	0.499714	1.17561	Q8CAQ8;Q8CAQ8-5;E9Q800;Q3TEY5;Q2YDW0;E9QAY6;Q6P8Y5;A0A0U1RQ14;A6H604;A0A1B0GX08;Q3TZK4;E9PVS5	Q8CAQ8;Q8CAQ8-5;E9Q800;Q3TEY5;Q2YDW0;E9QAY6	MICOS complex subunit Mic60	Immt	5562
6	6	4	8	6	6	4	6	24.6952	24.1916	24.3318	24.0553	23.9875	23.9596	24.3582	22.9705			0.749764	0.499543	1.52573	Q8BVC6;Q7TN20;Q8BYK6;Q8BYK6-2;Q8BYK6-3;Q8R5D2	Q8BVC6;Q7TN20;Q8BYK6;Q8BYK6-2;Q8BYK6-3;Q8R5D2	YTH domain-containing family protein 3	Ythdf3	5133
13	15	13	12	11	14	14	11	25.1756	24.1723	24.4259	23.9507	23.8628	23.9722	24.5906	23.3065			0.634723	0.498105	1.32985	E9PZW8;Q9QY06;Q9QY06-2;E9QKV6;A0A1D5RLD1;E9PWZ6;B9EHV1;Q9QY06-3;A0A1D5RLW4;Q3TRQ0;Q3UFX8;Q3TRT6	E9PZW8;Q9QY06;Q9QY06-2;E9QKV6;A0A1D5RLD1;E9PWZ6;B9EHV1;Q9QY06-3	Unconventional myosin-IXb	Myo9b	2080
3	3	3	3	3	3	3	3	24.6643	23.9476	24.1209	24.1305	23.4152	23.6884	24.3259	23.4423			0.971578	0.4979	1.89598	Q9R0M5-2;Q9R0M5;Q9R0M5-3	Q9R0M5-2;Q9R0M5	Thiamin pyrophosphokinase 1	Tpk1	6753
7	4	4	6	5	5	4	6	23.6258	22.6543	22.6575	23.6315	22.2925	22.7076	22.911	22.6713			0.798353	0.496688	1.6074	E9Q309;A0A5H1ZRM1;Q5FW83;A0A5H1ZRN0	E9Q309		Cep350	2116
11	8	12	10	9	11	7	10	28.1202	26.7303	28.3526	27.0431	26.9942	27.6654	26.4962	27.1084			0.485344	0.495483	1.06683	O08692	O08692	Neutrophilic granule protein	Ngp	2642
2	4	3	2	2	2	2	2	23.45	24.5852	23.0272	22.8449	22.7479	23.1733	22.6575	23.3507			0.539948	0.494434	1.16447	Q14C26;Q9EP72	Q14C26;Q9EP72	ER membrane protein complex subunit 7	Emc7	3829
7	6	10	11	8	10	4	8	26.4276	25.7198	25.6032	26.4254	25.7604	25.585	25.3381	25.5215			1.07333	0.492739	2.06506	E9Q585;E9PX68;E9Q1Q0;Q3UUI2;Q6GQW1;Q5BKS1;O54716;Q3UHY0;Q7TNP8;A0A0J9YU76;A0A0J9YTU2	E9Q585;E9PX68;E9Q1Q0;Q3UUI2;Q6GQW1;Q5BKS1;O54716;Q3UHY0		Slc4a1ap	2039
1	2	2	1	2	2	2	0	22.3046	23.8113	23.4143	22.451	23.1233	23.0271	22.8651	20.9964			0.336971	0.492307	0.788734	Q5F284;Q5F283;Q3T9B7;Q9JIZ9	Q5F284;Q5F283;Q3T9B7;Q9JIZ9	Phospholipid scramblase 3	Plscr3	3876
9	8	8	6	9	8	9	6	26.4812	26.5378	25.8579	27.0381	25.9073	25.7273	26.1385	26.1737			0.954214	0.492063	1.86714	O88587-2;O88587;D3Z227	O88587-2;O88587	Catechol O-methyltransferase	Comt	2842
2	3	2	3	2	3	2	3	22.627	23.1099	23.4116	22.8708	22.1134	22.4303	22.0524	23.4583			0.641399	0.49123	1.34134	Q4FJR4;Q922H2;Q3V250	Q4FJR4;Q922H2;Q3V250	[Pyruvate dehydrogenase (acetyl-transferring)] kinase isozyme 3, mitochondrial	Pdk3	4573
14	10	14	12	11	13	8	12	28.3258	26.5108	28.7315	26.4169	26.917	27.847	26.7986	26.4626			0.307333	0.489977	0.730175	O35744;F6RU51	O35744	Chitinase-like protein 3	Chil3	2729
2	3	3	3	2	2	3	1	25.5098	26.3862	26.0459	23.9538	24.6989	24.8802	25.3279	25.0323			0.385788	0.489099	0.882728	A0A0N4SVQ1;Q62425	A0A0N4SVQ1;Q62425	Cytochrome c oxidase subunit NDUFA4	Ndufa4	250
5	3	5	3	7	5	3	4	23.4007	23.2333	23.2797	23.938	23.2249	23.027	22.6325	23.012			1.27052	0.488783	2.39527	Q5DTS8;Q9D077;Q8C1Z0;Q542F4;P49717;Q921D5;Q3UA65;Q3UXG9;A0A2R8VHP7	Q5DTS8;Q9D077;Q8C1Z0;Q542F4;P49717;Q921D5;Q3UA65	DNA replication licensing factor MCM4	Mcm4	3296
7	7	7	6	5	6	5	7	26.1175	27.0837	25.7995	24.8753	25.7601	25.258	25.6272	25.2822			0.465697	0.487117	1.03118	Q3TFP8;Q3TXU8;Q3TH84;O55022	Q3TFP8;Q3TXU8;Q3TH84;O55022	Membrane-associated progesterone receptor component 1	Pgrmc1	2767
2	2	2	3	1	3	1	2	21.7786	22.3358	21.9089	22.105	20.8246	21.828	21.3104	22.2204			0.725475	0.486286	1.48471	Q8BMS7;H3BL44;Q69ZL4;Q3TVY6;Q3UZR5;Q80XR2;H3BLI6;H3BIX7;H3BLC2;H3BJ99;H3BJJ5;Q3UWW0;H3BKB1;H3BJY0	Q8BMS7;H3BL44;Q69ZL4;Q3TVY6;Q3UZR5;Q80XR2;H3BLI6;H3BIX7;H3BLC2	Calcium-transporting ATPase;Calcium-transporting ATPase type 2C member 1	Atp2c1	2571
5	8	7	8	8	8	7	5	26.0462	25.2032	25.1725	25.5277	24.9586	25.2162	25.2378	24.6048			0.989507	0.483024	1.92575	Q8BX80;Q3TAJ0;F7CXI4;E9Q017;E9PY27	Q8BX80;Q3TAJ0;F7CXI4	Cytosolic endo-beta-N-acetylglucosaminidase	Engase	5474
3	2	1	3	3	1	1	2	21.7324	21.8112	20.2991	23.1299	22.7683	20.0653	20.5006	21.708			0.23133	0.4826	0.573656	A2ANP4;Q8C0M8	A2ANP4;Q8C0M8	Dynein intermediate chain 1, axonemal	Dnaic1;Dnai1	1148
4	7	7	6	7	8	8	7	24.1333	23.9496	23.567	24.2099	23.7976	23.1611	23.3537	23.6174			1.2743	0.482508	2.40167	Q9D071-2;Q9D071;Q9D071-3;F7C9N6;E9PW47;F7A0X7;E9Q5T0;F6TJQ8;F6RGK4	Q9D071-2;Q9D071;Q9D071-3;F7C9N6	MMS19 nucleotide excision repair protein homolog	Mms19	6353
9	12	11	8	9	11	9	11	26.6036	27.7881	27.2678	25.3759	26.1915	26.0986	26.3385	26.4804			0.401767	0.481567	0.912906	Q9CTC7;Q5SX53;Q9CR62	Q9CTC7;Q5SX53;Q9CR62	Mitochondrial 2-oxoglutarate/malate carrier protein	Slc25a11	4777
13	16	13	15	15	14	11	11	27.3494	28.7726	28.5248	27.7346	27.628	27.6822	27.518	27.6377			0.693756	0.478926	1.43089	Q9DB77;A0A140LI98	Q9DB77	Cytochrome b-c1 complex subunit 2, mitochondrial	Uqcrc2	6516
5	3	5	5	5	6	2	3	22.7622	23.5725	22.8547	23.4564	22.8062	22.1953	22.606	23.1229			0.848545	0.478862	1.69132	E9QJV4;Q8K2Z2;A0PJ46;A0A1Y7VM45;Q8K2Z2-2	E9QJV4;Q8K2Z2;A0PJ46	Pre-mRNA-processing factor 39	Prpf39	2224
6	5	5	6	7	6	5	5	24.7104	24.6114	24.1722	25.1251	24.7745	24.437	24.0729	23.4201			0.657419	0.478672	1.36884	Q99LC2;A2APA3	Q99LC2	Cleavage stimulation factor subunit 1	Cstf1	6117
6	5	5	3	6	4	5	4	27.1934	27.1513	26.1044	27.0509	26.6302	26.4	26.4516	26.1043			0.856448	0.478472	1.7045	P62774;A0A0J9YV46	P62774;A0A0J9YV46	Myotrophin	Mtpn	3515
4	5	3	6	5	4	4	4	22.7467	23.3253	22.9158	23.3737	22.3874	22.4766	22.3216	23.263			0.905014	0.478224	1.78537	C9K0Z7;O35465;O35465-2;F6WP10	C9K0Z7;O35465;O35465-2	Peptidyl-prolyl cis-trans isomerase FKBP8	Fkbp8	1654
6	5	5	8	5	5	6	6	24.7815	24.4196	25.2182	25.1771	24.3079	24.5237	24.6451	24.2087			1.18357	0.477764	2.24903	F7CUP3;F6UP77;Q8JZV7	F7CUP3;F6UP77;Q8JZV7	Putative N-acetylglucosamine-6-phosphate deacetylase	Amdhd2	2313
1	2	0	2	2	2	2	1	21.5841	20.639	19.897	21.3011	20.2348	20.5108	20.2587	20.5089			0.585131	0.476981	1.24387	Q3UBG2-2;Q3UBG2	Q3UBG2-2;Q3UBG2	PTB-containing, cubilin and LRP1-interacting protein	Pid1	4295
18	15	18	17	18	18	16	17	28.3522	26.9106	27.5521	27.6384	27.1465	27.7172	26.4215	27.2624			0.557022	0.476411	1.19461	Q4FJV4;B7STB7;P10107;Q4FK88;Q3U5N9;A0A494BBD8;Q3US43;Q8R024	Q4FJV4;B7STB7;P10107;Q4FK88;Q3U5N9;A0A494BBD8;Q3US43	Annexin;Annexin A1	Anxa1	1556
22	21	20	23	23	22	19	17	28.8746	28.7735	28.3301	28.9983	28.5572	28.7301	27.7649	28.0188			0.897598	0.476375	1.77304	Q542G9;Q3UCD3;P07356;Q9CZI7;B0V2N7;B0V2N8;B0V2N5	Q542G9;Q3UCD3;P07356;Q9CZI7;B0V2N7;B0V2N8;B0V2N5	Annexin;Annexin A2	Anxa2	2921
2	2	3	4	2	2	2	2	24.4364	23.613	24.6122	24.4046	24.4044	24.2297	23.0313	23.4958			0.57174	0.476278	1.22045	Q3TLF0;Q8C6B5;Q00899;Q3TTC2	Q3TLF0;Q8C6B5;Q00899	Transcriptional repressor protein YY1	Yy1	3719
4	3	2	4	2	2	4	1	21.8865	21.6333	21.8109	22.6315	22.1824	21.0826	22.2167	20.5768			0.462361	0.475937	1.0251	Q3UYD0;Q640M1;Q3UYV5;Q640M1-2	Q3UYD0;Q640M1;Q3UYV5;Q640M1-2	U3 small nucleolar RNA-associated protein 14 homolog A	Utp14a	4513
4	3	5	6	3	5	2	5	22.2999	22.4053	22.2135	22.2408	22.1318	22.6097	20.1578	22.3616			0.365297	0.474647	0.843619	A0A0R4J140;Q5SW19;Z4YLI8;Q5SW19-3;Q5SW19-2	A0A0R4J140;Q5SW19;Z4YLI8;Q5SW19-3	Clustered mitochondria protein homolog	Cluh	380
2	2	1	2	0	2	2	2	21.7381	21.7681	23.0534	23.0191	21.2214	22.5431	21.348	22.5685			0.399527	0.474457	0.908692	Q5CZY5;E9Q027;Q3TIJ0;A0A1S6GWJ6;Q8C5L3-3;Q8C5L3-2;Q8C5L3;E9Q8D5	Q5CZY5;E9Q027;Q3TIJ0;A0A1S6GWJ6;Q8C5L3-3;Q8C5L3-2;Q8C5L3;E9Q8D5	CCR4-NOT transcription complex subunit 2	Cnot2	620
6	5	5	5	5	5	4	6	25.0986	24.4082	24.6568	25.1159	24.4846	24.0801	24.5874	24.232			1.19654	0.473872	2.27076	Q9CSS1;A0A2I3BQU5;E9PZM7;Q6ZPE9;A0A2I3BRQ7	Q9CSS1;A0A2I3BQU5;E9PZM7;Q6ZPE9		Scaf11	736
2	1	2	2	1	2	2	1	22.3717	21.2887	21.4555	22.1826	20.2145	21.4469	21.5582	22.1952			0.425208	0.470899	0.956709	Q78HU3	Q78HU3	Multivesicular body subunit 12A	Mvb12a	5106
6	6	5	7	5	6	5	5	22.6277	23.1874	22.9753	23.0389	22.3653	23.0065	22.4497	22.1252			1.1127	0.470621	2.13061	Q3TDV2;A2A8W8;Q3U1I8;O08605;Q3V457;F6VT22;F6Y5U1;F6YIU3	Q3TDV2;A2A8W8;Q3U1I8;O08605;Q3V457	MAP kinase-interacting serine/threonine-protein kinase 1	Mknk1	1044
2	6	4	3	2	3	3	3	22.7988	25.3071	24.1409	23.0454	24.1759	24.2839	22.0338	22.9188			0.242467	0.469947	0.59724	Q02788;D3Z7D5	Q02788;D3Z7D5	Collagen alpha-2(VI) chain	Col6a2	3730
5	5	4	4	5	3	4	3	26.0334	24.9194	25.9163	26.1908	25.1999	25.4526	24.9929	25.5384			0.733693	0.469056	1.4986	Q9CRB2	Q9CRB2	H/ACA ribonucleoprotein complex subunit 2	Nhp2	6263
4	4	4	6	5	5	3	5	21.3211	21.949	21.7325	21.3354	21.3927	21.963	20.2456	20.8629			0.546862	0.468422	1.17669	Q91YT7;Q3UNH5	Q91YT7;Q3UNH5	YTH domain-containing family protein 2	Ythdf2	5989
6	6	6	6	7	6	5	5	28.4805	28.0291	28.1206	27.9541	27.2732	27.8885	28.0816	27.4686			1.11416	0.468099	2.13305	Q62426	Q62426	Cystatin-B	Cstb	4889
10	9	10	10	8	8	10	9	27.6661	28.5956	27.7874	27.0581	27.4347	27.6403	26.7752	27.3864			0.602666	0.46765	1.2744	Q9DCN2-2;Q9DCN2;Q9CY59;F2Z456	Q9DCN2-2;Q9DCN2;Q9CY59;F2Z456	NADH-cytochrome b5 reductase 3;NADH-cytochrome b5 reductase 3 membrane-bound form;NADH-cytochrome b5 reductase 3 soluble form;NADH-cytochrome b5 reductase	Cyb5r3	6568
4	7	4	5	4	6	4	4	26.3301	24.6782	24.3307	25.65	24.9077	24.5439	24.3746	25.2937			0.413378	0.467257	0.93467	Q8BRB0;A0A0R4J0L5;Q8R3I3;Q8C7Y2;A0A0A6YWW6	Q8BRB0;A0A0R4J0L5;Q8R3I3;Q8C7Y2	Conserved oligomeric Golgi complex subunit 6	Cog6	342
5	4	4	5	5	4	4	5	27.458	26.3222	25.8771	26.9938	26.0324	25.7615	26.2704	26.718			0.533753	0.467226	1.15349	Q5GQ64;Q9Z0F7	Q5GQ64;Q9Z0F7	Gamma-synuclein	Sncg	4716
5	4	4	4	6	5	4	4	23.2525	23.794	22.6449	24.4643	23.0328	23.6759	22.1329	23.4458			0.397986	0.467072	0.90579	Q8CI33;Q8CI33-2;A0A494B9Q5;A0A494BBD4	Q8CI33;Q8CI33-2;A0A494B9Q5	CWF19-like protein 1	Cwf19l1	5629
5	5	4	0	3	5	5	1	22.7366	24.1888	23.4188	21.5571	23.0009	23.2284	22.6251	21.1822			0.265315	0.466181	0.644885	Q924L1-3;Q924L1-2;Q924L1	Q924L1-3;Q924L1-2;Q924L1	LETM1 domain-containing protein 1	Letmd1	6052
7	8	7	7	7	7	6	7	26.9779	27.6153	26.9385	26.2572	26.733	26.9021	26.6481	25.6437			0.544163	0.465505	1.17192	Q9D1D4;A0A1Y7VM54;Q9D1D4-2;Q3UFG5	Q9D1D4;A0A1Y7VM54	Transmembrane emp24 domain-containing protein 10	Tmed10	6387
17	20	12	22	21	16	13	16	25.9156	26.6375	25.7141	25.8524	25.9369	25.8503	25.3379	25.1391			0.81465	0.463848	1.63469	F8WHM5;Q53WR6;Q61543;F6RSH1;E9PWD8;Q8BQH1	F8WHM5;Q53WR6;Q61543	Golgi apparatus protein 1	Glg1	2397
10	15	9	10	11	10	8	10	24.3293	25.7877	24.6452	25.7577	24.6042	24.4919	24.2378	25.3339			0.472045	0.463052	1.04273	Q921T2-2;Q921T2-3;Q921T2;J3QQ40;Q3UE61;E9PWW2;D3YXF8;D3YZP0;D3YZJ9	Q921T2-2;Q921T2-3;Q921T2;J3QQ40;Q3UE61;E9PWW2	Torsin-1A-interacting protein 1	Tor1aip1	6026
6	5	7	7	8	6	5	8	25.579	24.7288	25.2042	25.7791	25.1079	24.6243	24.6798	25.0311			0.894584	0.462022	1.76802	Q3TKY6	Q3TKY6	Peptidyl-prolyl cis-trans isomerase CWC27 homolog	Cwc27	4027
2	2	3	7	4	3	3	4	22.4995	24.1197	23.5341	24.0089	22.8228	23.593	22.4188	23.4836			0.446797	0.461013	0.996595	Q3U3Y6;P59729;Q80WA0;Q3U332;Q3TM19;D3Z076;Q3UZ87;Q6PDX1	Q3U3Y6;P59729;Q80WA0;Q3U332;Q3TM19	Ras and Rab interactor 3	Rin3	3423
5	5	7	6	5	6	6	6	26.0598	28.6349	27.4857	26.1653	26.5881	26.2098	27.2816	26.433			0.293746	0.458304	0.702904	Q7JCZ1;A0A075DC90;P00405	Q7JCZ1;A0A075DC90;P00405	Cytochrome c oxidase subunit 2	mt-Co2;COX2;Mtco2	19
3	3	2	3	3	3	2	2	25.2771	25.856	24.2772	23.248	24.6433	23.8886	24.7113	23.5847			0.300857	0.457598	0.71721	Q8R2Y8	Q8R2Y8	Peptidyl-tRNA hydrolase 2, mitochondrial	Ptrh2	5784
5	6	2	4	2	3	2	2	23.4111	24.1945	22.2838	23.7912	23.5343	23.3826	22.9346	22.0024			0.369171	0.456635	0.851051	Q9D666-3;Q9D666;Q9D666-5;Q9D666-2;Q9D666-4;D3Z3N5;F7BX07;Q3TSM1;F6RMJ1;D3Z1X3;D3Z5Q2;E9LV85;D3YUW9;E9LV82	Q9D666-3;Q9D666;Q9D666-5;Q9D666-2;Q9D666-4	SUN domain-containing protein 1	Sun1	6434
2	2	2	1	2	2	2	2	23.1131	24.6033	23.5346	22.2208	22.842	23.3533	22.0706	23.3828			0.33411	0.455739	0.783135	Q9QXW9	Q9QXW9	Large neutral amino acids transporter small subunit 2	Slc7a8	6714
3	5	4	6	6	5	4	4	24.0518	23.656	24.4627	22.8298	22.8067	23.7691	24.2261	22.3801			0.35687	0.454551	0.827396	Q6GQV8;A0A0R4J0J8;Q2KN98;Q8C714;Q8C9Q9	Q6GQV8;A0A0R4J0J8;Q2KN98;Q8C714	Cytospin-A	Specc1l	339
17	18	15	14	14	17	14	14	25.6498	26.6935	26.2143	25.9555	25.5258	25.8761	25.6141	25.6809			1.00263	0.454026	1.94754	Q8CC06;Q61739-2;A0A5F8MPB5;Q61739;Q6PEE8;Q80ZI8;Q8BR82;F6VSK8;Q3TWK2;Q8BNH0	Q8CC06;Q61739-2;A0A5F8MPB5;Q61739;Q6PEE8;Q80ZI8;Q8BR82;F6VSK8;Q3TWK2	Integrin alpha-6;Integrin alpha-6 heavy chain;Integrin alpha-6 light chain	Itga6	4862
9	8	8	7	10	8	8	8	25.6733	25.7151	26.2238	25.2569	25.1408	25.4555	25.754	24.7028			0.743528	0.454001	1.51521	Q561N5;F6YVP7;A0A1Y7VKY1;P62270;Q3TW65;S4R1N6;A0A3Q4EGP3	Q561N5;F6YVP7;A0A1Y7VKY1;P62270;Q3TW65;S4R1N6	40S ribosomal protein S18	Rps18;Gm10260	663
16	14	16	12	10	14	15	10	25.7532	25.6504	25.4917	24.9077	24.3951	25.599	25.5208	24.4751			0.562643	0.453265	1.20449	Q5SUA5	Q5SUA5	Unconventional myosin-Ig	Myo1g	4752
3	3	2	3	3	3	3	3	25.8448	25.4555	25.3474	24.8466	25.3782	24.7326	24.5924	24.9789			0.847294	0.453017	1.68923	Q5HZY7;Q9CR51	Q5HZY7;Q9CR51	V-type proton ATPase subunit G 1	Atp6v1g1	4718
3	4	3	2	3	2	4	2	24.6144	27.4693	26.2511	25.4412	24.5584	26.4467	25.0423	25.9175			0.248612	0.452778	0.61015	Q9CPQ1;A0A0G2JDA6	Q9CPQ1	Cytochrome c oxidase subunit 6C	Cox6c	6167
2	3	3	4	2	4	2	4	22.1973	21.7091	22.105	22.3014	20.6803	22.0403	22.121	21.6618			0.602318	0.452335	1.2738	Q8CCH2;Q5DTP3;D6RE41	Q8CCH2;Q5DTP3	NHL repeat-containing protein 3	Nhlrc3	5578
3	3	4	4	4	4	4	3	24.6381	21.9735	23.3582	24.1342	23.8415	22.2999	23.0683	23.0852			0.284838	0.45229	0.684868	Q8VHL5	Q8VHL5	Gamma-crystallin N	Crygn	5888
11	14	9	12	13	11	10	12	25.8441	26.3026	25.6077	26.2159	25.8996	25.2827	25.836	25.1454			0.914103	0.451625	1.80049	Q9JHI5	Q9JHI5	Isovaleryl-CoA dehydrogenase, mitochondrial	Ivd	6633
7	8	8	6	6	7	7	7	25.2538	26.8368	26.4302	24.9099	25.1917	25.0932	25.8747	25.4654			0.403229	0.451403	0.915654	Q9D0M3;Q9D0M3-2;A0A2R8VHK1	Q9D0M3;Q9D0M3-2	Cytochrome c1, heme protein, mitochondrial	Cyc1	6369
4	4	4	3	3	4	2	2	23.0017	21.192	21.4127	20.8124	21.8618	21.1021	20.6306	21.0189			0.356184	0.451346	0.82607	B9EKB8;B7ZWC4;Q07113;Q80VF2;Q7TMR1;Q8C6V9;Q8K0J1	B9EKB8;B7ZWC4;Q07113	Cation-independent mannose-6-phosphate receptor	Igf2r	1595
4	3	4	4	3	2	3	2	21.5244	21.6403	21.0815	22.7474	21.8567	21.1602	21.1748	21.0038			0.514276	0.449548	1.11881	Q32P49;Q5UAK0-5;Q5UAK0-4;Q5UAK0;Q5UAK0-2;Q5UAK0-1	Q32P49;Q5UAK0-5;Q5UAK0-4;Q5UAK0;Q5UAK0-2;Q5UAK0-1	Mesoderm induction early response protein 1	Mier1	3864
4	4	4	2	3	3	2	3	22.4551	23.3399	22.2764	22.6622	22.5534	22.3592	21.9615	22.0631			0.834317	0.4491	1.66757	Q9CQU3	Q9CQU3	Protein RER1	Rer1	6231
3	3	4	2	3	3	2	2	21.8953	23.2405	22.3365	21.8252	22.1941	21.9427	21.5734	21.801			0.602218	0.446591	1.27362	A2A9I0;O35166	A2A9I0;O35166	Golgi SNAP receptor complex member 2	Gosr2	1046
12	10	12	11	12	10	10	10	28.7188	28.8935	28.8491	28.5432	28.4005	28.4217	28.8471	27.5541			0.781264	0.445304	1.57873	P19973;A2A6J7;P19973-2;A2A6J4;A0A1B0GRF5	P19973;A2A6J7;P19973-2;A2A6J4	Lymphocyte-specific protein 1	Lsp1	3065
4	2	2	2	3	3	3	1	23.6893	23.2292	24.1921	23.3523	23.4358	22.8292	24.3427	22.0818			0.366101	0.443377	0.845163	Q8VC72;Q5M9P5;Q8K3J1;Q3UY05;A0A494BAW8	Q8VC72;Q5M9P5;Q8K3J1;Q3UY05	NADH dehydrogenase [ubiquinone] iron-sulfur protein 8, mitochondrial	Ndufs8	4727
1	5	3	5	3	4	3	4	21.1708	22.5008	22.7173	22.0537	20.8137	22.3691	21.0173	22.4692			0.342273	0.443318	0.799085	Q60805;Q8CE52;Q8C584	Q60805;Q8CE52	Tyrosine-protein kinase Mer	Mertk	4811
9	10	10	11	9	10	9	9	26.9063	27.3067	26.8409	26.5032	26.6009	26.4402	26.7646	25.9816			0.959941	0.442462	1.87665	Q3UYP2;Q3TVT6;Q9CQF9;Q99JK4;F7CIP8;A0A0N4SWD3;D3Z275	Q3UYP2;Q3TVT6;Q9CQF9;Q99JK4;F7CIP8	Prenylcysteine oxidase	Pcyox1	4120
2	5	1	2	1	2	1	1	22.5487	22.9866	20.7674	21.2113	21.6034	21.5634	21.5212	21.0609			0.348609	0.441253	0.811406	Q3V3K6;Q3V307;Q6PD26;Q3V397;Q3U643	Q3V3K6;Q3V307;Q6PD26;Q3V397;Q3U643	GPI transamidase component PIG-S	Pigs	4550
8	8	8	7	8	8	8	8	27.7064	28.0531	27.4387	27.3847	27.6151	26.99	27.4028	26.8108			0.937896	0.441055	1.84003	P60766;Q3UL78;A0A2R8VH29;Q8CEV8;G3UZM2;D3Z3L1;F2Z463;D3YX61;Q7TMY0;Q3TZU6;Q9ER71-2;Q9ER71	P60766;Q3UL78	Cell division control protein 42 homolog	Cdc42	3439
4	3	3	5	4	3	4	4	23.7435	23.3522	23.1837	23.7329	23.0991	23.1515	22.7173	23.2802			1.26285	0.441028	2.38233	Q91YE7-2;Q91YE7;S4R273;S4R1V5;S4R184;Q3UZ84;A0A0A6YX44;S4R1U7;Q05CY7	Q91YE7-2;Q91YE7;S4R273	RNA-binding protein 5	Rbm5	5975
4	5	6	6	0	3	4	5	23.2202	22.6022	23.0294	22.8214	21.4545	23.0469	22.7818	22.6273			0.543835	0.440693	1.17134	Q3UPH7-3;Q3UPH7-6;Q3UPH7-2;Q3UPH7;S4R189;S4R2U9;S4R1Y4;S4R1S6	Q3UPH7-3;Q3UPH7-6;Q3UPH7-2;Q3UPH7;S4R189;S4R2U9	Rho guanine nucleotide exchange factor 40	Arhgef40	4439
4	4	4	4	4	4	4	3	23.703	24.6126	23.8314	24.8533	23.8026	24.5047	23.1081	23.8223			0.500671	0.440653	1.09444	Q3U935;Q3U5V2;Q3ULK8;Q5QJQ9;P53996-2;P53996-3;P53996;A0A0N4SVS6	Q3U935;Q3U5V2;Q3ULK8;Q5QJQ9;P53996-2;P53996-3;P53996;A0A0N4SVS6	Cellular nucleic acid-binding protein	Cnbp	3353
6	6	6	6	6	6	5	7	25.1374	26.315	26.3466	24.5023	24.9079	25.1662	25.4046	25.064			0.417171	0.439663	0.941752	Q9CR61	Q9CR61	NADH dehydrogenase [ubiquinone] 1 beta subcomplex subunit 7	Ndufb7	6254
2	2	2	2	2	3	2	2	23.8616	24.9776	23.7765	24.0462	23.2158	24.0062	22.998	24.6907			0.405598	0.437809	0.920102	Q9CQB5;D3Z3X4	Q9CQB5;D3Z3X4	CDGSH iron-sulfur domain-containing protein 2	Cisd2	6204
4	4	5	3	5	4	4	4	25.0957	25.1078	24.7598	25.1685	25.1648	25.1639	23.2743	24.7817			0.422252	0.436774	0.951214	Q9CRS5;Q5SUT0;Q3UI30;Q6NVA3;Q5SUS9;Q61545	Q9CRS5;Q5SUT0;Q3UI30;Q6NVA3;Q5SUS9;Q61545	RNA-binding protein EWS	Ewsr1	4370
5	8	7	4	3	5	5	5	23.4046	24.4498	23.5894	23.9618	23.8255	23.8521	22.4804	23.5048			0.504273	0.435701	1.10091	Q6ZQI3	Q6ZQI3	Malectin	Mlec	5086
1	2	2	3	2	3	3	2	20.744	22.0179	22.5653	22.9278	22.0308	22.0781	20.9956	21.4104			0.342409	0.435031	0.79935	P28574-2;P28574;A0A1W2P7P4	P28574-2;P28574;A0A1W2P7P4	Protein max	Max	3139
3	2	2	2	2	2	2	2	25.0873	24.431	25.1895	24.3827	23.5124	24.5542	25.463	23.8235			0.394445	0.43434	0.899112	A2AA85;Q6NXN1-2;Q6NXN1	A2AA85;Q6NXN1-2;Q6NXN1	SUZ domain-containing protein 1	Szrd1	1052
4	2	4	4	4	3	6	3	22.109	22.1784	22.7303	24.2925	22.7647	23.0242	21.4695	22.3152			0.297194	0.434152	0.709851	Q03963;Q91YN2;Q78E06	Q03963;Q91YN2;Q78E06	Interferon-induced, double-stranded RNA-activated protein kinase	Eif2ak2	3735
6	5	5	6	5	6	5	5	27.2454	26.7774	27.1734	27.0186	26.7941	26.353	26.9579	26.3752			1.25099	0.433657	2.36232	Q3TFP0;Q3UDH7;Q3UA07;Q3UYX6;Q9R0U0-3;Q9R0U0-2;Q9R0U0;Q3UXS8;Q8CF51;A3KG57	Q3TFP0;Q3UDH7;Q3UA07;Q3UYX6;Q9R0U0-3;Q9R0U0-2;Q9R0U0;Q3UXS8	Serine/arginine-rich splicing factor 10	Srsf10	3953
10	11	12	15	11	10	10	13	25.3479	26.2282	25.2548	25.2043	25.6425	25.2445	24.7386	24.6751			0.620429	0.433619	1.30518	Q80WJ7;F6QHD1;F6ZSG0;F6QFT1;E9PUX0;Q3TAB3;F6ZQL0	Q80WJ7;F6QHD1	Protein LYRIC	Mtdh	5215
2	3	2	2	2	2	2	2	21.7803	22.8248	21.8415	21.4144	22.3147	20.5429	21.8378	21.4345			0.393952	0.432756	0.89818	Q9CTE8;Q9DB25;Q9D0Q9	Q9CTE8;Q9DB25	Dolichyl-phosphate beta-glucosyltransferase	Alg5	6275
5	3	6	6	6	5	6	5	23.8894	24.9989	24.9026	24.6731	23.4584	24.4887	24.3169	24.4718			0.577313	0.432014	1.23021	Q4QQP1;Q9CZG3;A0A0G2JH18;A0A0G2JEX2;Q80UT2	Q4QQP1;Q9CZG3;A0A0G2JH18	COMM domain-containing protein 8	Commd8	4592
4	5	2	2	4	3	2	3	22.2394	23.6208	22.5272	22.0483	22.4282	22.4715	21.1673	22.6416			0.386172	0.431786	0.883456	S4R2E1;W8DLN2;A0A0R4J0B6;Q7TMS5;A0A0N4SWA2;Q3UQE4;D3Z150;D3YZX5	S4R2E1;W8DLN2;A0A0R4J0B6;Q7TMS5;A0A0N4SWA2;Q3UQE4;D3Z150;D3YZX5	ATP-binding cassette sub-family G member 2	Abcg2	318
3	5	3	3	2	5	5	3	21.5539	21.5566	21.4006	21.3642	20.473	21.0234	21.2818	21.3717			1.07656	0.431338	2.07042	Q6NZQ2	Q6NZQ2		Ddx31	4983
10	7	11	6	8	10	9	6	24.2458	25.2173	24.9235	24.8924	24.3191	24.7814	24.1423	24.3117			0.883177	0.431123	1.74904	E9QMX7;A0A2X0U2D8;Q640N3-2;Q640N3	E9QMX7;A0A2X0U2D8;Q640N3-2;Q640N3	Rho GTPase-activating protein 30	Arhgap30	781
5	6	6	4	6	6	5	3	24.1588	24.1843	23.9458	22.7325	23.8846	23.4021	23.1261	22.8868			0.481411	0.430467	1.05972	Q9R0E1;F6W3Q8	Q9R0E1	Procollagen-lysine,2-oxoglutarate 5-dioxygenase 3	Plod3	6751
5	4	5	5	4	4	4	5	25.2875	24.3435	24.4743	25.29	24.2676	24.5828	24.0569	24.7671			0.693805	0.43023	1.43097	Q3TXN6;Q99LI7;Q3TV86;Q8CE71	Q3TXN6;Q99LI7;Q3TV86	Cleavage stimulation factor subunit 3	Cstf3	4142
3	3	2	2	2	2	2	2	21.7609	21.5179	20.6973	21.9491	21.8397	20.1024	20.8723	21.3902			0.409456	0.430147	0.927335	Q6PB51	Q6PB51	Coiled-coil domain-containing protein 117	Ccdc117	5024
3	2	0	3	3	3	0	3	22.052	21.3211	20.7666	22.5547	21.8565	20.8002	20.9834	21.3381			0.414757	0.429103	0.937246	Q3UYV4;Q9JL60	Q3UYV4;Q9JL60	Glucocorticoid modulatory element-binding protein 1	Gmeb1	4518
4	3	3	3	5	2	4	3	26.2449	26.0224	25.2046	25.6617	24.9607	25.0364	26.0953	25.3338			0.582068	0.426844	1.23852	P11031	P11031	Activated RNA polymerase II transcriptional coactivator p15	Sub1	2970
5	3	5	5	4	4	2	4	22.2835	21.6133	22.2183	21.3908	21.6791	21.5762	20.1285	22.423			0.344824	0.424774	0.804052	P62071;A0A1B0GRT5;Q9CTF6	P62071;A0A1B0GRT5	Ras-related protein R-Ras2	Rras2	3476
3	1	2	4	3	2	3	2	21.499	21.4498	21.0399	22.534	21.6259	21.0207	21.0514	21.1258			0.571111	0.424734	1.21935	Q91WM3	Q91WM3	U3 small nucleolar RNA-interacting protein 2	Rrp9	5951
4	3	3	4	3	4	4	4	27.2566	26.9837	27.3603	26.6751	26.6555	26.918	26.9976	26.0081			0.770081	0.424114	1.55994	Q99KV1	Q99KV1	DnaJ homolog subfamily B member 11	Dnajb11	6109
4	4	4	3	4	4	4	4	23.9155	25.5552	25.6525	23.391	24.4054	24.15	24.2165	24.0538			0.307205	0.422114	0.729918	Q9CQ69	Q9CQ69	Cytochrome b-c1 complex subunit 8	Uqcrq	6194
4	2	4	2	3	2	4	2	25.1034	23.8746	24.8339	23.8998	23.6319	25.2763	23.6768	23.4383			0.339709	0.422092	0.794084	Q6ZWV7	Q6ZWV7	60S ribosomal protein L35	Rpl35	5092
5	6	6	4	5	4	4	5	25.6693	28.2263	27.8278	26.7841	26.4941	26.8042	26.4742	27.0474			0.300239	0.421899	0.715971	A2RSV8;P19783;M0QWX7;D6RG40	A2RSV8;P19783;M0QWX7	Cytochrome c oxidase subunit 4 isoform 1, mitochondrial	Cox4i1	1246
5	5	5	6	4	5	5	5	26.3027	26.629	26.4751	27.0527	25.9266	26.4217	25.8535	26.5712			0.888327	0.421599	1.75761	Q9CQM8;O09167;Q4VA28	Q9CQM8;O09167;Q4VA28	60S ribosomal protein L21	Rpl21	2675
3	3	1	3	2	3	1	3	23.3859	23.5048	21.6574	22.4917	22.5557	22.0917	21.8552	22.8568			0.375414	0.420151	0.862988	Q80UP8;P70456	Q80UP8	Sodium-dependent phosphate transporter 2	Slc20a2	5196
3	4	3	3	3	2	2	3	26.0578	26.2351	26.2862	25.5906	25.3735	25.388	26.0123	25.7164			0.981224	0.419883	1.912	Q9CPQ3;Q3UBW3;A0A2R8VHM4;A0A2R8VHJ4	Q9CPQ3;Q3UBW3;A0A2R8VHM4	Mitochondrial import receptor subunit TOM22 homolog	Tomm22	6168
3	2	5	2	3	2	4	3	21.6348	23.0013	22.4818	21.8246	22.1124	21.573	21.7917	21.794			0.593094	0.41789	1.25776	Q0PD48;Q9R0M6;A2AFP5;A2AFP4	Q0PD48;Q9R0M6;A2AFP5	Ras-related protein Rab-9A	Rab9;Rab9a	3792
3	2	2	3	3	2	2	3	23.8197	23.4192	23.7963	23.7112	22.4601	23.9243	23.0751	23.6202			0.58511	0.416676	1.24384	Q05DI2;Q5ND43;Q8C5L6;Q5ND44	Q05DI2;Q5ND43;Q8C5L6	Inositol polyphosphate 5-phosphatase K	Inpp5k	3764
5	4	4	4	5	4	5	3	27.5235	26.4437	26.3082	27.3253	25.9432	25.8676	26.8099	27.314			0.392546	0.416491	0.895525	E9QKA4;A2A8V8;A2A8V9;E9PUK6;Q52KI8-2;Q52KI8;A2A983;F6T4M4;F7BWM1;F6UK16	E9QKA4;A2A8V8;A2A8V9;E9PUK6;Q52KI8-2;Q52KI8;A2A983	Serine/arginine repetitive matrix protein 1	Srrm1	1043
2	4	4	4	3	3	2	4	22.0478	21.6304	21.8444	22.1102	21.052	21.373	22.0265	21.5356			0.905351	0.411408	1.78593	Q3TLI0;A0A1W2P717;A0A1W2P8E9	Q3TLI0	Trafficking protein particle complex subunit 10	Trappc10	4034
2	3	2	2	2	2	1	1	21.8011	22.11	22.0559	22.5695	22.7557	22.5018	20.8893	20.7455			0.315949	0.411072	0.747326	Q3TAR6;Q8K3G5;D3Z2U5;E9PW85	Q3TAR6;Q8K3G5	Inactive serine/threonine-protein kinase VRK3	Vrk3	3893
4	4	2	3	4	3	1	2	23.7849	24.2416	20.4953	25.1086	23.5608	23.8828	20.772	23.7712			0.122478	0.410902	0.327712	D3YU80;K4DI65;P60824	D3YU80;K4DI65;P60824	Cold-inducible RNA-binding protein	Cirbp	1756
5	9	4	8	3	9	6	6	23.7146	24.3352	23.8649	25.4633	23.8783	24.3148	23.1379	24.4038			0.362563	0.410793	0.838364	Q9QYI3;A0A6I8MWZ1;A2A5E1;A0A6I8MX00;Q3UL32;A0A6I8MWX8;A0A6I8MWY7;F7BTP8;A0A6I8MWZ9;A0A6I8MWW2;A0A6I8MX31;A0A6I8MWW0;A0A6I8MWZ5	Q9QYI3;A0A6I8MWZ1;A2A5E1;A0A6I8MX00;Q3UL32;A0A6I8MWX8;A0A6I8MWY7;F7BTP8;A0A6I8MWZ9	DnaJ homolog subfamily C member 7	Dnajc7	6722
5	4	4	5	5	5	4	2	23.1598	23.3801	22.7823	23.0525	23.0989	23.0894	21.9382	22.6141			0.652332	0.408525	1.36012	Q5NCR9;Q8BQY7;A0PJ67	Q5NCR9;Q8BQY7;A0PJ67	Nuclear speckle splicing regulatory protein 1	Nsrp1;Ccdc55	4735
5	3	3	5	3	3	4	6	24.0646	22.2987	22.8202	23.7852	23.4376	22.4059	22.7537	22.739			0.382463	0.408145	0.876415	Q8R2M2	Q8R2M2	Deoxynucleotidyltransferase terminal-interacting protein 2	Dnttip2	5778
3	4	3	5	5	5	2	5	22.7748	24.2874	23.9716	24.2596	23.8625	23.4784	22.2742	24.0485			0.323192	0.407456	0.761661	Q8BMS9;A2APB1;A2AVI0	Q8BMS9	Ras association domain-containing protein 2	Rassf2	5394
5	3	4	2	2	5	3	5	21.3711	22.2084	22.8469	22.7823	20.4255	22.0618	22.3616	22.7347			0.273872	0.406281	0.66249	Q3TGB1;Q9CQ26;Q5DTH9	Q3TGB1;Q9CQ26;Q5DTH9	STAM-binding protein	Stambp	3961
3	3	3	4	3	3	3	2	22.6272	21.7527	21.8988	22.8224	21.666	21.8884	21.5894	22.3331			0.616557	0.406011	1.29848	Q5F2E7;Q5F2E7-2	Q5F2E7;Q5F2E7-2	Nuclear fragile X mental retardation-interacting protein 2	Nufip2	4714
8	8	7	12	7	9	9	9	25.2305	25.2571	25.2763	24.581	24.6691	25.0818	24.6947	24.2759			0.866923	0.405811	1.72196	B2RXR1;Q4QRL3-2;Q4QRL3;A0A494BB08;A0A494B939	B2RXR1;Q4QRL3-2;Q4QRL3;A0A494BB08	Coiled-coil domain-containing protein 88B	Ccdc88b	1530
30	32	30	31	26	30	26	26	28.1064	28.0453	27.9267	27.7933	27.4688	27.7596	27.8883	27.1322			1.1736	0.405669	2.23233	Q9ES52-2;Q9ES52;Q9ES52-3;Q9ES52-4;Q9ES52-5;Q9ES52-6;Q3UEU0;F7BZA7;Q9ESD5;Q9QZD0	Q9ES52-2;Q9ES52;Q9ES52-3;Q9ES52-4;Q9ES52-5;Q9ES52-6	Phosphatidylinositol 3,4,5-trisphosphate 5-phosphatase 1	Inpp5d	6616
5	5	5	3	2	2	2	3	26.4444	24.6821	24.776	24.2041	25.5457	25.0479	23.562	24.3294			0.253835	0.405362	0.621067	Q52L64;A0A0M3KL49;Q65ZC0;A2P1G9;A2NHM3;I6L991;I6L978;I6L958;A0A125T904;A0A0U5BC76;A0A0M4KEQ7;A0A0C6EL31;A0A0B6VQ20;Q5XFY8;I6L9E2;Q7TS98;Q52L95;I6L9E1;A0A5E3;A0A125T908;A0A0F7R1B7;A0A0E4B213;A0A0D5ZY64;Q58EU8;A0A0F7R5U8;P01837;A0A4U9FD83;A0A5H1ZRK8;A0A125T906;A0A075B5N4;A0A1X9HIM5;A0A1X9HIL1;A0A0F7W6M8;A2N494;B5UB65;B5UB63;B5UB61;A0N262;A0A140T8N7;A0A140T8N5;A0A140T8P7;A0A0G2JF28;A0A140T8M3;A0A0G2…	Q52L64;A0A0M3KL49;Q65ZC0;A2P1G9;A2NHM3;I6L991;I6L978;I6L958;A0A125T904;A0A0U5BC76;A0A0M4KEQ7;A0A0C6EL31;A0A0B6VQ20;Q5XFY8;I6L9E2;Q7TS98;Q52L95;I6L9E1;A0A5E3;A0A125T908;A0A0F7R1B7;A0A0E4B213;A0A0D5ZY64;Q58EU8;A0A0F7R5U8;P01837;A0A4U9FD83;A0A5H1ZRK8;A0A125T906	Ig kappa chain C region	Igkv8-30;Igkc;Igk;LC;LOC100046793	4623
4	2	2	4	3	2	3	2	23.1396	22.6259	23.1683	23.1341	22.6975	22.3877	22.9527	22.4097			1.13457	0.40508	2.1671	Q9QZD4;F7A043;Q9CXC7;Q3UUC1;D6RHP2;Q3UEU6	Q9QZD4;F7A043	DNA repair endonuclease XPF	Ercc4	6734
8	9	9	6	5	7	9	6	24.6455	24.3202	24.4285	24.6239	23.5672	24.3264	24.1145	24.3924			1.02924	0.404408	1.99175	Q8VDP3-2;Q8VDP3-3;Q8VDP3;E9PUI4	Q8VDP3-2;Q8VDP3-3;Q8VDP3;E9PUI4	Protein-methionine sulfoxide oxidase MICAL1	Mical1	5854
3	2	2	2	3	3	3	2	22.4398	22.0924	22.3799	21.5043	22.0574	21.9775	22.3169	20.4477			0.369582	0.404235	0.851838	Q3TRG2;Q9ESL4-2;Q9ESL4-3;Q9ESL4;A2ASW6	Q3TRG2;Q9ESL4-2;Q9ESL4-3;Q9ESL4	Mitogen-activated protein kinase kinase kinase MLT	Zak	4086
4	3	3	3	5	3	4	3	23.4079	21.8725	23.0276	22.9936	22.6059	22.105	22.8348	22.1394			0.48898	0.404131	1.0734	Q9D824-4;D3Z3F1;Q9D824-3;Q9D824-2;Q9D824	Q9D824-4;D3Z3F1;Q9D824-3;Q9D824-2;Q9D824	Pre-mRNA 3-end-processing factor FIP1	Fip1l1	6467
4	5	4	3	5	4	5	4	25.9894	24.9927	25.9446	24.2055	25.2051	24.6445	25.0243	24.6425			0.394587	0.403924	0.89938	Q543K2;Q9WU84;A0A494BB58;A0A494BAJ5;A0A494BBF1	Q543K2;Q9WU84;A0A494BB58;A0A494BAJ5;A0A494BBF1	Copper chaperone for superoxide dismutase	Ccs	4640
11	6	11	7	10	13	11	5	24.0488	25.1628	24.8538	24.8645	24.568	24.5961	24.0298	24.1241			0.696959	0.403015	1.43634	A0A2X0U2I4;A2AF47;A2AF67;A2AF65;Q8CCF4	A0A2X0U2I4;A2AF47;A2AF67	Dedicator of cytokinesis protein 11	Dock11	782
9	12	11	11	9	11	9	9	26.0217	26.8098	26.7313	25.5648	25.7238	25.8985	26.2395	25.6549			0.582485	0.402714	1.23925	Q3UE40;P27601;Q9D034;Q8C5L2	Q3UE40;P27601	Guanine nucleotide-binding protein subunit alpha-13	Gna13	3127
7	7	7	6	9	9	6	6	28.9492	28.0049	28.6929	27.8313	27.8847	28.7225	27.644	27.6189			0.492003	0.402012	1.07885	Q3U292;Q149Z9;P43277	Q3U292;Q149Z9;P43277	Histone H1.3	Hist1h1d	4193
3	2	1	3	1	2	1	3	23.321	22.9768	23.2674	21.6822	21.3761	22.2914	23.6144	22.3587			0.277823	0.401708	0.670576	Q8K215	Q8K215	LYR motif-containing protein 4	Lyrm4	5686
13	11	9	12	11	10	8	10	24.4634	24.8637	25.1581	25.1615	24.1053	24.4944	24.5698	24.8753			0.884671	0.40049	1.75152	E9PY55;E9Q701;F8VQL9;Q9WU42;E9Q9V3;Q9WU42-2;F6Z4B2;D3Z2J5;Q80ZV7;A0A0G2JEQ5;F6SK53;Q3TZ10;F6YAU7	E9PY55;E9Q701;F8VQL9;Q9WU42;E9Q9V3;Q9WU42-2;F6Z4B2	Nuclear receptor corepressor 2	Ncor2	2047
3	4	4	4	3	4	4	3	22.268	22.4205	22.3855	21.5006	21.8142	21.9292	21.5865	21.6439			0.87505	0.400221	1.7355	Q8BHC4;B0QZX9;Q6PDP7	Q8BHC4;B0QZX9	Dephospho-CoA kinase domain-containing protein	Dcakd	5322
4	3	4	4	4	4	3	3	24.1396	23.9659	23.2511	23.9042	23.75	23.368	22.6466	23.8971			0.545338	0.399755	1.174	Q9CPT4	Q9CPT4	Myeloid-derived growth factor	Mydgf	6173
7	7	7	7	7	8	7	6	26.1489	25.9126	26.6019	26.7393	25.3908	25.8067	26.4826	26.1243			0.631063	0.399614	1.32354	E9QAS6;Q3V1A0;Q9JJV0;Q3TSJ3;Q3TT40	E9QAS6;Q3V1A0;Q9JJV0;Q3TSJ3;Q3TT40	Beta-crystallin A4	Cryba4	2218
10	8	7	9	7	9	7	7	27.8278	27.0264	27.9891	27.0938	27.2325	27.6531	27.2329	26.2281			0.457708	0.39761	1.0166	Q3UJS0;P62918;Q3THC7;Q9Z237	Q3UJS0;P62918;Q3THC7;Q9Z237	60S ribosomal protein L8	Rpl8	3534
8	8	7	7	9	11	9	8	25.6693	24.8317	25.1406	25.0325	24.8731	24.6937	24.9912	24.5266			0.992599	0.397336	1.93089	A3KG93;Q6ZQ88;G8JL40;F6Z4I3;F6ZC60	A3KG93;Q6ZQ88;G8JL40	Lysine-specific histone demethylase 1A	Kdm1a	1259
8	8	8	8	8	9	10	8	27.2982	27.5566	27.1642	27.4934	27.3652	27.2107	26.6922	26.6561			1.01718	0.397055	1.97172	Q545I6;Q9WUU7;Q9ES94	Q545I6;Q9WUU7;Q9ES94	Cathepsin Z	Ctsz	4661
3	3	1	2	3	3	0	4	20.9224	21.3414	20.4757	21.9467	20.6498	21.0192	20.0182	21.4111			0.406166	0.396985	0.921168	E9Q6J5-2;E9Q6J5;E9Q6J5-3;Q6P8H7	E9Q6J5-2;E9Q6J5;E9Q6J5-3;Q6P8H7		Bod1l	2164
3	2	3	3	3	3	3	4	24.8844	24.9623	24.1303	24.3473	23.4618	24.4741	24.677	24.1275			0.549787	0.395993	1.18185	Q3UCB5;Q3UC13;O55028;Q99KP1;A0A0U1RNL7;A0A0U1RPT4;Q8C6H9;D3Z7R0;A0A0U1RQ97;A0A0U1RQ50	Q3UCB5;Q3UC13;O55028;Q99KP1;A0A0U1RNL7;A0A0U1RPT4;Q8C6H9;D3Z7R0;A0A0U1RQ97	[3-methyl-2-oxobutanoate dehydrogenase [lipoamide]] kinase, mitochondrial	Bckdk	2769
23	21	20	21	19	21	22	22	30.7985	30.2762	29.8389	30.3122	29.9979	30.0719	29.9768	29.5973			0.896898	0.3955	1.77187	P48036	P48036	Annexin A5	Anxa5	3275
3	3	2	3	3	2	1	3	22.7224	22.6082	22.4611	23.3805	22.2725	21.8448	22.3507	23.1232			0.549161	0.395209	1.18075	Q80WW9;F7AIJ1	Q80WW9	DDRGK domain-containing protein 1	Ddrgk1	5220
2	1	0	2	2	1	2	2	20.1513	20.6693	20.6496	22.1523	21.1284	20.7736	19.7334	20.4119			0.31725	0.393805	0.749906	A0A0U1RP06;Q7TSZ1;P51612	A0A0U1RP06;Q7TSZ1;P51612	DNA repair protein complementing XP-C cells homolog	Xpc	451
2	3	2	4	3	4	2	3	22.4583	22.7826	23.6086	22.636	22.1633	22.6691	22.7524	22.3264			0.649724	0.393554	1.35565	Q5FWA0;C0HKG6;C0HKG5;A0A338P711;A0A338P7E3;Q9D505	Q5FWA0;C0HKG6;C0HKG5;A0A338P711;A0A338P7E3		Rnaset2b	1644
2	3	3	3	3	3	3	3	25.6107	21.083	24.1227	21.7088	21.9299	21.4059	24.5949	23.0207			0.115252	0.39342	0.31018	A0A0R4J0T8;Q9D8S3	A0A0R4J0T8;Q9D8S3	ADP-ribosylation factor GTPase-activating protein 3	Arfgap3	359
5	6	5	6	5	4	5	5	26.013	25.3561	26.6029	24.8779	25.3102	25.1464	26.1208	24.7018			0.352395	0.392676	0.818744	F8WJ41;Q5M9M4;P62245;D3Z712;D3YVB4	F8WJ41;Q5M9M4;P62245;D3Z712;D3YVB4	40S ribosomal protein S15a	Rps15a	2417
13	13	13	12	12	15	13	12	26.6887	27.1235	26.3401	26.9315	26.0817	26.4675	26.3813	26.5838			1.0106	0.39238	1.96079	Q6PEM5;Q5D0B0;Q6ZY49;Q52KI7;Q3TL96;Q8K295;A0A1S6GWI9;P55302;Q6PB52;Q8C252;F6WMD1;Q3U8U9	Q6PEM5;Q5D0B0;Q6ZY49;Q52KI7;Q3TL96;Q8K295;A0A1S6GWI9;P55302;Q6PB52;Q8C252	Alpha-2-macroglobulin receptor-associated protein	Lrpap1	616
3	3	3	3	3	3	3	3	23.7154	23.8975	23.0808	24.6612	23.5705	23.6811	22.4882	24.0475			0.362835	0.391941	0.838887	Q99JP4	Q99JP4	Anaphase-promoting complex subunit CDC26	Cdc26	6078
8	8	6	8	8	8	10	8	25.0583	24.7026	24.3422	25.0082	24.2531	24.1733	24.7534	24.364			0.957614	0.391909	1.87279	Q8VE88-2;Q8VE88	Q8VE88-2;Q8VE88	Protein FAM114A2	Fam114a2	5871
7	5	5	5	6	5	5	4	28.7078	28.6981	28.4856	29.4075	28.4773	28.7347	27.644	28.8837			0.526247	0.389862	1.14015	O70569;P62264;Q3UJS5;D3YVF4;D3Z7I1	O70569;P62264;Q3UJS5;D3YVF4;D3Z7I1	40S ribosomal protein S14	rps14;Rps14	2821
2	2	2	1	2	2	0	0	21.7339	22.3289	20.7393	20.6937	20.7226	21.1901	20.6427	21.3819			0.390401	0.389652	0.891469	Q3UQM7;Q9Z127	Q3UQM7;Q9Z127	Large neutral amino acids transporter small subunit 1	Slc7a5	4446
11	12	10	13	13	10	8	14	26.5088	26.1836	25.9742	25.3872	25.8269	25.6363	25.8173	25.2152			0.682457	0.38956	1.41164	Q3UKA1;Q3UFV9;Q91YW3	Q3UKA1;Q3UFV9;Q91YW3	DnaJ homolog subfamily C member 3	Dnajc3	4334
3	3	4	4	3	4	4	4	25.5912	26.4809	26.4788	25.8606	25.6862	25.9552	26.0305	25.1845			0.6278	0.388784	1.31791	P63213	P63213	Guanine nucleotide-binding protein G(I)/G(S)/G(O) subunit gamma-2	Gng2	3557
4	3	2	2	5	3	3	1	23.1079	23.5087	22.9124	25.0906	23.8593	23.5224	22.0615	23.624			0.246397	0.388098	0.605506	Q3UPR9	Q3UPR9	Somatomedin-B and thrombospondin type-1 domain-containing protein	Sbspon	4441
2	2	2	1	2	2	2	2	22.331	21.9145	21.3755	21.9091	22.0574	22.0971	21.0323	20.7918			0.442416	0.387865	0.988534	Q9DC04-4;Q9DC04;I7HFV2;I7HPB2;Z4YJQ4;Q9DC04-6;Q9DC04-1;Q9DC04-2;Q9DC04-5	Q9DC04-4;Q9DC04;I7HFV2;I7HPB2;Z4YJQ4;Q9DC04-6;Q9DC04-1;Q9DC04-2;Q9DC04-5	Regulator of G-protein signaling 3	Rgs3	6545
6	4	1	2	5	8	4	2	22.0291	21.5104	20.9003	22.1368	21.6258	21.3184	21.6951	20.3872			0.414898	0.387514	0.937509	Q5DU37;Q5DU37-2;A0A1W2P6J0;Q811D4;A0A1W2P6K6	Q5DU37;Q5DU37-2;A0A1W2P6J0	Zinc finger FYVE domain-containing protein 26	Zfyve26	4705
3	3	4	6	3	3	2	3	23.433	22.6072	23.1019	23.4948	23.0751	23.0705	22.2958	22.6458			0.675518	0.387434	1.3998	B2RTE3;Q4FK66;Q4FK66-2	B2RTE3;Q4FK66	Pre-mRNA-splicing factor 38A	Prpf38a	1479
2	2	3	2	3	3	3	2	22.7904	22.6434	23.4648	22.2807	21.8128	22.6515	22.5409	22.6276			0.568469	0.386611	1.21472	Q3UN47;O08600	Q3UN47;O08600	Endonuclease G, mitochondrial	Endog	2635
4	2	2	5	4	3	3	2	24.4505	23.7075	23.8335	24.5239	23.7531	23.6315	23.7933	23.7934			0.923772	0.386045	1.81656	Q3UXD9;Q99MZ7;D6RHN4;D6RIP0	Q3UXD9;Q99MZ7;D6RHN4	Peroxisomal trans-2-enoyl-CoA reductase	Pecr	4503
3	4	4	4	3	4	4	4	23.3033	22.5014	23.655	23.7466	23.8952	22.1798	22.4165	23.174			0.342868	0.385193	0.800243	D3Z0K6;A0A0G2JEI9	D3Z0K6;A0A0G2JEI9		Rsbn1l	1856
3	4	2	3	2	3	4	3	22.2875	23.0654	22.6651	22.3857	22.0808	22.1555	22.0395	22.589			0.905633	0.384736	1.7864	Q9CXW2	Q9CXW2	28S ribosomal protein S22, mitochondrial	Mrps22	6312
2	2	3	2	2	2	2	1	23.973	24.6499	24.368	23.1117	23.7355	23.8227	23.4047	23.6013			0.508508	0.384578	1.10849	E9PYF2;O35598;Q6NZC0;B3SRB2	E9PYF2;O35598;Q6NZC0	Disintegrin and metalloproteinase domain-containing protein 10	Adam10	2053
10	9	9	8	9	9	9	8	24.4217	24.6736	25.1325	24.6264	24.3687	24.4817	24.3779	24.0876			1.17491	0.384567	2.23453	Q8BS26;P31750;D3Z783;D3YXX3;D3YYP9;A4FUQ9;Q8C6X4;Q8CE74	Q8BS26;P31750;D3Z783	RAC-alpha serine/threonine-protein kinase	Akt1	3171
10	8	9	10	10	10	11	7	26.2295	25.9396	25.417	26.0554	25.7063	25.576	25.195	25.6303			0.936497	0.383497	1.83771	Q9ERG0;Q8C7S2;Q8CD09;Q8BT15;Q9ERG0-2;Q8C3R7;A0A2R8VI67;B2BBR6;B2BBR7;B2BBR8;B2BBR9;A0A5F8MPJ5;A0A089VPF9;Q4U4S6	Q9ERG0;Q8C7S2;Q8CD09;Q8BT15;Q9ERG0-2;Q8C3R7	LIM domain and actin-binding protein 1	Lima1	6606
3	3	3	3	3	3	3	3	26.7747	26.5336	26.3611	27.7068	26.5454	26.3373	25.6667	27.2956			0.369117	0.38283	0.850946	Q569X3;Q62241;A0A3B2W450;A0A3B2WCR6	Q569X3;Q62241	U1 small nuclear ribonucleoprotein C	Snrpc	4678
10	9	10	9	7	10	9	8	27.1418	27.6298	27.4845	26.7867	26.6327	27.1658	26.8153	26.9002			0.883576	0.382183	1.7497	Q3UDZ1;P84096;A0A1B0GSL4;B2KKU6	Q3UDZ1;P84096	Rho-related GTP-binding protein RhoG	Rhog	3645
14	14	14	14	15	15	15	12	32.4872	32.0619	32.1248	32.0548	31.7773	31.5729	32.3253	31.5258			0.923825	0.381832	1.81665	Q3UCD9;Q3U7P0;Q3TWR6;Q3TWD0;Q8C243;P18242;Q3U7I9;F8WIR1;Q3UCW4;Q3UAQ1;Q3U8W5;Q3TJN3;Q3TXL5;Q3UC89;Q3U651;Q3TIR0;F6Y6L6;Q3TWL1;Q8VCK2;A0A1B0GT66;Q05BF3	Q3UCD9;Q3U7P0;Q3TWR6;Q3TWD0;Q8C243;P18242;Q3U7I9;F8WIR1;Q3UCW4;Q3UAQ1;Q3U8W5;Q3TJN3;Q3TXL5;Q3UC89;Q3U651;Q3TIR0;F6Y6L6;Q3TWL1	Cathepsin D	Ctsd	3052
12	12	10	12	12	11	12	11	27.0038	26.3144	26.9217	26.5891	26.0231	26.6225	26.3742	26.2817			0.972146	0.38183	1.89692	Q3TYK4;Q9DBC7;Q8C3Z4;A2AI69;F8S0Y0;Q3UBA7;Q9CS50;D3Z0V6;Q921L9;P12849;D3Z068;Q3TY04;D3Z4L4;I2E5V9;I2E5V8;G1C1P2;D3YTM5	Q3TYK4;Q9DBC7;Q8C3Z4;A2AI69;F8S0Y0;Q3UBA7	cAMP-dependent protein kinase type I-alpha regulatory subunit;cAMP-dependent protein kinase type I-alpha regulatory subunit, N-terminally processed	Prkar1a	4155
4	5	4	3	3	4	4	4	23.7363	23.8128	23.4453	23.0099	23.4219	23.2129	22.8657	22.9812			0.872228	0.380695	1.7308	Q8BLG5;Q8BYB9;Q8BV60	Q8BLG5;Q8BYB9;Q8BV60	Protein O-glucosyltransferase 1	Poglut1	5374
18	18	19	16	19	17	18	16	28.889	29.8054	30.0214	29.2634	29.2226	29.3365	29.1019	28.7958			0.645124	0.380618	1.34774	P08752;A0A0A6YWA9;Q8JZT4	P08752;A0A0A6YWA9	Guanine nucleotide-binding protein G(i) subunit alpha-2	Gnai2	2938
20	16	15	12	18	18	13	13	26.0112	26.059	25.7692	25.0978	25.6363	25.7041	25.5916	24.4853			0.470604	0.380001	1.04011	Q2I0J8;E9QPU1;Q8CIZ8;Q2I0J7;Q3U017;S4R195;A2VCN5;Q3TPE1;Q3TD35;Q8CIZ8-2	Q2I0J8;E9QPU1;Q8CIZ8;Q2I0J7	von Willebrand factor;von Willebrand antigen 2	Vwf	2278
10	11	6	5	10	11	6	7	25.9983	26.3092	24.3878	23.3324	24.5067	24.8087	24.1859	25.0067			0.209334	0.379911	0.526326	Q9R1E6;Q9R1E6-3;G3UXY9;Q9R1E6-2;A0A2I3BR60	Q9R1E6;Q9R1E6-3;G3UXY9;Q9R1E6-2	Ectonucleotide pyrophosphatase/phosphodiesterase family member 2	Enpp2	6763
9	10	11	13	10	14	11	10	25.0934	24.4787	24.4035	24.8544	24.4307	24.5305	24.0465	24.303			1.01534	0.379823	1.96866	E9Q512;B2RY51;H3BJG4;Q8BVJ9;Q3UFU7;Q9CRV3;H3BJH8;Q3UTR9;Q811I5;H3BJU5	E9Q512;B2RY51;H3BJG4		Trip11	2145
2	2	1	3	2	2	2	1	20.8892	20.7091	21.3405	20.7397	20.8559	20.2564	20.3761	20.6779			0.967031	0.378031	1.88843	Q8K2V6;Q8K2V6-2;Q8BXQ4	Q8K2V6;Q8K2V6-2	Importin-11	Ipo11	5708
1	3	3	3	2	1	0	3	20.1226	22.5216	22.0125	22.1793	20.7096	20.8439	21.6749	22.0956			0.242153	0.377968	0.596579	Q8R1K4;Q8R1K4-2;F8WHK6;Q8R1K4-3	Q8R1K4;Q8R1K4-2	5-phosphohydroxy-L-lysine phospho-lyase	Phykpl	5773
10	8	11	8	10	11	10	10	24.626	23.7676	23.1115	23.9658	23.2765	24.0432	23.2139	23.4297			0.466599	0.376889	1.03282	Q91WP9;Q3TJQ7;Q9ET01;Q3UEJ6	Q91WP9;Q3TJQ7;Q9ET01;Q3UEJ6	Alpha-1,4 glucan phosphorylase;Glycogen phosphorylase, liver form	Pygl	4013
21	21	21	20	21	22	22	20	31.4347	31.3728	31.4587	30.8943	31.1036	31.0641	31.288	30.1995			0.650991	0.376306	1.35782	Q8C1X9;Q3U737;O35639;Q3TLP4;Q3TFK4;Q3TET3	Q8C1X9;Q3U737;O35639;Q3TLP4;Q3TFK4	Annexin;Annexin A3	Anxa3	2718
7	7	10	8	5	6	6	5	23.9987	23.5879	23.2302	23.9327	22.9505	23.4539	22.919	23.9213			0.600393	0.376245	1.27045	Q8CJF7;F6S6E4;F6SJR1;Q8R1T9	Q8CJF7	Protein ELYS	Ahctf1	5647
2	2	2	2	2	2	1	2	24.0548	24.1732	23.1236	25.1116	23.8755	23.5744	23.4418	24.0669			0.381032	0.376179	0.873693	Q8R1F0	Q8R1F0	Leydig cell tumor 10 kDa protein homolog	D8Ertd738e	5769
3	2	3	2	3	3	3	2	24.1595	23.957	24.3052	23.8188	23.3882	24.4928	23.4473	23.4092			0.613912	0.375732	1.29391	Q8BGB5	Q8BGB5	LIM domain-containing protein 2	Limd2	5282
5	3	4	5	3	2	5	1	22.4166	21.3136	21.4361	22.1135	21.8565	21.1218	21.3956	21.4037			0.575555	0.375546	1.22714	G3X9B1;Q3V1X6;A0A1Y7VNI1;Q8VCK1;Q8CCT5;Q3TMK0;Q3TNE1;Q3UNW7;Q8BLJ4;Q3T9I0	G3X9B1;Q3V1X6;A0A1Y7VNI1		Heatr1	2489
3	3	3	4	3	3	3	3	25.1538	20.5468	23.7228	21.1504	21.5803	22.7577	24.0601	20.6771			0.105535	0.374648	0.286311	P63168;Q9D6F6;Q80ZS7	P63168;Q9D6F6;Q80ZS7	Dynein light chain 1, cytoplasmic	Dynll1;BC048507	3556
15	16	17	14	14	17	17	14	27.5111	28.9239	28.8291	27.48	27.599	27.5725	27.793	28.2837			0.377015	0.37397	0.866042	Q60932-2;Q60932;Q3TIG8;Q3THL7;Q3U6K8;F2Z471	Q60932-2;Q60932;Q3TIG8;Q3THL7;Q3U6K8;F2Z471	Voltage-dependent anion-selective channel protein 1	Vdac1	4819
6	8	4	5	4	8	4	4	23.7887	23.0621	22.1349	22.6075	22.3898	22.7972	21.8787	23.0327			0.374911	0.373669	0.862028	D3Z1H6;D3Z1H7;E9Q7L7;Q9EPK8;Q3TYG5;V9SH16	D3Z1H6;D3Z1H7;E9Q7L7;Q9EPK8	Transient receptor potential cation channel subfamily V member 4	Trpv4	1868
3	5	3	4	5	5	5	4	24.9675	26.1383	25.8011	25.8159	25.6815	25.1858	25.13	25.2322			0.635924	0.373325	1.33192	Q9D881;P19536;F7C106;A0A0A6YVR0	Q9D881;P19536	Cytochrome c oxidase subunit 5B, mitochondrial	Cox5b	3064
3	2	3	5	3	2	2	3	23.3987	21.9055	21.7829	22.9086	22.8244	22.1395	22.0411	21.4979			0.333624	0.373208	0.782182	Q6ZQ91;A0A3B2W3F6;E9PY46;E9Q682;Q3TQ94;Q6RUU2;Q91VU5;Q3TA81	Q6ZQ91;A0A3B2W3F6;E9PY46;E9Q682;Q3TQ94;Q6RUU2;Q91VU5;Q3TA81		Ift140	809
9	10	10	9	10	9	9	9	26.9596	28.2453	27.3517	28.0838	26.9807	27.2696	27.2966	27.6015			0.522117	0.372979	1.1328	Q9WV55;A0A3B2W837	Q9WV55;A0A3B2W837	Vesicle-associated membrane protein-associated protein A	Vapa	6793
3	3	3	4	4	3	3	4	20.2621	22.4611	22.4075	23.6893	22.4263	22.4112	20.696	21.7952			0.177015	0.372848	0.454792	P0C605-2;Q8BND1;P0C605;A0A5F8MPU4	P0C605-2;Q8BND1;P0C605;A0A5F8MPU4	cGMP-dependent protein kinase 1;cGMP-dependent protein kinase	Prkg1	2948
3	2	3	3	2	2	2	3	23.2338	23.0424	23.0047	23.1677	23.1303	22.072	22.6489	23.1077			0.713401	0.372427	1.46425	Q8BN21-2;Q8BN21	Q8BN21-2;Q8BN21	Serine/threonine-protein kinase VRK2	Vrk2	5395
2	2	1	2	2	1	1	1	21.6171	21.2722	22.2294	21.5414	22.0552	21.8426	20.3254	20.9499			0.356484	0.371801	0.82665	Q505Q3;Q99KR8;D3YVV4	Q505Q3;Q99KR8;D3YVV4	Plasma alpha-L-fucosidase	Fuca2	4614
11	11	10	6	12	11	8	8	26.2845	27.0599	26.4376	25.7164	26.1306	26.398	26.0463	25.4386			0.494802	0.371241	1.08389	Q9EQ79;Q8JZS4;Q3TQ02;B7XGA6;P09242;Q3TJD3;E9Q7P8;B1AXF5;B1AXF6	Q9EQ79;Q8JZS4;Q3TQ02;B7XGA6;P09242;Q3TJD3;E9Q7P8	Alkaline phosphatase;Alkaline phosphatase, tissue-nonspecific isozyme	Alpl	1558
9	9	10	11	11	11	8	10	26.9631	27.7874	27.3772	27.3151	26.8837	27.3081	26.6019	27.1647			0.800994	0.37112	1.61182	Q8BJA6;Q3UY68;Q91YS8;D3Z368;Q3TDH8	Q8BJA6;Q3UY68;Q91YS8;D3Z368	Calcium/calmodulin-dependent protein kinase type 1	Camk1	4510
2	2	2	2	2	3	2	2	23.521	22.5724	22.7126	23.2113	23.0205	22.2973	23.0073	22.2087			0.554756	0.370864	1.19062	Q3THK3;Q8BVJ2;Q9CSF1	Q3THK3;Q8BVJ2;Q9CSF1	General transcription factor IIF subunit 1	Gtf2f1	3975
3	5	3	4	6	3	3	4	24.6482	23.7082	24.6378	24.7747	23.6215	24.3458	23.9535	24.367			0.570371	0.370286	1.21806	A2A9P6;P24788;Q8R190;P24788-2;Q3UXP3;Q9CVG6	A2A9P6;P24788;Q8R190;P24788-2	Cyclin-dependent kinase 11B	Cdk11b	1047
2	2	2	2	2	2	1	2	21.4853	22.2792	21.4901	21.642	20.9682	21.7834	21.2834	21.3808			0.714197	0.370206	1.4656	B1AV66;Q8BR70	B1AV66;Q8BR70	Protein YIPF;Protein YIPF6	Yipf6	1385
5	6	7	5	7	9	6	6	23.9489	24.5244	24.0212	24.3962	23.5607	24.3736	23.3329	24.1494			0.622454	0.36852	1.30868	Q3TA75;Q6P5B5;Q9WVR4	Q3TA75;Q6P5B5;Q9WVR4	Fragile X mental retardation syndrome-related protein 2	Fxr2	3886
6	6	5	6	6	6	6	7	27.6369	27.277	28.2824	27.8806	27.4988	27.4185	27.228	27.4583			0.840209	0.368325	1.67741	P49935;Q922Q7;A0A087WR20;D3Z437	P49935;Q922Q7;A0A087WR20	Pro-cathepsin H;Cathepsin H mini chain;Cathepsin H;Cathepsin H heavy chain;Cathepsin H light chain	Ctsh	3301
8	9	5	7	6	7	6	4	25.7313	25.595	25.1439	24.598	25.1764	25.1922	25.0671	24.1592			0.466893	0.368323	1.03336	Q9DBH5	Q9DBH5	Vesicular integral-membrane protein VIP36	Lman2	6526
21	23	22	17	22	24	20	19	27.5092	28.1235	27.1937	26.9619	27.1825	27.238	26.8876	27.0076			0.671202	0.368131	1.39243	Q3U7R1;Q3U7R1-2;A0A1W2P784	Q3U7R1;Q3U7R1-2	Extended synaptotagmin-1	Esyt1	4266
2	4	2	3	4	4	3	3	21.8022	21.5385	21.2629	20.7017	21.0485	21.5249	21.3492	19.911			0.369021	0.367935	0.850763	O89001	O89001	Carboxypeptidase D	Cpd	2876
6	7	7	7	4	7	7	7	25.7479	26.6137	25.8143	26.8657	25.6695	26.3054	25.4349	26.1614			0.479202	0.367598	1.05572	Q3UKQ5;Q3UF03;P24668	Q3UKQ5;Q3UF03;P24668	Cation-dependent mannose-6-phosphate receptor	M6pr	3102
5	4	4	5	5	4	5	5	23.7112	24.0858	23.925	24.4483	23.6626	23.7516	23.5484	23.7383			1.19191	0.367337	2.26301	A0A165ELP6;A0A1B0GT81;A0A1B0GTA4;Q8K3J2;Q544Z6;Q3TXJ7;Q07813;A0A1B0GS13;A0A1B0GT35	A0A165ELP6;A0A1B0GT81;A0A1B0GTA4;Q8K3J2;Q544Z6;Q3TXJ7;Q07813;A0A1B0GS13	Apoptosis regulator BAX	Bax	492
6	6	6	6	6	6	5	6	28.285	27.208	27.8109	27.5589	27.3638	26.7416	27.9104	27.3782			0.512307	0.367188	1.11529	G3UYV7;Q059I1;P62858	G3UYV7;Q059I1;P62858	40S ribosomal protein S28	Rps28	2456
14	14	13	12	15	15	12	12	27.0623	27.8454	27.3853	28.313	27.0026	27.4061	27.2855	27.4435			0.596448	0.367072	1.26359	Q8BH43;Q3T9Z7;Q80UQ8;Q3U3E7;Q8BZD7;B1AUN0	Q8BH43;Q3T9Z7;Q80UQ8	Wiskott-Aldrich syndrome protein family member 2	Wasf2	5305
35	31	33	30	29	33	33	30	30.7163	30.7189	30.1342	30.1499	30.195	30.1433	30.2511	29.6659			0.861007	0.365988	1.7121	Q3U9G2;P20029;Q3U7T8;Q9DC41;Q3TWF2;Q3TKF8;Q3TI47;Q3U6V3;Q3UEM8;Q3TUS2	Q3U9G2;P20029;Q3U7T8;Q9DC41;Q3TWF2;Q3TKF8;Q3TI47;Q3U6V3;Q3UEM8	78 kDa glucose-regulated protein	Hspa5	3066
2	3	3	2	1	3	2	2	22.4689	22.5779	22.8035	21.9451	20.9602	22.4223	22.8871	22.0622			0.35045	0.365938	0.814976	D6RGM1;Q3UI84;Q99J62	D6RGM1;Q3UI84;Q99J62	Replication factor C subunit 4	Rfc4	1954
4	4	4	3	3	4	3	3	23.813	23.2826	23.8207	24.8254	23.3924	23.5062	23.3956	23.9842			0.470696	0.365828	1.04028	Q8R562;Q80W12;Q3TJ75;O08848	Q8R562;Q80W12;Q3TJ75;O08848	60 kDa SS-A/Ro ribonucleoprotein	Trove2	2655
2	2	2	1	2	2	2	1	22.8707	22.1084	22.3638	22.0074	21.8994	22.0507	22.2873	21.6504			0.769105	0.365649	1.5583	F6U4U1;A0A494BBN2;Q9D1B9;A0A494BB47	F6U4U1;A0A494BBN2;Q9D1B9;A0A494BB47	39S ribosomal protein L28, mitochondrial	Mrpl28	873
4	2	3	2	3	2	2	1	22.8994	21.685	22.7214	22.3456	21.7441	22.1048	22.2696	22.0705			0.59397	0.365601	1.25928	Q3URN5;Q9JKX4;Q9JKX4-2	Q3URN5;Q9JKX4;Q9JKX4-2	Protein AATF	Aatf	4455
20	22	20	21	20	20	16	16	28.3073	29.0692	28.5402	28.5769	28.1999	28.0991	28.4168	28.3156			1.09212	0.365535	2.09633	Q543T1;Q3UZ23;P22437;Q3TJN9;Q3UMR6;Q05769	Q543T1;Q3UZ23;P22437;Q3TJN9	Prostaglandin G/H synthase 1	Ptgs1	3086
16	15	14	16	16	16	16	13	28.7889	28.4134	28.3408	28.3219	28.0321	28.4726	28.0163	27.8835			1.13423	0.365109	2.16653	Q545F8;Q545X8;Q3UXQ6;P62702;Q3V1Z5	Q545F8;Q545X8;Q3UXQ6;P62702;Q3V1Z5	40S ribosomal protein S4;40S ribosomal protein S4, X isoform	Rps4x;Rps4l	3507
7	8	7	8	6	8	8	6	28.3062	29.3036	29.0275	28.0017	28.5013	28.5311	28.534	27.6136			0.427721	0.364763	0.961373	Q9D859;Q8BPG5;K7Q7T7;Q3TLP8;P63001;Q8C4N8	Q9D859;Q8BPG5;K7Q7T7;Q3TLP8;P63001;Q8C4N8	Ras-related C3 botulinum toxin substrate 1	Rac1	2619
3	5	4	4	5	5	2	2	20.8293	21.853	21.7498	22.8272	21.3658	22.0531	20.6927	21.6908			0.306216	0.364231	0.727943	Q6ZQ04;Q920B0-2;Q920B0;Q8K0I1;Q8C0E8;Q6PE61	Q6ZQ04;Q920B0-2;Q920B0;Q8K0I1;Q8C0E8;Q6PE61	FERM domain-containing protein 4B	Frmd4b	5079
2	2	2	2	1	2	2	1	23.1541	20.7325	22.9966	21.6748	21.7211	22.3199	22.8725	20.1892			0.17321	0.363836	0.4462	Q9CYW4	Q9CYW4	Haloacid dehalogenase-like hydrolase domain-containing protein 3	Hdhd3	6327
15	15	15	15	15	15	13	15	29.8948	29.9427	29.8643	29.9773	29.805	29.9167	29.2196	29.2826			1.04881	0.363803	2.02427	G3UXZ5;Q5HZK3;P97371;G3UXY0;G3X9K9;G3UWN9;G3UXR1	G3UXZ5;Q5HZK3;P97371;G3UXY0;G3X9K9;G3UWN9	Proteasome activator complex subunit 1	Psme1	2447
10	10	11	9	11	12	10	10	23.7805	24.5736	24.2588	24.1888	23.2863	23.9206	23.5512	24.589			0.512066	0.363621	1.11486	Q8VEH3;F6QKK2	Q8VEH3;F6QKK2	ADP-ribosylation factor-like protein 8A	Arl8a	5879
3	4	4	5	4	4	3	4	23.1319	22.1925	19.1605	22.3067	22.9571	20.1069	22.6484	19.6293			0.109835	0.362473	0.296915	Q3UC82;Q3U1F0;Q80ZH7;K4DI59;P97386;B1AT03;P97386-2;Q3U0I5;G3UYI8	Q3UC82;Q3U1F0;Q80ZH7;K4DI59;P97386;B1AT03;P97386-2;Q3U0I5	DNA ligase;DNA ligase 3	Lig3	2617
4	3	4	4	5	5	5	5	26.7703	26.5949	26.142	26.0487	25.8055	26.2275	25.7752	26.3005			0.81124	0.361818	1.62898	Q9CRB9;Q91VG6;F6QFL0	Q9CRB9;Q91VG6	MICOS complex subunit Mic19	Chchd3	6265
9	9	8	7	9	8	9	8	25.9532	25.8766	26.267	25.7169	25.4142	26.1743	25.4807	25.2997			0.780866	0.361188	1.57806	F8VQ28;A0A1D5RMM8;Q8VI36-2;Q8VI36;Q99LE7;A0A0J9YV30;Q3UG90	F8VQ28;A0A1D5RMM8;Q8VI36-2;Q8VI36;Q99LE7;A0A0J9YV30;Q3UG90	Paxillin	Pxn	558
4	4	3	1	4	4	4	2	23.0941	22.5478	22.7901	22.9338	23.1399	22.8796	22.8345	21.0677			0.310933	0.361017	0.737353	D3Z0T0;Q62311;D3Z5H6;S4R1R2	D3Z0T0;Q62311	Transcription initiation factor TFIID subunit 6	Taf6	1861
4	4	3	1	3	2	3	1	24.9202	23.4822	24.4024	20.7007	23.9117	23.5981	23.6514	20.901			0.113769	0.360823	0.306557	Q8CBE6;Q8BPJ7;Q544G5;Q62165;D9IFT4	Q8CBE6;Q8BPJ7;Q544G5;Q62165;D9IFT4	Dystroglycan;Alpha-dystroglycan;Beta-dystroglycan	Dag1	4653
34	31	32	35	35	30	33	29	24.5508	24.4882	24.5265	25.1332	24.0743	24.2823	24.3513	24.5516			1.01862	0.359808	1.97412	B2M1R6;P61979-3;Q3TL71;Q3U9Q3;Q3U6X2;H3BKD0;H3BKI8;H3BLP7;H3BJS9;Q8BT23;A0A286YE41;H3BJ43	B2M1R6;P61979-3;Q3TL71;Q3U9Q3;Q3U6X2;H3BKD0	Heterogeneous nuclear ribonucleoprotein K	Hnrnpk	1428
6	4	4	6	5	6	6	4	25.1184	24.4563	25.2118	24.3915	25.0385	24.5916	24.5592	23.5507			0.418143	0.359493	0.943564	Q6ZWZ4;Q5M9L1;P47964	Q6ZWZ4;Q5M9L1;P47964	60S ribosomal protein L36	Rpl36	5096
6	3	5	9	8	8	6	7	24.3972	23.4196	23.6856	23.4654	23.6723	23.4996	23.5253	22.8336			0.574239	0.35923	1.22483	D3YU68;A0A0R4J0H2;Q3ULW6-4;Q3ULW6-3;A0A1L1SR74;E9QQ55;Q3ULW6	D3YU68;A0A0R4J0H2;Q3ULW6-4;Q3ULW6-3;A0A1L1SR74;E9QQ55;Q3ULW6	Coiled-coil domain-containing protein 33	Ccdc33	330
6	7	6	4	5	6	4	3	24.3072	24.392	23.9722	23.4751	24.1582	23.4418	23.5748	23.5367			0.651799	0.358749	1.35921	E9Q9X4;Q8C5P3;P70313	E9Q9X4;Q8C5P3;P70313	Nitric oxide synthase;Nitric oxide synthase, endothelial	Nos3	2211
2	2	1	2	2	2	1	2	22.8832	22.636	20.5793	22.3322	22.2392	22.4128	19.8895	22.4547			0.171298	0.358599	0.441868	A0A1D5RM90;B2ZAC8;Q8R3L2-4;Q8R3L2-3;Q8R3L2-2;Q8R3L2-5;Q8R3L2;Q80TL2	A0A1D5RM90;B2ZAC8;Q8R3L2-4;Q8R3L2-3;Q8R3L2-2;Q8R3L2-5;Q8R3L2;Q80TL2	Transcription factor 25	Tcf25	550
6	7	7	7	7	6	7	6	24.0369	24.2572	24.486	23.626	23.4103	23.768	23.8113	23.9832			0.815146	0.358326	1.63552	Q3TET5;Q9CXT8	Q3TET5;Q9CXT8	Mitochondrial-processing peptidase subunit beta	Pmpcb	3944
27	23	26	26	25	27	25	22	28.9696	28.9158	28.4574	29.4434	28.4248	28.5971	28.7309	28.6018			0.850859	0.357903	1.69518	Q3TT11;P51660;Q3UHW2	Q3TT11;P51660;Q3UHW2	Peroxisomal multifunctional enzyme type 2;(3R)-hydroxyacyl-CoA dehydrogenase;Enoyl-CoA hydratase 2	Hsd17b4	3322
6	6	6	7	6	6	6	9	24.398	25.188	24.6227	25.5665	24.3275	24.7137	24.2806	25.0238			0.516365	0.357409	1.12254	F8VQ95;Q6Y685;Q6Y685-2;Q3UUD7;A0A1B0GRH3;A0A1B0GRF4;A0A1B0GSC1;A0A1B0GR30	F8VQ95;Q6Y685;Q6Y685-2	Transforming acidic coiled-coil-containing protein 1	Tacc1	2378
7	6	7	5	9	7	9	3	23.6049	23.1109	23.4519	24.4909	23.5092	23.2823	23	23.4387			0.522358	0.357048	1.13323	A0A0R4J124;O54781;Q8C9R8;Q8CBI1;A0A0G2JG74;Q6P5E1;Q3TEK9;Q3TTG2;O08551;Q684J2;Q0VAW8;Q9Z0G2;Q3UF35	A0A0R4J124;O54781;Q8C9R8;Q8CBI1	SRSF protein kinase 2;SRSF protein kinase 2 N-terminal;SRSF protein kinase 2 C-terminal	Srpk2	375
12	8	7	9	10	9	8	9	25.3449	25.2982	24.8707	25.3403	24.9192	25.2549	24.6622	24.5901			0.96599	0.356925	1.8867	Q80UL3;Q9R0N0;Q9CXZ9;Q9CWW5	Q80UL3;Q9R0N0;Q9CXZ9;Q9CWW5	Galactokinase	Galk1	5194
6	8	6	7	6	7	7	7	23.6676	23.6637	24.2551	23.2043	23.7495	22.7162	24.1175	22.7815			0.377488	0.356521	0.866943	Q99JZ4;Q3TXJ4;P36536;A0A1W2P869;A0A1W2P6N3;A0A1W2P720	Q99JZ4;Q3TXJ4;P36536	GTP-binding protein SAR1a	Sar1a	6088
11	11	12	12	10	11	12	8	30.5866	29.844	29.5817	29.8553	29.1124	29.7806	30.2644	29.2843			0.478657	0.356492	1.05473	Q5M8R8;P14869;Q5FWB6;S4R1N1;D3YVM5;O89073	Q5M8R8;P14869;Q5FWB6;S4R1N1;D3YVM5	60S acidic ribosomal protein P0	Rplp0	3013
3	4	3	4	3	4	3	3	24.5032	26.5425	26.5764	25.1818	24.8964	25.5142	25.4801	25.4891			0.274728	0.356042	0.664243	Q8BZV8;Q546L4;Q9CPV9;A0A0G2JGU7	Q8BZV8;Q546L4;Q9CPV9;A0A0G2JGU7	P2Y purinoceptor 12	P2ry12	4666
9	10	11	13	12	11	13	10	30.7094	30.2988	30.255	30.1492	29.8642	30.3573	30.6034	29.1637			0.473577	0.355927	1.04552	Q544F6;Q9CQI6;A0A1D5RLP1	Q544F6;Q9CQI6	Coactosin-like protein	Cotl1	4652
2	2	2	3	4	2	3	4	22.2991	22.367	21.8797	21.8652	22.0541	21.1909	22.4637	21.2797			0.481714	0.355642	1.06027	Q543R5;Q4FJU1;Q3TWH7;Q07235;A0A087WQM1;A0A087WQ70;Q9D1E7;A2RSF9	Q543R5;Q4FJU1;Q3TWH7;Q07235;A0A087WQM1;A0A087WQ70	Glia-derived nexin	Serpine2	3770
6	3	4	8	6	6	2	5	23.5692	24.1034	23.9226	24.2891	23.2723	23.9334	23.9514	23.3065			0.711268	0.355197	1.46064	Q3UZA1-2;Q3UZA1	Q3UZA1-2;Q3UZA1	CapZ-interacting protein	Rcsd1	4524
6	5	4	7	6	5	6	4	23.7112	24.3022	23.0855	23.8302	23.7767	23.889	22.8476	22.9967			0.433247	0.354788	0.97161	E0CZ73;Q3UKZ5;B2RS24;Q61146	E0CZ73;Q3UKZ5;B2RS24;Q61146	Occludin	Ocln	1461
13	14	11	16	14	15	13	15	27.0906	27.3319	27.0445	27.5319	27.1684	27.0552	26.7693	26.5878			1.05504	0.354561	2.03463	Q6IRU2;A0A571BEU1	Q6IRU2;A0A571BEU1	Tropomyosin alpha-4 chain	Tpm4	4956
12	10	11	10	10	13	11	10	26.3988	25.4871	25.8377	25.99	25.6569	25.5767	25.5974	25.4646			0.935279	0.354486	1.83568	Q6A028	Q6A028	Switch-associated protein 70	Swap70	4940
6	4	3	4	4	5	5	4	23.7732	21.836	22.1064	23.6137	22.3348	22.291	21.9842	23.3061			0.249467	0.353325	0.611941	D3YZ54;Q9QXE0;E9PWM4;A0A2I3BRS0	D3YZ54;Q9QXE0;E9PWM4	2-hydroxyacyl-CoA lyase 1	Hacl1	1832
3	2	4	3	4	2	3	2	24.8777	25.1757	25.0561	25.9456	24.99	24.908	24.6987	25.0479			0.69023	0.352596	1.42489	Q8CEW9;Q923D4	Q8CEW9;Q923D4	Splicing factor 3B subunit 5	Sf3b5	5593
6	6	7	4	4	6	4	3	23.3717	23.3515	22.2576	22.6009	22.7377	22.4198	22.4097	22.6045			0.571077	0.352524	1.21929	Q542D9;Q62351;Q8C872	Q542D9;Q62351;Q8C872	Transferrin receptor protein 1	Tfrc	4632
6	6	6	7	7	6	6	6	28.1465	27.3122	27.3811	27.291	27.1206	27.3812	27.4324	26.7887			0.670738	0.351968	1.39164	Q642K1;Q58EW0;P35980;A0A1B0GQU8;Q0QEW9;A0A1B0GSF7;A0A1B0GSS8;A0A1B0GSA8;A0A1B0GRZ3;A0A1B0GS28	Q642K1;Q58EW0;P35980;A0A1B0GQU8;Q0QEW9;A0A1B0GSF7;A0A1B0GSS8;A0A1B0GSA8	60S ribosomal protein L18	Rpl18	3207
3	3	3	4	4	3	2	4	21.2194	20.8251	21.3207	21.3667	21.1855	20.8529	19.94	21.3471			0.471209	0.351614	1.04121	F6YRW4;P59997;I6L9G0;H3BKJ9;H3BLD4;A0A087WP68;P59997-3;P59997-2	F6YRW4;P59997;I6L9G0	Lysine-specific demethylase 2A	Kdm2a	2332
7	7	6	6	7	7	6	7	25.393	24.9819	24.7483	25.5347	24.4129	24.9543	24.8596	25.0278			0.757227	0.350844	1.53831	Q99J29;Q920A5;Q3U5P4	Q99J29;Q920A5;Q3U5P4	Retinoid-inducible serine carboxypeptidase	Scpep1	6006
10	8	10	10	8	10	11	10	25.438	25.4874	25.7438	25.2065	24.9173	25.0498	25.5906	24.9183			0.91347	0.349941	1.79944	Q91Z96;Q91Z96-2	Q91Z96	BMP-2-inducible protein kinase	Bmp2k	5997
6	7	6	8	5	7	5	9	26.8521	27.4427	26.9272	26.4936	26.3224	27.257	26.1496	26.5873			0.51524	0.349799	1.12053	Q99N69;Q8R355;A0A494B990	Q99N69;Q8R355;A0A494B990	Leupaxin	Lpxn	6149
2	2	0	2	1	2	2	2	23.0892	22.2272	20.7583	22.6439	19.8875	23.1145	21.821	22.4966			0.15535	0.34973	0.405348	Q9R126;Q923L7	Q9R126;Q923L7		Ear7;Ear6	6047
3	3	4	3	4	3	4	4	22.9984	23.4268	23.2258	23.6894	22.9746	23.0688	23.082	22.8172			1.15177	0.349467	2.19583	P97364	P97364	Selenide, water dikinase 2	Sephs2	3663
13	19	19	11	15	16	17	14	25.9448	27.6646	27.026	25.1976	26.2649	25.8513	26.2808	26.0398			0.255196	0.349033	0.623904	Q8BH59;V9GXX9	Q8BH59	Calcium-binding mitochondrial carrier protein Aralar1	Slc25a12	5310
6	5	7	9	5	4	9	4	24.6758	24.3091	24.538	23.3176	24.1301	24.3756	24.6401	22.3015			0.22881	0.348273	0.568285	Q91WG2;Q3TZJ2;Q91WG2-1;Q91WG2-2;D6RCU7	Q91WG2;Q3TZJ2;Q91WG2-1;Q91WG2-2	Rab GTPase-binding effector protein 2	Rabep2	5944
4	9	6	3	4	5	6	3	24.4403	26.5486	25.1973	22.9346	24.6726	24.6777	24.7579	23.6196			0.168056	0.348222	0.434501	Q04857;Q8C6Y0;Q99LW4;B0LAD9	Q04857;Q8C6Y0	Collagen alpha-1(VI) chain	Col6a1	3743
3	4	4	2	3	2	2	4	24.3068	25.7982	25.359	22.9262	24.1963	24.2116	24.2871	24.3025			0.217673	0.348148	0.544391	Q4VBC9;O09111	Q4VBC9;O09111	NADH dehydrogenase [ubiquinone] 1 beta subcomplex subunit 11, mitochondrial	Ndufb11	2668
7	5	3	5	4	5	3	4	24.0479	23.7381	23.5538	23.4744	23.4606	23.4619	23.7511	22.7497			0.675464	0.347716	1.39971	A0A1W2P6N0;Q544T7;A0A1W2P788;P45700	A0A1W2P6N0;Q544T7;A0A1W2P788;P45700	alpha-1,2-Mannosidase;Mannosyl-oligosaccharide 1,2-alpha-mannosidase IA	Man1a;Man1a1	626
23	22	22	22	20	25	21	20	26.7575	26.9509	27.4724	26.9857	26.5494	26.7871	26.7023	26.74			1.13075	0.346931	2.16073	Q53YN4;Q3UNG2;Q3TGE4;P28867;P28867-2;Q1MX43;Q1MX42;Q1MX41;Q1MX40;Q80UN7;F1DGF6;Q3TT74;Q920N8;REV__Q9CS87;REV__Q9CSI0;REV__Q8BK20;Q8CAV6;REV__E9Q9T6;REV__Q6ZPL9;REV__Q810A4;F8WGT6;A6H667;Q02111	Q53YN4;Q3UNG2;Q3TGE4;P28867;P28867-2;Q1MX43;Q1MX42;Q1MX41;Q1MX40;Q80UN7;F1DGF6	Protein kinase C delta type;Protein kinase C delta type;Protein kinase C delta type regulatory subunit;Protein kinase C delta type catalytic subunit;Protein kinase C	Prkcd	3150
4	3	5	3	4	4	5	4	23.07	24.2138	23.672	24.0911	23.5331	23.1657	23.3508	23.61			0.591006	0.346804	1.25412	Q7TT04;Q3UJY4;P59235;Q921S9;Q8BT98;Q3URN3	Q7TT04;Q3UJY4;P59235	Nucleoporin Nup43	Nup43	3420
9	11	10	11	12	11	10	12	26.9919	27.0198	26.6357	26.222	26.5158	26.5338	26.4548	25.9781			0.744032	0.346745	1.51606	Q0PD66;Q9D1G1;A0A494BA38;Q3V3C2;A0A494B945;A0A494BBL7	Q0PD66;Q9D1G1;A0A494BA38;Q3V3C2;A0A494B945;A0A494BBL7	Ras-related protein Rab-1B	Rab1b	3793
7	6	5	5	6	5	5	5	27.5909	28.7997	27.6508	27.636	27.7071	27.8865	27.3835	27.3148			0.487856	0.346372	1.07137	G5E850;Q544Z9;P56395;E0CY88;A0A494B9D8	G5E850;Q544Z9;P56395	Cytochrome b5	Cyb5a	2518
7	8	7	9	7	9	8	9	25.3912	26.153	25.5457	25.4443	25.5428	25.2677	25.1457	25.1945			0.886371	0.345885	1.75435	D6RHA2;P82343-2;P82343	D6RHA2;P82343-2;P82343	N-acylglucosamine 2-epimerase	Renbp	1956
7	6	7	5	7	6	5	5	25.081	25.7854	26.058	25.7035	25.2941	25.0723	25.396	25.4825			0.758043	0.345759	1.53968	O35405	O35405	Phospholipase D3	Pld3	2705
6	4	5	6	6	6	6	6	25.9491	24.5893	24.4427	25.2971	24.7716	24.5147	24.5995	25.0099			0.420949	0.345605	0.94879	H3BL37;O08784;Q05BH6;Q7TPZ2;H3BIX0;Q3TBZ3;Q3TAB2;Q6PFZ6;F6R3V4;H3BK88	H3BL37;O08784;Q05BH6;Q7TPZ2;H3BIX0	Treacle protein	Tcof1	2570
16	19	18	19	16	16	15	17	27.4979	28.8108	28.3697	27.7904	27.8483	27.8551	27.5155	27.8694			0.519424	0.345112	1.128	Q9CZ13;Q3TIC8;Q3THM1;Q8K2S8;Q8VEJ2;A0A0A6YW82;A0A0A6YWX6;A0A0A6YVZ0	Q9CZ13;Q3TIC8;Q3THM1;Q8K2S8	Cytochrome b-c1 complex subunit 1, mitochondrial	Uqcrc1	6329
3	2	2	4	2	4	1	3	24.2579	23.1889	23.0068	24.3651	23.7596	23.3418	22.8793	23.4595			0.377496	0.344631	0.86696	Q3U6F1;E9Q7W0;Q3UM17;A0A0J9YTV5;P31266-2;P31266;A0A0J9YVE0	Q3U6F1;E9Q7W0;Q3UM17;A0A0J9YTV5;P31266-2;P31266;A0A0J9YVE0	Recombining binding protein suppressor of hairless	Rbpj	217
3	3	6	5	2	3	3	3	22.6965	21.058	23.1641	21.7325	21.8026	21.8335	22.6601	20.9776			0.238283	0.34432	0.58841	Q3UQ84;Q3TP97;E9Q7H6;Q922A3;A0A0G2JGW2;A0A0G2JF63	Q3UQ84;Q3TP97;E9Q7H6;Q922A3;A0A0G2JGW2	Threonine--tRNA ligase, mitochondrial	Tars2	4444
3	3	2	6	3	5	2	5	22.7144	22.9324	24.3627	23.3791	23.6238	22.4508	24.0966	21.8427			0.21625	0.343687	0.541319	A9UGK3;A0A0R4J0G4;Q6VN19	A9UGK3;A0A0R4J0G4;Q6VN19	Ran-binding protein 10	Ranbp10	328
9	13	9	9	10	11	6	8	25.6869	26.0689	25.683	25.1599	25.3039	25.1918	25.2664	25.4625			0.889518	0.343479	1.75959	P37040;Q05DV1;E9PVT9;E9Q997;F6R7H8	P37040;Q05DV1	NADPH--cytochrome P450 reductase	Por	3213
16	15	13	18	16	16	15	16	25.9845	25.9557	26.1683	25.7605	25.6249	25.836	25.9126	25.1253			0.882869	0.342543	1.74852	Q6W4W7;E9Q4U7;K4PWM5;O70566;Q8C414;Q3U4Y4;Q496P2	Q6W4W7;E9Q4U7;K4PWM5;O70566;Q8C414;Q3U4Y4	Protein diaphanous homolog 2	Diap2;Diaph2	2142
0	2	2	3	2	1	1	3	20.9086	20.5367	20.3228	20.4444	20.1624	19.916	20.8442	19.9217			0.648828	0.342015	1.35411	P55200-2;P55200;S4R199;Q5DTR3	P55200-2;P55200;S4R199	Histone-lysine N-methyltransferase 2A;MLL cleavage product N320;MLL cleavage product C180	Kmt2a	3371
6	7	8	7	6	7	7	8	25.5416	25.3321	25.1354	25.4722	24.869	24.8297	24.9874	25.4305			1.07884	0.341166	2.07422	Q3TCD4;Q9WUR2-2;Q9WUR2;E9PUY9;E9PYA9;E9PVM6;E9PYC6;E9Q858;E9Q7A8;E9PY42;Q78JN3	Q3TCD4;Q9WUR2-2;Q9WUR2;E9PUY9;E9PYA9;E9PVM6;E9PYC6;E9Q858	Enoyl-CoA delta isomerase 2, mitochondrial	Eci2	3911
2	4	2	3	2	2	2	2	21.7816	23.4396	20.9482	21.8781	22.1838	22.0407	21.1063	21.3534			0.237153	0.340872	0.586019	Q61102	Q61102	ATP-binding cassette sub-family B member 7, mitochondrial	Abcb7	4834
5	5	7	4	7	6	6	6	24.8389	24.8482	25.0488	24.7157	24.7484	24.0798	24.6972	24.5671			1.05165	0.339789	2.029	E0CYH4;A0A494BB75;Q8C6G8;B2RTG7;F6UT94;F7DFQ2;F8WH48	E0CYH4;A0A494BB75;Q8C6G8;B2RTG7	WD repeat-containing protein 26	Wdr26	1973
3	3	4	2	3	3	3	2	25.5009	25.3908	25.5415	25.4619	24.7176	25.0653	25.3975	25.3687			1.0806	0.336519	2.07715	Q9DAU1;Q9DAU1-2	Q9DAU1	Protein canopy homolog 3	Cnpy3	6501
4	2	2	4	4	3	1	3	21.5273	21.4761	21.401	21.599	21.9061	21.5438	19.4973	21.7106			0.243012	0.336399	0.598388	Q91YN8;Q9JIB4;Q8C5I2;Q7TPV0;S4R2R0	Q91YN8;Q9JIB4;Q8C5I2;Q7TPV0;S4R2R0	General transcription factor IIH subunit 2	Gtf2h2	5982
32	28	28	30	31	34	27	28	29.4313	28.3434	27.9504	28.8046	28.4432	28.5241	27.8747	28.3442			0.426769	0.335885	0.959607	Q4KML7;Q3UXR4;Q3UL48;Q3TCP5;P26040;Q8CBU4	Q4KML7;Q3UXR4;Q3UL48;Q3TCP5;P26040;Q8CBU4	Ezrin	Ezr	3109
5	5	5	6	5	6	5	4	24.4654	23.9491	24.1793	24.6191	23.9951	24.3501	23.8734	23.6515			0.799022	0.335688	1.60852	Q61152;Q3V441	Q61152;Q3V441	Tyrosine-protein phosphatase non-receptor type 18	Ptpn18	4837
21	22	21	19	18	20	20	19	27.5625	27.5651	27.7165	27.6302	27.1802	27.3532	27.6638	26.9349			1.1132	0.335526	2.13144	Q8BVK3;Q3TW96;Q3TW96-2	Q8BVK3;Q3TW96;Q3TW96-2	UDP-N-acetylhexosamine pyrophosphorylase-like protein 1	Uap1l1	4130
3	3	3	3	3	3	3	3	25.069	26.6065	26.484	23.2024	25.1764	25.0133	25.4959	24.3344			0.154762	0.335495	0.40399	F8WHP8;P56135	F8WHP8;P56135	ATP synthase subunit f, mitochondrial	Atp5j2	2398
4	5	4	5	5	4	6	4	23.4942	23.5147	23.4862	24.2661	23.8137	23.3945	23.0567	23.1553			0.624425	0.335218	1.31209	P63154	P63154	Crooked neck-like protein 1	Crnkl1	3554
5	4	4	5	3	3	3	5	25.7493	26.995	26.2212	24.7348	25.6779	25.6541	25.6232	25.4044			0.29381	0.335166	0.703033	Q9CZU7;Q8C876;Q3UIW3;Q3TWE1;Q8C5K0;P17047-3;P17047;P17047-2	Q9CZU7;Q8C876;Q3UIW3;Q3TWE1;Q8C5K0;P17047-3;P17047;P17047-2	Lysosome-associated membrane glycoprotein 2	Lamp2	3034
3	3	2	2	3	3	3	2	22.1584	22.0823	22.903	22.4587	21.9284	21.0773	22.7108	22.5461			0.347231	0.334953	0.80873	F6THK7;Q8K4N8;B1AUW9;Q540G0;Q8BR10;Q99J34;B1AUW6;Q62406;Q62406-2;B1AUW8;B1AUV9;F6TQF4;Q8BP64;Q3TF15;Q921N9;Q91Z18;Q6PFG1;O35942	F6THK7;Q8K4N8;B1AUW9;Q540G0;Q8BR10;Q99J34;B1AUW6;Q62406;Q62406-2;B1AUW8	Interleukin-1 receptor-associated kinase 1	Irak1	1382
12	15	12	15	16	15	14	12	26.971	26.8126	26.4859	27.731	27.0889	26.8457	26.0049	26.7221			0.422283	0.334737	0.951272	Q3TM67;Q3TI79;Q9ESX5;B7ZCL7;F6YUI5;A2AN81;F6S1S5	Q3TM67;Q3TI79;Q9ESX5;B7ZCL7	H/ACA ribonucleoprotein complex subunit 4	Dkc1	3982
13	12	11	13	11	13	13	14	22.4758	23.4948	22.5134	22.7592	22.5292	22.3659	22.4581	22.5518			0.671379	0.334528	1.39274	Q6Q477-2;F7AAP4;D1FNM8;H2BL43;E9Q828;Q6Q477;D1FNM9;Q3UPA8	Q6Q477-2;F7AAP4;D1FNM8;H2BL43;E9Q828;Q6Q477;D1FNM9	Calcium-transporting ATPase	Atp2b4	1739
5	5	2	2	2	2	2	3	21.7707	22.5544	21.5804	21.3905	20.6669	21.7474	21.5492	22.0012			0.374443	0.3328	0.861135	Q5DTL0;Q9EQG7;Q5FWJ8	Q5DTL0;Q9EQG7;Q5FWJ8	Ectonucleotide pyrophosphatase/phosphodiesterase family member 5	Enpp5	4698
3	2	4	4	5	4	4	3	25.0704	25.3928	25.2823	24.2631	24.4764	24.6233	24.9585	24.6194			0.56576	0.332735	1.20997	Q8K239;Q3TA37;A0A1S6GWJ9;Q9CZR8;Q80UT3;Q8VDE3;Q9CX33;D3Z4M7	Q8K239;Q3TA37;A0A1S6GWJ9;Q9CZR8;Q80UT3;Q8VDE3;Q9CX33	Elongation factor Ts;Elongation factor Ts, mitochondrial	Tsfm	622
9	7	9	8	9	8	9	8	27.5948	26.98	27.0647	27.2942	27.0279	27.1457	26.8779	26.5515			0.893531	0.332641	1.76627	Q571F9;P97855;Q3UR88	Q571F9;P97855;Q3UR88	Ras GTPase-activating protein-binding protein 1	G3bp1	3694
11	10	9	13	10	11	12	13	24.2218	25.1417	24.8475	25.1595	24.7838	25.0217	23.9723	24.2649			0.461693	0.331939	1.02388	Q6PGG2;Q6PGG2-2	Q6PGG2;Q6PGG2-2	GEM-interacting protein	Gmip	5047
2	5	5	5	5	5	6	3	24.4091	24.7069	24.7373	24.1147	24.4074	24.3486	24.6311	23.2564			0.433775	0.33111	0.972588	Q6YIY0;G4V4Z2;G4V4Z1;Q1KYL8;A0A068EWW2;A0A7S8ZXA0;A0A068F126;Q1KYL9;P70355;A0A7S8ZXC7;A0A068ETZ5;Q8C1W7;Q8BFR9;Q60588;Q1KYM1;Q1KYM2;A0A240FAT1;F8TZM2;Q61541	Q6YIY0;G4V4Z2;G4V4Z1;Q1KYL8;A0A068EWW2;A0A7S8ZXA0;A0A068F126;Q1KYL9;P70355;A0A7S8ZXC7;A0A068ETZ5		gag;gag-pro-pol;gag-pol	5071
9	13	12	10	9	12	11	9	25.5987	25.6826	26.1675	25.82	24.9996	25.5533	25.6975	25.6943			0.789998	0.33103	1.59339	H3BLL3;Q8C2M4;Q921G6;H3BIX9;Q6KAP0;H3BLB4;H3BJU9;H3BK42	H3BLL3;Q8C2M4;Q921G6;H3BIX9;Q6KAP0	Leucine-rich repeat and calponin homology domain-containing protein 4	Lrch4;mFLJ00248	2576
1	2	1	3	2	2	1	3	23.3742	23.9423	21.1594	24.1761	23.4904	23.0461	20.8679	23.9261			0.128234	0.330364	0.341553	Q80Y48;Q8BKE6	Q80Y48;Q8BKE6	Cytochrome P450 20A1	Cyp20a1	5237
14	13	14	9	9	13	11	10	25.6711	26.5567	26.1151	25.129	25.4394	25.5309	25.5221	25.6582			0.486802	0.330321	1.06947	E9PYT3;Q91YH5;Q91YH5-2;A0A494BAX8;A0A494BAU1;A0A494BAW9;A0A494B9P1	E9PYT3;Q91YH5;Q91YH5-2;A0A494BAX8	Atlastin-3	Atl3	2065
31	28	23	29	31	27	23	28	26.354	26.0835	25.7173	26.2831	25.7606	25.9008	25.3398	26.1186			0.743285	0.329508	1.5148	E9QAH1;E9PVZ8;B2RWW2;Q571K1;Q8CGE5;Q6PAK0;B7ZNF9;Q3UYL3;Q80UY9;Q9CTU9;Q3U289	E9QAH1;E9PVZ8;B2RWW2;Q571K1		Golgb1	2214
7	9	7	9	7	7	5	7	27.6132	27.2832	26.8956	27.0092	27.1331	27.021	26.7515	26.5785			0.803976	0.329285	1.61682	Q80ZP8;A8C1V1;Q3TMX5;Q9CXI5;F6USD5;F6T4L3;F7C1S6	Q80ZP8;A8C1V1;Q3TMX5;Q9CXI5;F6USD5;F6T4L3	Mesencephalic astrocyte-derived neurotrophic factor	Manf	1321
2	3	3	3	3	3	2	3	23.6346	23.6956	22.7847	24.1338	23.5986	23.5463	23.3113	22.476			0.372871	0.329123	0.858131	E9Q5C9-2;A0A286YDA2;A0A286YDT3;E9Q5C9;A0A286YDV7;A0A286YDZ1;A0A286YCD1	E9Q5C9-2;A0A286YDA2;A0A286YDT3;E9Q5C9;A0A286YDV7;A0A286YDZ1;A0A286YCD1		Nolc1	692
6	6	5	5	4	6	6	6	24.7086	24.2526	24.1227	24.6289	24.3742	24.0862	23.5553	24.3818			0.656232	0.32882	1.36681	Q3TG07;A2ATI9;Q3TX06;Q99JX3-2;Q99JX3;Q3TIK1;Q3V458;A2ATI8;A2ATI6;Q922I9	Q3TG07;A2ATI9;Q3TX06;Q99JX3-2;Q99JX3;Q3TIK1;Q3V458;A2ATI8;A2ATI6	Golgi reassembly-stacking protein 2	Gorasp2	1185
1	2	2	2	2	2	2	2	23.869	24.4977	24.0768	23.7765	22.7967	23.9241	23.4394	24.7483			0.313606	0.327868	0.742673	Q91VJ9;A0A0R4J263;Q8BUB3;O35083;G3UWV6	Q91VJ9;A0A0R4J263;Q8BUB3;O35083;G3UWV6	1-acyl-sn-glycerol-3-phosphate acyltransferase;1-acyl-sn-glycerol-3-phosphate acyltransferase alpha	Agpat1	429
2	1	2	5	4	5	1	4	23.3914	21.0892	22.8848	23.2229	22.453	22.9804	20.9742	22.875			0.181049	0.326415	0.463859	Q3TIU4	Q3TIU4	2,5-phosphodiesterase 12	Pde12	3991
6	5	5	5	6	6	7	6	24.8946	25.1801	24.7541	25.3567	25.1052	24.5424	24.723	24.5093			0.848538	0.326411	1.69131	A1L3S7;Q8VHR5-2;Q8VHR5;Q69ZQ5	A1L3S7;Q8VHR5-2;Q8VHR5	Transcriptional repressor p66-beta	Gatad2b	1003
2	2	1	1	2	3	2	4	21.4596	22.4563	20.8934	21.3605	21.1972	21.0301	21.6425	20.9987			0.396038	0.3253	0.902117	Q3TRL2;Q8K3L3;F2Z3X6;Q810Z4;Q3UHZ0;Q9Z2A0;Q3UGN6;Q3UEW8;F2Z400;F2Z3Z9;F2Z4A5	Q3TRL2;Q8K3L3;F2Z3X6;Q810Z4;Q3UHZ0;Q9Z2A0;Q3UGN6;Q3UEW8;F2Z400;F2Z3Z9	3-phosphoinositide-dependent protein kinase 1	Pdpk1	2282
5	4	6	4	6	5	4	5	22.9112	22.7942	23.2503	22.4557	22.2847	22.8131	22.5542	22.4609			0.81998	0.324642	1.6436	P36552;Q3U029	P36552;Q3U029	Oxygen-dependent coproporphyrinogen-III oxidase, mitochondrial	Cpox	3210
14	11	12	13	13	12	11	11	27.514	26.7124	26.7419	27.5441	26.7007	26.5711	26.7188	27.2241			0.554154	0.324428	1.18955	Q3U6D2;Q6PFB2;Q8VE37;A2CER2	Q3U6D2;Q6PFB2;Q8VE37	Regulator of chromosome condensation	Rcc1	4249
10	8	9	10	8	9	8	8	26.3704	25.7257	25.7958	26.3453	25.776	25.994	25.6454	25.5253			0.806269	0.324147	1.62066	P24472;A0A1L1SS61;Q9DCU1;Q8K0V9;Q6P8Q0;P30115;P13745	P24472	Glutathione S-transferase A4	Gsta4	3098
13	14	15	14	14	14	14	13	27.4223	27.3207	27.3285	26.9784	27.1521	27.1738	26.7586	26.671			1.02517	0.323592	1.98499	Q3U518;Q3TWG2;O08795;O08795-2;A0A1L1ST83	Q3U518;Q3TWG2;O08795;O08795-2	Glucosidase 2 subunit beta	Prkcsh	2650
5	4	4	3	3	3	4	3	23.208	24.5036	23.8843	24.7722	23.9012	24.1477	22.943	24.0825			0.303954	0.323397	0.723419	Q9JIK8;Q9WV85;Q9CWA5	Q9JIK8;Q9WV85;Q9CWA5	Nucleoside diphosphate kinase;Nucleoside diphosphate kinase 3	Ndk3;Nme3	6650
4	3	3	4	4	5	3	4	23.5831	23.693	23.3842	23.9945	23.9842	22.9513	23.2799	23.1474			0.588324	0.32295	1.24944	Q3TK27;Q8CI11-2;Q8CI11;A0A2I3BPZ6	Q3TK27;Q8CI11-2;Q8CI11	Guanine nucleotide-binding protein-like 3	Gnl3	4017
4	3	3	4	3	5	3	4	23.848	22.7641	23.5264	22.728	22.7777	22.8527	22.9897	22.9547			0.525046	0.322934	1.13802	E9Q5D6;P69566;P69566-2;A0A1Y7VLX7	E9Q5D6;P69566;P69566-2	Ran-binding protein 9	Ranbp9	2152
11	11	11	10	10	11	14	9	27.346	27.7636	27.6258	27.2839	26.8553	27.0282	27.1147	27.7302			0.707516	0.322754	1.45427	Q4FJQ0;P51150;A0A0N4SVG9;A0A0N4SVR6	Q4FJQ0;P51150;A0A0N4SVG9	Ras-related protein Rab-7a	Rab7;Rab7a	3315
3	3	2	3	1	2	2	3	22.5062	22.1091	22.177	22.0896	20.8056	22.1377	22.2777	22.371			0.368021	0.322458	0.848846	A0A0R4J0S3;Q924D0;D3Z792	A0A0R4J0S3;Q924D0;D3Z792	Reticulon-4-interacting protein 1, mitochondrial	Rtn4ip1	354
7	6	8	8	8	10	8	7	23.9809	24.4815	24.7389	24.417	23.2002	23.8707	24.4559	24.8017			0.362298	0.322453	0.837855	D3Z079;Q8K400;D3Z2Q2;Q8K400-2;F6WXQ4	D3Z079;Q8K400;D3Z2Q2	Syntaxin-binding protein 5	Stxbp5	1851
5	4	3	5	2	4	4	3	24.047	23.5381	23.7095	23.1655	23.4046	23.5222	22.8168	23.4334			0.62566	0.320792	1.31422	Q3U2P8;A0A4P3APB9;P49138;A0A087WSN7;Q8R3U8;B1AVU1;Q3UDT1;Q9D2E1;Q922R0	Q3U2P8;A0A4P3APB9;P49138;A0A087WSN7	MAP kinase-activated protein kinase 2	Mapkapk2	879
4	4	4	7	6	7	4	4	23.7358	24.0836	24.4117	24.7868	24.165	24.0723	23.2161	24.2815			0.431844	0.320761	0.969014	Q4VAA9;Q8BP48;Q8R0B2;Q6ZQJ2;A0A0G2JFL1	Q4VAA9;Q8BP48;Q8R0B2;Q6ZQJ2	Methionine aminopeptidase 1;Methionine aminopeptidase	Metap1;mKIAA0094	4601
12	12	14	13	13	13	11	9	26.0016	26.042	26.4605	25.5952	25.8342	26.0057	25.8237	25.1536			0.583535	0.320534	1.24109	E9PUF7;Q61210-5;Q6KAM6;Q61210-2;Q61210;Q61210-4;Q61210-3;F6ZN61;A0A0U1RPP2;A0A0U1RPH2;A0A0U1RPN7	E9PUF7;Q61210-5;Q6KAM6;Q61210-2;Q61210;Q61210-4;Q61210-3;F6ZN61	Rho guanine nucleotide exchange factor 1	Arhgef1	1992
4	4	5	4	3	3	4	3	25.1678	24.5393	25.1476	25.1211	24.3881	24.3014	25.1929	24.8145			0.588091	0.319729	1.24904	Q99MZ3-2;Q99MZ3;A0A0J9YUT0;H9U1Q1;Q99MZ3-5;Q99MZ3-4;Q99MZ3-3;Q3UNU0;A0A0J9YUR1	Q99MZ3-2;Q99MZ3;A0A0J9YUT0;H9U1Q1;Q99MZ3-5;Q99MZ3-4;Q99MZ3-3	Carbohydrate-responsive element-binding protein	Mlxipl	6145
1	3	3	3	3	2	2	2	21.4022	20.7512	21.0058	22.2731	21.1864	20.7489	21.3708	20.8506			0.383224	0.318849	0.87786	Q3US38;Q8BHN5	Q3US38;Q8BHN5	RNA-binding protein 45	Rbm45	4464
2	2	2	3	3	1	2	2	22.5264	21.763	22.4827	22.4931	21.9488	21.1794	22.1343	22.7297			0.374869	0.318236	0.861947	Q3TFQ1;Q3UBW1	Q3TFQ1;Q3UBW1	SPRY domain-containing protein 7	Spryd7	3954
7	8	6	7	6	8	7	5	23.2938	23.803	24.2435	23.9901	23.7343	23.9529	23.5773	22.7932			0.44105	0.318174	0.986018	B7ZND7;Q8BQ30;B2RWV7;Q8BQ30-2;A0A087WRI9;Q3U3A9	B7ZND7;Q8BQ30;B2RWV7;Q8BQ30-2	Phostensin	Ppp1r18	1576
3	4	5	5	3	4	4	4	24.9091	24.1726	24.2228	23.8771	23.6433	23.7879	24.3253	24.1526			0.549126	0.318136	1.18069	Q99L69;Q3U3J1;P50136	Q99L69;Q3U3J1;P50136	2-oxoisovalerate dehydrogenase subunit alpha, mitochondrial	Bckdha	4212
3	3	3	3	3	3	2	3	23.5656	23.4699	21.4827	22.7256	23.0666	22.5	22.1628	22.2458			0.247167	0.317135	0.607121	Q8R1V4;Q5SVW9	Q8R1V4;Q5SVW9	Transmembrane emp24 domain-containing protein 4	Tmed4	5776
2	2	3	4	4	4	3	3	22.8643	20.7542	22.2353	22.6154	22.2215	22.5115	21.9651	20.5028			0.191745	0.317067	0.487706	A0PJ89;Q810V0;Q9D7V6;Q8K0Z2;Q9CYN7	A0PJ89;Q810V0;Q9D7V6	U3 small nucleolar ribonucleoprotein protein MPP10	Mphosph10	975
3	2	2	3	3	3	3	3	23.149	23.6005	22.8518	24.4283	23.309	23.632	22.4299	23.3906			0.308943	0.317025	0.733387	Q99LL5;Q9CSK2;A0A1W2P8G3;Q8BW04	Q99LL5;Q9CSK2	Periodic tryptophan protein 1 homolog	Pwp1	6127
3	6	3	4	5	4	4	6	23.113	23.3173	24.0724	22.6507	22.9299	22.6708	23.1737	23.1155			0.446528	0.315878	0.996101	Q9DC36;Q8CDE0;Q5SS83;Q3UEG9;Q60634-3;Q60634-2;Q60634	Q9DC36;Q8CDE0;Q5SS83;Q3UEG9;Q60634-3;Q60634-2;Q60634	Flotillin-2	Flot2	4328
14	14	12	11	12	14	11	12	25.8176	25.4873	25.3306	25.5306	25.4573	25.4699	25.091	24.887			0.911193	0.315248	1.79565	Q9DBC3;A0A3Q4EHZ1;G3UZ59;E0CXC2;Q6A027;A0A3Q4L303;A0A3Q4EIE2;A0A3Q4EGE1;A0A3Q4EH87;A0A3Q4EBV9	Q9DBC3;A0A3Q4EHZ1	Cap-specific mRNA (nucleoside-2-O-)-methyltransferase 1	Cmtr1	6520
7	3	3	8	6	5	5	6	23.5377	22.0473	20.6391	22.8975	21.9278	22.1889	21.6018	22.1464			0.192919	0.314146	0.490307	Q45VK7;Q45VK7-2;D3Z025;F6QLS2;A0A1L1SS48	Q45VK7;Q45VK7-2	Cytoplasmic dynein 2 heavy chain 1	Dync2h1	4562
7	9	9	7	8	8	9	8	27.5399	28.7309	28.0738	27.9512	27.9757	28.1331	27.4511	27.4795			0.47127	0.314074	1.04132	Q52L50;Q99JI6;A0A1W2P777	Q52L50;Q99JI6	Ras-related protein Rap-1b	Rap1b	4622
3	3	3	3	3	3	3	3	28.4009	28.8482	27.8834	29.478	28.7738	27.6928	28.0984	28.7915			0.304743	0.313502	0.724998	P62309;Q3V424	P62309;Q3V424	Small nuclear ribonucleoprotein G	Snrpg	3492
8	8	12	9	11	11	8	9	25.1768	24.8785	25.0694	25.9331	25.1364	24.6694	24.6792	25.3222			0.504498	0.312665	1.10131	A0A0G2JEP0;Q61584-2;Q61584-5;Q61584-6;Q61584-4;Q61584-3;Q61584;Q61584-7;A0A0H2UH27;Q8C7U4;A0A0G2JGL6;A0A0G2JGH0	A0A0G2JEP0;Q61584-2;Q61584-5;Q61584-6;Q61584-4;Q61584-3;Q61584;Q61584-7;A0A0H2UH27;Q8C7U4	Fragile X mental retardation syndrome-related protein 1	Fxr1	173
6	8	6	9	9	6	6	7	24.6139	25.0349	25.1162	24.6266	24.5754	25.1486	24.686	23.7314			0.42999	0.312559	0.96558	Q8BH40;O70439;Q9JMJ6;Q9DCE1	Q8BH40;O70439;Q9JMJ6;Q9DCE1	Syntaxin-7	Stx7	2813
1	2	2	2	2	2	1	1	20.6125	21.7449	21.2022	21.3477	20.4124	20.955	21.1338	21.1572			0.487098	0.312215	1.07	Q3TFW3;Q3T9Q9;Q0P648;Q9D9I4;Q3T9Q0	Q3TFW3;Q3T9Q9;Q0P648;Q9D9I4;Q3T9Q0	TBC1 domain family member 20	Tbc1d20	3787
15	12	14	13	16	15	15	15	27.1953	27.5711	27.0564	27.9518	27.0329	27.0752	27.1315	27.2869			0.731153	0.312017	1.49431	Q542I9;P62192	Q542I9;P62192	26S protease regulatory subunit 4	Psmc1	3482
5	8	7	7	5	7	4	8	24.9483	25.2422	25.0191	25.518	25.0833	24.3046	25.6405	24.4516			0.414215	0.311881	0.936235	Q9EQY5;Q91YK7;D3YYJ5	Q9EQY5;Q91YK7		Fcrls	5978
8	10	10	10	9	9	8	8	26.3317	28.0807	27.5818	25.9093	26.5226	26.4032	26.7244	27.0058			0.239169	0.311835	0.590282	Q9DCX2;B1ASE2	Q9DCX2;B1ASE2	ATP synthase subunit d, mitochondrial	Atp5h	6575
3	6	4	7	5	4	3	5	23.8376	23.8114	22.6912	24.451	23.4963	23.8321	22.8214	23.3947			0.311023	0.311673	0.737533	Q5SFM8-2;Q5SFM8;Q5SFM8-3	Q5SFM8-2;Q5SFM8;Q5SFM8-3	RNA-binding protein 27	Rbm27	4743
1	1	1	1	2	2	0	2	21.8202	20.8227	20.0951	21.297	19.8309	19.8424	21.8441	21.2713			0.195463	0.311588	0.495931	Q6PEV3;D3Z0K7	Q6PEV3;D3Z0K7	WAS/WASL-interacting protein family member 2	Wipf2	5039
2	2	4	4	1	1	2	3	22.1472	21.8189	21.4126	21.907	21.4875	21.0112	21.5144	22.028			0.5637	0.311146	1.20635	Q3TMH3;Q99ME2;Q3TEZ2;Q8CFV1	Q3TMH3;Q99ME2;Q3TEZ2;Q8CFV1	WD repeat-containing protein 6	Wdr6	4048
3	3	3	3	3	3	3	3	25.2775	26.5206	25.3519	25.9714	24.7757	25.8117	25.6338	25.6583			0.357875	0.310494	0.829335	A0A286YEB7;Q9D7P1;Q9CY61;Q5M9M7;Q3TIF8;Q9CQK2;P62849-2;P62849-3;P62849;Q9DCA4	A0A286YEB7;Q9D7P1;Q9CY61;Q5M9M7;Q3TIF8;Q9CQK2;P62849-2;P62849-3;P62849;Q9DCA4	40S ribosomal protein S24	Rps24	705
8	6	8	5	6	7	5	5	25.6473	25.3185	25.8214	25.523	25.2456	25.1891	25.6384	24.9972			0.920248	0.309985	1.8107	O88668;K4DI63;J3QP41	O88668;K4DI63	Protein CREG1	Creg1	2848
11	9	9	8	7	13	9	5	25.5315	24.9023	24.7919	24.9053	24.6834	24.5287	25.2197	24.4611			0.609747	0.309547	1.28669	P25799;P25799-3;P25799-4;P25799-2;P25799-5;A0A0G2JGK6;F6Z9G5;P25799-6	P25799;P25799-3;P25799-4;P25799-2	Nuclear factor NF-kappa-B p105 subunit;Nuclear factor NF-kappa-B p50 subunit	Nfkb1	3105
6	3	6	6	6	4	5	6	25.5123	24.8819	25.1932	25.1412	24.7657	24.6812	25.4331	24.6109			0.645665	0.309423	1.34867	Q9D287;Q05CL7;Q3U5M2;D6RGA5;D6RHR7	Q9D287;Q05CL7;Q3U5M2	Pre-mRNA-splicing factor SPF27	Bcas2	6404
2	4	1	5	2	3	2	5	22.3259	22.6544	21.2774	22.8309	22.6189	21.7084	21.1733	22.3505			0.267715	0.309361	0.649837	P04627;B1AUP0;B1AUN8;Q3UXR0;Q3TQI2;E9Q0P8;Q8CAD1	P04627;B1AUP0	Serine/threonine-protein kinase A-Raf	Araf	2904
17	9	11	13	13	16	11	10	25.527	24.8329	25.2317	25.256	25.0173	24.9704	24.6929	24.9299			0.992793	0.309284	1.93121	Q8CJG0;Q8CGT9;Q8R3Q7;Q6P239;Q6PHA2;Q8CGT7	Q8CJG0;Q8CGT9;Q8R3Q7;Q6P239;Q6PHA2	Protein argonaute-2;Piwi-like protein	Ago2	5649
3	2	3	2	2	2	2	1	22.1575	21.4916	21.5379	21.3972	21.9022	21.4425	21.2094	20.7943			0.487167	0.308973	1.07012	Q91XU0-2;Q91XU0	Q91XU0-2;Q91XU0	ATPase WRNIP1	Wrnip1	5970
2	6	5	6	4	4	5	4	23.9962	24.5686	24.2555	24.2405	24.3912	24.3889	23.4293	23.6233			0.505375	0.307025	1.10288	Q4V9W8;Q91ZR1;Q3USC3	Q4V9W8;Q91ZR1;Q3USC3	Ras-related protein Rab-4B	Rab4b	4594
6	7	7	6	4	5	6	5	25.6448	26.9157	26.078	25.2539	25.0719	25.8132	25.1421	26.6375			0.24481	0.306929	0.602172	Q4VAE8;Q9CQC7;Q9DBH2	Q4VAE8;Q9CQC7;Q9DBH2	NADH dehydrogenase [ubiquinone] 1 beta subcomplex subunit 4	Ndufb4	4606
4	6	4	3	6	4	6	3	23.4152	23.4854	23.6739	23.8647	23.8106	24.1558	23.9312	21.3193			0.176652	0.305572	0.453974	Q921X9;Q9CSM8	Q921X9	Protein disulfide-isomerase A5	Pdia5	6030
4	5	6	5	6	5	4	4	22.7484	23.3772	22.6977	23.5717	22.5424	22.6148	22.9616	23.0551			0.560105	0.305265	1.20003	O88325;O54752	O88325;O54752		Naglu	2744
3	1	2	3	2	3	1	2	23.632	20.2629	24.6995	22.4439	22.2361	23.6041	20.7762	23.2017			0.0979957	0.305073	0.267553	Q3TZ97;P51437;Q920X5;Q91VE7	Q3TZ97;P51437;Q920X5;Q91VE7	Cathelin-related antimicrobial peptide	Camp;Cramp	3320
8	6	8	6	5	6	6	5	23.5059	23.1834	22.6798	22.3191	22.5556	23.2726	22.2704	22.3715			0.382993	0.304514	0.877422	Q3TL44;A0A1L1SQN7;A0A1L1ST78	Q3TL44	NLR family member X1	Nlrx1	4029
14	16	12	18	13	16	13	16	27.3454	27.2026	26.9275	27.1254	27.1356	26.8215	26.697	26.73			1.20999	0.304204	2.29334	Q9Z2I8;C6EQH3;Q9Z2I8-2;A0A0N4SWD1	Q9Z2I8;C6EQH3;Q9Z2I8-2	Succinyl-CoA ligase [GDP-forming] subunit beta, mitochondrial;Succinyl-CoA ligase subunit beta	Suclg2	6838
7	11	10	10	10	11	8	7	25.9105	25.8651	25.5861	25.6772	25.3942	25.6129	25.7652	25.0505			0.888063	0.304037	1.75717	A2AIV8	A2AIV8	Caspase recruitment domain-containing protein 9	Card9	1106
1	2	2	2	1	2	0	2	21.3818	21.036	21.0906	21.6406	20.8163	21.318	20.4834	21.316			0.575247	0.303791	1.2266	Q9CR59	Q9CR59	Growth arrest and DNA damage-inducible proteins-interacting protein 1	Gadd45gip1	6253
6	2	6	4	5	5	6	5	22.8882	24.291	24.2515	24.1994	24.4411	23.2616	22.8801	23.8323			0.258452	0.303766	0.630675	Q9D089;Q3TPJ9;O08738;Q99M47	Q9D089;Q3TPJ9;O08738;Q99M47	Caspase-6;Caspase-6 subunit p18;Caspase-6 subunit p11	Casp6	2645
7	4	7	4	5	5	6	5	24.7559	25.1112	25.2456	24.6869	24.6626	24.9764	24.7789	24.1683			0.666894	0.303346	1.38507	Q07797;E9Q5X5	Q07797	Galectin-3-binding protein	Lgals3bp	3772
23	21	20	21	21	22	21	21	27.301	27.1663	27.1856	27.8297	26.9925	27.7584	26.7403	26.7793			0.486393	0.30302	1.06873	Q0VG47;Q8BG05-2;Q6PFA7	Q0VG47;Q8BG05-2;Q6PFA7	Heterogeneous nuclear ribonucleoprotein A3	Hnrnpa3	3803
10	10	11	11	11	11	10	9	27.9355	28.6204	28.5427	28.0586	27.9178	28.0586	28.1948	27.7749			0.77188	0.302797	1.56296	Q4VAE6;Q9QUI0;Q3TN61;A0A0A6YXF6;A0A0A6YWJ1;Q9CR99;C0IQA7	Q4VAE6;Q9QUI0;Q3TN61;A0A0A6YXF6	Transforming protein RhoA	Rhoa	4605
5	4	4	4	5	5	5	5	24.2283	23.0211	23.8718	23.2321	23.3728	22.9924	23.645	23.132			0.428898	0.302787	0.963556	Q3UR29;Q99ME9;Q3TPJ4;A0A217FL53	Q3UR29;Q99ME9;Q3TPJ4	Nucleolar GTP-binding protein 1	Gtpbp4	4448
5	5	6	5	5	5	6	6	28.3871	26.7501	28.0478	27.1848	27.3295	26.8452	27.3171	27.6691			0.307091	0.302218	0.729691	Q8R5L1;O35658	Q8R5L1;O35658	Complement component 1 Q subcomponent-binding protein, mitochondrial	C1qbp	5817
9	8	10	9	8	9	9	8	29.0718	28.6306	28.3002	28.1362	28.0818	28.2198	28.2804	28.3482			0.682391	0.30218	1.41153	Q4FJU3;Q9DCT8;A0A0G2JF37	Q4FJU3;Q9DCT8	Cysteine-rich protein 2	Crip2	4576
6	5	5	5	6	5	5	6	25.2944	24.7851	24.5504	25.1183	24.4246	25.1972	24.0297	24.8888			0.441314	0.301969	0.986504	Q8K0V4;Q6A015;F6YBV1;A0A0U1RNN8	Q8K0V4;Q6A015	CCR4-NOT transcription complex subunit 3	Cnot3;mKIAA0691	5673
2	2	1	2	1	2	1	2	21.9293	21.7858	21.4121	22.4652	21.0223	21.9866	20.9504	22.4266			0.297765	0.301623	0.710999	E9Q1L5;Q8BUH8	E9Q1L5;Q8BUH8	Sentrin-specific protease 7	Senp7	2095
9	4	4	7	7	9	9	7	24.2131	24.1056	24.0052	25.1441	24.2831	24.1026	23.5677	24.3081			0.427515	0.301623	0.960991	Q5SWN2;Q3U8B3;Q8VEE4	Q5SWN2;Q3U8B3;Q8VEE4	Replication protein A 70 kDa DNA-binding subunit;Replication protein A 70 kDa DNA-binding subunit, N-terminally processed	Rpa1	4271
10	9	9	6	10	11	6	6	23.938	23.971	24.2194	23.9187	23.8521	23.5132	24.4131	23.063			0.464198	0.301427	1.02845	Q61510;Q5SU71;Q3U3X7;Q3TU94;Q922N9;Q5SU72;Q6PIH1	Q61510;Q5SU71;Q3U3X7;Q3TU94;Q922N9;Q5SU72	E3 ubiquitin/ISG15 ligase TRIM25	Trim25	4850
9	10	7	13	9	10	7	8	25.8494	25.6125	25.2549	25.9014	25.3533	25.0856	25.233	25.7411			0.723084	0.301304	1.48066	A0A1W2P737;F8VPV0;P48725-3;P48725;Q80U10;P48725-2;Q497U2;Q3ULT7;Q8CDL2;Q3TQR8;Q6Y5M8	A0A1W2P737;F8VPV0;P48725-3;P48725;Q80U10;P48725-2;Q497U2;Q3ULT7	Pericentrin	Pcnt	631
3	3	2	3	3	4	4	1	23.4989	23.515	23.2956	22.5697	23.5369	23.1308	23.6477	21.359			0.207623	0.301143	0.522601	Q5M9N5;Q5M9J8;P41105	Q5M9N5;Q5M9J8;P41105	60S ribosomal protein L28	Rpl28	3228
22	22	19	22	20	23	21	19	27.451	27.0917	26.9814	27.0544	26.8633	27.0943	26.7846	26.6331			1.10429	0.300865	2.1166	Q3UKJ6;Q3TFE5;O35286;Q497W9;A0A0G2JG10;Q3UDX4;A0A0G2JGQ5;Q3THD5	Q3UKJ6;Q3TFE5;O35286;Q497W9;A0A0G2JG10;Q3UDX4	Pre-mRNA-splicing factor ATP-dependent RNA helicase DHX15	Dhx15	2694
17	17	16	16	14	19	13	13	26.5736	25.7891	25.9378	26.0281	25.7379	26.028	25.9416	25.4235			0.662008	0.299422	1.37671	A0A286YCV9;E9Q4K7;Q6A029;A0A286YD28;O35063	A0A286YCV9;E9Q4K7	Kinesin-like protein	Kif13b	689
3	3	2	3	2	2	1	1	22.0347	22.3339	22.1448	21.3074	22.3848	22.0682	21.2546	20.916			0.307373	0.299249	0.730254	F6T9K1;Q4FJW2;D3YY09;Q9D6N5;D3YYC2;G3UXH5	F6T9K1;Q4FJW2;D3YY09;Q9D6N5;D3YYC2;G3UXH5	Dr1-associated corepressor	Drap1	1807
5	7	5	5	6	7	4	6	24.5318	24.9313	24.9121	24.1243	24.485	24.3197	24.3126	24.1857			0.731214	0.299131	1.49441	J7PDL1;Q9DCE9;Q811M6;Q8C2M8;Q3U5T3	J7PDL1;Q9DCE9;Q811M6;Q8C2M8		Ifggd1;Igtp	2613
10	11	10	10	9	11	9	9	27.8223	27.9863	27.5418	27.4686	27.6429	27.6744	27.1861	27.1204			0.777231	0.29877	1.57195	O08807;B1AZS9;Q9D634	O08807;B1AZS9	Peroxiredoxin-4	Prdx4	2654
12	6	13	11	10	12	12	8	26.3376	25.8667	25.2673	25.7314	25.9098	25.24	25.4477	25.4128			0.523505	0.298167	1.13527	Q99JR8-2;Q99JR8;Q3TXH6;Q3TM59;G3UXC0	Q99JR8-2;Q99JR8;Q3TXH6;Q3TM59;G3UXC0	SWI/SNF-related matrix-associated actin-dependent regulator of chromatin subfamily D member 2	Smarcd2	6082
8	10	11	6	6	11	7	8	23.0798	23.7723	22.6839	22.5634	22.9485	22.6285	22.3648	22.9658			0.431026	0.297929	0.9675	Q9Z329;Q9Z329-3;Q9Z329-2;Q8C0J8;B2KF89;A0A0N4SUL2	Q9Z329;Q9Z329-3;Q9Z329-2	Inositol 1,4,5-trisphosphate receptor type 2	Itpr2	6845
5	4	5	5	4	5	4	5	24.1338	23.6327	23.5688	23.8454	23.1855	23.7403	23.5807	23.4841			0.866987	0.297525	1.72207	D3YZ98;E9QLS6;Q6PF93-2;Q6PF93;E9Q824	D3YZ98;E9QLS6;Q6PF93-2;Q6PF93;E9Q824	Phosphatidylinositol 3-kinase;Phosphatidylinositol 3-kinase catalytic subunit type 3	Pik3c3	1836
6	5	5	6	5	5	6	5	26.3843	25.1114	25.8873	25.4675	26.0192	25.0454	24.6487	25.9481			0.283685	0.297265	0.682524	Q9Z0E6;Q3UDC0;Q3UDC7;E9Q2N7;Q01514	Q9Z0E6;Q3UDC0;Q3UDC7	Interferon-induced guanylate-binding protein 2	Gbp2	6807
5	6	5	4	4	5	4	4	23.6685	23.2272	23.5011	24.1799	23.3877	23.5967	22.8529	23.5527			0.518433	0.296638	1.12623	G3X927;D3YW42;Q8VC31;G3UXR7;D3Z1Q6;G3UYE3	G3X927;D3YW42;Q8VC31	Coiled-coil domain-containing protein 9	Ccdc9	1785
6	10	5	7	7	9	4	6	25.5234	25.5931	25.3868	24.9421	24.9966	25.2795	25.8478	24.1358			0.326946	0.296465	0.769064	G3X9T8;G3X8Q5;E9PZD8;Q61147;Q2F3J4;Q8BV37;G3UWP5;G3UXG1	G3X9T8;G3X8Q5;E9PZD8;Q61147	Ceruloplasmin	Cp	2069
2	2	2	0	3	1	1	1	20.4067	21.8641	23.8281	20.3449	20.8041	21.6445	21.8815	20.9282			0.129513	0.296338	0.344615	Q9D6H6;Q9CQZ6	Q9D6H6;Q9CQZ6	NADH dehydrogenase [ubiquinone] 1 beta subcomplex subunit 3	Ndufb3	6242
2	3	2	2	2	2	2	1	23.2159	23.5543	22.8936	22.6343	23.6292	23.5116	22.6575	21.3167			0.206195	0.295744	0.519487	Q9Z247	Q9Z247	Peptidyl-prolyl cis-trans isomerase FKBP9	Fkbp9	6829
11	8	10	6	10	8	8	7	23.8158	22.5384	23.5824	22.8981	23.268	22.6262	22.6524	23.1065			0.381748	0.295404	0.875055	E9QP46;Q6ZWQ0;Q6DFZ2;Q6ZWN0;F7BX34;D5FT67;Q7TPP1;Q6PI66;F6W8R9;Q76KB5;Q6ZWQ0-3	E9QP46;Q6ZWQ0	Nesprin-2	Syne2	2271
13	10	13	11	9	12	9	10	24.6324	24.3769	24.4428	25.0829	24.2156	24.725	24.3811	24.0325			0.65314	0.295182	1.36151	A0A6I8MX18;Q8CJG1;A2VDG1;Q8BJP2;H3BJ70;Q8CGU0;Q8CJF8-2	A0A6I8MX18;Q8CJG1;A2VDG1;Q8BJP2;H3BJ70;Q8CGU0	Protein argonaute-1;Protein argonaute	Ago1	949
3	8	5	6	6	8	6	6	23.3651	24.141	23.489	23.7641	23.1459	23.5476	23.3576	23.5275			0.739678	0.29513	1.50871	A0A1B0GRH2;Q3V1H5;A0A1B0GRT6;P49446-3;P49446-2;P49446;Q3TU63;Q05CJ9	A0A1B0GRH2;Q3V1H5;A0A1B0GRT6;P49446-3;P49446-2;P49446;Q3TU63	Receptor-type tyrosine-protein phosphatase;Receptor-type tyrosine-protein phosphatase epsilon;Protein-tyrosine-phosphatase	Ptpre	503
8	7	8	8	7	8	8	8	29.0362	28.3695	28.4532	29.3021	28.4181	28.4288	28.001	29.1333			0.397526	0.294931	0.904923	P16045;A0A2R8VHJ0	P16045	Galectin-1	Lgals1	3025
7	7	8	8	7	8	7	8	27.7094	27.0373	27.3724	27.4378	27.3993	27.2687	27.5032	26.206			0.391207	0.2949	0.892993	Q5M9P3;Q9CZX8;D3YUT3;D3YUG3;D3Z5R8;D3Z722;S4R223	Q5M9P3;Q9CZX8;D3YUT3;D3YUG3;D3Z5R8;D3Z722;S4R223	40S ribosomal protein S19	Rps19	4726
2	2	2	1	1	2	2	2	19.9021	19.9188	21.162	20.2866	20.6795	19.8955	19.9392	19.5763			0.334118	0.294725	0.78315	E9Q526;Q52KB6-2;Q52KB6-3;Q52KB6;Q3TSB8;D3Z4D9;D3Z640	E9Q526;Q52KB6-2;Q52KB6-3;Q52KB6;Q3TSB8;D3Z4D9;D3Z640	C2 domain-containing protein 3	C2cd3	2146
4	2	3	4	4	3	3	2	26.4587	25.6464	25.3367	25.2406	25.6478	24.877	25.8099	25.1691			0.364027	0.294623	0.84118	Q9JMG1	Q9JMG1	Endothelial differentiation-related factor 1	Edf1	6694
7	8	6	5	4	9	9	4	22.7397	22.8404	22.9011	22.6857	22.6119	22.1281	22.7902	22.4593			1.02257	0.294328	1.98067	B7ZNY4;B2RUK2;Q80TH2-1;Q80TH2;Q80TH2-2;B2RUJ2;B7ZNX6;Q3URB9;B9EHV0;A0A571BEA5;A0A0G2JDT9;A0A0G2JFZ5;E9Q6L9;Q80TE7	B7ZNY4;B2RUK2;Q80TH2-1;Q80TH2;Q80TH2-2;B2RUJ2;B7ZNX6	Protein LAP2	Erbb2ip	1499
4	5	3	6	3	4	3	2	22.9003	23.471	22.3984	23.3228	22.9462	22.8184	22.4072	22.7435			0.505295	0.294289	1.10274	Q5BL05;E9QKE9;H3BK24;H3BLS0;H3BJQ9;P53564-2;P53564-3;P53564;H3BKF6;P53564-4;H3BJL7;Q3UMF6;H3BL09;P70298	Q5BL05;E9QKE9;H3BK24;H3BLS0;H3BJQ9;P53564-2;P53564-3;P53564;H3BKF6;P53564-4;H3BJL7;Q3UMF6	Homeobox protein cut-like;Homeobox protein cut-like 1	Cux1	2232
2	2	2	1	2	2	2	2	22.1706	21.9459	22.5877	21.3727	21.8302	21.9735	23.0514	20.045			0.169427	0.294215	0.43762	A0A494BB63;D3YVT2;D3Z479;Q91WE1	A0A494BB63;D3YVT2;D3Z479;Q91WE1	Sorting nexin-15	Snx15	868
3	3	3	4	3	3	2	3	23.4876	22.6207	22.2607	22.7808	22.1212	22.6638	22.3956	22.7931			0.442253	0.294061	0.988235	Q924A2;E9Q6T8;E9QP01;Q924A2-2	Q924A2;E9Q6T8;E9QP01;Q924A2-2	Protein capicua homolog	Cic	6050
2	2	2	3	2	2	2	2	21.3064	21.6536	21.0527	21.4215	20.7723	21.0023	21.1878	21.2968			0.872087	0.293732	1.73057	A2BFB2;Q3UQB4;A2BFB1;Q8K0H8;A2BFB0;O08609-2;O08609-3;O08609	A2BFB2;Q3UQB4;A2BFB1;Q8K0H8;A2BFB0;O08609-2;O08609-3;O08609	Max-like protein X	Mlx	1219
4	3	3	4	4	4	3	3	22.6433	23.2393	23.2505	23.3087	23.0049	22.814	22.6801	22.7741			0.860695	0.292154	1.71158	Q05186	Q05186	Reticulocalbin-1	Rcn1	3747
13	11	13	14	15	13	12	11	26.9005	26.7938	26.8338	26.6532	26.3157	26.7717	26.7489	26.1786			0.929969	0.291592	1.82686	Q8C292;Q8C1V4;Q3TIV6;Q8CFK5;Q8R2P8;Q99MN1	Q8C292;Q8C1V4;Q3TIV6;Q8CFK5;Q8R2P8;Q99MN1	Lysine--tRNA ligase	Kars	3996
16	16	16	15	15	14	14	17	27.845	27.65	27.3134	27.7749	27.518	27.1506	27.3624	27.3877			1.07898	0.291121	2.07445	Q02819;Q8BRD3;A0A1C7CYU3;A0A1B0GR41;Q3TCI1;A0A1B0GR92;A0A1B0GS16;A0A1B0GT83	Q02819;Q8BRD3;A0A1C7CYU3;A0A1B0GR41;Q3TCI1	Nucleobindin-1	Nucb1	3731
12	10	10	12	11	11	9	13	26.8198	26.2927	26.6026	27.3095	26.6101	26.4076	26.1238	26.7195			0.537688	0.290911	1.16046	A0A0B4J1E2;Q9CSN1;Q3TM37;Q9CV75;Q80VH1	A0A0B4J1E2;Q9CSN1;Q3TM37	SNW domain-containing protein 1	Snw1	142
6	6	5	7	7	8	7	6	26.0366	25.8965	25.7963	26.6088	25.7191	25.985	25.6053	25.8659			0.708446	0.290699	1.45585	Q8K2F8;F6X2V9;A0A0U1RP30;A2BH69;A0A0U1RP90	Q8K2F8;F6X2V9	Protein LSM14 homolog A	Lsm14a	5698
3	6	5	4	5	6	6	3	23.2448	24.2666	23.7455	23.6607	23.7279	23.2886	23.4366	23.3033			0.58559	0.290323	1.24467	E9Q2C4;F8WJC1;Q3URI3;Q1A6V0;Q1A6V1;E9PVM1;Q1A6U9;E9PVM3;Q6P1Y8	E9Q2C4;F8WJC1;Q3URI3;Q1A6V0;Q1A6V1;E9PVM1;Q1A6U9;E9PVM3;Q6P1Y8	Type II inositol 3,4-bisphosphate 4-phosphatase	Inpp4b	2011
3	2	2	3	2	3	3	4	22.0662	21.9267	20.8607	21.5375	20.2581	21.5297	20.7884	22.6537			0.195611	0.290318	0.496257	Q501J7-2;Q501J7;Q501J7-3	Q501J7-2;Q501J7;Q501J7-3	Phosphatase and actin regulator 4	Phactr4	4612
9	9	9	9	8	8	9	9	25.6192	25.9769	26.114	25.013	25.7709	25.2401	25.6688	24.8838			0.398437	0.289866	0.90664	Q8BH80;Q9QY76;Q3TA54;Q3TU78	Q8BH80;Q9QY76;Q3TA54;Q3TU78	Vesicle-associated membrane protein-associated protein B	Vapb	5316
6	6	7	4	7	7	4	7	24.7174	24.1705	24.4491	24.9202	24.958	24.0288	23.8428	24.2684			0.442187	0.289828	0.988113	E5D6T0;E9Q6A7;A2A655;A2A654;Q8CFX5;Q3UPA6;Q8VDN7;Q3TMJ3;Q8K092;Q6P9L3	E5D6T0;E9Q6A7;A2A655;A2A654;Q8CFX5		Bptf	1023
3	2	3	2	1	3	2	2	22.1329	22.5569	22.5797	22.2648	22.9675	22.1454	20.8329	22.4314			0.253136	0.289265	0.619608	Q3TYX3	Q3TYX3	SET and MYND domain-containing protein 5	Smyd5	4158
20	22	20	23	23	23	21	18	30.2164	29.5977	29.4954	29.9614	29.507	29.3628	29.6976	29.5467			0.797967	0.289204	1.60675	Q3U7F3;Q3TIK8;Q5EBP8;Q3UK83;P49312;P49312-2;Q3TFB1;B7ZWG9	Q3U7F3;Q3TIK8;Q5EBP8;Q3UK83;P49312;P49312-2;Q3TFB1	Heterogeneous nuclear ribonucleoprotein A1;Heterogeneous nuclear ribonucleoprotein A1, N-terminally processed	Hnrnpa1	3289
2	2	2	2	1	2	2	2	22.9066	22.8609	22.8083	22.3231	20.3999	23.1997	22.8911	23.2533			0.159297	0.288735	0.414453	Q8BHE8	Q8BHE8	Uncharacterized protein C2orf47 homolog, mitochondrial		5324
5	6	6	5	5	5	4	5	25.0594	24.3037	24.1549	24.7047	24.553	23.9268	24.8782	23.7101			0.369045	0.288654	0.850809	O70230;O70230-3;O70230-2;Q60921;A0A3B2W7W5;B2KF19;A0A3B2W4C6;A0A3B2W3I6;Q8BMU0-2;Q8BMU0	O70230;O70230-3;O70230-2	Zinc finger protein 143	Znf143	2795
3	3	2	4	5	4	3	5	23.0878	21.8731	22.7201	22.9892	23.4912	22.1658	21.8615	21.9975			0.252742	0.288571	0.618787	D3YUW8;D3YUX1;Q3TSQ2;Q0VGT3;B9EIG6;Q8BZH4	D3YUW8;D3YUX1;Q3TSQ2;Q0VGT3;B9EIG6;Q8BZH4	Pogo transposable element with ZNF domain	Pogz	1611
15	15	15	10	13	14	10	9	26.0683	25.4904	26.1089	25.9198	25.5699	25.7594	25.7846	25.3193			0.807978	0.288533	1.62352	Q8BT60;Q3UJS6	Q8BT60;Q3UJS6	Copine-3	Cpne3	5427
7	6	4	9	7	7	7	7	26.967	26.2717	26.0438	26.5034	26.2125	25.8857	26.0346	26.4998			0.568455	0.288318	1.2147	Q5FWJ9;Q3UDG5;Q3U2X1;Q3TFE2;Q63850;Q3THR9;Q3UGJ7;A0A140LJH5;A0A140LJ77	Q5FWJ9;Q3UDG5;Q3U2X1;Q3TFE2;Q63850;Q3THR9;Q3UGJ7	Nuclear pore glycoprotein p62	Nup62	3950
3	3	3	2	3	2	3	2	21.5166	21.4432	22.1715	20.8863	20.9953	21.4365	21.263	21.1697			0.467227	0.28825	1.03397	Q8C569;Q8C569-2;D3Z1L4;A0A1L1SQ57;A0A1L1SQJ7	Q8C569;Q8C569-2;D3Z1L4	Protein FAM118B	Fam118b	5532
11	9	9	8	9	8	7	7	25.1768	25.619	25.6235	25.7655	25.1954	25.3518	25.7708	24.7146			0.525837	0.288034	1.13942	Q8BYW1;Q8BYW1-2;Q8BYW1-3;B9EI26	Q8BYW1;Q8BYW1-2;Q8BYW1-3;B9EI26	Rho GTPase-activating protein 25	Arhgap25	5484
2	3	4	3	2	2	1	2	21.2479	23.7914	23.783	24.2455	23.7817	23.7394	20.307	24.0879			0.0934426	0.287942	0.256121	D3YY49;Q3UT41;Q3TD80;F6RR30;Q7TT08;Q3UXH6	D3YY49;Q3UT41;Q3TD80;F6RR30	Lipase	Lipo2;Lipo1;Lipo4	1809
2	3	2	1	2	2	2	2	21.936	23.1582	21.7955	21.2577	21.8801	22.0694	21.8557	21.1907			0.266314	0.287856	0.646948	A0A338P695;Q6ZPR5-3;Q6ZPR5-2;Q6ZPR5-4;Q6ZPR5;A0A338P6U9;A0A338P7L1;A0A338P6S3;A0A338P6E2;A0A338P715;A0A338P6P4;A0A338P7A7;A0A338P6I0;A0A338P6B0;A0A338P6W7;A0A338P735;Q6ZPR5-5	A0A338P695;Q6ZPR5-3;Q6ZPR5-2;Q6ZPR5-4;Q6ZPR5;A0A338P6U9;A0A338P7L1;A0A338P6S3	Sphingomyelin phosphodiesterase 4	Smpd4	784
5	3	4	3	5	5	2	4	23.2194	23.2501	23.2826	22.9738	23.6737	23.3556	21.3331	23.2125			0.21525	0.287758	0.539158	Q4FCQ7;Q4FCQ6;J3QNU1;Q80YP1;A0A1L1SQ41;Q9Z2A5-2;Q9Z2A5;Q8BP95;Q3UUL7;A0A140LJ98	Q4FCQ7;Q4FCQ6;J3QNU1;Q80YP1;A0A1L1SQ41;Q9Z2A5-2;Q9Z2A5;Q8BP95	Arginyl-tRNA--protein transferase 1	Ate1	564
5	5	5	5	6	6	4	3	23.7546	23.1312	23.7293	23.533	22.9212	23.0979	23.3378	23.6444			0.64482	0.286717	1.34722	Q8R3F7;P58742;Q3TEP0;Q8BU75;A0A2R8VI65;A0A2R8VI45;A0A2R8VHX3	Q8R3F7;P58742;Q3TEP0;Q8BU75	Aladin	Aaas	3410
12	11	10	11	13	11	10	10	26.8658	26.5935	26.9569	27.229	26.9448	26.871	26.3627	26.3223			0.653596	0.286126	1.36229	Q6ZPX7;Q6P9R2;D6RFV0;F7AVI9	Q6ZPX7;Q6P9R2	Serine/threonine-protein kinase OSR1	mKIAA1101;Oxsr1	5015
3	4	4	3	2	4	3	3	22.9559	23.138	22.434	22.1616	22.2331	22.6269	22.4783	22.2077			0.533989	0.285882	1.1539	Q8K382;Q5DTW3;A2ALU3	Q8K382;Q5DTW3	DENN domain-containing protein 1A	Dennd1a;mKIAA1608	5717
6	6	4	4	4	5	5	4	24.5367	24.3407	24.9913	24.8631	24.5705	24.2858	24.4593	24.2745			0.870438	0.285406	1.72782	Q3UDM8;B2KGF0;Q8VEE0;M0QWJ2;A0A087WQM3;M0QWQ0;Q91VZ4;Q62505	Q3UDM8;B2KGF0;Q8VEE0	Ribulose-phosphate 3-epimerase	Rpe	1422
4	4	4	3	2	4	4	3	22.4908	21.1868	21.9036	23.6411	21.9133	21.791	21.4877	22.889			0.185913	0.285291	0.474738	B2RUM8;Q8K363	B2RUM8;Q8K363	ATP-dependent RNA helicase DDX18	Ddx18	1501
17	16	16	15	16	16	16	14	29.2785	28.7395	28.5764	28.3455	28.5548	28.571	28.74	27.934			0.488212	0.285016	1.07201	Q99LB4;Q3TNN6;Q3UJ44;P24452;D3YTL5;D3YZN3;D3YU77;D3Z4K5;D3Z014	Q99LB4;Q3TNN6;Q3UJ44;P24452;D3YTL5	Macrophage-capping protein	Capg	6114
21	21	22	22	21	22	22	22	29.4438	29.1653	28.5647	28.6493	28.8716	28.7002	28.2187	28.8933			0.496444	0.284815	1.08684	Q8BWT1;Q3UKH3;A0A494B9J2	Q8BWT1;Q3UKH3	3-ketoacyl-CoA thiolase, mitochondrial	Acaa2	5470
9	11	5	10	8	11	6	9	24.8222	25.1805	24.9428	25.3842	24.4017	25.0578	24.805	24.9262			0.738287	0.284779	1.50636	Q5BKS5;Q8BUK6;Q3UUZ6;F6W1A2	Q5BKS5;Q8BUK6;Q3UUZ6	Protein Hook homolog 3	Hook3	4695
20	19	22	21	21	22	21	19	27.2728	26.9404	27.2049	27.3871	26.9961	27.0794	26.858	26.7326			1.23738	0.284747	2.33939	Q8R1B4;Q66JU1;Q9CSD3;Q3TL08;M0QWV3;Q8BVX3;P97398;Q9CV26	Q8R1B4	Eukaryotic translation initiation factor 3 subunit C	Eif3c	5767
11	11	9	10	10	12	8	11	24.4517	24.4013	24.3385	25.2175	24.2726	24.0597	23.6611	25.2767			0.297183	0.284709	0.709829	Q3TKH5;Q9CYA6;A0A0G2JFE4;A0A0G2JGW3;A0A0G2JH09;A0A0G2JDI6	Q3TKH5;Q9CYA6	Zinc finger CCHC domain-containing protein 8	Zcchc8	4021
4	4	3	5	3	4	5	4	22.7518	23.1403	22.559	23.3484	21.6759	23.2432	22.8273	22.9181			0.309578	0.283751	0.734654	Q921W0	Q921W0	Charged multivesicular body protein 1a	Chmp1a	6028
14	13	13	14	14	13	11	12	27.8153	28.2548	27.8759	28.2171	27.8529	27.7104	27.5943	27.8729			1.1303	0.283115	2.15997	F7DBQ0;Q3TML0;Q3TJL8;Q3THH1;Q922R8;Q9DAB4	F7DBQ0;Q3TML0;Q3TJL8;Q3THH1;Q922R8;Q9DAB4	Protein disulfide-isomerase A6	Pdia6	2356
2	3	2	3	2	3	2	2	26.0641	27.2571	26.6914	26.3601	26.0298	26.723	25.8071	26.6807			0.353898	0.283051	0.821651	Q3TAL2;Q9ERN0;A0A1L1SUU4	Q3TAL2;Q9ERN0;A0A1L1SUU4	Secretory carrier-associated membrane protein 2	Scamp2	3891
16	15	18	16	18	21	15	15	26.901	26.4958	26.7303	26.8118	26.2297	26.582	26.4719	26.5245			1.28985	0.282711	2.42797	Q9DBK7;Q9ET02;Q8BTN4;Q9ET03;H3BJA7;Q504P1;K7N787;H3BKY9	Q9DBK7;Q9ET02;Q8BTN4;Q9ET03		Uba7	6528
41	45	43	44	43	45	44	41	31.0961	31.1695	30.7453	31.1759	30.9885	31.0052	30.8874	30.1757			0.599451	0.282521	1.26882	P26041;Q3TZQ2;Q05DU4;Q3UF33	P26041;Q3TZQ2;Q05DU4	Moesin	Msn	3110
9	7	3	7	4	7	5	6	24.1482	23.3566	21.7323	23.5205	22.5626	23.0102	22.4209	23.6351			0.190182	0.282212	0.48424	G5E8S8;Q8BVD5;A0A3Q4EGM2;Q8BVD5-2;A0A3Q4EH71;Q810P7;Q8BVD5-5;Q8BVD5-4;Q8BVD5-3;A0A3Q4L2T1;Q8BKU0	G5E8S8;Q8BVD5;A0A3Q4EGM2;Q8BVD5-2;A0A3Q4EH71;Q810P7;Q8BVD5-5;Q8BVD5-4;Q8BVD5-3	MAGUK p55 subfamily member 7	Mpp7	2544
4	3	5	4	4	4	5	4	25.744	24.7698	25.4113	25.4529	24.8624	25.2035	25.2125	24.9712			0.59717	0.282082	1.26485	P97825	P97825	Hematological and neurological expressed 1 protein;Hematological and neurological expressed 1 protein, N-terminally processed	Hn1	3693
3	4	3	3	2	3	3	2	26.9686	27.0681	27.0452	26.6197	27.2363	27.0087	26.4343	25.8961			0.386559	0.281591	0.884191	Q8C2N7;A0A0G2JEK2;P63254;Q6P3B4	Q8C2N7;A0A0G2JEK2;P63254;Q6P3B4	Cysteine-rich protein 1	Crip1	172
7	9	8	9	8	8	8	9	29.3757	28.8868	28.9413	29.832	29.4167	29.3741	28.5625	28.5565			0.374612	0.281471	0.861457	F7AEH4;P63323;A0A1W2P7A1	F7AEH4;P63323;A0A1W2P7A1	40S ribosomal protein S12	Rps12	2344
8	7	5	6	7	7	6	5	26.539	26.5648	27.1657	25.8906	26.5455	26.3376	26.0376	26.1136			0.442467	0.281409	0.988629	Q5M9M0;P19253;A0A1B0GSB2;A0A1B0GSQ6;A0A1B0GS68;Q3TDS9;A0A1B0GTA1;A0A1B0GSC2;A0A1B0GQW6;A0A1B0GSL5;A0A1B0GRH1;A0A1B0GSF0;A0A1B0GT00;A0A1B0GSJ2	Q5M9M0;P19253;A0A1B0GSB2;A0A1B0GSQ6;A0A1B0GS68;Q3TDS9;A0A1B0GTA1;A0A1B0GSC2	60S ribosomal protein L13a	Rpl13a	3061
11	8	9	10	11	11	10	8	26.2649	26.2402	26.0043	26.6483	25.9138	26.2064	25.9094	26.0031			0.956728	0.281255	1.87132	Q3T9Y8;Q9QZD9;A2AE03;Q8BTM6	Q3T9Y8;Q9QZD9	Eukaryotic translation initiation factor 3 subunit I	Eif3i	3880
5	3	4	2	1	3	3	2	24.0286	22.4366	23.041	22.7122	20.9999	23.3994	23.5931	23.1011			0.155513	0.281202	0.405727	Q8BP56;Q8BP56-2;Q8BP56-3;E9QA85	Q8BP56;Q8BP56-2;Q8BP56-3	Acid trehalase-like protein 1	Athl1	5403
6	6	3	7	5	7	5	6	23.909	22.8716	23.6213	23.8734	23.2656	23.2059	23.6392	23.0409			0.466217	0.280935	1.03213	E9QP00;A0A0N4SVC2;Q6PFR5;Q3TAP5;Q3TNU2	E9QP00;A0A0N4SVC2;Q6PFR5;Q3TAP5	Transformer-2 protein homolog alpha	Tra2a	2270
12	10	13	10	12	11	12	11	26.3543	25.8638	26.1373	26.2502	25.671	25.5966	26.259	25.9614			0.743705	0.279405	1.51551	E9QB02;Q68FL6;F6W0G8	E9QB02;Q68FL6	Methionine--tRNA ligase, cytoplasmic	Mars	2221
5	5	7	5	5	5	5	5	25.7846	25.408	25.5112	25.7803	25.0957	25.6364	25.0768	25.5578			0.783806	0.279386	1.583	Q9D967	Q9D967	Magnesium-dependent phosphatase 1	Mdp1	6490
3	2	3	3	3	3	2	2	22.3293	20.3739	21.7496	21.5165	21.4378	21.5669	21.9447	19.9043			0.178634	0.278915	0.458437	Q3U3T9;Q60949-2;Q3TNW7;Q3TXH9;E9Q6L4;Q60949;Q3TGE9	Q3U3T9;Q60949-2;Q3TNW7;Q3TXH9;E9Q6L4;Q60949	TBC1 domain family member 1	Tbc1d1	4216
7	3	3	5	7	7	5	5	23.9457	21.9595	22.4336	23.296	22.6202	22.2414	23.0899	22.5688			0.236859	0.278623	0.585396	B7ZNX8;Q8BI22-2;Q8BI22;F7CIB0;Q8BI33;F6Q1Q5;Q8BI30	B7ZNX8;Q8BI22-2;Q8BI22	Centrosomal protein of 128 kDa	Cep128	1590
4	3	3	3	4	3	4	3	23.4476	22.3733	22.7827	23.674	21.6278	23.0792	22.7904	23.6661			0.212394	0.278525	0.532973	Q8VDS4	Q8VDS4	Regulation of nuclear pre-mRNA domain-containing protein 1A	Rprd1a	5858
16	17	14	16	16	16	15	15	27.9558	27.7203	27.4597	27.8209	27.5357	27.7057	27.7622	26.841			0.54551	0.278027	1.1743	Q3UB90;Q3UB67;Q3UB15;Q3U9L3;P27659;Q3T9U9;A0A2R8VHN4;A0A087WNS0;A0A087WQK0;Q99N25;Q9CQ09;Q5U470;E9PWZ3	Q3UB90;Q3UB67;Q3UB15;Q3U9L3;P27659;Q3T9U9	60S ribosomal protein L3	Rpl3	3130
5	5	4	5	5	5	5	3	26.8577	26.6113	27.0869	25.9105	26.6866	26.4117	25.7054	26.5517			0.357145	0.277771	0.827926	Q542I7;Q3TX23;O88653;A0A0G2JGQ3	Q542I7;Q3TX23;O88653;A0A0G2JGQ3	Ragulator complex protein LAMTOR3	Lamtor3	2845
5	3	4	3	4	5	6	1	23.1479	23.1483	22.8537	22.5107	22.9046	23.646	23.1174	20.882			0.172584	0.277664	0.444783	Q58E38;Q3U912;Q9JIA7;A0A1B0GS43	Q58E38;Q3U912;Q9JIA7	Sphingosine kinase 2	Sphk2	4281
15	13	12	16	12	13	14	14	27.3429	27.5079	27.0861	27.9551	27.4019	27.4201	26.8747	27.0868			0.577823	0.277126	1.2311	Q9D0B0;Q3TXM9;F6RTE1	Q9D0B0;Q3TXM9	Serine/arginine-rich splicing factor 9	Srsf9	6355
3	3	2	5	3	3	4	5	22.1517	22.3097	21.8138	22.1164	21.4705	21.988	22.0817	21.7432			0.802478	0.277105	1.61431	O09012-2;D3Z600;O09012	O09012-2;D3Z600;O09012	Peroxisomal targeting signal 1 receptor	Pex5	2664
5	3	5	5	4	4	4	3	24.6878	24.147	24.1406	25.1079	24.1259	24.4913	23.5766	24.7812			0.339038	0.277094	0.792773	P49586;Q811Q9-2;Q811Q9;D3Z3T5	P49586;Q811Q9-2;Q811Q9;D3Z3T5	Choline-phosphate cytidylyltransferase A;Choline-phosphate cytidylyltransferase B	Pcyt1a;Pcyt1b	3293
22	21	23	19	21	17	21	18	29.8352	29.8332	29.4681	29.4395	29.5618	29.5098	29.4323	28.9638			0.780428	0.277072	1.57732	P54071;D6RIL6;A0A0U1RP68;A0A0U1RPR1	P54071	Isocitrate dehydrogenase [NADP], mitochondrial	Idh2	3354
36	34	40	36	37	40	38	27	28.1359	28.004	28.2872	27.9645	27.921	28.098	27.9818	27.2859			0.679405	0.27622	1.40644	Q8CIH5	Q8CIH5	1-phosphatidylinositol 4,5-bisphosphate phosphodiesterase gamma-2	Plcg2	5637
4	5	6	6	7	6	5	7	24.797	23.745	24.0829	23.943	23.5788	23.7222	24.025	24.1378			0.475091	0.276041	1.04826	A0A0U1RPL0;Q7TQH0-3;Q7TQH0;Q7TQH0-2;E9Q5Q0;Q3TYH7;Q3TGG2;J3QP59	A0A0U1RPL0;Q7TQH0-3;Q7TQH0;Q7TQH0-2;E9Q5Q0;Q3TYH7;Q3TGG2	Ataxin-2-like protein	Atxn2l	454
15	18	18	19	19	20	15	17	26.7074	26.7064	26.4777	26.9897	26.5855	26.6221	26.0815	26.4916			0.849036	0.275118	1.69214	Q9Z1Z0;Q9Z1Z0-2;Q9Z1Z0-3;Q9Z1Z0-4;A0A0J9YUG0	Q9Z1Z0;Q9Z1Z0-2	General vesicular transport factor p115	Uso1	6827
4	5	6	4	4	6	5	5	27.1711	26.7734	26.3658	26.7754	26.6415	26.6651	26.5385	26.1404			0.643116	0.275043	1.34429	Q6ZWY3;D6RH49;D3YYB0	Q6ZWY3;D6RH49;D3YYB0	40S ribosomal protein S27-like;40S ribosomal protein S27	Rps27l	5094
3	3	3	3	3	4	4	3	22.6481	22.5428	22.9845	22.4928	22.3962	22.3315	22.7502	22.091			0.773746	0.274799	1.5661	Q9CR25	Q9CR25	Diphthamide biosynthesis protein 2	Dph2	6245
10	10	10	10	11	11	10	9	26.9771	26.8265	26.3681	27.2788	26.7581	26.1382	26.3746	27.0819			0.434396	0.274406	0.973735	E9Q4Q2;D3YZC9;D3YZD0;Q3UK67;Q3UI45;Q64213-2;Q64213-3;Q64213;D3YVH4;Q3TZI3;D6RDB7;F8WHF9	E9Q4Q2;D3YZC9;D3YZD0;Q3UK67;Q3UI45;Q64213-2;Q64213-3;Q64213;D3YVH4;Q3TZI3	Splicing factor 1	Sf1	1839
7	6	7	6	7	7	6	5	26.7753	26.58	26.4054	25.6659	26.1458	26.0777	26.3943	25.7113			0.436916	0.274372	0.978392	Q8C7F9;Q8C6H4;Q542E4;Q3TWB8;P58021;E9PZ69	Q8C7F9;Q8C6H4;Q542E4;Q3TWB8;P58021	Transmembrane 9 superfamily member 2	Tm9sf2	3402
5	7	6	8	6	8	5	4	24.2252	24.1176	24.1346	24.0032	24.0995	23.5743	24.0714	23.638			0.95847	0.274351	1.87421	Q6NXV8;Q3UKC6;Q0P635;P09581;Q3U4N8;Q3U1X4;Q3U3W0;Q3U210;Q3U1Y3;Q3TAZ7;Q3TBH6	Q6NXV8;Q3UKC6;Q0P635;P09581;Q3U4N8;Q3U1X4;Q3U3W0;Q3U210;Q3U1Y3	Receptor protein-tyrosine kinase;Macrophage colony-stimulating factor 1 receptor	Csf1r	2944
3	3	4	3	4	3	2	3	23.9353	23.3494	23.0663	23.6269	23.2985	22.9951	23.7199	22.8685			0.465816	0.273932	1.0314	Q3TTE3;E9Q3U1;Q3V2N4;P62257	Q3TTE3;E9Q3U1;Q3V2N4;P62257	Ubiquitin-conjugating enzyme E2 H	Ube2h	2129
5	7	6	10	10	9	6	9	24.5539	23.9537	24.4	24.5414	24.1455	24.1525	23.7974	24.2583			0.784971	0.273806	1.58495	Q8C570;Q8CBU3;Q6PAS9;A2ASC6	Q8C570;Q8CBU3;Q6PAS9	mRNA export factor	Rae1	5533
5	6	5	5	5	6	4	6	24.6336	25.5674	25.2185	25.1504	24.4769	24.7395	24.9737	25.2849			0.481674	0.273694	1.06019	O08547;E9Q6R3;Q3UZ06;A0A0G2JF08;D6RES2	O08547;E9Q6R3;Q3UZ06	Vesicle-trafficking protein SEC22b	Sec22b	2629
6	8	7	9	9	8	9	8	25.1306	25.0676	25.2571	25.3819	25.0191	25.2943	24.8203	24.6096			0.848804	0.273479	1.69175	B6YY24;Q3UVG3	B6YY24;Q3UVG3	Protein FAM91A1	D15Ertd621e;Fam91a1	1554
40	41	39	35	39	41	35	33	30.9614	31.0954	30.6664	30.9342	30.8354	30.5949	30.781	30.3523			0.994892	0.273469	1.9347	Q91V38;Q3UAD6;P08113;Q3UBU0;Q3TUD6;Q8CCY5;F7C312;Q8C2R2;Q9CW12	Q91V38;Q3UAD6;P08113;Q3UBU0;Q3TUD6;Q8CCY5;F7C312	Endoplasmin	Hsp90b1	2930
4	5	5	4	4	5	6	4	23.4737	23.2275	23.6778	22.9002	23.2852	23.0807	23.409	22.4106			0.438902	0.273428	0.982057	K7Q751;A0A5F8MPY3;P34152;P34152-4;P34152-2;P34152-9;P34152-6;P34152-5;P34152-7;A0A2I3BRG7;P34152-8	K7Q751;A0A5F8MPY3;P34152;P34152-4;P34152-2;P34152-9;P34152-6;P34152-5	Focal adhesion kinase 1	Ptk2	923
2	2	3	2	3	2	2	2	24.2281	23.8432	23.8353	24.3077	23.833	23.4956	24.8391	22.9538			0.271208	0.273206	0.657022	Q9D820;Q9D820-2	Q9D820;Q9D820-2	Prolyl-tRNA synthetase associated domain-containing protein 1	Prorsd1	6466
3	4	4	4	3	3	4	4	26.898	26.6596	27.5554	26.1483	26.0412	26.7406	27.4626	25.9277			0.240025	0.272334	0.592091	E9PV44;O35143;Q8BTA7	E9PV44;O35143	ATPase inhibitor, mitochondrial	Atpif1	2002
9	10	9	9	12	9	8	11	26.442	26.4093	26.1914	26.7588	26.1501	26.4026	26.3109	25.8508			0.802746	0.271741	1.61476	Q6NZM8;Q60967;Q3TUA8;A0A0G2JFM1;A0A0G2JFK8	Q6NZM8;Q60967;Q3TUA8	Bifunctional 3-phosphoadenosine 5-phosphosulfate synthase 1;Sulfate adenylyltransferase;Adenylyl-sulfate kinase	Papss1	4821
7	10	9	7	10	6	7	5	26.5703	26.4195	26.061	25.5805	25.9956	25.6648	25.7821	26.1099			0.511787	0.269749	1.11436	Q80X95	Q80X95	Ras-related GTP-binding protein A	Rraga	5227
6	5	4	5	7	7	8	4	23.7861	24.0777	24.332	23.6683	23.9886	24.1065	23.1803	23.5132			0.463906	0.268867	1.02792	B2RSI3;Q2EMV9;Q2EMV9-2	B2RSI3;Q2EMV9;Q2EMV9-2	Poly [ADP-ribose] polymerase 14	Parp14	1467
3	4	3	3	1	3	3	3	22.0894	22.2607	21.4243	22.2642	21.2157	21.454	22.5293	21.765			0.327916	0.26865	0.770971	Q3V091;E9QNG6;Q6PHS6;Q80TT7;Q6NX82;E9Q7T4;Q3U457;Q3UG27;Q3TCG6	Q3V091;E9QNG6;Q6PHS6;Q80TT7;Q6NX82;E9Q7T4;Q3U457	Sorting nexin-13	Snx13	2264
3	3	2	3	3	3	2	1	23.947	23.5148	24.2233	23.2924	23.1104	23.5516	23.4425	23.799			0.480708	0.268505	1.05845	A0A0N4SUH4;Q8BKS9	A0A0N4SUH4;Q8BKS9	Pumilio domain-containing protein KIAA0020	Kiaa0020	233
12	9	9	8	7	11	9	5	25.0663	23.8635	24.2404	24.9488	23.7683	24.28	24.2981	24.6995			0.331338	0.268266	0.777698	B9EKJ7;P58871;Z4YJL4;A0A571BEG9	B9EKJ7;P58871;Z4YJL4	182 kDa tankyrase-1-binding protein	Tnks1bp1	1639
4	3	4	3	4	6	3	3	25.772	25.5584	26.3067	25.6262	25.4605	25.7739	25.6584	25.2976			0.642479	0.268254	1.3432	P56213;A0A3Q4EGL6;A0A3Q4EII8	P56213;A0A3Q4EGL6;A0A3Q4EII8	FAD-linked sulfhydryl oxidase ALR	Gfer	3379
6	6	6	8	6	6	6	6	25.7287	24.0243	25.384	23.8897	24.6762	24.7215	25.0994	23.4579			0.177346	0.267927	0.455537	Q3U319;A0A0X1KG60;A0A0U1RPJ4	Q3U319;A0A0X1KG60;A0A0U1RPJ4	E3 ubiquitin-protein ligase BRE1B	Rnf40	4202
3	4	2	3	3	3	3	2	24.0099	23.1957	23.5181	21.3299	23.2595	23.0389	23.3975	21.2861			0.131859	0.267874	0.350214	Q8CC86;A0A2R8VHP2	Q8CC86	Nicotinate phosphoribosyltransferase	Naprt	5573
9	8	5	7	9	8	8	7	24.5201	23.7828	23.9729	24.2531	24.1455	23.9776	24.0727	23.262			0.465118	0.267746	1.03013	P52431;Q91VT0;Q8C2N0;D6RFB8;D3YVY8	P52431;Q91VT0;Q8C2N0;D6RFB8	DNA polymerase delta catalytic subunit;DNA polymerase	Pold1	3333
8	10	7	10	9	9	8	8	26.4543	25.4692	26.8436	26.2893	26.0065	25.6335	26.3809	25.9645			0.352067	0.267726	0.818108	P50428;F6QGM0	P50428	Arylsulfatase A	Arsa	3309
41	40	40	38	42	38	38	41	27.2798	27.4724	27.1639	26.4742	27.3022	26.7239	26.5625	26.7318			0.441328	0.267464	0.98653	Q3UHK5;Q6ZQ49;Q6PIE5;D3YYN7;Q8R3A9;Q9WV27	Q3UHK5;Q6ZQ49;Q6PIE5;D3YYN7;Q8R3A9	Sodium/potassium-transporting ATPase subunit alpha-2	Atp1a2	4367
10	7	6	8	8	8	6	9	23.4303	23.5801	23.4706	22.6182	23.3228	23.0462	22.8342	22.8281			0.48598	0.267005	1.06798	A0A1L1SQR4;Q8VDR9;Q6ZPS1;Q8VDR9-2;A0A1L1STJ1;A0A1L1ST98;Q8VDR9-3	A0A1L1SQR4;Q8VDR9;Q6ZPS1;Q8VDR9-2	Dedicator of cytokinesis protein 6	Dock6;mKIAA1395	570
4	4	4	4	3	5	3	5	22.1836	22.1984	22.6515	22.744	22.2205	21.8717	22.5007	22.1175			0.649904	0.266802	1.35595	A0A0R4J260;B2RRE7	A0A0R4J260;B2RRE7	OTU domain-containing protein 4	Otud4	427
3	4	4	2	2	3	5	4	23.5132	24.01	23.3467	24.1758	22.662	23.9099	23.2145	24.1926			0.27777	0.266679	0.670468	Q3UWN7;Q3UCY7;Q3TWN7;Q3TT23;Q571E2;Q9R1Q9;Q3THZ3;Q3TKX1;Q8K567;B7FAU3;F6X9J0;B7FAU7	Q3UWN7;Q3UCY7;Q3TWN7;Q3TT23;Q571E2;Q9R1Q9;Q3THZ3;Q3TKX1	V-type proton ATPase subunit S1	Atp6ap1	4102
3	3	3	4	3	2	1	3	21.6154	22.1264	20.9424	22.1092	21.1092	21.6837	21.226	21.7104			0.36088	0.26605	0.835127	Q8CGC6;Q8R2W6	Q8CGC6;Q8R2W6	RNA-binding protein 28	Rbm28	5609
6	4	4	3	4	3	4	5	23.0046	22.2179	23.032	22.6521	22.9946	21.9054	22.5643	22.3861			0.392314	0.264076	0.895087	E9PX53;E9QPR5;Q8K2V1;Q3TLM9;Q8K2V1-2;E0CYV2;F6TLH3;E0CXK8;Q9CXV4	E9PX53;E9QPR5;Q8K2V1;Q3TLM9;Q8K2V1-2	Serine/threonine-protein phosphatase 4 regulatory subunit 1	Ppp4r1	2037
12	10	8	12	12	10	10	9	25.4368	25.6774	25.2123	25.9082	25.3945	25.3258	25.3089	25.1497			0.830178	0.263976	1.66065	Q4FJN2;Q64378;Q3TX72;A0A3B2WBD2;B8JJC2;A0A3B2WCL4	Q4FJN2;Q64378;Q3TX72	Peptidyl-prolyl cis-trans isomerase FKBP5;Peptidyl-prolyl cis-trans isomerase FKBP5, N-terminally processed	Fkbp5	4571
12	12	11	16	13	15	15	13	25.837	25.1056	25.3357	25.1897	25.4469	25.1795	25.0572	24.7287			0.555817	0.263949	1.19248	Q8R2R0;Q3UNK6;P56960;Q8K366;Q9CYJ3;F6VYQ6;Q3TRD0;Q99KY7;Q9CVF6	Q8R2R0;Q3UNK6;P56960;Q8K366;Q9CYJ3;F6VYQ6;Q3TRD0;Q99KY7	Exosome component 10	Exosc10	3393
13	11	9	10	8	10	10	10	25.2389	24.901	25.436	24.8664	24.8485	24.7946	25.1604	24.5831			0.706103	0.263926	1.45187	A0A0R4J1H6;E9QP99;Q3UZV1;D3Z0Q8	A0A0R4J1H6;E9QP99;Q3UZV1		Golga3	397
3	5	3	3	4	4	5	5	24.2084	23.3492	25.1098	22.9021	23.6963	23.6785	23.4028	23.7402			0.21209	0.26295	0.532313	E9Q3A0;Q80WG7;A0A494B9M7	E9Q3A0;Q80WG7;A0A494B9M7	E3 ubiquitin-protein ligase Trim36	Trim36	2119
10	8	10	10	9	10	9	10	24.9735	25.1302	24.5974	24.6785	24.705	24.6097	24.3238	24.6894			0.8647	0.262921	1.71826	Q8K3X4	Q8K3X4	Interferon regulatory factor 2-binding protein-like	Irf2bpl	5725
7	6	6	6	7	6	6	7	26.2408	25.6917	25.6749	26.3868	25.8544	25.5914	25.5458	25.9549			0.588407	0.261945	1.24959	G3UY42;Q8CCS6-2;Q8CCS6;D3YUB9;D3Z5F7;D3Z055;G3UWS5;G3UX74	G3UY42;Q8CCS6-2;Q8CCS6;D3YUB9;D3Z5F7;D3Z055;G3UWS5	Polyadenylate-binding protein 2	Pabpn1;Gm20521	2449
4	5	4	5	5	5	4	4	24.6177	24.3923	24.3911	24.3879	23.8291	24.5329	24.6312	23.7485			0.505498	0.261843	1.1031	Q8BK57;Q99LD9;D3Z487;D3Z7J6	Q8BK57;Q99LD9;D3Z487	Translation initiation factor eIF-2B subunit beta	Eif2b2	5357
19	18	17	17	21	19	16	17	27.4735	27.2438	27.0427	27.5137	27.1367	27.3075	26.6512	27.1314			0.713729	0.261727	1.46481	Q3UCF2;Q6A068;A0A1W2P855;A0A1W2P7Z8;A0A1W2P7H4;A0A1W2P6Q8;A0A1W2P7S8;Q05DT4	Q3UCF2;Q6A068;A0A1W2P855;A0A1W2P7Z8;A0A1W2P7H4;A0A1W2P6Q8;A0A1W2P7S8	Cell division cycle 5-like protein	Cdc5l	4305
6	7	10	5	7	10	8	5	24.7238	24.2004	24.6567	24.892	23.7081	24.2367	24.526	24.9608			0.375589	0.2603	0.863323	E9Q2A6;Q8C2G0;Q3UDE9;K7QD41;Q9QVP9;F7CCX1;Q8C6R5;Q8C9L4	E9Q2A6;Q8C2G0;Q3UDE9;K7QD41;Q9QVP9;F7CCX1	Protein-tyrosine kinase 2-beta	Ptk2b	2104
4	9	6	7	6	8	8	6	25.8201	25.5372	25.6574	25.783	25.3155	25.3359	25.3783	25.7276			1.17509	0.260078	2.23482	Q9DBL7	Q9DBL7	Bifunctional coenzyme A synthase;Phosphopantetheine adenylyltransferase;Dephospho-CoA kinase	Coasy	6531
6	9	9	9	9	9	9	7	24.7304	25.7157	25.2957	24.8392	24.9924	24.7326	24.6888	25.1279			0.471677	0.259813	1.04206	B2RPS1;Q0PD56;P61021;Q8C458	B2RPS1;Q0PD56;P61021;Q8C458	Ras-related protein Rab-5B	Rab5b	1432
6	8	10	5	7	10	9	5	25.0252	24.3027	24.9322	24.1813	23.6759	24.4794	24.8009	24.4471			0.346774	0.259494	0.807842	A0A0N4SW73;Q6ZQ33;Q8R361;Q3UM85	A0A0N4SW73;Q6ZQ33;Q8R361;Q3UM85	Rab11 family-interacting protein 5	Rab11fip5	255
3	3	2	2	2	3	3	2	24.442	23.0374	23.6546	24.4175	23.2547	23.8422	22.8755	24.5426			0.207525	0.259156	0.522386	E9PXB0;E9QAC9;Q8K1N1;A0A1W2P7I1	E9PXB0;E9QAC9;Q8K1N1	Calcium-independent phospholipase A2-gamma	Pnpla8	2042
10	10	10	11	9	12	12	8	25.5298	24.7009	24.7773	24.4298	24.6178	24.9869	24.9242	23.8726			0.314879	0.259047	0.745201	A1L0V6;A7YY79;Q6Q899;A2AP29;Q3KQQ7;Q05CC6;Q6Q899-2;Q3U1I9;Q6Q899-3;Q6Q899-4;Q8C6Y8	A1L0V6;A7YY79;Q6Q899;A2AP29;Q3KQQ7;Q05CC6;Q6Q899-2;Q3U1I9	Probable ATP-dependent RNA helicase DDX58	Ddx58	992
6	6	7	6	6	6	4	5	24.0441	25.6194	24.1283	24.6199	24.6968	24.3478	23.4957	24.8381			0.219671	0.258305	0.548698	P70302;A0A1B0GRA5;A0A1B0GR78;Q3TUX9	P70302;A0A1B0GRA5;A0A1B0GR78	Stromal interaction molecule 1	Stim1	3595
12	11	12	11	12	12	10	10	28.2101	29.1846	29.0075	28.5307	28.609	28.4718	28.9326	27.8875			0.356938	0.257981	0.827526	Q3TEL0;Q3UB92;Q3U6J9;Q8VBX5;O88531;Q3TAR8;Q3U6W3;B1B0P8;Q3UFT5;B1B0P9	Q3TEL0;Q3UB92;Q3U6J9;Q8VBX5;O88531;Q3TAR8;Q3U6W3;B1B0P8;Q3UFT5;B1B0P9	Palmitoyl-protein thioesterase 1	Ppt1	2835
7	6	4	10	7	7	6	8	24.2489	24.0156	22.6919	24.3178	24.1018	23.6409	22.7578	23.7437			0.216076	0.257536	0.540944	A3KGV1-2;A3KGV1-3;A3KGV1-4;A3KGV1;A3KGV9;V9GXZ0;A3KGW0;A3KGV1-7;A3KGV1-6;A3KGV1-5;Q3UFG2;Q8CH89;Q2QF30;Q2QF27;Q2QF29;F6Y325;Q2QF28	A3KGV1-2;A3KGV1-3;A3KGV1-4;A3KGV1;A3KGV9;V9GXZ0;A3KGW0;A3KGV1-7;A3KGV1-6;A3KGV1-5	Outer dense fiber protein 2	Odf2	1267
17	8	14	12	10	14	13	8	25.4927	24.837	25.1318	24.9136	24.4936	24.9454	25.0316	24.8769			0.65234	0.256912	1.36014	Q80U93;Q8CHS9;Q3UBL1;Q3TLG4;A2ATN3;A0A0A6YW83	Q80U93;Q8CHS9	Nuclear pore complex protein Nup214	Nup214	5189
7	5	6	6	5	6	7	4	24.073	24.1493	24.4279	24.0149	23.4896	24.2125	24.0777	23.8617			0.677659	0.25592	1.40346	Q4GX45;Q8C0L6;Q3TXR6;A0A1B0GRJ2;Q8C0L6-2	Q4GX45;Q8C0L6;Q3TXR6	Peroxisomal N(1)-acetyl-spermine/spermidine oxidase	Paox	4584
2	2	2	3	5	4	3	3	22.1513	22.4701	21.9276	21.9933	21.6982	22.0713	22.2528	21.4972			0.569074	0.255702	1.21578	S4R1B9;B1Q2W7;D3YZK4;Q80UV9-3;Q80UV9;Q80UV9-2	S4R1B9;B1Q2W7;D3YZK4;Q80UV9-3;Q80UV9	Transcription initiation factor TFIID subunit 1	Taf1	1415
9	7	5	8	7	9	6	7	25.0692	24.2296	24.6954	24.3065	24.7677	24.1483	24.4136	23.949			0.43432	0.2555	0.973596	Q8R0F6;Q8R0F6-2;A0A087WS54;Q9CS46;Q9Z0T2;A0A087WPY0;A0A087WQG1;A0A087WPM3;A0A087WQ78;A0A087WQ55	Q8R0F6;Q8R0F6-2;A0A087WS54;Q9CS46	Integrin-linked kinase-associated serine/threonine phosphatase 2C	Ilkap	5756
18	23	20	21	19	21	16	21	26.5926	28.1465	27.1792	26.9025	26.8635	27.0905	26.9427	26.9024			0.318505	0.255432	0.752393	Q64521;A2AQR0	Q64521;A2AQR0	Glycerol-3-phosphate dehydrogenase, mitochondrial;Glycerol-3-phosphate dehydrogenase	Gpd2	4909
13	11	11	12	13	11	9	15	26.6827	27.5176	26.4108	27.1213	26.5742	27.0175	25.9729	27.1462			0.297015	0.255398	0.70949	Q3UN55;P52825;Q3UDA8;A2A8E8;A2A8E7;Q9CU20;A2A8E9	Q3UN55;P52825;Q3UDA8	Carnitine O-palmitoyltransferase 2, mitochondrial	Cpt2	3341
2	1	2	2	1	2	1	2	23.1207	21.9076	22.0835	21.7208	21.8342	21.8764	21.7415	22.3615			0.31419	0.254761	0.743833	Q8BND4;Q8CCX8;E9PXU1;F6WNG1	Q8BND4;Q8CCX8;E9PXU1;F6WNG1	Protein DDX26B	Ddx26b	5398
14	12	14	11	11	13	14	10	26.909	26.8912	26.5137	26.9157	26.4778	26.47	26.7035	26.5642			1.19186	0.25353	2.26292	Q5PPQ7;Q9WUM4;Q3TEU8;Q3TF74;E9PZJ0;E9PVJ1;Q3U8F0;E9PX03;A1ILN2;B9EIZ7;Q920M5-3;Q920M5-2;Q920M5;Q920M5-4	Q5PPQ7;Q9WUM4;Q3TEU8;Q3TF74	Coronin;Coronin-1C	Coro1c	4737
5	4	6	7	5	5	6	6	23.0373	23.9621	23.4056	24.5781	24.0079	23.8495	22.9038	23.2083			0.241353	0.253423	0.594892	Q8CFE2;D6RIJ8	Q8CFE2	UPF0609 protein C4orf27 homolog		5598
6	6	5	8	6	6	5	5	23.7082	24.2755	24.0596	25.1015	23.6645	24.3044	24.3151	23.8494			0.316072	0.252876	0.747569	Q99L61;Q3ULB1;Q921W7;P47226-2;P47226;D6RH72;Q3V085;B1AXB9	Q99L61;Q3ULB1;Q921W7;P47226-2;P47226	Testin	Tes	4405
5	3	2	5	8	6	3	5	24.4676	22.4157	21.9523	23.0253	23.5318	22.5648	22.6306	22.1228			0.155862	0.252696	0.406533	Q3UGF1-2;Q3UGF1;Q3UGF1-3;A0A0N4SUU5	Q3UGF1-2;Q3UGF1;Q3UGF1-3	WD repeat-containing protein 19	Wdr19	4345
9	9	8	7	9	8	7	7	25.9562	25.622	26.0978	26.3871	25.6203	25.4014	25.5162	26.5149			0.364337	0.252601	0.841775	Q9D828;Q9Z1A1;Q8C2C6;F6QJV5;B8JJG7;B8JJG8;B8JJG9	Q9D828;Q9Z1A1;Q8C2C6;F6QJV5		Tfg	6468
26	24	24	26	22	24	23	26	28.027	27.7089	27.7529	27.7868	27.4519	27.6602	27.7318	27.4226			1.28331	0.25225	2.4169	Q3THX5;E9Q3X0;Q9EQK5;Q8C2S9;Q3U7S9;D3Z2N7	Q3THX5;E9Q3X0;Q9EQK5;Q8C2S9;Q3U7S9	Major vault protein	Mvp	2131
3	3	3	3	3	3	3	3	25.6208	24.6251	25.5725	24.5345	24.2424	24.3391	25.91	24.8524			0.20776	0.252234	0.5229	A0A1L1SQA8;Q58EA6;P62852	A0A1L1SQA8;Q58EA6;P62852	40S ribosomal protein S25	Rps25	567
4	7	4	6	4	6	7	7	24.101	24.0293	23.8049	24.7528	23.7614	24.0161	23.6562	24.2454			0.46985	0.25219	1.03874	P52633;Q8R4D4;D3YU28	P52633;Q8R4D4	Signal transducer and transcription activator 6;Signal transducer and activator of transcription	Stat6	3339
19	19	19	18	20	20	20	17	30.8594	30.7287	31.1742	30.7967	30.6411	31.0148	30.6841	30.2104			0.624227	0.25216	1.31174	A0A0R4J2B2;Q6WVG3;Q8CBQ4;Q14AX3;Q8C2V2	A0A0R4J2B2;Q6WVG3	BTB/POZ domain-containing protein KCTD12	Kctd12	436
7	7	7	6	7	8	6	7	25.7707	24.6028	25.0188	24.4166	24.8781	24.5316	24.7316	24.6591			0.350902	0.252131	0.815852	A0A0R4J098;O88291;D3YXQ7;O88291-2;D6RG92;O88291-3	A0A0R4J098;O88291;D3YXQ7;O88291-2	DBIRD complex subunit ZNF326	Znf326;Zfp326	311
1	3	2	3	2	3	1	4	20.9628	23.0354	23.345	22.8375	22.3124	22.8372	20.8966	23.1292			0.129152	0.251339	0.343751	Q8BK72;Q6A096;Q80ZI4;A0A338P7I7	Q8BK72;Q6A096;Q80ZI4;A0A338P7I7	28S ribosomal protein S27, mitochondrial	Mrps27	5359
5	6	5	7	6	6	4	6	24.8766	23.9598	23.6087	23.8878	24.3165	24.1085	23.5878	23.3173			0.291786	0.250697	0.698945	Q3TS64;Q3UL54;Q8BVY0;Q3TLJ3;Q3TH37;Q9CSF9;Q3TN25;Q3TGI9;Q3TAJ5;A0A2R8VHW2	Q3TS64;Q3UL54;Q8BVY0;Q3TLJ3;Q3TH37;Q9CSF9;Q3TN25;Q3TGI9;Q3TAJ5;A0A2R8VHW2	Ribosomal L1 domain-containing protein 1	Rsl1d1	4091
4	2	3	4	1	4	3	3	22.7408	21.8827	21.3505	21.5133	20.533	21.5046	22.5481	21.8994			0.187577	0.250524	0.478447	B2RWX4;Q8BZ36-2;Q8BZ36	B2RWX4;Q8BZ36-2;Q8BZ36	RAD50-interacting protein 1	Rint1	1514
7	9	7	5	6	8	5	5	23.3545	24.4186	23.8073	23.8882	23.6407	23.2228	23.8861	23.7199			0.427684	0.249745	0.961305	P36423;Q3UTF0;Q8K320;F6SG79;Q3TRY5	P36423;Q3UTF0;Q8K320	Thromboxane-A synthase	Tbxas1	3209
8	7	7	7	7	7	7	7	27.2654	27.4172	27.7345	28.1805	27.2823	27.1724	27.2662	27.8782			0.429688	0.249622	0.96502	Q9D3C4;Q7TPD9;P59999;Q8BVW6;Q3TX55;E9PWA7	Q9D3C4;Q7TPD9;P59999;Q8BVW6	Actin-related protein 2/3 complex subunit 4	Arpc4	3426
27	29	27	26	25	27	27	26	29.1028	28.9293	28.9645	29.0112	28.6506	28.9385	29.0404	28.3801			0.808059	0.249557	1.62365	Q3UCJ0;P29351;P29351-2;Q3UB72;Q3TE70;P29351-3;G3UYY5;G3UZU6;G3UXM2	Q3UCJ0;P29351;P29351-2;Q3UB72;Q3TE70;P29351-3	Tyrosine-protein phosphatase non-receptor type;Tyrosine-protein phosphatase non-receptor type 6	Ptpn6	3152
4	3	3	4	4	3	4	4	25.2081	25.2991	25.2016	25.9505	25.2387	25.3639	24.1833	25.8763			0.256198	0.249302	0.625988	Q8BGT7;A0A494BAP9;A0A494BA53;Q3TGV3;A0A494BAA2	Q8BGT7;A0A494BAP9;A0A494BA53;Q3TGV3	Survival of motor neuron-related-splicing factor 30	Smndc1	5295
9	9	7	9	7	9	9	7	25.087	25.0161	24.7368	24.6854	24.4823	24.6918	25.1528	24.2025			0.51055	0.248974	1.11215	Q91WC0;Q91WC0-3;Q91WC0-2;F2Z438;F2Z420;D6RCY6	Q91WC0;Q91WC0-3;Q91WC0-2	Histone-lysine N-methyltransferase setd3	Setd3	5938
3	3	2	2	3	3	1	2	22.7457	22.3866	22.3289	22.6774	23.342	22.5971	20.7722	22.432			0.175317	0.248854	0.450962	Q9Z148-2;Q9Z148-3;Q8BP38;Q3U4G9;A2CG76;Q9Z148	Q9Z148-2;Q9Z148-3;Q8BP38;Q3U4G9;A2CG76;Q9Z148	Histone-lysine N-methyltransferase EHMT2	Ehmt2	6819
2	7	4	6	4	7	3	7	22.8231	22.2236	22.5925	22.1966	22.4555	21.9184	21.9822	22.4849			0.539991	0.248734	1.16454	Q4ACU6;Q4ACU6-2;Q4ACU6-3;A0A088DEG5;Q4ACU6-10;Q4ACU6-9;Q4ACU6-8;Q4ACU6-7;Q4ACU6-11;A0A589M675;Q4ACU6-6;Q4ACU6-12;A0A668KMA7;E9Q1P5;F8S0X7;A0A088DEG1;A0A2R8VH81	Q4ACU6;Q4ACU6-2;Q4ACU6-3	SH3 and multiple ankyrin repeat domains protein 3	Shank3	4567
7	5	4	3	5	8	8	3	23.8243	23.3683	23.5912	24.0897	23.2701	23.5865	23.8801	23.1433			0.501535	0.248375	1.09599	Q9D8X2	Q9D8X2	Coiled-coil domain-containing protein 124	Ccdc124	6480
6	3	4	5	4	4	5	5	25.4012	24.8081	25.438	24.4796	24.5156	24.3264	25.2825	25.0092			0.32909	0.248271	0.773281	E0CXA9;Q3UGM5;Q6PEB6;E0CYJ0;G8JL35	E0CXA9;Q3UGM5;Q6PEB6;E0CYJ0;G8JL35	MOB-like protein phocein	Mob4	1963
3	4	3	3	3	4	3	3	21.682	22.0801	21.9885	23.8055	22.2251	22.2236	21.5819	22.5331			0.187092	0.248129	0.477368	A2A7P4;Q3TDE8	A2A7P4;Q3TDE8	Zinc finger protein 691	Zfp691;Znf691	1036
4	6	5	6	5	7	5	6	25.1363	25.5223	25.1527	23.9206	24.7544	24.8179	24.8543	24.3128			0.276964	0.248112	0.66882	Q8R5J9	Q8R5J9	PRA1 family protein 3	Arl6ip5	5815
9	15	13	12	11	13	14	10	27.1001	27.579	26.7904	26.833	26.9681	26.9609	26.2336	27.1481			0.401244	0.24797	0.911923	Q922A2;Q3TJ49;A0A2C9F2D2;Q07076;Q8BP75;Q3UYL7;Q8CCV9;A0A286YCW4	Q922A2;Q3TJ49;A0A2C9F2D2;Q07076;Q8BP75;Q3UYL7;Q8CCV9	Annexin;Annexin A7	Anxa7	707
12	10	15	11	15	14	14	11	26.52	26.0899	25.7376	26.3371	26.1419	25.6049	25.9221	26.0256			0.564871	0.247495	1.20841	Q3TG75;P29758;Q3UKT3;Q3UJK5	Q3TG75;P29758;Q3UKT3;Q3UJK5	Ornithine aminotransferase, mitochondrial	Oat	3158
5	3	2	6	2	5	3	4	23.4043	22.6017	22.576	22.6	22.5621	22.2439	22.5413	22.8451			0.472021	0.247409	1.04269	A3KMF2;Q5DTZ3;G3X8R8;A0A8D4USI8;P59759;Q3U3V7;D3YUG5;Q3U1I6;D3YUI2;A0A5F8MQ33;Q8K4J6-2;Q8K4J6	A3KMF2;Q5DTZ3;G3X8R8;A0A8D4USI8;P59759	MKL/myocardin-like protein 2	Mkl2	960
5	4	6	5	7	6	4	4	27.1021	27.0103	26.2973	26.0358	26.7095	26.4099	25.9415	26.395			0.345786	0.247399	0.805922	Q9WTP7;Q9D8W6;F6RP11	Q9WTP7;Q9D8W6	GTP:AMP phosphotransferase AK3, mitochondrial	Ak3	6778
8	7	6	5	8	5	6	7	25.5979	26.0706	25.4346	25.0115	25.4192	25.1564	25.001	25.549			0.439289	0.247255	0.982771	Q3U125;Q9CYH2;D3Z252;D3YYG8;D3Z398;D3Z0A8;D3Z143;D3YWL4	Q3U125;Q9CYH2;D3Z252	Redox-regulatory protein FAM213A	Fam213a	4184
21	19	19	20	21	21	17	16	28.8424	28.8134	28.5475	28.8663	28.6203	28.6148	28.5442	28.3023			1.24175	0.247008	2.34675	P68040	P68040	Guanine nucleotide-binding protein subunit beta-2-like 1;Guanine nucleotide-binding protein subunit beta-2-like 1, N-terminally processed	Gnb2l1	3571
20	16	15	19	18	19	17	17	27.2088	26.5026	26.7693	27.054	26.8561	26.4416	26.5242	26.7251			0.648187	0.246934	1.35301	Q810A7;Q810A7-2;Q8VE45;Q9CTM9	Q810A7;Q810A7-2	ATP-dependent RNA helicase DDX42	Ddx42	5256
5	6	6	2	6	6	5	3	23.988	23.8547	24.519	24.1731	23.0592	23.905	23.7859	24.7973			0.263992	0.246872	0.642152	Q3U896;Q9Z2D0	Q3U896;Q9Z2D0	Myotubularin-related protein 9	Mtmr9	4270
23	26	20	29	24	23	16	31	28.1613	27.8093	27.568	27.4267	27.059	27.6556	27.1319	28.1317			0.357776	0.246789	0.829144	E9QM38;P55012;Q3TP36;A2AQ52;A2AQ51;A2AQ50;P55014-2;P55014-4;P55014-3;P55014	E9QM38;P55012	Solute carrier family 12 member 2	Slc12a2	2246
32	28	29	26	30	29	30	24	31.2244	31.0863	31.3328	30.8553	31.0428	30.9779	30.4856	31.0065			0.719961	0.246489	1.47537	Q3UBP6	Q3UBP6		Actb	4297
17	16	19	21	17	19	19	19	29.6685	28.6866	29.0863	29.0394	29.1709	28.7076	29.3311	28.2876			0.337199	0.245898	0.78918	H7BX95;Q6PDM2;Q6PDM2-3;Q6PDM2-2;F7AI47;F6QXN3	H7BX95;Q6PDM2;Q6PDM2-3;Q6PDM2-2	Serine/arginine-rich splicing factor 1	Srsf1	2584
3	2	4	3	6	4	5	3	22.3199	22.2956	22.6358	22.829	22.2337	23.0408	22.0553	21.7678			0.350066	0.245733	0.814232	P39098-2;P39098;A2A723;A0A0G2JGT9	P39098-2;P39098;A2A723	Mannosyl-oligosaccharide 1,2-alpha-mannosidase IB;alpha-1,2-Mannosidase	Man1a2	3219
3	3	2	3	4	2	2	3	22.8612	22.4638	21.4599	22.3151	22.6657	21.0909	22.8249	21.5359			0.186096	0.245642	0.475147	Q9DD05;P10518;Q8VCZ1;O89061	Q9DD05;P10518	Delta-aminolevulinic acid dehydratase	Alad	2959
13	10	9	14	13	10	12	11	26.6064	26.0604	25.965	26.2258	26.2611	25.9517	25.763	25.8995			0.671817	0.245558	1.39348	A0A3B2WCL5;Q9CT10	A0A3B2WCL5;Q9CT10	Ran-binding protein 3	Ranbp3	818
13	13	12	20	13	15	12	17	26.6089	26.449	26.5532	27.3518	26.8375	26.7936	25.895	26.4564			0.351688	0.245096	0.817376	Q61033;Q61033-2	Q61033	Lamina-associated polypeptide 2, isoforms alpha/zeta	Tmpo	4830
4	4	9	8	4	8	6	6	22.4926	22.4225	23.8463	22.9854	22.2203	22.4792	23.1632	22.907			0.256221	0.244298	0.626038	F8WIE5;Q69ZR2;Q3T9S4;Q3U5E1;Q3TEJ5;Q05BY9;Q5EBQ8;Q91Z48;Q8C5S2	F8WIE5;Q69ZR2	E3 ubiquitin-protein ligase HECTD1	Hectd1	2410
9	10	9	12	10	11	13	11	26.8116	26.8823	26.473	26.9276	26.1528	26.679	26.5838	26.7021			0.725943	0.244209	1.4855	Q3UB60;Q9CR16;Q8BMX6;A0A0A6YW70	Q3UB60;Q9CR16	Peptidyl-prolyl cis-trans isomerase D	Ppid	4294
16	16	14	15	18	14	15	15	28.467	28.738	28.5552	28.6	28.3587	28.6724	28.5319	27.8211			0.590335	0.24401	1.25295	Q564F3;Q3UAC2;P97351;Q9D1S3;Q3U5P8;Q3UJU5	Q564F3;Q3UAC2;P97351;Q9D1S3;Q3U5P8;Q3UJU5	40S ribosomal protein S3a	Rps3a1;Rps3a	3659
7	4	6	8	9	8	5	8	24.8761	24.4687	23.5803	24.7584	24.0452	24.1292	24.0876	24.447			0.339527	0.24363	0.793729	P06537;P06537-5;P06537-3;Q05DD1;E9Q8A6;D6RIL1;D3Z473;A3KN90;D3Z280;A0A494B9W1;D3YTK8;A0A385HBV1	P06537;P06537-5;P06537-3;Q05DD1	Glucocorticoid receptor	Nr3c1	2914
7	9	10	7	9	12	5	8	23.9953	24.0642	24.1893	24.3434	24.1123	23.8028	23.5984	24.1048			0.831048	0.243477	1.6621	A0A2X0TVQ3;Q8R5G7;Q8R5G7-2;Q8BWA0;Q8R0G0	A0A2X0TVQ3;Q8R5G7;Q8R5G7-2;Q8BWA0	Arf-GAP with Rho-GAP domain, ANK repeat and PH domain-containing protein 3	Arap3	780
3	2	0	2	1	2	1	2	21.1073	20.6581	20.4077	21.2486	21.3804	20.23	20.1102	20.7272			0.291425	0.243455	0.698217	Q99PP2;F6R9J2;Q99PP2-2	Q99PP2	Zinc finger protein 318	Znf318	6161
3	4	5	4	3	5	5	5	23.1979	23.3588	23.3692	22.6171	22.8942	23.0932	23.0834	22.4999			0.49257	0.243057	1.07987	A6H659;Q3U1F9	A6H659;Q3U1F9	Phosphoprotein associated with glycosphingolipid-enriched microdomains 1	Pag1	1296
4	6	5	2	5	2	4	3	21.5966	24.084	23.6606	21.5861	22.3103	22.8479	21.9231	22.8762			0.129696	0.242423	0.345051	Q3UA17;Q791V5;A2AFW6;Q9D050;Q05C68;D6RCZ1	Q3UA17;Q791V5;A2AFW6;Q9D050;Q05C68	Mitochondrial carrier homolog 2	Mtch2	4288
28	30	33	33	31	29	29	29	28.7017	28.2453	28.1849	28.9433	28.4482	28.3708	28.0624	28.2261			0.56084	0.241919	1.20132	Q91VM5;A0A2I3BRL8;A0A2I3BQC0	Q91VM5;A0A2I3BRL8	RNA binding motif protein, X-linked-like-1	Rbmxl1	5918
6	6	4	4	6	4	4	5	26.2409	25.1817	25.0425	24.8557	25.14	24.9111	25.1143	25.1878			0.324175	0.241868	0.7636	Q9DBL1;Q7TMY2;E9Q5L3;Q3V2R9;A0A140LHL4	Q9DBL1;Q7TMY2;E9Q5L3	Short/branched chain specific acyl-CoA dehydrogenase, mitochondrial	Acadsb	6529
12	11	9	10	13	15	8	13	25.0922	25.1457	25.4748	24.7516	24.9464	25.0261	24.6923	24.8323			0.714859	0.241796	1.46673	Q8CC88;Q8CC88-2;Q9DBH4;Q3U2P5	Q8CC88;Q8CC88-2;Q9DBH4	von Willebrand factor A domain-containing protein 8	Vwa8	5574
3	3	3	2	2	2	3	1	23.1027	21.4376	21.8402	22.5913	21.95	21.9393	22.2937	21.8217			0.255694	0.241749	0.624939	A0A171EBK9;Q80Y75;A0A140LHH6	A0A171EBK9;Q80Y75	DnaJ homolog subfamily B member 13	Dnajb13	495
3	3	3	1	1	3	2	0	22.2859	23.1323	23.8327	21.014	22.3269	23.3399	22.4611	21.1703			0.119767	0.241654	0.321155	A0A0R4J078;Q8VCH8;Q3UFS2;Q05C23;Q9CRQ1;Q8C0Z0;Q3ULE5;A0A087WSK5;Q6ZQF6;Q9CT42	A0A0R4J078;Q8VCH8;Q3UFS2;Q05C23;Q9CRQ1;Q8C0Z0;Q3ULE5	UBX domain-containing protein 4	Ubxn4	300
9	12	8	12	10	11	8	11	25.5786	25.1105	25.5467	25.8792	25.4667	25.27	25.2383	25.1746			0.685637	0.241346	1.41707	A1L367;A1L366;Q61550;Q3UTE4;Q3TG35;Q6ZQJ6;A0A2I3BS25	A1L367;A1L366;Q61550;Q3UTE4;Q3TG35;Q6ZQJ6	Double-strand-break repair protein rad21 homolog	Rad21	998
8	10	10	8	9	10	11	8	26.0651	27.2918	26.8127	26.0125	26.5169	26.3204	26.0309	26.349			0.313743	0.24126	0.742945	Q544R7;Q3U6W4;O70252;D3YX62;D3Z4A2;D3YXN4	Q544R7;Q3U6W4;O70252;D3YX62	Heme oxygenase 2	Hmox2	2797
16	13	13	15	11	15	13	10	26.1117	26.0314	25.585	26.602	25.5814	26.1378	25.836	25.8108			0.456494	0.240996	1.01438	Q3TG12;Q9WUA2;Q9CZU5;Q8C644;Q3TI98;Q3UYC2;Q3TMX6;A0A087WPV4;A0A087WS80;A0A087WQ15	Q3TG12;Q9WUA2;Q9CZU5;Q8C644;Q3TI98;Q3UYC2;Q3TMX6	Phenylalanine--tRNA ligase beta subunit	Farsb	3957
8	8	7	6	8	7	8	6	26.859	26.6136	26.4777	26.3321	26.6019	26.4273	26.468	25.8213			0.541344	0.24098	1.16694	Q9QXT0;A0A1W2P729	Q9QXT0;A0A1W2P729	Protein canopy homolog 2	Cnpy2	6710
8	7	8	9	9	10	9	7	27.1415	26.672	27.4115	27.2485	27.5091	26.6162	26.8042	26.5802			0.393975	0.240964	0.898223	Q9D6G1;Q544Z3;Q80XR6;Q3TMZ8;Q20BD0;Q99020;Q8CIR3	Q9D6G1;Q544Z3;Q80XR6;Q3TMZ8;Q20BD0;Q99020	Heterogeneous nuclear ribonucleoprotein A/B	Hnrnpab	3845
5	3	5	5	4	5	5	5	24.4189	23.8324	24.4242	23.7779	24.1036	24.2857	23.099	24.0022			0.319659	0.240707	0.754678	A0A571BEI2;Q6PIU9	A0A571BEI2;Q6PIU9	Uncharacterized protein FLJ45252 homolog		891
7	6	4	5	6	7	6	6	24.1268	23.5388	23.1906	23.629	23.6184	23.6403	23.3265	22.9378			0.421145	0.240563	0.949155	Q3U7B7;Q3U480;Q8BMC4	Q3U7B7;Q3U480;Q8BMC4	Nucleolar protein 9	Nop9	4222
46	46	47	44	45	45	44	45	29.464	29.9859	29.2952	29.5461	29.0486	29.3409	28.8963	30.0432			0.352311	0.240562	0.818582	Q8VDN2;Q3TXF9;Q8R3M4;Q3UCH8;Q8K2R2;Q3UF49	Q8VDN2;Q3TXF9;Q8R3M4;Q3UCH8	Sodium/potassium-transporting ATPase subunit alpha-1	Atp1a1	5851
23	20	17	18	22	21	18	16	26.9785	26.6655	26.0793	26.3124	26.5233	26.6897	25.8913	25.9703			0.372683	0.24029	0.857771	B2RUJ7;Q00519;Q3UMS6;Q3TAT6;A0A3B2WBF8;Q3TP30;Q99KV3;Q9CVF2;A0A3B2WDA8;A0A3B2W454	B2RUJ7;Q00519;Q3UMS6	Xanthine dehydrogenase/oxidase;Xanthine dehydrogenase;Xanthine oxidase	Xdh	1497
12	10	11	9	10	11	11	8	25.7802	25.0991	24.93	24.9651	25.2976	25.2402	24.2189	25.0567			0.318203	0.24026	0.751795	Q61107;A0A0G2JDL1;D3YVW6;D3YUH5	Q61107	Guanylate-binding protein 4	Gbp4	4835
21	18	22	23	22	21	17	19	26.6095	26.7991	26.2115	26.9032	26.2631	26.4902	26.2788	26.5318			0.693469	0.239843	1.4304	Q3TDD8;Q3THB0;Q8BGD9;Q3UGC0;Q3TSY9;Q3TLQ9;B2RWE8;Q922K6;REV__B2RWE8;REV__Q3TDD8;REV__Q8BGD9;REV__Q3UGC0;REV__Q3TSY9;REV__Q3TLQ9;REV__Q3THB0	Q3TDD8;Q3THB0;Q8BGD9;Q3UGC0;Q3TSY9;Q3TLQ9;B2RWE8;Q922K6	Eukaryotic translation initiation factor 4B	Eif4b	3925
5	5	6	6	3	6	5	5	24.2554	24.1306	24.2075	22.9958	23.422	22.7487	24.0233	24.4367			0.199109	0.23966	0.503963	Q3UMX3;Q3U4H5;Q8VC42;Q3TWH4;A0A3Q4EGY8;A0A3Q4EBT5;F6RDF1;F6X2I0;A0A3Q4EG84	Q3UMX3;Q3U4H5;Q8VC42;Q3TWH4	Uncharacterized protein C18orf8 homolog	3110002H16Rik;Mic1	4228
4	6	4	7	4	6	5	6	24.1699	23.6751	23.3609	23.8073	23.6531	23.2174	24.0507	23.1343			0.38759	0.23943	0.886145	Q3U327;Q6P203;Q3UKG7;Q9R210;D3Z6Q7;F6W7D6;Q8C5F1	Q3U327;Q6P203;Q3UKG7;Q9R210;D3Z6Q7;F6W7D6;Q8C5F1	Transcription factor EB	Tfeb	4203
2	3	3	4	3	3	3	4	22.9001	23.0293	23.198	23.9983	23.5875	22.9726	22.7413	22.8668			0.328531	0.239391	0.772182	Q922W2;G3X8R5;Q3UA37;Q8BMY0	Q922W2;G3X8R5;Q3UA37;Q8BMY0	Glutamine-rich protein 1	Qrich1	2468
22	26	20	21	22	28	21	20	27.2332	27.6765	27.6778	27.8593	27.0568	27.5711	27.4159	27.446			0.665155	0.239245	1.38209	A0A1W2P6X3;Q9JL26;A2AB60;Q9JL26-2;Q3TY82;G3UWI1	A0A1W2P6X3;Q9JL26;A2AB60;Q9JL26-2	Formin-like protein 1	Fmnl1	629
4	3	5	3	3	5	4	2	28.567	27.162	28.7719	26.078	27.2745	28.2415	26.3812	27.7249			0.11957	0.239187	0.320678	Q3UP42;P31725	Q3UP42;P31725	Protein S100-A9	S100a9	3170
7	6	7	10	8	9	7	9	25.2047	24.7321	24.9978	25.2712	25.265	24.8418	24.4847	24.6586			0.534641	0.238918	1.15506	Q9D0L8;Q9D0L8-3;Q9D0L8-2;D3YYS7;D3Z478;D3Z4K1	Q9D0L8;Q9D0L8-3;Q9D0L8-2	mRNA cap guanine-N7 methyltransferase	Rnmt	6368
2	1	1	2	2	2	1	2	22.183	21.551	21.5038	20.9879	21.5214	21.7278	20.4589	21.5628			0.257862	0.238713	0.62945	G3UYK9;G3UY34;Q8K0N0;Q8C8Z9;G3UZ87;G3UYM7;O70585-2;O70585	G3UYK9;G3UY34;Q8K0N0;Q8C8Z9;G3UZ87;G3UYM7;O70585-2;O70585	Dystrobrevin;Dystrobrevin beta	Dtnb	2448
2	3	2	4	3	3	3	3	22.545	21.547	22.2477	22.3275	21.1145	22.0947	22.1325	22.3714			0.281258	0.238558	0.677585	Q99K74-3;Q99K74;A6PW47;Q99K74-2	Q99K74-3;Q99K74;A6PW47;Q99K74-2	Mediator of RNA polymerase II transcription subunit 24	Med24	6093
6	6	4	6	4	6	4	3	24.4588	24.7809	24.3209	24.2924	24.4446	24.3069	24.2843	23.8632			0.685918	0.238513	1.41754	Q3TN84;Q3UF16;Q60715-2;Q60715;E9Q7B0;Q3TTT2	Q3TN84;Q3UF16;Q60715-2;Q60715;E9Q7B0;Q3TTT2	Prolyl 4-hydroxylase subunit alpha-1	P4ha1	4060
8	8	9	10	6	11	8	4	24.9843	24.2162	24.9625	24.4009	23.6934	24.6055	25.0204	24.2912			0.291504	0.238336	0.698375	Q60855;F7D1J2	Q60855;F7D1J2	Receptor-interacting serine/threonine-protein kinase 1	Ripk1	4813
4	5	5	4	5	5	5	5	24.9486	25.2699	24.8386	26.1414	25.4734	24.4788	24.8683	25.4246			0.25757	0.23833	0.628841	Q8C7W8;Q8C3T7;Q543U3;P56564;Q99NG1;Q3TXM3;B2RQX4;O35544;D3YY51;A0A1W2P762	Q8C7W8;Q8C3T7;Q543U3;P56564	Amino acid transporter;Excitatory amino acid transporter 1	Slc1a3	3390
8	8	7	8	7	7	5	8	25.0754	23.6144	23.9029	24.5782	24.3209	24.2948	23.5189	24.0829			0.257645	0.238314	0.628999	B2RUG7;O88532;F6V459;D3Z5G4;F6QJP7	B2RUG7;O88532	Zinc finger RNA-binding protein	Zfr	1493
9	9	10	10	9	10	9	10	29.0697	28.6595	28.8089	28.9716	28.6633	28.7667	28.4933	28.6339			1.17527	0.238142	2.23513	Q505Q1;Q80XR5;P26369;Q922I0;Q3KQM4;A0A140LJK3	Q505Q1;Q80XR5;P26369;Q922I0;Q3KQM4	Splicing factor U2AF 65 kDa subunit	U2af2	3117
4	2	5	8	5	6	5	7	23.6613	23.1004	23.4387	24.1573	23.3012	23.0766	23.1769	23.8512			0.366973	0.237991	0.846836	Q9ESU0;Q3UDA4;Q9Z0H3-2;Q9ESU1;Q6ZWP4;Q9Z0H3;Q9JJD1;F6U415;D6RDC4	Q9ESU0;Q3UDA4;Q9Z0H3-2;Q9ESU1;Q6ZWP4;Q9Z0H3;Q9JJD1	SWI/SNF-related matrix-associated actin-dependent regulator of chromatin subfamily B member 1	Smarcb1	4312
2	2	2	3	2	2	2	2	22.2648	23.5774	22.8389	23.7769	23.6114	23.5475	22.0861	22.2622			0.172131	0.237709	0.443757	Q3UXS6;P62843;D3YTQ9;Q3UK70	Q3UXS6;P62843;D3YTQ9;Q3UK70	40S ribosomal protein S15	Rps15	3522
11	12	11	11	12	13	10	8	27.188	27.087	27.3504	26.8266	26.8611	26.9819	27.168	26.4912			0.628015	0.237472	1.31828	Q6P1A9;Q5EBG5;Q58ET1;Q80UT7;P12970;Q8CDE3	Q6P1A9;Q5EBG5;Q58ET1;Q80UT7;P12970	60S ribosomal protein L7a	Rpl7a	2993
8	7	7	7	7	7	5	8	27.5224	26.9209	25.6598	27.9973	26.8628	26.8109	26.1617	27.3177			0.163418	0.236856	0.423912	Q58EU7;Q00915	Q58EU7;Q00915	Retinol-binding protein 1	Rbp1	3720
4	3	2	2	4	3	4	4	25.0998	27.8328	25.8144	26.21	26.471	26.7221	25.1636	25.6559			0.130183	0.236095	0.346216	A0A4U9FGA5;A0A0A6YY53;F6TQW2;A0A0E4B366;Q9D8L4;Q58E56;P01864;Q5R3X4;U5JE47;A0A0U5BRI3;Q6PIP8;Q6PF95;Q6PJB2;Q569W9;Q505N9;Q66K04;Q6PJA7;P01863;P01865	A0A4U9FGA5;A0A0A6YY53;F6TQW2;A0A0E4B366;Q9D8L4;Q58E56;P01864	Ig gamma-2A chain C region secreted form	Ighg2c;Ighg2a;Igh	139
3	3	2	3	3	3	2	1	22.8642	22.3696	23.2446	22.875	23.1706	22.7194	23.3336	21.1866			0.175857	0.235771	0.452182	Q3UTZ4;Q8VC30;A0A494BB96;A0A494BBI2	Q3UTZ4;Q8VC30;A0A494BB96;A0A494BBI2	Bifunctional ATP-dependent dihydroxyacetone kinase/FAD-AMP lyase (cyclizing);ATP-dependent dihydroxyacetone kinase;FAD-AMP lyase (cyclizing)	Dak	4479
22	21	18	20	21	23	22	16	28.3683	27.7216	27.8999	28.3668	28.0193	27.802	27.8154	27.7777			0.648663	0.23556	1.35382	Q8BK67;A2AWQ2	Q8BK67	Protein RCC2	Rcc2	5358
12	11	11	8	11	12	13	8	27.1594	26.6506	26.5128	26.4552	26.5779	26.8383	26.02	26.4004			0.449578	0.235364	1.0017	Q9R0X4;Q32MW3	Q9R0X4	Acyl-coenzyme A thioesterase 9, mitochondrial	Acot9	6757
12	13	13	13	12	11	12	13	27.8028	27.9303	27.716	28.1852	27.8091	28.0004	27.4084	27.4757			0.651068	0.235167	1.35795	Q58EU6;P47962;Q3TKR5;Q3U850;Q3THE1;D3YYV8	Q58EU6;P47962;Q3TKR5;Q3U850;Q3THE1;D3YYV8	60S ribosomal protein L5	Rpl5	3270
2	2	2	2	1	4	4	2	24.4836	23.1643	23.5524	23.4371	20.9316	23.1118	24.2726	25.3823			0.0856024	0.234763	0.236242	Q9QZB9;Q3UK85;H3BJ75	Q9QZB9;Q3UK85	Dynactin subunit 5	Dctn5	6733
5	3	3	5	4	4	5	4	27.5582	26.325	27.3145	27.2074	26.4887	27.4015	27.0131	26.5633			0.284632	0.234665	0.684449	Q542M2;P61924;Q8R3M1;A0A2R8VJV3	Q542M2;P61924;Q8R3M1	Coatomer subunit zeta-1	Copz1	3469
7	7	7	7	7	7	7	7	28.8437	28.2636	28.4954	28.5736	28.3522	28.3539	28.2947	28.2373			0.980392	0.234568	1.91062	O08997	O08997	Copper transport protein ATOX1	Atox1	2662
9	8	8	9	9	8	8	8	27.4935	26.6555	26.8811	27.2193	26.71	26.9252	26.9127	26.7638			0.571021	0.234395	1.21919	Q9D1M0	Q9D1M0	Protein SEC13 homolog	Sec13	6397
13	12	10	12	12	12	12	12	29.4868	29.7733	29.5097	29.8141	29.4088	29.5773	29.2774	29.3846			1.15989	0.233959	2.2094	Q32MD7;Q9CQE5;A0A0U1RPU5;D3Z1B6	Q32MD7;Q9CQE5	Regulator of G-protein signaling 10	Rgs10	3860
18	13	13	10	15	17	13	12	26.3263	25.5174	25.6083	25.9811	25.7768	25.4635	25.7769	25.4804			0.525634	0.233863	1.13906	Q9CSH3;A0A2I3BR78;Q8R2P7;A0A2I3BR88	Q9CSH3;A0A2I3BR78;Q8R2P7	Exosome complex exonuclease RRP44	Dis3	6274
4	4	4	4	4	4	4	3	25.7326	26.7491	26.0672	26.0404	25.8417	25.9485	25.5752	26.289			0.393652	0.23374	0.897615	Q64444;F6ST32;Q3U3I1	Q64444;F6ST32;Q3U3I1	Carbonic anhydrase 4	Ca4;Car4	4904
3	3	3	4	3	3	3	3	22.2401	20.7243	20.8298	21.3437	21.1081	20.827	21.0765	21.1915			0.272007	0.233721	0.658663	A2CF88;P39654	A2CF88;P39654	Arachidonate 15-lipoxygenase	Alox15	1228
11	18	16	13	11	15	10	13	24.9553	26.5757	25.8747	25.4607	25.4859	25.7491	25.3226	25.374			0.271355	0.233683	0.657326	A0A0F7IQ06;P43406;A2AKI5;Q3U4C8;B7ZCI9;F6W6Q6;Q80Y67	A0A0F7IQ06;P43406;A2AKI5;Q3U4C8	Integrin alpha-V;Integrin alpha-V heavy chain;Integrin alpha-V light chain	Itgav	151
18	18	16	18	17	20	16	17	27.1396	26.7859	26.7764	26.5567	26.7925	26.5686	26.3177	26.6451			0.732221	0.233669	1.49611	Q9QZE5;Q7TNQ1	Q9QZE5	Coatomer subunit gamma-1	Copg1	6736
3	3	4	5	3	6	3	4	23.6702	22.8612	23.573	23.1187	22.918	23.3566	23.1707	22.8435			0.471284	0.233545	1.04135	Q8K469;Q8VEH7;P11928;Q05BJ7;Q921F0;Q8K4E9;Q8K4E8;Q8K4E7;Q8K4E6	Q8K469;Q8VEH7;P11928;Q05BJ7	2-5-oligoadenylate synthase 1A	Oas1g;Oas1a	5732
15	20	18	17	13	20	16	14	25.753	26.2231	26.0137	25.2853	25.3723	25.9472	25.6934	25.3292			0.414515	0.233255	0.936794	B2RXS4;Q8CHG6;Q8K2J5;Q99LF0	B2RXS4;Q8CHG6	Plexin-B2	Plxnb2;mKIAA0315	1533
8	6	7	8	6	7	7	7	27.2194	27.1139	26.5692	26.9025	27.028	26.8254	26.871	26.1477			0.428882	0.233203	0.963526	Q14AF6;P62317	Q14AF6;P62317	Small nuclear ribonucleoprotein Sm D2	Snrpd2	3496
4	4	3	3	3	4	5	3	23.6642	23.3287	24.4742	24.1413	23.2459	23.8086	23.9213	23.7005			0.339725	0.233008	0.794115	P97823;J3QP56;Q4FK51;P97823-2;D3YUG4;D3Z111;D3Z269	P97823;J3QP56;Q4FK51;P97823-2;D3YUG4;D3Z111	Acyl-protein thioesterase 1	Lypla1	3692
6	5	4	6	5	6	3	6	25.5506	25.1909	25.9294	25.7665	25.0408	25.6646	25.47	25.3321			0.517999	0.232473	1.12546	O08915;D3YW40	O08915;D3YW40	AH receptor-interacting protein	Aip	2660
1	1	1	2	2	2	2	1	20.9346	20.3915	20.7296	20.656	20.5757	20.5787	20.668	19.9596			0.544572	0.232414	1.17265	Q69Z38;A0A087WQ01	Q69Z38	Pseudopodium-enriched atypical kinase 1	Peak1	4923
4	5	6	10	5	6	5	8	23.2163	23.8761	24.3966	24.3973	23.8827	24.1621	23.1745	23.7377			0.275603	0.232299	0.666035	Q6P9Q4	Q6P9Q4	FH1/FH2 domain-containing protein 1	Fhod1	5013
9	9	7	11	8	9	7	10	24.733	25.3486	24.9752	25.8272	24.4107	24.9409	24.9301	25.6737			0.272008	0.232198	0.658666	Q9DCZ1;F6VY18	Q9DCZ1;F6VY18	GMP reductase 1	Gmpr	6576
4	4	4	3	4	4	4	4	22.8985	23.3069	22.5153	22.8696	23.5182	22.6628	22.2609	22.22			0.281769	0.232106	0.678625	P54116;Q8BPA1;Q99L68	P54116;Q8BPA1	Erythrocyte band 7 integral membrane protein	Stom	3355
29	28	29	29	29	28	29	27	31.3113	30.8017	30.6528	31.3384	30.9735	30.9043	30.6985	30.5997			0.551899	0.232074	1.18558	Q3TXW2;Q3TVV6;Q8VEK3;O88568;Q8C290;Q3ULH5;Q3TWN5;Q8VEK3-2;Q3TGN5;Q3TS50	Q3TXW2;Q3TVV6;Q8VEK3;O88568;Q8C290;Q3ULH5;Q3TWN5;Q8VEK3-2;Q3TGN5;Q3TS50	Heterogeneous nuclear ribonucleoprotein U	Hnrnpu	4122
11	9	7	8	9	7	7	9	27.4236	27.4487	27.2988	27.1655	27.2693	27.3277	26.9777	26.8346			0.868839	0.231813	1.72516	A0A140LHA2;Q9WVA3;A0A140LJ21;A0A140LIM5;A0A140LI47	A0A140LHA2;Q9WVA3;A0A140LJ21	Mitotic checkpoint protein BUB3	Bub3	464
4	2	2	3	3	2	4	3	23.4472	22.874	22.2089	22.8288	22.6999	22.5464	22.6096	22.5759			0.399272	0.23177	0.908213	A0A0R4J0U8;A2RSY6;A2RSY6-2;A2RSY6-3;A0A087WQ23;A2RSY6-4	A0A0R4J0U8;A2RSY6;A2RSY6-2;A2RSY6-3	TRMT1-like protein	Trmt1l	362
16	9	6	12	7	11	9	10	26.4636	25.1311	24.5268	25.0441	25.4966	24.958	24.8004	24.9836			0.209672	0.231737	0.527061	A0A0U1RPX7;A0A0R4J113;Q5MJ56;P97479-2;P97479;A0A571BE72;D3YUT5;A0A0U1RPT3	A0A0U1RPX7;A0A0R4J113;Q5MJ56;P97479-2;P97479	Unconventional myosin-VIIa	Myo7a	373
9	6	5	9	8	9	7	6	24.0826	23.7772	24.0165	24.0288	23.9202	23.8535	23.7872	23.418			0.892914	0.231546	1.76524	Q8C9B9;Q8C9B9-3;A0A0R4J0L7;Q8C9B9-2	Q8C9B9;Q8C9B9-3	Death-inducer obliterator 1	Dido1	5554
5	6	6	4	7	6	5	6	23.1275	23.5082	23.4957	22.8632	22.4767	23.0113	23.0651	23.5177			0.381476	0.230918	0.874537	A2A690;A2A690-2;F6VP19;F6VCI2;A0A140LJD2;Q8BUK5;Q3UF55	A2A690;A2A690-2	Protein TANC2	Tanc2	1024
7	8	8	4	4	7	7	5	25.4082	26.0672	26.3971	25.3962	25.4531	25.8264	25.6189	25.4476			0.380366	0.230683	0.872426	Q99MR3	Q99MR3	Solute carrier family 12 member 9	Slc12a9	6142
13	13	14	13	13	13	14	12	28.7831	28.1189	27.9851	28.9776	28.3405	28.1421	27.9984	28.4626			0.378873	0.230293	0.869583	Q921H8;Q3UPU8;H3BKL5;Q3TUU3;Q3UKM0;Q8VCH0;Q8BLD7;H3BJZ9;Q8R343;H3BKA1;H3BJG8;H3BJC1	Q921H8;Q3UPU8;H3BKL5;Q3TUU3;Q3UKM0;Q8VCH0;Q8BLD7;H3BJZ9	3-ketoacyl-CoA thiolase A, peroxisomal;3-ketoacyl-CoA thiolase B, peroxisomal	Acaa1a;Acaa1b	6017
10	5	8	9	7	8	11	9	25.2605	24.6316	24.6588	24.737	24.449	24.6961	24.7029	24.5198			0.692193	0.230005	1.42823	Q5DTJ4;G3UX48;Q7TSC1;Q9CRP1;Q9CRP0;Q9CRU5	Q5DTJ4;G3UX48;Q7TSC1	Protein PRRC2A	Prrc2a	2440
5	4	4	3	3	4	2	3	24.5212	24.0527	23.4292	23.8178	24.1774	23.7981	23.5565	23.37			0.34267	0.229725	0.799857	A0A0R4J0J5;Q8K114;Q8K114-2	A0A0R4J0J5;Q8K114;Q8K114-2	Integrator complex subunit 9	Ints9	337
4	4	3	3	4	4	3	1	22.4253	22.0075	21.9675	23.6512	22.6521	22.5968	22.9249	20.9598			0.146737	0.229423	0.385329	Q58EU1;Q3UQ67;A0A0R4J1Y3;Q8BWU5;E0CYN9;E0CYK9;E9QMF4;E0CXW7	Q58EU1;Q3UQ67;A0A0R4J1Y3;Q8BWU5;E0CYN9;E0CYK9;E9QMF4	Probable tRNA N6-adenosine threonylcarbamoyltransferase	Osgep	415
6	4	3	5	4	5	4	5	24.2299	24.0632	24.3635	24.1634	24.5605	23.9896	23.351	24.0044			0.392852	0.228593	0.896104	Q9D9V4;Q3TMP7;F7B7Q8	Q9D9V4;Q3TMP7;F7B7Q8	Radial spoke head protein 9 homolog	Rsph9	6493
20	19	19	21	20	19	16	20	28.2378	27.851	27.8332	28.7872	28.0213	27.8506	27.6537	28.2698			0.385272	0.228446	0.88175	Q9JIX8-4;Q9JIX8;F6RJ39;Q80TU6;B8JJ92;B8JJ91;Q9JIX8-3;Q9JIX8-2;Q52KR6;Q7TSL7;Q05D19;B8JJ89;Q3UXT9;F6Q8C0;B8JJ90	Q9JIX8-4;Q9JIX8;F6RJ39;Q80TU6;B8JJ92;B8JJ91;Q9JIX8-3;Q9JIX8-2;Q52KR6;Q7TSL7	Apoptotic chromatin condensation inducer in the nucleus	Acin1	6653
7	7	7	7	8	8	7	7	26.2563	25.5552	25.8709	26.7503	26.136	26.0316	25.6924	25.66			0.344413	0.228199	0.803252	Q91Z50;Q8C5X6;Q8R069;Q3TGH6;Q8C952;Q99M86;P39749	Q91Z50;Q8C5X6;Q8R069;Q3TGH6;Q8C952;Q99M86;P39749	Flap endonuclease 1	Fen1	5537
3	3	3	3	3	3	2	3	22.3289	22.5701	22.921	22.2467	22.2149	22.5956	22.3871	21.9569			0.517297	0.228064	1.12421	Q3TDM8;E9Q855;Q3UK26;Q3UXS0;B2M0S2;O35609;B2M0S3	Q3TDM8;E9Q855;Q3UK26;Q3UXS0;B2M0S2;O35609;B2M0S3	Secretory carrier-associated membrane protein 3	Scamp3;Tu52	1426
2	2	1	2	1	2	2	2	23.4074	23.3922	22.2656	22.9051	21.0612	23.5107	23.5545	22.9352			0.132881	0.22716	0.352649	H7BX14;Q8BMZ5;A0A0U1RNS7;A0A0U1RNH2;D3YZ84;D3YY06;D3YWG5;D6RH65;A0A0U1RPF7;Q8BMZ5-2	H7BX14;Q8BMZ5;A0A0U1RNS7;A0A0U1RNH2;D3YZ84;D3YY06;D3YWG5;D6RH65;A0A0U1RPF7;Q8BMZ5-2	tRNA-splicing endonuclease subunit Sen34	Tsen34	2579
26	26	19	27	25	27	24	20	28.0604	27.2592	27.5174	28.0154	27.5553	27.4972	27.507	27.3846			0.528904	0.22706	1.14488	A0A3B2WCD8;Q3U0V1;A0A3B2W465	A0A3B2WCD8;Q3U0V1	Far upstream element-binding protein 2	Khsrp	817
12	10	10	12	12	11	9	12	26.5102	25.2917	25.57	25.2417	25.6784	25.6404	25.2496	25.1396			0.291067	0.226382	0.697494	Q569X8;Q8BH74;Q3TT06;E9Q4V9;A0A1W2P7R1;Q3V395	Q569X8;Q8BH74;Q3TT06;E9Q4V9	Nuclear pore complex protein Nup107	Nup107	4679
5	5	5	5	5	5	3	4	25.5154	25.2077	25.1793	25.7678	25.3201	25.3129	25.4075	24.7247			0.491453	0.226291	1.07786	D3YY50;Q9D725;F8WHX2;Q9D8X1	D3YY50;Q9D725;F8WHX2;Q9D8X1	Copper homeostasis protein cutC homolog	Cutc	1810
6	5	4	6	5	6	3	5	24.7028	24.3435	23.2663	23.8486	24.2069	23.6447	23.4239	23.9822			0.259335	0.225862	0.632507	A0A0R4J1D0;P59108;Q3TVB2;Q8QZU9	A0A0R4J1D0;P59108;Q3TVB2;Q8QZU9	Copine-2	Cpne2	392
10	10	11	11	11	11	11	11	27.934	27.5311	27.3824	27.5566	27.1915	27.5301	27.3604	27.4193			0.821787	0.22569	1.64663	O89079;Q9D1J2;D3Z315;F6YFR7;E9Q6I5;F6XIG5	O89079;Q9D1J2;D3Z315;F6YFR7	Coatomer subunit epsilon	Cope	2882
9	8	8	9	9	9	8	9	25.1688	25.0427	25.319	25.661	25.3886	25.1851	25.0148	24.7009			0.527268	0.225547	1.14197	A0A087WQS2;Q9CQC6;Q9CVI6;A0A087WPF9;A0A087WS48;Q3V199;Q91VK1	A0A087WQS2;Q9CQC6	Basic leucine zipper and W2 domain-containing protein 1	Bzw1	54
2	3	2	2	2	3	2	2	22.5499	23.983	23.6357	23.2718	23.3778	22.6017	23.331	23.2288			0.259644	0.225255	0.633149	Q8BIG7;H3BJ37	Q8BIG7;H3BJ37	Catechol O-methyltransferase domain-containing protein 1	Comtd1	5339
8	9	8	8	10	10	11	9	26.2487	26.445	26.2921	26.9358	26.62	26.4644	25.9348	26.0022			0.434267	0.225054	0.973498	A0A068BIT8;P28063;G3UZW8;A0A494BAB6	A0A068BIT8;P28063;G3UZW8	Proteasome subunit beta type;Proteasome subunit beta type-8	Psmb8	13
8	4	5	5	6	7	7	3	26.5225	26.0007	25.669	26.9524	25.6426	26.2638	26.3243	26.0157			0.290219	0.224533	0.695779	Q3TVU9;Q99L04	Q3TVU9;Q99L04	Dehydrogenase/reductase SDR family member 1	Dhrs1	4121
14	12	14	14	14	15	12	12	26.9159	27.4149	26.6893	27.0596	26.896	26.9017	26.5573	26.827			0.618284	0.224437	1.30147	P45952;Q91WS8;Q8BJT5;Q3V2I9;D6RFD7;D3Z2A5	P45952;Q91WS8	Medium-chain specific acyl-CoA dehydrogenase, mitochondrial	Acadm	3246
7	6	7	7	7	7	7	7	29.365	27.9716	29.0385	29.167	28.3907	28.5358	29.2488	28.4703			0.246926	0.224135	0.606614	Q5BLK0;P35979;Q3TIQ2;Q8C2K0;Q6DI58	Q5BLK0;P35979;Q3TIQ2;Q8C2K0	60S ribosomal protein L12	Rpl12	3206
9	8	6	9	11	10	9	12	25.4725	24.8805	24.7819	25.3305	25.0681	25.2044	24.4508	24.8462			0.42216	0.223973	0.951043	A0A0N4SV80;E9QML5;Q61464-4;Q61464;A0A0N4SV38;A0A0N4SVI8;E9QKZ7;Q61464-7;Q61464-2;Q61464-5;Q3TZK9;Q3TQM2;A0A0N4SVM8;Q3TNM0;Q3TQ35;Q3UEX6;Q61464-3;Q99LP9;A0A0N4SUP3	A0A0N4SV80;E9QML5;Q61464-4;Q61464;A0A0N4SV38;A0A0N4SVI8;E9QKZ7;Q61464-7;Q61464-2;Q61464-5;Q3TZK9;Q3TQM2;A0A0N4SVM8;Q3TNM0;Q3TQ35	Zinc finger protein 638	Zfml;Znf638	245
3	2	2	3	3	2	4	2	22.6693	21.8049	22.4058	22.2473	22.4183	22.1694	23.0925	20.5525			0.150304	0.223635	0.393646	Q05BM9;Q80UP4;Q3UMG6;Q9QXL8;Q8BUH2	Q05BM9;Q80UP4;Q3UMG6;Q9QXL8;Q8BUH2	Nucleoside diphosphate kinase 7	Nme7	3753
5	6	5	6	6	7	7	6	27.4859	27.8601	27.7632	27.8346	27.3971	27.62	27.6419	27.3903			1.05519	0.223613	2.03488	Q3TJG6;Q9R0Q7;D3Z7C6;Q9CRH1	Q3TJG6;Q9R0Q7;D3Z7C6;Q9CRH1	Prostaglandin E synthase 3	Ptges3	4008
11	11	9	12	12	10	6	12	28.1013	27.046	27.217	27.9406	27.3073	27.1842	27.5851	27.3341			0.350367	0.223576	0.814815	P51859;E0CXA0;E0CYW7	P51859;E0CXA0	Hepatoma-derived growth factor	Hdgf	3325
3	2	1	2	2	2	2	2	23.0707	23.0271	21.7031	22.4728	21.178	23.1107	22.63	22.4623			0.165193	0.223198	0.427972	Q543Y2;Q3TJP6;Q8C2A1;Q543B6;Q64314-2;Q64314	Q543Y2;Q3TJP6;Q8C2A1;Q543B6;Q64314-2;Q64314	Hematopoietic progenitor cell antigen CD34	Cd34	4012
10	9	8	10	10	10	9	12	27.2421	27.3465	26.7073	27.2739	27.1883	26.4637	27.0732	26.9525			0.464939	0.223056	1.0298	Q5NTY0;P63037;Q3TK61;B1AXY1;B1AXY0;B1AXX9	Q5NTY0;P63037;Q3TK61;B1AXY1	DnaJ homolog subfamily A member 1	Dnaja1	3544
3	4	2	4	6	5	5	5	24.1371	23.7858	23.25	23.825	23.1171	23.6987	24.1953	23.0947			0.289588	0.223046	0.694501	Q9CQ45	Q9CQ45	Neudesin	Nenf	6188
8	9	6	9	8	8	6	8	26.2447	25.9771	26.2913	26.5218	25.9441	26.1533	26.1301	25.9156			0.882229	0.222937	1.74746	G3XA18;Q3V023;Q9D7V9;H3BL13	G3XA18;Q3V023;Q9D7V9;H3BL13	N-acylethanolamine-hydrolyzing acid amidase;N-acylethanolamine-hydrolyzing acid amidase subunit alpha;N-acylethanolamine-hydrolyzing acid amidase subunit beta	Naaa	2509
15	12	10	14	16	14	13	13	26.4009	25.8601	25.8958	25.8751	26.1115	25.5542	26.1535	25.3228			0.400674	0.222463	0.910852	Q9R1T2;Q9R1T2-2	Q9R1T2;Q9R1T2-2	SUMO-activating enzyme subunit 1;SUMO-activating enzyme subunit 1, N-terminally processed	Sae1	6767
5	5	3	6	4	5	4	4	23.3802	22.9377	22.6949	23.8804	23.4793	23.4271	22.0799	23.02			0.212445	0.221744	0.533084	A0A0R4J175;Q3UQU0;A0A1Y7VJ63;A0A1Y7VNT5;Q3U3P9	A0A0R4J175;Q3UQU0;A0A1Y7VJ63	Bromodomain-containing protein 9	Brd9	386
6	6	6	5	5	6	6	6	23.9662	24.4243	24.2321	24.5556	23.97	24.3878	24.0658	23.8684			0.617566	0.221516	1.30023	Q9JHS9;A0A1L1SVD8	Q9JHS9;A0A1L1SVD8	Spliceosome-associated protein CWC15 homolog	Cwc15	6637
7	6	5	6	9	8	7	4	24.1555	24.0782	24.0255	24.3215	24.0998	24.0664	23.9579	23.5706			0.799511	0.221486	1.60934	Q3UPU3;Q6WKZ8-2;Q6WKZ8;Q3UHE0;Q6WKZ8-3;A0A286YCB2	Q3UPU3;Q6WKZ8-2;Q6WKZ8;Q3UHE0;Q6WKZ8-3	E3 ubiquitin-protein ligase UBR2	Ubr2	4442
2	2	1	1	1	2	2	2	22.8638	22.179	22.9197	22.0802	22.0602	22.3311	22.7286	22.039			0.346911	0.220962	0.808108	D2CGM5;D2CGM4;Q8R5F7-2;Q8R5F7;Q3U605;Q3TGP5	D2CGM5;D2CGM4;Q8R5F7-2;Q8R5F7;Q3U605;Q3TGP5	Interferon-induced helicase C domain-containing protein 1	Ifih1	1740
15	14	16	11	14	15	13	14	25.4044	25.4663	25.2426	25.6365	25.5549	25.2194	24.8766	25.2177			0.658972	0.220277	1.37151	Q8CGF4;G3X972;Q3V222;A0A286YDI8;Q80U83;Q8R2V9;A0A286YD08;A0A2I3BQS4	Q8CGF4;G3X972;Q3V222;A0A286YDI8;Q80U83		Sec24c	2487
8	6	7	5	6	8	8	4	25.3966	25.0747	25.5455	24.7206	24.7514	25.1541	25.406	24.5455			0.355524	0.220082	0.824795	Q53WY0;P70315;Q61078	Q53WY0;P70315;Q61078	Wiskott-Aldrich syndrome protein homolog	Was	3597
35	30	38	35	36	36	35	35	29.222	28.9627	28.9779	29.2202	28.8331	29.0367	28.8163	28.8167			1.29546	0.220026	2.43747	Q3UZI3;Q3TW51;Q78PY7;Q3TRW3;Q3TJ56;E9Q3E9	Q3UZI3;Q3TW51;Q78PY7;Q3TRW3;Q3TJ56	Staphylococcal nuclease domain-containing protein 1	Snd1	4129
24	23	23	23	22	23	22	21	29.3611	28.5723	28.6963	29.2425	29.0429	28.866	28.4477	28.6383			0.412379	0.219322	0.932804	Q91VI7;Q3UM23;A0A1B0GSG5;A0A1B0GRG4;A0A1B0GRY7	Q91VI7;Q3UM23;A0A1B0GSG5;A0A1B0GRG4	Ribonuclease inhibitor	Rnh1	5913
7	8	9	9	11	7	9	11	23.8974	24.6676	24.8521	25.1137	24.1622	24.8494	23.9397	24.7022			0.265932	0.219314	0.646161	Q8CI32;E0CX76;E0CYW3	Q8CI32	BAG family molecular chaperone regulator 5	Bag5	5628
8	6	6	8	8	7	6	6	25.116	24.7996	25.0915	24.5346	24.87	25.1644	24.0227	24.6083			0.33536	0.219086	0.785582	A0A338P6F2;G5E8A0;Q8CI95;A0A0R4J0F9;S4R296;S4R1M9;A0A5F8MQ99	A0A338P6F2;G5E8A0;Q8CI95	Oxysterol-binding protein;Oxysterol-binding protein-related protein 11	Osbpl11	786
8	4	4	7	6	7	6	7	23.0574	23.3633	22.8769	23.8768	23.3962	23.057	22.8798	22.967			0.388447	0.218619	0.887769	E9Q166;Q571M9	E9Q166;Q571M9		Atad2b	2090
7	7	7	9	7	9	9	8	26.8776	26.334	25.7797	27.253	26.764	26.4897	25.7662	26.3503			0.228947	0.218523	0.568578	P32020;P32020-2;A2APS4	P32020;P32020-2	Non-specific lipid-transfer protein	Scp2	3175
16	14	17	18	16	17	16	12	27.7804	27.2711	27.721	27.1219	27.3789	27.5102	27.7441	26.3872			0.263576	0.218488	0.641293	P49710;Q542G0;Q8CA06;E9Q4E5;Q3V192	P49710;Q542G0	Hematopoietic lineage cell-specific protein	Hcls1	3295
10	7	6	7	7	9	7	7	27.2326	26.7843	26.5757	25.7872	26.8453	26.505	26.3008	25.8558			0.241887	0.218211	0.596018	Q8BVU9;Q3TWG9;Q3TJK3;P19324;Q3TMD2;Q8BV87;A0A140LHR4;A0A140LHK0	Q8BVU9;Q3TWG9;Q3TJK3;P19324;Q3TMD2;Q8BV87	Serpin H1	Serpinh1	3062
35	33	31	38	31	36	27	32	29.7562	30.0299	29.6978	29.733	29.3259	29.7665	29.5716	29.68			0.906127	0.218206	1.78723	F8WIT2;Q3TUI1;Q99JX6;Q3V2Z4;Q8CEX0	F8WIT2;Q3TUI1;Q99JX6;Q3V2Z4;Q8CEX0	Annexin	Anxa6	2412
16	14	16	15	16	17	16	15	29.3573	28.667	28.6216	28.9937	28.7761	28.7487	28.7792	28.4642			0.540624	0.217832	1.16566	Q9Z204-2;Q9Z204-4;Q9Z204-3;Q3U6P5;Q9Z204;Q9Z204-5;A0A2I3BRM6;A0A2I3BQH3;A0A1D5RLK6;A0A1D5RMF0;Q8BJ85;A0A1D5RLM5	Q9Z204-2;Q9Z204-4;Q9Z204-3;Q3U6P5;Q9Z204;Q9Z204-5	Heterogeneous nuclear ribonucleoproteins C1/C2	Hnrnpc	6828
24	27	25	24	25	22	23	22	29.1539	29.0986	28.7057	28.9707	28.914	28.7702	28.4606	28.9137			0.727493	0.217608	1.48812	A0A0R4J0Z1;P08003	A0A0R4J0Z1;P08003	Protein disulfide-isomerase A4	Pdia4	368
3	3	1	3	3	2	1	2	21.6853	21.7133	21.8536	21.7432	21.3164	21.7249	21.3704	21.7134			0.967759	0.217539	1.88964	F6RK07;A2AUX5;A2AUX3;B7ZD29;Q3U2G7;Q3UHC7-2;Q3UHC7-4;Q3UHC7-3;Q3UHC7;Q52KF5;F6QQP6	F6RK07;A2AUX5;A2AUX3;B7ZD29;Q3U2G7;Q3UHC7-2;Q3UHC7-4;Q3UHC7-3;Q3UHC7;Q52KF5;F6QQP6	Disabled homolog 2-interacting protein	Dab2ip	1198
6	8	7	3	7	7	6	3	24.0656	24.257	24.2179	23.5412	23.7148	23.9454	24.3613	23.191			0.311115	0.217271	0.737716	O70423;O70423-2;A2A4I8;A2A4I9;Q812C9	O70423;O70423-2;A2A4I8	Membrane primary amine oxidase	Aoc3	2810
7	4	5	5	7	6	7	6	25.6647	25.7238	26.0124	25.9397	26.0047	25.4189	26.0912	24.9568			0.331836	0.217246	0.778675	Q91V64;A0A494B952;Q9D096	Q91V64;A0A494B952;Q9D096	Isochorismatase domain-containing protein 1	Isoc1	5903
3	4	4	5	4	4	4	4	25.039	25.4114	25.5858	24.3807	24.6472	24.7996	25.2375	24.8644			0.310494	0.217069	0.736478	Q9CQX8;Q9D6T9	Q9CQX8;Q9D6T9	28S ribosomal protein S36, mitochondrial	Mrps36	6236
2	5	3	4	4	4	2	4	23.8627	24.143	23.3259	24.7539	23.1514	23.8393	23.73	24.4971			0.213294	0.216915	0.534925	Q9ERB0	Q9ERB0	Synaptosomal-associated protein 29	Snap29	6603
8	5	4	10	9	6	6	7	23.3033	23.3239	23.0398	22.8655	22.9321	23.2471	22.8111	22.676			0.627447	0.216525	1.3173	A0A0A6YWX1;J3KMM1;E9Q9M5;Q3UJD6-2;Q3UJD6;A0A0A6YWN9;A0A0A6YX42	A0A0A6YWX1;J3KMM1;E9Q9M5;Q3UJD6-2;Q3UJD6;A0A0A6YWN9	Ubiquitin carboxyl-terminal hydrolase;Ubiquitin carboxyl-terminal hydrolase 19	Usp19	122
8	17	12	13	15	14	10	12	25.7052	25.7235	25.1876	24.9983	25.3361	25.2187	25.0461	25.1481			0.514458	0.21645	1.11914	Q3TZZ7;Q3TZZ7-2;A0A1Y7VM39;A0A1Y7VNA1	Q3TZZ7;Q3TZZ7-2	Extended synaptotagmin-2	Esyt2	4167
9	9	9	14	10	10	10	12	25.196	24.8243	24.7128	25.2823	25.0311	25.1797	23.8286	25.1107			0.252573	0.21634	0.618434	A0A0R4J008;P70288;Q8BQ10;Q3UXH8	A0A0R4J008;P70288;Q8BQ10;Q3UXH8	Histone deacetylase 2	Hdac2	276
2	3	2	3	2	2	2	2	23.9786	23.4257	23.7395	23.0573	23.3335	22.9624	23.379	23.6609			0.384482	0.216338	0.880249	F6SQM4;Q8C0Z1;D3Z6P3	F6SQM4;Q8C0Z1	Protein ITFG3	Itfg3	2304
4	3	4	3	5	3	5	4	24.6245	24.598	24.5045	24.0919	24.3796	24.5647	24.3257	23.6861			0.420019	0.215696	0.947059	Q9DBX5;Q3UMQ1;P47713	Q9DBX5;Q3UMQ1;P47713	Cytosolic phospholipase A2;Phospholipase A2;Lysophospholipase	Pla2g4a	3257
6	5	5	4	6	6	6	4	23.9025	24.2598	23.1948	24.2052	23.5554	24.0056	23.4039	23.7358			0.331287	0.215356	0.777597	Q3TNB8;A0A0R4J1D9;O88842;O88842-2	Q3TNB8;A0A0R4J1D9;O88842;O88842-2	FYVE, RhoGEF and PH domain-containing protein 3	Fgd3	4061
8	6	7	7	7	8	6	6	26.011	26.0145	25.8333	25.218	25.678	25.9481	25.3236	25.2662			0.379553	0.215252	0.870878	Q99LP6;Q3UTB8	Q99LP6;Q3UTB8	GrpE protein homolog 1, mitochondrial;GrpE protein homolog	Grpel1	6129
4	6	5	4	5	7	6	3	25.9314	25.4505	25.6182	24.988	25.2725	24.7335	25.4617	25.6597			0.326734	0.21519	0.768645	Q3TYD4;Q3TYD4-2	Q3TYD4;Q3TYD4-2	Arylsulfatase G	Arsg	4154
9	8	7	6	8	8	9	7	28.0287	28.0972	27.6052	28.1166	27.6426	28.1813	27.1267	28.037			0.348715	0.21503	0.811611	Q8C1L7;Q9CQR2	Q8C1L7;Q9CQR2	40S ribosomal protein S21	mCG_6739;Rps21	5512
2	1	2	3	4	3	1	2	24.4659	20.7957	23.9907	24.7327	24.3312	23.6404	21.5877	23.5658			0.0706883	0.214986	0.197723	O88939;B7ZWA9;O88939-2;D3YVF8;D3Z4C3;D3YZI8	O88939;B7ZWA9;O88939-2;D3YVF8;D3Z4C3	Zinc finger and BTB domain-containing protein 7A	Zbtb7a	2870
12	11	13	13	12	12	12	13	29.5587	30.1882	29.44	29.7339	29.5969	30.04	29.2929	29.1312			0.358934	0.214972	0.831376	Q9DCY1;P24369;Q6ZQM2	Q9DCY1;P24369	Peptidyl-prolyl cis-trans isomerase;Peptidyl-prolyl cis-trans isomerase B	Ppib	3097
7	9	6	9	12	10	7	6	25.5369	25.2794	25.5134	25.5906	25.2716	25.0813	25.5759	25.1325			0.819794	0.21471	1.64329	Q3UUH0;Q91YI0;E0CY49;F7D439;E0CYV3	Q3UUH0;Q91YI0;E0CY49	Argininosuccinate lyase	Asl	4481
8	6	8	8	8	9	6	6	24.7072	23.5674	23.201	24.1803	23.8073	23.7553	24.1302	23.1051			0.216396	0.214504	0.541634	Q3TUQ8;A0A0R4J0P6;Q8VDG3;A0A2R8VKA3	Q3TUQ8;A0A0R4J0P6;Q8VDG3	Poly(A)-specific ribonuclease PARN	Parn	348
34	26	31	34	32	34	34	34	28.3308	28.1259	28.1428	28.962	28.1342	28.3085	28.0455	28.2156			0.476572	0.214417	1.05095	Q921K2;Q3U868;Q3TM68;Q3TIV3;Q3TX36;Q3TF18;Q3UJ03;Q3UX06;A0A0A6YY63;A0A0A6YX03;A0A0A6YVX0	Q921K2;Q3U868;Q3TM68;Q3TIV3;Q3TX36;Q3TF18;Q3UJ03		Parp1	6020
10	9	8	11	12	12	11	8	24.2087	24.0488	23.8626	24.397	24.2148	23.8901	23.5885	23.9677			0.584759	0.213978	1.24322	Q5SV02;P70388;P70388-2;A8Y5I3;E9PUJ2;Q3UNL2;P70388-4;P70388-3;Q3V0R5	Q5SV02;P70388;P70388-2;A8Y5I3;E9PUJ2	DNA repair protein RAD50	Rad50	3606
6	5	5	8	5	5	5	8	24.9373	24.2079	24.5646	24.8009	24.5839	24.2964	24.4613	24.3139			0.578693	0.213793	1.23263	B1AUN2;A4FUS0;A0AUM9;B1AUN3;Q3UKV0;Q3T9T4	B1AUN2;A4FUS0;A0AUM9;B1AUN3;Q3UKV0		Eif2b3	1379
6	6	7	8	6	8	6	7	25.3965	24.9455	25.4108	25.5587	25.0012	25.2679	24.9393	25.2501			0.650252	0.213248	1.35655	Q3UNF2;P97470;A0A0U1RQ12;A0A0U1RPR5;A0A0U1RQ43;A0A0U1RPK2	Q3UNF2;P97470;A0A0U1RQ12	Serine/threonine-protein phosphatase;Serine/threonine-protein phosphatase 4 catalytic subunit	Ppp4c	3680
9	8	8	6	6	10	6	6	25.4533	25.5971	25.6405	25.6184	25.3603	25.4765	25.7979	24.8232			0.463705	0.212847	1.02755	Q05D35;Q3U8A6;Q3U0C0;Q571J1;Q80YW0;Q3U6Y6;A0A2R8VI37;Q8CFI1	Q05D35;Q3U8A6;Q3U0C0;Q571J1;Q80YW0;Q3U6Y6	Cytohesin-4	Cyth4	3759
2	2	4	4	1	3	4	2	24.1444	23.5146	23.8738	23.65	23.7856	23.7952	23.6727	23.0785			0.432596	0.212726	0.970405	Q8CC73;Q8CHU6;D3Z3L3;A0A0R4J1B5;E9PV98;Q99PQ1;Q6P6F6;D3YVI1;Q504P5;D3YYU4;Q3UUU9	Q8CC73;Q8CHU6;D3Z3L3;A0A0R4J1B5;E9PV98;Q99PQ1	Tripartite motif-containing protein 12A	Trim12c;Trim5;Trim12a	1882
12	12	8	9	10	12	11	10	26.5911	25.7416	25.6968	25.7866	25.6626	25.7397	26.2723	25.2936			0.303289	0.211939	0.722087	Q548T0;Q64324;Q99J48;F8WGM5;A0A140LJH9	Q548T0;Q64324;Q99J48;F8WGM5	Syntaxin-binding protein 2	Stxbp2	4669
3	3	4	1	5	4	4	1	24.4097	23.6235	23.2133	20.1659	23.318	23.4107	23.2197	20.6177			0.065511	0.211588	0.184124	Q9DCA5;Q8CEX3;E9Q2V8;F6QAG4	Q9DCA5	Ribosome biogenesis protein BRX1 homolog	Brix1	6555
12	11	14	11	12	16	13	11	26.4634	25.7268	26.601	26.1158	26.1823	25.9584	26.1026	25.8176			0.449078	0.211549	1.00079	Q8BMA6;A2AAN2;Q8K258	Q8BMA6;A2AAN2;Q8K258	Signal recognition particle subunit SRP68	Srp68	5382
17	16	14	18	16	17	15	17	26.4295	26.2737	26.0414	26.8399	26.4026	26.1531	25.9576	26.2257			0.505687	0.211427	1.10344	Q8BML9;D3Z158;Q3TIN2;Q8R1V9;A0A140LHZ5;A0A140LHB3;A0A140LIS6;A0A0A6YY08;A0A140LJK5;A0A140LIN2;A0A140LHJ3;A0A140LIZ4;A0A140LJH2;A0A140LID3;A0A140LII8;A0A140LJH1;A0A140LIR0;F6TDS3;A0A140LHC3	Q8BML9;D3Z158;Q3TIN2;Q8R1V9		Qars	5391
40	40	41	39	40	40	41	38	30.8705	31.0709	31.1073	31.1177	30.6814	31.0333	30.9286	30.6784			1.02275	0.21117	1.98098	Q3U6N7;Q61233;Q3U9M7;Q3U6Z1;Q3TJX0;D3YZ25;D3YVW8;D3Z7D9;D3Z311	Q3U6N7;Q61233;Q3U9M7;Q3U6Z1;Q3TJX0	Plastin-2	Lcp1	4254
7	6	6	8	5	7	7	7	24.7734	24.6995	25.1407	25.1906	25.0073	24.8012	24.5484	24.6029			0.614609	0.211118	1.29511	Q61823;A0A494BA05	Q61823	Programmed cell death protein 4	Pdcd4	4868
2	3	2	2	3	3	2	3	23.8153	23.9115	23.3961	25.2518	23.7516	24.0446	23.5814	24.1526			0.196975	0.21111	0.499264	Q9ESR1;Q540E6;Q921J2	Q9ESR1;Q540E6;Q921J2	GTP-binding protein Rheb	Rheb	4626
2	2	2	2	2	2	2	2	22.2307	22.2744	22.0865	20.6117	21.9214	21.7897	21.953	20.6962			0.162844	0.210775	0.422597	Q3TLK9;Q543X5;Q3V231;Q60809;Q3V476	Q3TLK9;Q543X5;Q3V231;Q60809	CCR4-NOT transcription complex subunit 7	Cnot7	4036
8	9	12	10	8	9	11	8	25.6772	25.5616	26.0892	25.0573	25.072	25.6155	25.9329	24.9226			0.27477	0.210631	0.664329	P70268;P70268-2;D6RH37	P70268;P70268-2;D6RH37	Serine/threonine-protein kinase N1	Pkn1	3589
2	3	2	0	2	2	2	4	20.4478	21.0708	20.5833	21.0863	20.3865	20.3556	20.5262	21.0785			0.391379	0.210344	0.893318	G3UXB6;A0A6Q6RCM4;G3UX33;Q8BHY8;Q80XP2;G3UX13;Q8BHZ1	G3UXB6;A0A6Q6RCM4;G3UX33;Q8BHY8;Q80XP2;G3UX13	Sorting nexin-14	Snx14	953
8	11	9	7	8	10	8	6	28.4443	29.1535	28.6402	28.3617	28.6831	28.789	28.1059	28.1809			0.367153	0.21019	0.847181	Q5M9N8;Q3UBI6;P14148;Q3TK73;F6XI62	Q5M9N8;Q3UBI6;P14148;Q3TK73;F6XI62	60S ribosomal protein L7	Rpl7	3003
11	11	12	11	13	9	10	10	25.0324	24.9289	25.495	25.6845	24.6599	24.8078	25.3462	25.4879			0.329234	0.209723	0.773564	Q3TAW7;P23780;Q8C659;Q8C847;Q99KV2;Q8K131;A0A1L1SSJ7	Q3TAW7;P23780;Q8C659;Q8C847;Q99KV2;Q8K131	Beta-galactosidase	Glb1	3093
5	6	4	5	5	6	6	4	28.278	27.9242	28.1737	26.6202	27.4929	27.5961	27.2217	27.8473			0.205329	0.209518	0.517596	Q5BLJ9;P61358;Q9CSM4;A2A4Q0	Q5BLJ9;P61358;Q9CSM4	60S ribosomal protein L27	Rpl27	3464
4	3	3	3	4	4	4	3	23.8139	22.8124	22.9854	23.3284	22.7874	23.0145	22.7992	23.503			0.319615	0.209023	0.754591	P60898;D3YYI3;D3Z3Z8;D3YYI2	P60898;D3YYI3;D3Z3Z8	DNA-directed RNA polymerase II subunit RPB9;DNA-directed RNA polymerase subunit	Polr2i	3446
9	9	12	11	10	11	13	12	28.2627	27.5132	28.0319	28.308	27.554	27.8577	28.0615	27.8084			0.44498	0.208573	0.993254	Q5BKQ9;Q3UWW9;Q8BG32;Q7TMI0;Q8BK73;Q497E8;Q3THG2;Q8C0Z6;Q8K2N7;G3UYI4;G3UYL3;G3UYL8;G3UX15;G3UYH2;G3UWW7;G3UXL5;G3UX67;G3UWV7;G3UZ28;G3UZ33	Q5BKQ9;Q3UWW9;Q8BG32;Q7TMI0;Q8BK73;Q497E8;Q3THG2;Q8C0Z6;Q8K2N7	26S proteasome non-ATPase regulatory subunit 11	Psmd11	4498
23	22	23	22	22	24	26	20	29.594	29.2055	29.131	29.558	29.3201	29.4397	28.949	28.9462			0.558209	0.208338	1.19669	G5E924;Q8R081;Q3UMT7;G3UY38;Q8BI42;G3UY56;Q9CVU5;G3UYY3	G5E924;Q8R081;Q3UMT7;G3UY38	Heterogeneous nuclear ribonucleoprotein L	Hnrnpl	2550
11	13	14	12	9	13	12	13	26.0743	25.5045	25.8673	25.9549	25.5194	26.03	25.5801	25.439			0.532972	0.208124	1.1521	H3BJU7;H3BJ45;H3BJ40;H3BKH9;H3BJX8;Q60875-5;Q60875-4;Q60875;A0A2X0SFE2;Q3TYZ4;Q60875-3;Q60875-2;H3BL15;H3BLF9;H3BJ59	H3BJU7;H3BJ45;H3BJ40;H3BKH9;H3BJX8;Q60875-5;Q60875-4;Q60875;A0A2X0SFE2;Q3TYZ4;Q60875-3;Q60875-2	Rho guanine nucleotide exchange factor 2	Arhgef2	2559
26	28	24	27	29	26	27	26	31.4524	31.2733	30.8728	31.3963	31.2316	31.3714	31.0308	30.5292			0.405657	0.20795	0.920213	O88569;B7ZP22;O88569-2;A0A0N4SUM2	O88569;B7ZP22;O88569-2	Heterogeneous nuclear ribonucleoproteins A2/B1	Hnrnpa2b1	2840
4	4	3	3	3	4	5	4	24.391	23.489	24.0441	23.9112	23.8974	23.8332	23.6406	23.6347			0.474273	0.207373	1.04678	Q3UIB5;Q99LB2;A0A2I3BRG8;A0A2I3BQ25;A0A2I3BPY3;Q9D2U3;Q9DCL1	Q3UIB5;Q99LB2;A0A2I3BRG8;A0A2I3BQ25;A0A2I3BPY3;Q9D2U3	Dehydrogenase/reductase SDR family member 4	Dhrs4	4375
5	6	7	7	7	8	7	7	26.3375	26.1889	26.2928	26	25.8464	26.446	26.1235	25.5742			0.464618	0.207246	1.02922	Q91YK6;Q4V9X9;Q5M9M5;P62751	Q91YK6;Q4V9X9;Q5M9M5;P62751	60S ribosomal protein L23a	Rpl23a	3512
2	2	1	3	2	1	2	3	21.1674	21.4497	20.1458	21.5285	20.6784	20.3097	21.1615	21.313			0.209954	0.207179	0.527675	Q9CYK1;A0A0G2JDR5;Q8BZQ9	Q9CYK1	Tryptophan--tRNA ligase, mitochondrial	Wars2	6324
3	4	6	5	9	8	4	4	23.325	23.2318	22.7977	22.7433	23.1755	22.9968	21.6228	23.4743			0.185969	0.207119	0.474864	Q3TAJ6;P58854;Q3TN67;E9Q0R3;Q8BKJ3;F6QMZ4	Q3TAJ6;P58854;Q3TN67	Gamma-tubulin complex component 3	Tubgcp3	3415
3	2	2	5	2	5	3	5	24.1118	23.5711	23.2457	25.0541	23.4298	23.6611	24.0472	24.0161			0.192983	0.207119	0.490449	Q3TQI7	Q3TQI7	Uncharacterized protein C9orf78 homolog		4079
3	4	4	4	3	4	2	5	24.8361	23.3052	24.179	24.079	23.8666	23.3958	24.0717	24.2381			0.229647	0.206794	0.570072	Q3TMS3;Q66JV3;Q3TNA1;Q8R0U8	Q3TMS3;Q66JV3;Q3TNA1;Q8R0U8	Xylulose kinase	Xylb	4052
5	4	4	5	5	5	4	5	24.1648	24.6172	24.8373	24.6014	23.7883	24.2044	24.7982	24.6038			0.33278	0.206511	0.780527	Q8R010;Q8R3V2	Q8R010;Q8R3V2	Aminoacyl tRNA synthase complex-interacting multifunctional protein 2	Aimp2	5748
10	9	7	7	7	10	8	8	24.6595	23.8659	23.6564	23.8963	23.8181	23.729	23.8352	23.8699			0.411104	0.206491	0.930419	Q542S9;Q3V2N5;B7ZNU9;Q61235	Q542S9;Q3V2N5;B7ZNU9;Q61235	Beta-2-syntrophin	Sntb2	1586
3	3	3	2	4	2	3	2	25.1891	24.9346	24.3657	24.4634	24.5299	23.7853	25.1424	24.6714			0.244577	0.205941	0.601682	Q9CR41;A0A8Q0PQH5;Q9CR41-2	Q9CR41;A0A8Q0PQH5;Q9CR41-2	Huntingtin-interacting protein K	Hypk	6250
11	10	10	11	10	10	10	10	27.8272	27.8384	27.4673	28.7572	27.5714	27.811	27.9141	27.7723			0.302998	0.205335	0.721503	Q58EU3;Q3TXS9;Q3TLE5;P25444;Q3TXR5;D3YVC1;Q3TL20;Q3UB36;D3YWJ3;Q3TI78;O89072;Q9DC49;Q3V2B9	Q58EU3;Q3TXS9;Q3TLE5;P25444;Q3TXR5;D3YVC1;Q3TL20;Q3UB36;D3YWJ3;Q3TI78;O89072;Q9DC49	40S ribosomal protein S2	Rps2	3104
12	12	11	12	9	14	12	9	26.1641	25.9472	26.2187	25.9086	25.6961	25.7676	26.0651	25.8888			0.935969	0.205251	1.83683	Q3TC68;Q3TBK8;P48999;E9Q6H6;E9QA93;A0A0N4SW45;Q810M3	Q3TC68;Q3TBK8;P48999;E9Q6H6;E9QA93;A0A0N4SW45	Arachidonate 5-lipoxygenase	Alox5	3284
2	4	3	4	4	3	3	3	23.1642	24.6556	23.5367	24.7261	23.6931	23.9645	23.2052	24.4003			0.169808	0.204891	0.438484	Q4KMM5;Q3UZG0;Q3TIZ8;Q91XA2	Q4KMM5;Q3UZG0;Q3TIZ8;Q91XA2	Golgi membrane protein 1	Golm1	3999
25	21	23	22	23	27	21	23	28.1521	28.3985	27.8292	27.773	27.8014	27.8622	27.7373	27.9329			0.643835	0.204727	1.34553	Q3UGC8;Q91ZA3;H3BL62;D3YWM4;D3YZC0;H3BK61;H3BJR0	Q3UGC8;Q91ZA3	Propionyl-CoA carboxylase alpha chain, mitochondrial	Pcca	4343
3	3	3	3	3	3	1	3	22.0169	23.0558	22.2787	22.2833	22.5902	21.9317	21.5587	22.7355			0.231352	0.204652	0.573703	Q4PJX1-3;Q4PJX1-2;Q4PJX1;A0A0A0MQB0	Q4PJX1-3;Q4PJX1-2;Q4PJX1;A0A0A0MQB0	Protein odr-4 homolog	Odr4;BC003331	4590
4	3	3	3	1	4	3	4	22.1875	21.9017	22.1737	21.8141	20.9724	21.8601	22.6819	21.7448			0.226878	0.204491	0.564158	Q8BKX6;J3QPA7;Q8BKX6-2;Q8BKX6-3	Q8BKX6	Serine/threonine-protein kinase SMG1	Smg1	5368
6	5	4	6	6	6	6	6	25.4255	25.7111	25.2203	25.7393	25.2893	25.2802	24.6286	26.0812			0.260286	0.204222	0.634481	Q3U4K3;Q3U422;Q91WP8;Q8BK30	Q3U4K3;Q3U422;Q91WP8		Ndufv3	4219
8	7	5	10	10	7	5	9	24.1359	23.681	23.5866	23.6871	23.6043	23.8374	23.8598	22.9732			0.36726	0.203955	0.847388	Q9R0H0-2;Q9R0H0;Q8BW35;A2A848;Q8C168	Q9R0H0-2;Q9R0H0;Q8BW35;A2A848;Q8C168	Peroxisomal acyl-coenzyme A oxidase 1;Acyl-coenzyme A oxidase	Acox1	6752
11	11	11	15	14	18	10	16	26.239	25.279	25.4916	25.9561	25.7211	25.4112	25.5309	25.4869			0.392541	0.203918	0.895515	Q8VDP4	Q8VDP4	Cell cycle and apoptosis regulator protein 2	Ccar2	5855
4	4	4	4	4	4	4	4	28.5682	27.2817	27.3218	27.431	28.0531	27.5869	27.4944	26.6532			0.188731	0.20378	0.481015	Q3UN87;P27048;P63163;A0A0G2JGN4;O70499	Q3UN87;P27048;P63163;A0A0G2JGN4;O70499	Small nuclear ribonucleoprotein-associated protein;Small nuclear ribonucleoprotein-associated protein B;Small nuclear ribonucleoprotein-associated protein N	Snrpn;Snrpb	3125
8	11	12	10	12	10	10	10	25.4346	25.7108	25.8415	25.5649	25.5154	25.8683	25.5838	24.7694			0.349697	0.203762	0.813517	P70460	P70460	Vasodilator-stimulated phosphoprotein	Vasp	3617
17	15	18	21	20	20	15	14	25.1757	24.8415	25.3433	25.0858	25.0461	25.1647	24.9646	24.458			0.494691	0.203237	1.08369	E9Q2M9;E9PV60;Q3U2N8;Q69ZF2;E0CXD5	E9Q2M9;E9PV60		Wdfy4	2109
8	8	10	10	10	8	10	10	27.368	27.4812	27.3786	27.2456	27.2043	27.1572	26.8615	27.4387			0.785466	0.202929	1.58578	J3QMM7;K3W4M4;Q9CZ42-3;Q9CZ42;J3QN06;J3QPU6	J3QMM7;K3W4M4;Q9CZ42-3;Q9CZ42;J3QN06	ATP-dependent (S)-NAD(P)H-hydrate dehydratase	Carkd	2602
2	2	2	2	2	2	2	2	25.9417	24.9886	25.9554	24.7942	25.3456	24.8786	25.4403	25.2063			0.248761	0.202283	0.610463	A0A2R8W6G1;P62878	A0A2R8W6G1;P62878	E3 ubiquitin-protein ligase RBX1;E3 ubiquitin-protein ligase RBX1, N-terminally processed	Rbx1	771
5	4	4	4	5	6	5	3	23.1642	23.5578	23.0474	23.4371	22.7077	23.5394	23.3453	22.805			0.374484	0.202224	0.861213	Q3UZ58;Q61578;Q6IQY0;Q6PG98	Q3UZ58;Q61578;Q6IQY0;Q6PG98	NADPH:adrenodoxin oxidoreductase, mitochondrial	Fdxr	4523
44	34	40	43	42	42	41	41	28.0132	27.9106	27.3365	28.4666	27.8141	27.6885	27.5513	27.8645			0.359782	0.202094	0.833011	Q7M739;Q3V1L5;Q32P08;Q05CS8;Q8BU18;Q8BK71	Q7M739;Q3V1L5;Q32P08		Tpr	5122
1	2	2	5	3	4	1	6	21.8489	21.8351	21.9563	22.6422	22.4155	22.1198	20.9886	21.9503			0.22287	0.202089	0.555573	G3UWZ0;O88379;Q6P1D9;Q8C8D1	G3UWZ0;O88379;Q6P1D9	Bromodomain adjacent to zinc finger domain protein 1A	Baz1a	2438
5	5	5	8	7	7	6	7	25.8749	24.9092	24.9644	25.2193	25.2333	25.1845	24.852	24.8936			0.358433	0.201124	0.830411	Q8VCA8;Q91XF1;A2A709	Q8VCA8;Q91XF1	Secernin-2	Scrn2	5824
3	5	4	6	4	5	2	7	23.4784	23.1389	22.8066	22.7805	22.7793	23.2052	23.2052	22.2104			0.292385	0.201072	0.700156	Q8C129;Q8BZ14;Q3TTA8;Q6NY09	Q8C129;Q8BZ14;Q3TTA8	Leucyl-cystinyl aminopeptidase	Lnpep	5508
5	4	4	3	3	3	4	3	25.2891	24.9248	25.2885	24.1655	24.7027	24.8282	25.1327	24.201			0.249395	0.200817	0.61179	Q3UGC5;P59017;Q3TNR7	Q3UGC5;P59017;Q3TNR7	Bcl-2-like protein 13	Bcl2l13	3418
15	13	13	13	14	14	14	13	29.3704	28.2235	28.5389	29.4708	29.1142	28.8548	28.3526	28.479			0.228577	0.200747	0.567789	Q9Z2X1;Q9Z2X1-2;J3QM80;J3QMT0;Q8R582;J3QP45;J3QNH2;J3QMV8	Q9Z2X1;Q9Z2X1-2;J3QM80;J3QMT0	Heterogeneous nuclear ribonucleoprotein F;Heterogeneous nuclear ribonucleoprotein F, N-terminally processed	Hnrnpf	6841
19	17	20	20	20	21	19	20	30.1079	29.7048	29.7514	29.9603	29.8239	29.7778	29.5488	29.5713			0.860842	0.200651	1.71183	Q9Z1N5;A0A1S6GWH2;Q3TB18;G3UXI6	Q9Z1N5;A0A1S6GWH2;Q3TB18	Spliceosome RNA helicase Ddx39b	Ddx39b	6823
15	12	14	12	15	13	15	13	27.3903	27.7886	27.2913	28.0592	27.6357	27.7154	27.0956	27.2804			0.378484	0.20057	0.868843	Q60973;A2AFI9;Q3UX53;A2AFJ1;Q3UJI2;Q8C5H3;F6ZLC6;F6U539	Q60973;A2AFI9;Q3UX53;A2AFJ1;Q3UJI2;Q8C5H3	Histone-binding protein RBBP7	Rbbp7	4823
17	17	18	18	18	18	19	18	28.2019	27.5195	27.7724	28.0142	27.7103	27.7625	27.7694	27.4637			0.569861	0.200488	1.21716	Q91VC3;A0A0N4SVP8;A2AFK7;E9PV04;A0A0N4SVM5	Q91VC3;A0A0N4SVP8;A2AFK7;E9PV04	Eukaryotic initiation factor 4A-III;Eukaryotic initiation factor 4A-III, N-terminally processed	Eif4a3;Gm8994	5908
4	5	4	7	3	6	4	6	23.807	23.9552	24.1068	24.7038	23.2614	24.201	24.0281	24.2804			0.271316	0.200455	0.657246	Q3UKV4;D3Z5N6;Q61103;A0A494BBF7;F8WIP7;Q1RLL2	Q3UKV4;D3Z5N6;Q61103;A0A494BBF7;F8WIP7	Zinc finger protein ubi-d4	Dpf2	1904
2	5	4	4	2	3	2	4	21.9169	22.8812	22.5769	21.5007	21.5582	21.8387	21.9104	22.7667			0.193785	0.200421	0.492223	Q3U3J9;Q3TX25;Q80VQ0;Q3V4C9;J3QMK6;E9Q3E1	Q3U3J9;Q3TX25;Q80VQ0	Aldehyde dehydrogenase;Aldehyde dehydrogenase family 3 member B1	Aldh3b1	4139
3	4	5	2	1	4	3	3	23.0003	23.1659	23.4672	23.2734	21.8081	23.8405	23.6202	22.8373			0.164324	0.200194	0.425984	Q8BYN3;A0A087WNL3	Q8BYN3	Inositol-tetrakisphosphate 1-kinase	Itpk1	5482
23	22	22	20	24	24	20	20	27.2159	27.2663	27.1528	26.9478	27.061	27.0025	26.7197	26.9992			0.991582	0.200109	1.9292	O55029	O55029	Coatomer subunit beta	Copb2	2770
6	6	5	7	8	7	7	6	25.2794	24.3817	25.2644	25.3406	24.7184	25.0992	24.909	24.7397			0.350386	0.199953	0.814852	P61327;A0A023T778;Q9CQL1;G3UZW7	P61327;A0A023T778;Q9CQL1;G3UZW7	Protein mago nashi homolog;Protein mago nashi homolog 2	Magoh;Magohb	3463
13	13	13	14	13	12	12	13	28.581	27.8322	28.0399	28.1987	27.951	28.0153	28.168	27.7184			0.496509	0.19978	1.08696	Q8BM84;P70372;Q3UFF9;Q8BW03;Q8BVF8;Q8BTQ1;Q3TT05;B1AXZ0;Q91XI8;Q80UJ0;Q91XI9;Q3UR02;Q564D8;Q9CXQ0;Q80Y51;B1AXZ6;B1AXZ4;B1AXZ5;Q80XH9;Q61701-6;Q61701-2;Q60899;Q61701-7;Q61701-5;Q61701-10;Q61701-4;Q61701-9;Q61701;Q61701-11	Q8BM84;P70372;Q3UFF9;Q8BW03;Q8BVF8;Q8BTQ1;Q3TT05	ELAV-like protein;ELAV-like protein 1	Elavl1	3604
22	26	23	24	23	25	23	23	26.7292	26.361	26.5178	26.4508	26.209	26.3435	26.5235	26.1839			0.918386	0.199713	1.80761	Q8BU30;Q3UWS7;E9Q866;F6Q6R1	Q8BU30	Isoleucine--tRNA ligase, cytoplasmic	Iars	5440
16	13	15	15	15	14	14	12	27.2666	27.0071	26.9699	27.7876	27.2321	27.1518	26.8376	27.0116			0.427991	0.199526	0.961875	A2AWT6;Q9DBH1;A2AWT7;P25976-2;A2AWT5;P25976;Q05DS1;E9Q4A8;G3UZW9	A2AWT6;Q9DBH1;A2AWT7;P25976-2;A2AWT5;P25976;Q05DS1	Nucleolar transcription factor 1	Ubtf	1213
7	5	5	7	4	4	5	6	24.4736	24.7886	24.8206	24.4953	24.3499	24.5922	24.2605	24.5784			0.794973	0.199279	1.60173	A0A494BA91;E9QP49;Q99MS7-2;A0A494BBL8;A0A494B9G7;G5E8Y6;Q99MS7-3;Q99MS7;Q99MS7-4;Q99MS7-5	A0A494BA91;E9QP49;Q99MS7-2;A0A494BBL8;A0A494B9G7;G5E8Y6;Q99MS7-3;Q99MS7;Q99MS7-4;Q99MS7-5	EH domain-binding protein 1-like protein 1	Ehbp1l1	855
12	7	9	10	11	11	10	9	26.9306	27.2019	26.3644	27.1566	26.793	26.8906	26.4108	26.7631			0.399294	0.198972	0.908253	B1AT92;Q3U5I5;Q3U1Q4;Q60631;Q60631-2;B1AT95	B1AT92;Q3U5I5;Q3U1Q4;Q60631;Q60631-2	Growth factor receptor-bound protein 2	Grb2	1366
3	3	3	2	2	3	2	1	22.1758	22.5406	21.9331	23.0265	22.399	22.6293	22.3688	21.484			0.231068	0.198701	0.573098	Q8CC70;A0JP49;Q14BZ1	Q8CC70		9230110C19Rik	5572
10	12	10	10	11	12	10	11	27.3291	26.7366	26.7005	26.6486	26.4273	26.7821	27.3782	26.0361			0.246552	0.197805	0.605831	Q78ZM0;Q9CU14;Q9CSC2;O70492;D3Z789;D3Z6Z0	Q78ZM0;Q9CU14;Q9CSC2;O70492;D3Z789;D3Z6Z0	Sorting nexin-3	Snx3	5115
7	5	4	5	5	5	5	6	24.7154	24.3339	24.3029	24.7216	24.8758	24.4449	23.6231	24.3412			0.288933	0.197199	0.693174	Q9QYE6;A0A1Y7VMD3	Q9QYE6	Golgin subfamily A member 5	Golga5	6719
6	5	7	6	6	7	7	6	27.9064	27.3182	27.4909	26.9984	27.7341	27.0703	27.2936	26.8286			0.306888	0.196839	0.729286	O54962	O54962	Barrier-to-autointegration factor;Barrier-to-autointegration factor, N-terminally processed	Banf1	2761
22	18	21	23	21	23	20	20	29.0272	28.959	28.8868	28.9657	28.7674	28.7374	29.1155	28.4324			0.66271	0.19652	1.37791	Q9Z0P5;Q9Z0P5-2;A0A1L1STC8;A0A1L1SU53;A0A087WRG4	Q9Z0P5;Q9Z0P5-2;A0A1L1STC8;A0A1L1SU53	Twinfilin-2	Twf2	6812
3	3	2	5	3	3	4	5	22.4085	21.7169	21.9039	22.1245	21.9375	21.937	21.8821	21.6116			0.542405	0.196363	1.16881	Q9CU65;Q80V89;A0A286YCD5	Q9CU65	Zinc finger MYM-type protein 2	Zmym2	6277
12	13	7	14	13	11	11	17	25.7828	25.7974	25.6713	25.6052	25.4223	25.0614	25.6087	25.9794			0.447463	0.196228	0.997819	Q99KE1;Q3TSD4;Q3V2Y4	Q99KE1;Q3TSD4	NAD-dependent malic enzyme, mitochondrial;Malic enzyme	Me2	6096
7	9	9	15	11	13	11	16	25.6554	25.1251	25.2557	25.4565	25.3116	25.175	24.8275	25.3947			0.530691	0.195965	1.14805	Q6PB44-2;Q6PB44;A0A0G2JEW5	Q6PB44-2;Q6PB44	Tyrosine-protein phosphatase non-receptor type 23	Ptpn23	5023
14	14	12	13	14	16	15	10	25.3648	25.5662	25.1798	25.9064	25.141	25.6433	25.1719	25.2785			0.454241	0.195614	1.01025	B2RUR0;O35601;O35601-2;Q8CAX4;A0A2I3BPY6;A0A2I3BRH1;Q3TA12;F6V072	B2RUR0;O35601;O35601-2;Q8CAX4	FYN-binding protein	Fyb	1504
30	34	29	32	34	35	28	27	26.6818	26.4614	26.5926	27.0492	26.4724	26.4789	26.5191	26.5323			0.758934	0.195583	1.54118	Q6P5D8;A0A3B2WD81;A0A3B2W494	Q6P5D8	Structural maintenance of chromosomes flexible hinge domain-containing protein 1	Smchd1	5001
8	8	7	9	11	7	7	9	27.6743	27.5135	27.6422	27.6306	27.5081	27.1324	27.0794	27.959			0.419695	0.195457	0.946455	Q497I3;Q05816;Q3TLH6	Q497I3;Q05816;Q3TLH6	Fatty acid-binding protein, epidermal	Fabp5	3748
3	5	2	5	4	4	2	5	23.6923	22.3241	22.4571	22.8753	23.0184	22.6812	22.3828	22.4865			0.232467	0.195005	0.576075	E9Q0B1;B7SNM9;B7SNM8;B2RPU6;B7ZMS8;Q9D067-4;Q9D067;E9PW14;Q9D067-2;A0A1W2P6V6;Q9D067-3	E9Q0B1;B7SNM9;B7SNM8;B2RPU6;B7ZMS8;Q9D067-4;Q9D067;E9PW14;Q9D067-2	Nuclear protein MDM1	Mdm1	1433
8	8	7	9	9	9	8	6	26.2757	25.492	26.0404	25.9481	25.7956	25.8589	26.0504	25.2719			0.359893	0.194839	0.833225	A0A0A6YWB0;A0A0A6YVV8;A0A0A6YXP3;A0A0A6YWG1;A0A0A6YXQ4;A0A0A6YXL7;A0A0A6YWJ5;Q3U570;S4R267;Q542D8;Q8R003;Q8BKS0;Q8BYC7;Q3TJQ3	A0A0A6YWB0;A0A0A6YVV8;A0A0A6YXP3;A0A0A6YWG1;A0A0A6YXQ4		Mbnl1	106
15	16	14	15	15	16	14	14	26.8784	26.6276	26.7509	26.7586	26.6218	26.6952	26.1978	26.722			0.715545	0.194642	1.46789	Q3UZT7;Q02248;E9Q6A9;Q80VE7;F7BAC9;F7CRC6;D3YUH4;D3Z7S6;D3Z5Q1;E9PW26;F6QZ47	Q3UZT7;Q02248;E9Q6A9;Q80VE7	Catenin beta-1	Ctnnb1	3726
5	5	5	4	4	4	6	3	23.0326	23.2758	23.1749	23.517	23.1165	23.2362	23.0221	22.8482			0.726076	0.194351	1.48572	Q8BZ03;Q3V3F5;Q62101	Q8BZ03	Serine/threonine-protein kinase D2	Prkd2	5488
2	2	3	2	2	4	1	1	21.2837	20.8272	21.2598	21.032	21.2261	21.1441	20.7421	20.5139			0.433766	0.194126	0.972571	A0A087WQN7;F8VQ87;P97789-3;P97789-2;P97789;A0A087WNV6	A0A087WQN7;F8VQ87;P97789-3;P97789-2;P97789;A0A087WNV6	5-3 exoribonuclease 1	Xrn1	53
3	5	2	5	4	5	3	5	22.4971	21.251	21.9976	21.7424	21.9487	21.4245	21.8858	21.4529			0.272141	0.194019	0.658939	E0CZ22;Q8BZ35;D3Z624;Q80T84	E0CZ22		Mroh1	1978
2	2	2	2	2	2	2	2	23.4003	24.1237	22.8805	23.951	24.6472	23.7771	23.8357	21.3197			0.0913768	0.193942	0.250907	Q9D239;Q3U679;P01887	Q9D239;Q3U679;P01887	Beta-2-microglobulin	B2m	2893
6	5	5	5	5	5	5	3	25.2132	24.5409	24.5318	25.2876	25.1933	23.8671	24.1653	25.5726			0.163824	0.193793	0.42484	Q3USR8;Q61164;Q3UYZ8;Q05CK6	Q3USR8;Q61164;Q3UYZ8	Transcriptional repressor CTCF	Ctcf	4472
4	6	6	4	5	6	4	4	26.8448	28.5959	27.8765	26.3084	26.8727	27.0119	26.8954	28.0706			0.123229	0.193775	0.329525	Q9CQB4;Q9D855	Q9CQB4;Q9D855	Cytochrome b-c1 complex subunit 7	Uqcrb	6203
5	4	5	7	7	7	6	6	25.1968	24.4392	24.4609	24.9299	25.0949	24.7282	24.1149	24.3141			0.280505	0.193682	0.67605	Q3UJ82;O35309;Q4FJP2;B7ZD13;B7ZD12	Q3UJ82;O35309;Q4FJP2	N-myc-interactor	Nmi	2696
2	3	2	3	2	2	0	1	20.947	21.5551	21.2828	21.435	21.629	21.1919	20.3463	21.278			0.26341	0.19367	0.64095	P29788	P29788	Vitronectin	Vtn	3159
10	8	8	8	9	10	9	6	26.0613	25.9317	25.9389	26.2818	25.5908	25.6727	25.8892	26.2874			0.503407	0.193363	1.09935	Q6ZWQ5;Q3TGS7;Q3V2H3;Q99M52;O70493	Q6ZWQ5;Q3TGS7;Q3V2H3;Q99M52;O70493	Sorting nexin-12	Snx12	3966
7	7	7	8	8	7	6	8	26.6061	26.6632	26.3775	27.1114	26.751	26.524	26.2382	26.4716			0.469735	0.193327	1.03853	Q61074;A0A0J9YVG0;A0A0J9YV96;A0A0J9YUB0	Q61074;A0A0J9YVG0	Protein phosphatase 1G	Ppm1g	4832
5	4	5	4	5	5	4	3	23.0312	22.8883	22.9899	22.7123	22.4372	22.5786	22.9622	22.8708			0.653333	0.193271	1.36184	Q3TQK9;A0A494B953;A0A494BAG2;A0A494BAX0;Q8CFI0-3;Q8CFI0;A0A494BA39;Q641N8;A0A494B9F0;A0A494BAE4;A0A286YCR1;Q80U03	Q3TQK9;A0A494B953;A0A494BAG2;A0A494BAX0;Q8CFI0-3;Q8CFI0;A0A494BA39;Q641N8;A0A494B9F0;A0A494BAE4	E3 ubiquitin-protein ligase NEDD4-like	Nedd4l	837
5	7	6	7	6	7	7	5	23.6543	23.841	23.7275	24.442	23.8342	24.0711	22.4958	24.4915			0.158835	0.193031	0.413391	Q6NX62;Q6PCW8;Q546F8;Q571G2;Q9D753;Q3TEB9;D3YYN3;F6SGT4	Q6NX62;Q6PCW8;Q546F8;Q571G2;Q9D753;Q3TEB9;D3YYN3	Exosome complex component RRP43	Exosc8	4664
33	31	32	32	33	34	33	31	29.5314	29.882	29.33	29.4345	29.1953	29.3694	29.3341	29.5079			0.686503	0.192803	1.41854	Q8BMS1;Q3TB39	Q8BMS1;Q3TB39	Trifunctional enzyme subunit alpha, mitochondrial;Long-chain enoyl-CoA hydratase;Long chain 3-hydroxyacyl-CoA dehydrogenase	Hadha	5393
3	3	4	4	3	4	3	3	27.7159	27.1353	27.1387	26.8714	27.1968	26.5849	27.0527	27.257			0.353733	0.192457	0.821333	Q5M9J2;Q9D0S9	Q5M9J2;Q9D0S9	Histidine triad nucleotide-binding protein 2, mitochondrial	Hint2	4725
2	3	2	3	3	3	3	2	22.4139	22.813	22.9632	22.9358	22.4377	22.7096	22.2733	22.9358			0.444775	0.192338	0.992876	E9QPC5;G3UYS3;Q3UIK4-2;Q3UIK4	E9QPC5;G3UYS3;Q3UIK4-2;Q3UIK4	N6-adenosine-methyltransferase subunit METTL14	Mettl14	2275
12	11	9	11	9	12	9	12	25.9509	25.7404	25.427	26.4019	26.0126	25.9096	24.7949	26.0348			0.211117	0.192054	0.530201	Q3UWX7;P10711;E9PYD5;Q3UPE0;P10711-2	Q3UWX7;P10711;E9PYD5;Q3UPE0;P10711-2	Transcription elongation factor A protein 1	Tcea1	2965
16	13	15	12	14	16	12	13	28.1004	27.9518	27.9349	27.8919	27.8243	28.0304	27.6262	27.6308			0.918078	0.191824	1.8071	Q9CY58-2;Q3UEI6;Q3UJK2;Q9CY58-3;Q9CY58;Q3UMP4;A0A0N4SV32;Q3V274;Q9CY58-4;A0A0N4SUQ1;A0A0N4SUN8;A0A0N4SWH2;A0A0N4SV40;A0A0N4SVK5	Q9CY58-2;Q3UEI6;Q3UJK2;Q9CY58-3;Q9CY58;Q3UMP4;A0A0N4SV32;Q3V274;Q9CY58-4	Plasminogen activator inhibitor 1 RNA-binding protein	Serbp1	6319
7	7	9	9	7	8	7	8	25.6891	25.1827	25.7236	24.9472	25.0006	25.1802	25.7985	24.7975			0.274245	0.191455	0.663254	Q99K70;B1AWT2;B1AWT3;Q7TT45;B1AWT4;Q99K70-2	Q99K70;B1AWT2;B1AWT3;Q7TT45	Ras-related GTP-binding protein C;Ras-related GTP-binding protein D	Rragc;Rragd	6092
5	4	4	6	5	3	3	5	25.038	23.8776	24.6083	24.3501	24.4193	24.2099	24.3487	24.1304			0.323037	0.191423	0.761355	D3YWS7;F6SJM7;Q8R2K1-2;Q8R2K1;Q8R2K1-5;Q8R2K1-4;Q8R2K1-3;F6X9P4;A0A1B0GTA0	D3YWS7;F6SJM7;Q8R2K1-2;Q8R2K1;Q8R2K1-5;Q8R2K1-4;Q8R2K1-3;F6X9P4	Fucose mutarotase	Fuom	1790
7	8	8	8	8	10	7	8	24.234	24.0953	23.919	24.2526	23.9055	24.0366	24.1336	23.6599			0.728719	0.19131	1.49019	B9EKJ3;Q80TL7-2;Q80TL7;Q5XK24;Q3TTT0;A0A1W2P878	B9EKJ3;Q80TL7-2;Q80TL7	Protein MON2 homolog	Mon2	1638
7	6	6	6	7	7	7	6	26.0475	25.8106	25.9924	26.5668	25.9393	26.228	25.4372	26.0492			0.349656	0.190887	0.813437	Q4FK54;P61290;A2A4J1;A2A4J3;Q99K09	Q4FK54;P61290;A2A4J1;A2A4J3	Proteasome activator complex subunit 3	Psme3	3461
9	10	10	7	8	10	6	8	24.963	25.8098	25.0254	23.8071	24.2842	24.5266	25.0584	24.9726			0.162879	0.190881	0.422676	A0A5F8MPK9;Q9EP69;B0LAE6	A0A5F8MPK9;Q9EP69	Phosphatidylinositide phosphatase SAC1	Sacm1l	910
7	6	11	10	8	12	8	11	24.17	24.5402	24.8822	25.5594	23.7559	24.295	24.8571	25.4806			0.154219	0.190827	0.402734	Q4VA93;P20444;Q3TQ39	Q4VA93;P20444	Protein kinase C;Protein kinase C alpha type	Prkca	4599
2	5	3	6	4	4	2	4	23.702	23.3104	24.1202	23.7236	22.8664	23.279	23.6108	24.337			0.216313	0.190738	0.541455	E9QLQ3;Q61409	E9QLQ3;Q61409	cGMP-inhibited 3,5-cyclic phosphodiesterase B	Pde3b	2244
5	7	7	10	8	9	6	7	24.1681	23.3489	24.0734	23.2423	23.5773	23.268	24.1595	23.0654			0.226579	0.190646	0.56352	Q91YX7;E9PYG6;Q3V090;Q3TTA2;A0A286YDU0	Q91YX7;E9PYG6;Q3V090;Q3TTA2;A0A286YDU0		Rasa1	2055
8	5	6	5	7	6	6	4	24.8252	24.1195	24.3591	24.8268	24.719	24.7795	23.7947	24.075			0.261098	0.190613	0.636164	O54941;C0IMX3;C0IMX0;C0IMW9;C0IMX1	O54941	SWI/SNF-related matrix-associated actin-dependent regulator of chromatin subfamily E member 1	Smarce1	2758
6	7	5	8	7	7	7	7	27.3602	26.159	26.5986	25.469	26.4539	26.4463	26.3135	25.6108			0.16551	0.190569	0.428695	Q542W3;Q3U541;Q3U6B1;P97379-2;P97379;Q3U931;A0A0J9YTQ8;A0A0J9YUY8	Q542W3;Q3U541;Q3U6B1;P97379-2;P97379;Q3U931;A0A0J9YTQ8	Ras GTPase-activating protein-binding protein 2	G3bp2	3668
5	4	6	6	3	5	5	4	24.0361	23.7769	24.0483	24.811	23.636	24.1083	23.812	24.3546			0.289542	0.19033	0.694408	Q80XC2;A0A1Y7VL28;A0A1Y7VKN7	Q80XC2;A0A1Y7VL28;A0A1Y7VKN7	tRNA (adenine(58)-N(1))-methyltransferase catalytic subunit TRMT61A	Trmt61a	5228
4	4	4	4	4	4	4	4	22.9079	22.8308	21.9521	23.2891	22.6772	22.6191	22.0598	22.863			0.231472	0.190207	0.573958	Q8R3C0;H9KV04	Q8R3C0;H9KV04	Mini-chromosome maintenance complex-binding protein	Mcmbp	5789
2	2	2	1	1	2	1	1	20.3949	23.0141	20.4381	21.4087	20.7007	21.1046	20.5982	22.0919			0.0993753	0.190092	0.271002	Q8BGX2	Q8BGX2	Uncharacterized protein C19orf52 homolog		5301
4	4	3	5	2	5	3	5	23.5918	22.9769	23.1314	22.418	22.5458	22.6334	22.7213	23.4581			0.240646	0.189882	0.593401	A0A0R4J1T9;Q9WU79;A0A338P738;F6PYI8;F6YFQ5	A0A0R4J1T9;Q9WU79;A0A338P738;F6PYI8	Proline dehydrogenase 1, mitochondrial	Prodh	412
5	4	6	5	2	4	1	4	20.8207	22.5144	21.5937	22.4201	22.1575	22.7317	19.2253	22.4756			0.0750473	0.189707	0.20908	Q3UD86;Q3TFC0;D3Z3E8;Q69ZE2;E9PW39;D3YVL0;P23249	Q3UD86;Q3TFC0;D3Z3E8;Q69ZE2;E9PW39;D3YVL0;P23249	Putative helicase MOV-10	Mov10	1774
3	3	3	7	5	6	4	7	24.5506	24.2337	24.386	24.9455	24.8295	24.5691	23.7311	24.2291			0.277701	0.189281	0.670326	Q544J7;Q3U0X4;P23611;Q3UCV9;Q3U6F0;Q3U075;Q3U068;Q3TZQ3;F7C1A3;E0CZE4	Q544J7;Q3U0X4;P23611;Q3UCV9;Q3U6F0;Q3U075;Q3U068;Q3TZQ3;F7C1A3	Interferon regulatory factor 8	Irf8	3092
17	18	16	19	14	17	18	19	26.7705	27.1842	26.8778	27.1232	26.6301	27.3798	26.7565	26.4329			0.360002	0.18912	0.833435	Q3UIA2;E9QAJ9;Q3UIA2-2;Q3UIA2-4;Q3UIA2-3;A0A0U1RNM6;Q3V425	Q3UIA2;E9QAJ9;Q3UIA2-2;Q3UIA2-4;Q3UIA2-3	Rho GTPase-activating protein 17	Arhgap17	4373
16	18	18	16	17	20	17	15	27.5772	27.2331	27.5851	27.5324	27.2813	27.2753	27.383	27.232			1.09932	0.189033	2.10831	Q7TMH0;Q3U9Y3;Q3UBI5;F8WH69;Q09014;Q3UA02;S4R293	Q7TMH0;Q3U9Y3;Q3UBI5;F8WH69;Q09014;Q3UA02;S4R293	Neutrophil cytosol factor 1	Ncf1	2395
6	7	6	5	5	6	6	6	27.1135	27.32	26.9744	27.0949	26.8001	26.9685	27.1176	26.8606			0.968124	0.188976	1.89024	Q921R2;Q5BLJ7;P62301;A0A0U1RQ71	Q921R2;Q5BLJ7;P62301	40S ribosomal protein S13	Rps13	3489
7	3	5	9	4	4	2	6	25.2685	24.5764	23.8915	24.3736	24.0744	24.1308	24.4468	24.7023			0.238342	0.18892	0.588534	G3X957;O35711-2;O35711;O35711-4;Q3UX15;Q5PR04;A0A140LIN3;A0A140LJ14;A0A668KLV7;O35711-3	G3X957;O35711-2;O35711;O35711-4	Liprin-beta-2	Ppfibp2	2485
11	17	13	15	13	17	11	15	25.9177	25.9477	25.4975	25.7687	25.7125	25.7417	25.2891	25.6332			0.611055	0.188762	1.28896	P97393;B9EKC3;A0A1W2P6H9	P97393;B9EKC3	Rho GTPase-activating protein 5	Arhgap5	3671
2	2	2	4	3	2	2	2	23.8952	20.9353	21.3949	21.3933	22.5179	21.6464	21.4603	21.2414			0.0943556	0.188161	0.25842	A0A1L1SU87;Q545M2;Q62252	A0A1L1SU87;Q545M2;Q62252	Sperm surface protein Sp17	Spa17	592
2	3	3	3	2	3	3	3	22.6514	22.433	22.177	21.2292	21.6272	22.0079	22.448	21.655			0.202842	0.188099	0.512156	A0A1B0GR18;Q8VI63;A0A1B0GRX6;A0A1B0GT55;Q3TYF8;Q8VI63-2	A0A1B0GR18;Q8VI63;A0A1B0GRX6	MOB kinase activator 2	Mob2	499
20	18	20	20	20	19	19	17	27.7824	27.1155	26.9138	27.4012	27.5416	27.0404	26.8541	27.025			0.334485	0.187939	0.783868	Q0P6B2;Q3TUE1;A0A0G2JGW9;A0A0G2JFY5;Q3UUU2;Q91WJ8;Q91WJ8-2;A0A0G2JG00;Q3TIS5;A0A0G2JFK2;A0A0G2JE55;A0A0G2JGT1;A0A0G2JGV9;A0A0G2JG96	Q0P6B2;Q3TUE1;A0A0G2JGW9;A0A0G2JFY5;Q3UUU2;Q91WJ8;Q91WJ8-2;A0A0G2JG00;Q3TIS5;A0A0G2JFK2	Far upstream element-binding protein 1	Fubp1	190
6	5	4	5	6	6	5	6	24.9147	24.452	23.8512	25.7307	24.1638	25.1315	24.9167	23.9856			0.147409	0.187726	0.386898	A1L3B8;P26516	A1L3B8;P26516	26S proteasome non-ATPase regulatory subunit 7	Psmd7	1000
26	24	24	27	29	27	29	25	27.9461	26.6264	26.8086	27.8895	27.6721	27.0114	26.8595	26.9768			0.186644	0.187723	0.476368	B7U582;P17156	B7U582;P17156	Heat shock-related 70 kDa protein 2	Hspa2	1557
6	9	6	10	10	9	8	9	27.6201	27.5853	27.6154	28.113	27.7185	27.5617	27.2237	27.6799			0.507415	0.187512	1.10654	Q9D8B3	Q9D8B3	Charged multivesicular body protein 4b	Chmp4b	6473
7	8	4	7	7	5	5	8	25.9326	25.9415	24.9195	25.4279	25.3835	25.6129	25.2193	25.2562			0.303671	0.187436	0.722852	Q3UGM4;Q7TPS4;Q3UKP0;A0A0R4J101;P13808;A0A0R4J1K4;A0A0R4J1K9;P13808-2;P13808-3;P13808-4;P13808-5;D3YUF1;D3Z5G3;F6Q7T0;D3Z5A2;Q99LT5;F8WHM3;P16283-2;P16283-3	Q3UGM4;Q7TPS4;Q3UKP0;A0A0R4J101;P13808;A0A0R4J1K4;A0A0R4J1K9;P13808-2;P13808-3;P13808-4;P13808-5	Anion exchange protein;Anion exchange protein 2	Slc4a2	370
7	8	8	7	8	7	8	7	28.8232	27.623	27.7007	28.65	29.525	27.8019	26.9792	27.7418			0.111488	0.187274	0.300973	Q66JR8;Q9D0J8	Q66JR8		Ptms	4915
5	3	4	6	5	5	3	4	23.5453	24.0294	23.0286	23.6389	24.3456	23.1966	23.0592	22.8919			0.188855	0.187243	0.481291	A0A140LIS5;Q3UL36-2;Q3UL36	A0A140LIS5;Q3UL36-2;Q3UL36	Arginine and glutamate-rich protein 1	Arglu1	474
6	4	3	7	5	6	5	4	24.4644	23.8269	24.2069	24.0629	24.0537	23.9059	24.0228	23.8306			0.621191	0.18703	1.3065	A0AUN0;Q4G0C0;G3X928;Q6NZC7;Q3UY74	A0AUN0;Q4G0C0;G3X928;Q6NZC7	SEC23-interacting protein	Sec23ip	964
12	12	8	13	12	12	10	8	26.4006	26.2841	25.8689	26.0297	26.0713	26.1196	25.5293	26.115			0.447438	0.187022	0.997772	Q8CHT0;Q6P9Q7;Q8BU44	Q8CHT0	Delta-1-pyrroline-5-carboxylate dehydrogenase, mitochondrial	Aldh4a1	5624
8	5	7	8	10	7	6	6	25.1799	24.2789	24.3247	25.4565	24.8361	24.4553	24.7714	24.4295			0.238964	0.18694	0.589848	Q3UDS1;Q3U057;Q9QXK7;Q3TC91;A0A1Y7VLY3;Q9CWL0;Q497G2;Q9CT87;Q8BRA5;A0A1Y7VIZ9;A0A1Y7VJ97;A0A1Y7VNI9	Q3UDS1;Q3U057;Q9QXK7;Q3TC91;A0A1Y7VLY3;Q9CWL0;Q497G2	Cleavage and polyadenylation specificity factor subunit 3	Cpsf3	4170
13	14	15	17	14	16	14	15	27.3746	27.3663	27.0663	27.3562	27.0436	27.2237	27.0089	27.1407			1.08759	0.186584	2.08879	Q8R050-2;Q8R050;Q8CCV1;Q8BPH0;Q3UL02;Q149F3;F7CE88;Q3UZ36	Q8R050-2;Q8R050;Q8CCV1;Q8BPH0;Q3UL02	Eukaryotic peptide chain release factor GTP-binding subunit ERF3A	Gspt1	5753
4	6	6	11	5	6	5	9	24.0885	23.7302	23.8762	24.054	23.9533	23.8299	23.6978	23.5223			0.734417	0.1864	1.49983	A0A0A0MQD1;Q8K1H1;Q3TTK4	A0A0A0MQD1;Q8K1H1	Tudor domain-containing protein 7	Tdrd7	93
12	14	12	12	10	14	14	13	27.3285	27.6895	27.3159	27.0957	27.1311	27.3573	27.2764	26.9196			0.556788	0.18627	1.19419	Q5SUH6;Q5SUH7;Q99KN9-2;Q99KN9;Q3UPG6;Q3UGL3	Q5SUH6;Q5SUH7;Q99KN9-2;Q99KN9;Q3UPG6;Q3UGL3	Clathrin interactor 1	Clint1	4755
15	17	15	18	16	16	16	15	28.7289	28.2801	27.844	28.6653	28.3777	28.4202	28.3124	27.6632			0.286037	0.186229	0.687303	F8WJG3;P62996;Q5PR75	F8WJG3;P62996;Q5PR75	Transformer-2 protein homolog beta	Tra2b	2422
6	6	6	7	6	6	5	6	27.0358	26.8746	26.7724	26.998	26.6027	26.8381	26.7867	26.7083			1.24846	0.186227	2.35805	A2AQK4;Q91VF2	A2AQK4;Q91VF2	Histamine N-methyltransferase	Hnmt	1170
14	10	9	7	11	10	12	8	24.7863	24.1058	24.02	24.6565	24.3698	24.1985	24.056	24.2005			0.403064	0.185932	0.915345	Q60520;Q60520-1;E9PXF9;E9Q2L1;Q3UVS7	Q60520;Q60520-1	Paired amphipathic helix protein Sin3a	Sin3a	4795
3	2	2	5	3	2	3	5	23.3229	22.9956	22.6117	23.6856	22.8979	23.0959	22.0205	23.8582			0.161998	0.185832	0.420658	P52479;P52479-2;G3X9U6	P52479;P52479-2	Ubiquitin carboxyl-terminal hydrolase 10	Usp10	3334
3	4	4	5	4	4	4	5	21.9662	23.7401	23.1807	22.2112	22.4867	22.0616	23.104	22.7029			0.151464	0.185715	0.396344	Q8K0D5	Q8K0D5	Elongation factor G, mitochondrial	Gfm1	5664
18	17	17	20	17	20	11	21	29.0464	28.3579	27.4826	28.5938	28.2608	28.2876	27.6109	28.5796			0.187937	0.185446	0.479248	Q8BHB9;E0CY42	Q8BHB9	Chloride intracellular channel protein 6	Clic6	5321
44	41	38	41	44	45	43	36	30.1104	29.6918	29.5222	29.4971	29.8683	29.8133	29.3512	29.0476			0.32596	0.185292	0.767121	P48678;P48678-2;P48678-3;D3YUF7;Q9CTL2;Q8BNX5	P48678;P48678-2;P48678-3	Prelamin-A/C;Lamin-A/C	Lmna	3279
13	12	11	14	16	16	8	14	25.7198	25.8819	24.9544	26.6088	25.4282	25.7987	25.4165	25.7813			0.206553	0.185007	0.520268	B1AZ14;Q3UMF0-3;Q3UMF0-4;Q3UMF0-2;Q3UMF0;B1AZ15;B1AZ26;B1AZ25;B1AZ20	B1AZ14;Q3UMF0-3;Q3UMF0-4;Q3UMF0-2;Q3UMF0;B1AZ15	Cordon-bleu protein-like 1	Cobll1	1404
3	3	3	4	3	3	3	4	23.4033	23.4175	23.1738	22.9559	23.3441	23.1654	22.9986	22.7025			0.480819	0.184983	1.05865	Q9CQ86	Q9CQ86	Migration and invasion enhancer 1	Mien1	6197
2	3	2	3	4	4	3	3	20.1359	24.2221	22.5891	23.5581	21.6614	22.9275	22.7314	22.4464			0.0703794	0.184612	0.196915	A4QPD3;P15307	A4QPD3;P15307	Proto-oncogene c-Rel	Rel	1284
9	10	9	8	10	10	11	8	24.6356	24.6802	24.786	25.159	24.1065	24.577	24.8657	24.9731			0.349139	0.184604	0.812434	B5B2Q2;Q60591;B5B2P6;B5B2P7;Q60591-2;Q60591-4;A2AQC8;B5B2R5;Q6P3F6;B5B2Q4;B5B2P8;B5B2Q8;B5B2Q9;Q8C443;B5B2Q6;Q3TTU8;B5B2R8;B5B2R0;Q8CBG5	B5B2Q2;Q60591;B5B2P6;B5B2P7;Q60591-2;Q60591-4;A2AQC8;B5B2R5;Q6P3F6;B5B2Q4;B5B2P8;B5B2Q8;B5B2Q9	Nuclear factor of activated T-cells, cytoplasmic 2	Nfatc2	1551
20	22	21	22	20	22	21	19	29.0244	28.8497	28.3953	28.5691	28.7058	28.6406	28.5566	28.1974			0.460322	0.184509	1.02138	Q4FZL1;Q5F2A7;P60843;Q3UXC2;Q3TGK7;Q3TFG3;Q3TLL6;Q3U8I0;Q78WR5;Q3TSJ4;Q99LR0	Q4FZL1;Q5F2A7;P60843;Q3UXC2;Q3TGK7;Q3TFG3;Q3TLL6;Q3U8I0;Q78WR5	Eukaryotic initiation factor 4A-I	Eif4a1	3442
86	69	72	91	80	76	63	89	30.0454	29.3259	29.3171	29.5041	29.3763	29.5268	29.3963	29.1554			0.438932	0.184436	0.982112	E9Q616;A0PJF4;Q6UL10;A0JLR7;Q61484;Q8VDN3;Q8CGE7;Q6UIL4;Q8BRB8;A0A494BBD5;Q3UYW8	E9Q616		Ahnak	2158
4	3	1	4	4	3	4	4	25.8204	23.5152	24.5684	23.6185	24.6505	24.5095	24.2247	23.4004			0.113241	0.184359	0.305267	Q9D1M8;Q71V27;A0A1W2P845;P97314;A0A1W2P758;Q6QMT3;A0A1W2P7N8;A0A1W2P6I3;A0A1W2P780	Q9D1M8;Q71V27;A0A1W2P845;P97314;A0A1W2P758;Q6QMT3;A0A1W2P7N8;A0A1W2P6I3	Cysteine and glycine-rich protein 2	Csrp2	647
8	5	5	6	8	6	7	7	26.5189	25.3584	26.1114	25.9331	26.0423	25.9428	25.9145	25.2854			0.25416	0.184198	0.621745	Q4FJX8;Q3UNP9;O35955;Q91VC5	Q4FJX8;Q3UNP9;O35955	Proteasome subunit beta type;Proteasome subunit beta type-10	Psmb10	2739
11	14	12	12	12	13	12	9	26.3822	26.1937	26.2682	26.7222	26.1961	25.8872	25.5978	27.1489			0.204835	0.184098	0.516516	Q3TDN8;Q8R164;Q8C1P4	Q3TDN8;Q8R164	Valacyclovir hydrolase	Bphl	3934
2	1	2	1	2	2	3	1	22.2744	21.4992	20.9746	20.5405	20.8636	20.7576	20.9347	21.9989			0.148213	0.183463	0.388774	B2RPV4;Q66JV4;Q80YR9;Q66JV4-2	B2RPV4;Q66JV4;Q80YR9	RNA-binding protein 12B-B;RNA-binding protein 12B-A	Rbm12b2;Rbm12b1	1435
19	17	19	17	17	18	18	17	25.3121	25.7013	25.7614	26.2196	25.8287	25.9004	25.255	25.2788			0.302134	0.182897	0.719773	Q9Z1T1;Q3UPG0;Q3TQ33;Q3TQ07;A0A338P6V5	Q9Z1T1;Q3UPG0;Q3TQ33	AP-3 complex subunit beta-1	Ap3b1	6825
2	3	3	2	3	3	3	3	25.3182	24.7766	24.493	24.4051	24.5226	24.4299	25.3139	23.9961			0.211991	0.18259	0.532099	Q8BVU5;A2AH27;A2AH29;A2AH28	Q8BVU5;A2AH27	ADP-ribose pyrophosphatase, mitochondrial	Nudt9	5459
28	27	28	28	26	27	27	27	31.1424	31.1327	31.1394	31.0909	31.2038	31.0182	30.9007	30.6526			0.777912	0.182525	1.5731	Q8C7C3	Q8C7C3		Tpm3	5542
6	5	3	6	5	4	4	3	25.3394	25.5556	24.9917	25.7936	25.5354	25.078	25.1316	25.2066			0.403609	0.182173	0.916368	Q4FZH2;P61255;B1ARA3;B1ARA5;Q3U7N1	Q4FZH2;P61255;B1ARA3;B1ARA5;Q3U7N1	60S ribosomal protein L26	Rpl26	3459
3	3	3	4	4	4	4	4	25.5247	25.3186	24.8221	25.4156	24.9831	25.794	24.9802	24.596			0.25067	0.18195	0.614458	Q5M9P1;A0A2I3BPG9;P83882	Q5M9P1;A0A2I3BPG9;P83882	60S ribosomal protein L36a	Rpl36a	712
8	5	6	8	7	9	3	5	25.0138	24.5681	24.1501	24.2002	24.6374	24.2831	23.3899	24.8944			0.185019	0.181839	0.472745	A2BI37;G5E8W8;Q8C875;Q9JJR3;D7EYE4;Q9CRR9;Q8CHR0;Q62394;Q9JJQ5	A2BI37;G5E8W8;Q8C875;Q9JJR3;D7EYE4;Q9CRR9;Q8CHR0;Q62394;Q9JJQ5	Zinc finger protein 185	Zfp185;Znf185	1224
4	4	2	7	5	4	2	5	23.9199	23.6107	23.7926	23.864	23.7834	22.9714	23.341	24.3655			0.239036	0.181471	0.590002	B2RSW8;Q9R0L6;Q9R0L6-2	B2RSW8;Q9R0L6;Q9R0L6-2	Pericentriolar material 1 protein	Pcm1	1473
6	7	3	5	5	9	5	5	25.4812	24.3052	24.4511	23.9083	24.6461	24.6939	23.9725	24.1088			0.185456	0.181134	0.473719	A0A068BFV2;A0A068BIR7;Q9Z1P7;G3UXN4;A0A068BD58;Q3V260;Q6P8V1	A0A068BFV2;A0A068BIR7;Q9Z1P7;G3UXN4;A0A068BD58;Q3V260	KN motif and ankyrin repeat domain-containing protein 3	Kank3	9
5	6	2	4	4	5	4	5	23.2681	22.6849	23.0621	22.9406	22.8297	22.4575	22.9012	23.0453			0.466662	0.180499	1.03294	A0A5F8MPX8;Q921E6-3;Q921E6;Q921E6-2;A0A140LIG5;A0A140LIN6	A0A5F8MPX8;Q921E6-3;Q921E6;Q921E6-2;A0A140LIG5	Polycomb protein EED	Eed	922
5	5	4	6	7	5	5	5	24.2386	24.0041	24.5025	25.2632	24.4235	24.5761	24.1409	24.1463			0.250483	0.180365	0.614067	Q5SWU0;Q3UQ33;Q8C9X3;Q5SWT7	Q5SWU0;Q3UQ33;Q8C9X3		Ikzf1	4771
6	5	4	4	5	6	7	5	24.8767	25.2755	25.4464	23.786	24.8846	24.717	25.1078	23.9541			0.15361	0.180295	0.401322	Q3TXV4;Q921E2	Q3TXV4;Q921E2	Ras-related protein Rab-31	Rab31	4147
6	6	6	6	5	5	6	7	28.3953	28.736	28.3345	28.2137	28.5518	28.2082	27.8726	28.3263			0.447605	0.180146	0.998079	P97450;E9QAD6	P97450	ATP synthase-coupling factor 6, mitochondrial	Atp5j	3677
131	122	127	118	123	127	126	114	32.7466	32.6755	32.6276	32.584	32.7906	32.6657	32.4214	32.0354			0.481554	0.180138	1.05998	Q8VDD5;Q3UFT0;Q811J9;Q99JJ3;Q7TQJ6;A0A2R8VKI5;A2VCK0;Q8BIE2;Q8BIM8;Q14B05;F2Z494;O89055;A0A2R8W6V7;Q8BLW0;Q3UUB1;Q3UQQ3;Q5BKR0;Q6P8P3;B2RY26;B2RXX9;B2RWW8;Q2TAW4;B2RQQ1;Q91Z83;P13542;Q02566;A2AQP0	Q8VDD5;Q3UFT0	Myosin-9	Myh9	5844
7	3	7	4	7	7	4	5	24.2165	24.1726	23.6595	23.9332	23.7815	24.0572	23.6034	23.8201			0.523209	0.17988	1.13475	Q9JI78;A0A286YCI0;A0A286YDI5;A0A286YCZ7	Q9JI78;A0A286YCI0;A0A286YDI5	Peptide-N(4)-(N-acetyl-beta-glucosaminyl)asparagine amidase	Ngly1	6644
52	43	42	45	49	47	42	40	30.5618	30.0638	29.749	30.2152	30.411	30.0894	29.7061	29.6661			0.310102	0.179308	0.735697	P14733;Q8C553	P14733;Q8C553	Lamin-B1	Lmnb1	3010
5	6	5	5	6	5	6	7	23.5674	24.0721	23.852	24.1193	23.8325	23.6859	24.2368	23.1401			0.287107	0.17888	0.689475	P97770-2;P97770;P97770-3;D3YYB2	P97770-2;P97770;P97770-3	THUMP domain-containing protein 3	Thumpd3	3688
6	7	7	7	6	7	5	7	27.6772	27.1571	27.8287	27.4576	26.8837	27.1862	27.5778	27.7591			0.306796	0.178436	0.729102	Q8K4Z3	Q8K4Z3	NAD(P)H-hydrate epimerase	Apoa1bp	5735
3	3	5	3	3	3	4	3	22.3091	22.7636	22.9004	22.5679	22.6226	22.2971	22.7111	22.1965			0.447876	0.178419	0.998578	B2RTJ2;Q3URF8	B2RTJ2;Q3URF8	BTB/POZ domain-containing protein KCTD21	Kctd21	1480
11	9	11	11	8	9	11	9	26.8001	26.196	26.3571	25.8402	26.1581	26.2536	26.4049	25.6632			0.291118	0.178382	0.697595	Q3UW53;Q3TDH5;E9PYV4;D3Z233;D3YYZ9	Q3UW53;Q3TDH5;E9PYV4	Protein Niban	Fam129a	4496
8	8	8	8	7	7	6	5	26.3403	25.782	25.661	26.5799	25.6283	25.5407	25.8765	26.6041			0.21847	0.178373	0.54611	Q3V141;Q61183;E9PWC8;E9PZR3;Q61183-4;Q61183-3;E9QAN2;Q61183-2;A0A0R4J244;E9QAY4;E9Q5Z1;E9PVN7;F6VTN8;F7CXD5;A1L349;Q9WVP6;F7DC29	Q3V141;Q61183;E9PWC8;E9PZR3;Q61183-4;Q61183-3;E9QAN2;Q61183-2;A0A0R4J244;E9QAY4	Poly(A) polymerase alpha	Papola	4538
25	17	22	21	21	25	21	19	26.6101	26.5906	26.707	26.6971	26.1674	26.7972	26.337	26.5908			0.591822	0.178101	1.25554	E9Q8Z4;E9Q8Z9;D3Z2H2;E9Q901;E9Q904;G3X9V2;E9Q8Z6;E9Q8Z8;P30999;E9Q986;D3Z7H6;E9Q907;E9Q905;Q3TPD1;D3Z2H7;Q3UF77	E9Q8Z4;E9Q8Z9;D3Z2H2;E9Q901;E9Q904;G3X9V2;E9Q8Z6;E9Q8Z8;P30999;E9Q986;D3Z7H6;E9Q907;E9Q905;Q3TPD1;D3Z2H7	Catenin delta-1	Ctnnd1	1874
9	8	7	12	11	8	8	10	27.0504	26.6037	26.6153	26.993	27.0371	26.6315	26.1931	26.6917			0.364549	0.177284	0.842183	Q3UXI9;Q9CXY6	Q3UXI9;Q9CXY6	Interleukin enhancer-binding factor 2	Ilf2	4504
17	13	17	15	15	16	13	14	27.3508	26.8236	26.8361	26.9801	27.0406	26.8352	26.8405	26.5665			0.519672	0.17693	1.12844	Q3UZ17;Q7TNC4-4;Q7TNC4;Q3UGK2;Q7TNC4-2;Q7TNC4-3;Q3U5L2;Q05CX5;E9Q715;Q3USM3	Q3UZ17;Q7TNC4-4;Q7TNC4;Q3UGK2;Q7TNC4-2;Q7TNC4-3;Q3U5L2;Q05CX5;E9Q715	Putative RNA-binding protein Luc7-like 2	Luc7l2	4520
3	2	3	2	3	2	3	1	22.7273	21.9761	21.9097	22.4015	21.9457	22.2405	22.0862	22.0363			0.382161	0.176492	0.87584	S4R1Y2;Q8C586;T1ECW4;Q9WVB0;Q9WVB0-2;S4R2P3;S4R1A1	S4R1Y2;Q8C586;T1ECW4;Q9WVB0;Q9WVB0-2	RNA-binding protein with multiple splicing	Rbpms	5534
20	23	22	20	21	21	20	18	30.0672	30.0656	29.7492	30.2388	30.1066	29.9673	29.6361	29.705			0.544762	0.176423	1.17298	Q8CD23;Q3TL52;Q3TGR3;P09405;Q8CE30;Q3TT41;Q9CT46	Q8CD23;Q3TL52;Q3TGR3;P09405;Q8CE30;Q3TT41	Nucleolin	Ncl	2941
25	25	24	25	25	25	26	22	30.7022	30.7889	30.5432	30.5855	30.5841	30.6411	30.6112	30.0778			0.568272	0.176422	1.21437	Q9D1A2;Q3TG71;Q6KAT3;A0A494B9S3;A0A494B9U6	Q9D1A2;Q3TG71;Q6KAT3	Cytosolic non-specific dipeptidase	Cndp2	6385
14	17	15	16	13	16	13	15	25.4207	25.2555	25.5756	25.5007	25.3411	25.1569	25.3332	25.2157			1.12252	0.176402	2.147	E9PZ88;F8WIE1;Q8BWY6;A0A1S6GWG9;Q91W89;Q3TBQ3;E9PYM7;Q80XU4;F6TFL1;Q9CTD5;E0CZB0;E0CXM6;E0CXI0;F6U7S0;E0CYW2;Q3TAW2	E9PZ88;F8WIE1;Q8BWY6;A0A1S6GWG9;Q91W89;Q3TBQ3;E9PYM7	Alpha-mannosidase;Alpha-mannosidase 2C1	Man2c1	606
3	4	4	2	2	4	4	2	22.7612	22.1433	22.304	22.439	22.5804	22.0496	22.3238	21.9881			0.412273	0.176361	0.932605	Q3U430;Q6ZPR8;Q8BZQ7;A2AI11	Q3U430;Q6ZPR8;Q8BZQ7;A2AI11	Anaphase-promoting complex subunit 2	Anapc2	4221
34	35	31	38	35	37	32	32	28.3988	28.0329	28.0839	28.3827	28.1122	28.1391	27.9375	28.0044			0.818351	0.176253	1.64088	Q3V1M8;Q3U4Z7;Q8VDJ3;A0A087WP83;Q8BX68;A0PJE9;A0A087WS92;A0A087WPC5;A0A087WQY9;A0A087WPH2	Q3V1M8;Q3U4Z7;Q8VDJ3;A0A087WP83	Vigilin	Hdlbp	4232
19	19	19	19	21	20	19	15	29.6632	29.3977	29.403	29.699	29.3702	29.542	29.1876	29.3587			0.803936	0.176086	1.61675	Q91V28;Q9DCD0;Q3UAG2;Q91YT9	Q91V28;Q9DCD0;Q3UAG2;Q91YT9	6-phosphogluconate dehydrogenase, decarboxylating	Pgd	5900
13	13	11	16	15	15	10	13	26.0918	25.7699	25.9326	26.6907	25.9661	25.9777	26.1926	25.645			0.32416	0.175926	0.763571	Q8BTI8;Q8BTI8-3;Q8BTI8-2;A0A3B2W3Z4;Q05BN4;A0A087WRX8;Q05CY4;A0A087WPS9	Q8BTI8;Q8BTI8-3;Q8BTI8-2	Serine/arginine repetitive matrix protein 2	Srrm2	5431
4	4	2	4	4	4	2	4	22.8178	22.2843	22.4132	23.1017	22.6568	22.8105	22.1779	22.2694			0.306244	0.175572	0.728	Q8BKC7;G5E8L1;B7ZMT1;Q8BWD8;A0A1L1SRF1;Q8K2R6	Q8BKC7;G5E8L1;B7ZMT1;Q8BWD8	Cyclin-dependent kinase 19	Cdk19	1573
21	21	21	23	20	23	17	24	26.5192	26.9233	26.2842	27.2791	26.9665	26.7421	25.5422	27.0532			0.163359	0.175453	0.423777	Q91ZW3;Q3U0F8;Q05DE7;Q6PGB8;Q6PGB8-2;Q3URV3;B2RT32;F6Z6F4;Q8BS67	Q91ZW3	SWI/SNF-related matrix-associated actin-dependent regulator of chromatin subfamily A member 5	Smarca5	6003
14	14	12	10	11	15	11	9	25.8053	25.4591	25.3845	25.4209	25.297	25.3363	25.6641	25.0712			0.516547	0.175292	1.12287	Q4LDD4-2;Q4LDD4;Q4LDD4-3;E9PUB0;D3YWW7	Q4LDD4-2;Q4LDD4;Q4LDD4-3;E9PUB0	Arf-GAP with Rho-GAP domain, ANK repeat and PH domain-containing protein 1	Arap1	4589
10	12	12	10	11	11	11	7	25.7434	25.6298	25.7114	25.6676	25.8174	25.5584	25.6826	24.9927			0.426027	0.175285	0.95823	Q5M8Q0;Q9CZM2;Q3U7D2;B8JKK2	Q5M8Q0;Q9CZM2;Q3U7D2;B8JKK2	Ribosomal protein L15;60S ribosomal protein L15	Rpl15	4724
11	13	11	13	9	12	10	14	25.8355	24.7646	25.3475	25.9734	25.1937	25.1886	25.092	25.7462			0.225902	0.175146	0.562071	G5DDB7;Q8R3B1;Q05DG3	G5DDB7;Q8R3B1;Q05DG3	Phosphoinositide phospholipase C;1-phosphatidylinositol 4,5-bisphosphate phosphodiesterase delta-1	Plcd1	2513
12	12	11	11	13	14	13	9	26.5684	26.8148	26.9767	26.7727	26.5287	26.8054	27.1006	25.9987			0.293358	0.174805	0.702121	B1AYC9;Q8R5A3;Q3TS23;S4R2K5;F2Z4B7;G5E867;F2Z3U3	B1AYC9;Q8R5A3	Amyloid beta A4 precursor protein-binding family B member 1-interacting protein	Apbb1ip	1402
12	11	13	15	15	14	13	13	26.0153	25.9105	25.8341	26.6911	26.0666	26.2633	25.534	25.8886			0.291448	0.174626	0.698262	P0DOV2	P0DOV2			2954
15	14	11	12	12	13	12	13	28.6079	28.8731	28.352	28.119	28.5017	28.3172	27.9087	28.5261			0.346249	0.174574	0.806822	Q9DCW4;A0A0U1RNP5;A0A0N4SVE0;A0A0U1RNR3;A0A0N4SWE9;A0A0U1RNK9;A0A0U1RQB4	Q9DCW4;A0A0U1RNP5;A0A0N4SVE0;A0A0U1RNR3;A0A0N4SWE9	Electron transfer flavoprotein subunit beta	Etfb	6574
7	5	6	7	7	6	7	7	25.4628	24.7196	24.8747	25.0065	24.9801	24.8643	24.4809	25.0406			0.372275	0.174403	0.856991	Q8C988;Q3TTC9;Q3TPU5;O70378;M0QWP2;M0QWY0;M0QWS0;M0QWI7;M0QWE2;M0QWC9	Q8C988;Q3TTC9;Q3TPU5;O70378;M0QWP2;M0QWY0	ER membrane protein complex subunit 8	Emc8	2808
2	2	1	2	3	1	3	2	21.453	21.4281	21.2418	22.5194	21.7224	20.9531	21.276	21.9933			0.183819	0.174378	0.470062	A0A385JBX3;Q99J83	A0A385JBX3;Q99J83	Autophagy protein 5	Atg5	804
7	7	7	11	9	8	6	6	26.1041	25.9338	26.1179	26.0224	25.9174	25.9423	26.1555	25.4662			0.533635	0.174193	1.15328	Q61112;Q61112-2	Q61112;Q61112-2	45 kDa calcium-binding protein	Sdf4	4836
16	19	16	16	16	19	17	17	25.7192	26.4807	26.6176	26.113	25.8214	26.0451	25.8555	26.5122			0.281425	0.17407	0.677925	G5E829;Q8K314;Q3TC38;Q3TDJ2;Q05CJ5;A0A1W2P7C7;A0A1W2P6X7;Q3TSK3;Q6PG79;A0A1W2P867;A0A1W2P7R3	G5E829;Q8K314	Plasma membrane calcium-transporting ATPase 1	Atp2b1	2516
6	5	5	6	6	6	3	7	24.9354	24.5584	24.756	24.9574	24.8852	24.7449	24.3453	24.5366			0.534912	0.173812	1.15554	P46737;P46737-2;A3KGA8;E9Q0P6;Q7M757	P46737;P46737-2	Lys-63-specific deubiquitinase BRCC36	Brcc3	3254
10	8	12	10	10	12	11	11	27.0908	25.631	26.1457	26.2014	26.3604	26.0575	26.1801	25.7763			0.211589	0.173685	0.531226	Q91YS2;Q7TMW1;Q6ZPH4;P46061;Q8C2E3;Q3UZD8;Q3ULJ9;A0A2R8VHK9;Q9CW20;A0A2R8W753	Q91YS2;Q7TMW1;Q6ZPH4;P46061;Q8C2E3;Q3UZD8;Q3ULJ9	Ran GTPase-activating protein 1	Rangap1	3247
7	5	6	9	4	7	5	7	25.8741	23.8333	24.4521	25.6637	24.0108	24.256	25.4053	25.4569			0.103421	0.173523	0.281073	E9Q640;Q6NZN0-5;Q6NZN0-3;Q6NZN0-4;Q6NZN0-2;Q6NZN0;E9PYZ7;E9PUF4;A0A0R4J214	E9Q640;Q6NZN0-5;Q6NZN0-3;Q6NZN0-4;Q6NZN0-2;Q6NZN0;E9PYZ7;E9PUF4	RNA-binding protein 26	Rbm26	2160
8	6	7	6	6	8	7	6	25.9178	25.3699	25.8655	25.4487	25.6857	25.1473	25.9476	25.1273			0.293236	0.173486	0.701875	D3Z3Y4;Q921W2;Q545C1;P70318;A0A0U1RPD3;Q6NVC2;D6RGU1;A0A0U1RPE1;A0A0U1RPB0;A0A0N4SW78	D3Z3Y4;Q921W2;Q545C1;P70318;A0A0U1RPD3;Q6NVC2	Nucleolysin TIAR	Tial1	1886
21	15	20	17	19	21	19	16	26.2736	26.0838	26.1217	26.5083	26.288	26.0978	25.8828	26.025			0.649447	0.173471	1.35517	E9QPI5;Q6A026;Q8VDS0;Q9D337	E9QPI5;Q6A026	Sister chromatid cohesion protein PDS5 homolog A	Pds5a	2277
7	4	3	7	6	5	4	7	23.1638	23.038	23.5062	23.2384	23.1374	23.02	23.0276	23.0691			0.846807	0.173075	1.68842	Q6NXL1;Q8R0M3;Q80V21	Q6NXL1;Q8R0M3;Q80V21		Sec24d	4976
12	12	11	13	13	13	15	13	25.2246	25.6127	25.8204	25.1745	24.7715	25.6043	25.0496	25.7156			0.259167	0.172797	0.632159	Q6NZD2;Q3U4S1;Q9WV80;Q3TI63;Q3UDY9;D3YWH1	Q6NZD2;Q3U4S1;Q9WV80;Q3TI63;Q3UDY9	Sorting nexin-1	Snx1	4230
3	6	6	6	7	6	5	4	23.4362	24.1815	24.2842	24.0604	23.6091	23.5534	23.5469	24.5618			0.221268	0.172793	0.552133	Q8BH24;Q14B57	Q8BH24;Q14B57	Transmembrane 9 superfamily member 4	Tm9sf4	5304
6	7	7	6	4	8	8	7	24.3684	24.3551	24.5333	24.2105	23.8024	24.0135	24.7118	24.249			0.362392	0.17265	0.838036	Q3UYC0;Q3UYC0-2;E0CYP3	Q3UYC0;Q3UYC0-2	Protein phosphatase 1H	Ppm1h	4511
8	8	7	10	8	9	9	9	26.0891	25.9244	25.674	25.6034	25.7752	25.4878	26.3029	25.0346			0.243009	0.172614	0.598382	Q91X52;A2AC16	Q91X52;A2AC16	L-xylulose reductase	Dcxr	5958
2	2	2	3	4	2	3	3	21.4447	21.7351	21.5892	21.6443	21.1989	21.6053	21.6001	21.3191			0.704988	0.172474	1.44998	Q91YQ8;Q3TUS8;O09174	Q91YQ8;Q3TUS8;O09174	Alpha-methylacyl-CoA racemase	Amacr	2677
8	9	9	8	11	11	10	8	24.773	24.6761	24.4545	24.7245	24.4578	24.1905	24.492	24.7986			0.563041	0.172292	1.20519	Q9JKE5;A0A1Y7VNZ6;Q03141-2;Q03141-3;Q03141;Q5DTG3;Q9CW99;A0A1Y7VJB1	Q9JKE5;A0A1Y7VNZ6;Q03141-2;Q03141-3;Q03141;Q5DTG3	MAP/microtubule affinity-regulating kinase 3	Mark3	680
11	10	9	10	11	10	11	10	26.6512	25.8744	25.9675	26.0862	26.109	25.9868	26.0585	25.7363			0.391008	0.172164	0.892617	Q3ULW8-2;Q3ULW8;A0A5H1ZRP0;A0A5H1ZRL5;A0A5H1ZRL8	Q3ULW8-2;Q3ULW8;A0A5H1ZRP0		Parp3	4413
28	25	26	24	25	27	26	25	32.6539	32.1738	32.4349	32.2425	32.2639	32.2704	32.5614	31.7212			0.361245	0.172016	0.83583	Q58E64;Q3UA81;P10126;Q3UZQ3;Q3TII3;D3YZ68;D3Z3I8	Q58E64;Q3UA81;P10126;Q3UZQ3;Q3TII3;D3YZ68	Elongation factor 1-alpha;Elongation factor 1-alpha 1	Eef1a1	2957
5	6	5	9	7	6	6	10	24.3341	23.8002	24.6658	24.3763	24.0065	24.1691	24.045	24.2684			0.397128	0.171832	0.904174	A0A0G2JFW6;Q6NXI6-2;Q6NXI6;A0A0G2JFN1;Q3UY82;Q9D4Z4	A0A0G2JFW6;Q6NXI6-2;Q6NXI6	Regulation of nuclear pre-mRNA domain-containing protein 2	Rprd2	189
3	2	3	4	3	4	3	4	24.1142	23.6904	23.9827	24.627	23.6422	23.7891	24.0692	24.2267			0.305903	0.171795	0.727317	Q3UFP6;P70445;Q3UZD4	Q3UFP6;P70445;Q3UZD4	Eukaryotic translation initiation factor 4E-binding protein 2	Eif4ebp2	3614
16	14	12	13	17	15	13	11	26.7799	26.6899	26.8946	26.5302	26.75	26.9121	26.4992	26.0486			0.364542	0.171219	0.84217	A0A0R4J005	A0A0R4J005			273
4	5	6	6	6	6	5	5	24.8173	24.5094	24.8931	24.2039	24.6001	24.8165	24.6028	23.7198			0.238853	0.171098	0.589614	Q5RL55;Q6P542;Q3U6P1;Q9JL47;REV__D3YY58;REV__Q8C1S9;F6Q3E1;F6V431;REV__D3YZ69;REV__Q3UHD3-3;Q80TY7;REV__Q3UHD3;F7AYW2;F8WHT3;Q7TPM1-2;Q7TPM1	Q5RL55;Q6P542	ATP-binding cassette sub-family F member 1	Abcf1	4742
37	33	33	34	32	35	34	26	28.0384	28.1008	27.766	28.1673	27.9404	27.9633	27.7412	27.7436			0.793374	0.170979	1.59905	Q8BTF0;Q8CIE6;F8WHL2;Q63ZW9;Q8R393;Q8BTF3;Q99JW9;Q9ET41;Q3TAU7;F6XJN3	Q8BTF0;Q8CIE6;F8WHL2;Q63ZW9	Coatomer subunit alpha;Coatomer subunit alpha;Xenin;Proxenin	Copa	5428
3	4	3	6	4	5	4	4	22.9519	23.8134	23.6849	23.8598	23.1286	23.7501	22.7478	24.0004			0.188184	0.170771	0.479799	Q148P2;Q9D404	Q148P2;Q9D404	3-oxoacyl-[acyl-carrier-protein] synthase, mitochondrial	Oxsm	3813
52	40	46	47	49	51	43	46	28.8898	28.5597	28.4774	28.8116	28.6608	28.771	28.0198	28.6046			0.381389	0.170596	0.874372	Q9JKF1;Q80UW7;Q6ZQK2;Q8CGH5;Q05CQ4;Q3TU98;Q8CDT3;Q3TPD2;Q3TR56;Q8CDW9;Q9D408;Q8BPA6;A0A0U1RNG5;A0A0U1RPU3;Q8CC64;A0A0U1RPI2;Q8C9I3;Q3UQP1;F8VQ29;B9EKT6	Q9JKF1;Q80UW7;Q6ZQK2;Q8CGH5;Q05CQ4	Ras GTPase-activating-like protein IQGAP1	Iqgap1	6671
82	55	53	89	82	72	58	67	28.1848	27.0914	27.3622	27.8511	27.9219	27.271	26.8853	27.7294			0.199371	0.170468	0.50454	A0A1L1STC6;Q6ZWR6-4;Q6ZWR6;A0A1L1SRV6;Q6ZWR6-5;Q6ZWS6;Q80T95;Q6ZWR6-2;Q6PI72;Q7TQH5;Q0VGB8;Q6ZWR6-3;Q2NL50;Q6ZWT2;Q6ZWR1;Q6ZWR5	A0A1L1STC6;Q6ZWR6-4;Q6ZWR6	Nesprin-1	Syne1	588
2	2	2	2	3	4	3	2	22.1726	22.6527	21.8153	22.5475	22.0184	22.7565	22.0231	21.7103			0.234436	0.16994	0.580258	Q3UXF7;Q3UPD0;Q8BTY8-2;Q8BTY8;Q3TR67;Q8BTY8-4;Q8BTY8-3;A0A0J9YVF7	Q3UXF7;Q3UPD0;Q8BTY8-2;Q8BTY8;Q3TR67;Q8BTY8-4;Q8BTY8-3	Sec1 family domain-containing protein 2	Scfd2	4437
4	3	1	3	4	4	4	4	23.0849	23.0818	21.4921	23.4385	22.2811	22.598	22.7813	22.757			0.143279	0.169937	0.377228	V9GXY4;Q547H1;P58801	V9GXY4;Q547H1;P58801	Receptor-interacting serine/threonine-protein kinase 2	Ripk2	3413
19	21	18	22	21	22	17	22	28.1969	28.8573	28.5161	28.5311	28.2548	28.3511	28.2863	28.5301			0.529225	0.16977	1.14545	Q8K2B3;A0A1Y7VJ55;Q6IWE1	Q8K2B3	Succinate dehydrogenase [ubiquinone] flavoprotein subunit, mitochondrial	Sdha	5694
10	11	12	12	13	11	11	11	27.3852	27.4419	27.1506	26.8735	26.9232	26.9984	27.4098	26.8407			0.415195	0.169758	0.938065	A0A3B2W864;Q3UW83;A0A338P7K4;A0A338P731;B2KF67;A0A338P6T6;A0A338P6L9;H3BJY4	A0A3B2W864;Q3UW83;A0A338P7K4		Rps10	811
15	13	14	13	17	15	16	12	26.7646	26.8282	27.0395	27.1315	26.3951	26.9263	26.8869	26.8783			0.508192	0.169305	1.10793	A2RS23;Q11136;G3UXC5	A2RS23;Q11136	Xaa-Pro dipeptidase	Pepd	1235
15	15	17	17	14	18	17	16	26.5256	26.7244	26.8379	26.8599	26.3381	26.7934	26.5695	26.5699			0.679277	0.16922	1.40622	P55194;A2A5V2;A2A5V3;S4R2D3;S4R2T6	P55194;A2A5V2;A2A5V3;S4R2D3	SH3 domain-binding protein 1	Sh3bp1	3370
5	5	5	5	3	3	5	4	24.1594	24.2633	24.5635	24.5665	24.2618	24.3886	24.2178	24.0077			0.613098	0.169212	1.2925	Q8K3W0;Q8K3W0-1;D3Z7P0;Q8K3W0-5;E9Q0U3;Q8K3W0-6;Q8K3W0-4;E9Q8Q1;A0A0J9YV56	Q8K3W0;Q8K3W0-1;D3Z7P0;Q8K3W0-5;E9Q0U3;Q8K3W0-6	BRCA1-A complex subunit BRE	Bre	5723
13	16	14	13	16	17	13	16	26.3243	26.4897	26.7135	26.3722	26.172	26.2985	26.2239	26.5287			0.701191	0.169136	1.44353	Q3UG16;P35585;D3YZ71;A0A1D5RLW6;S4R1Q4;A0A0R4IZX6;A0A0R4J1L4;Q9WVP1;Q9WVP1-2;Q8C9K8;A0A1D5RLL9;A0A1D5RMJ1;A0A1L1SUA0	Q3UG16;P35585	AP-1 complex subunit mu-1	Ap1m1	3199
7	8	7	6	7	6	5	7	28.1347	28.8369	28.2761	28.3448	28.3601	28.4884	27.9985	28.069			0.384525	0.169114	0.880332	Q3U5K7;Q9EPX9;P21460;A2APX3	Q3U5K7;Q9EPX9;P21460;A2APX3	Cystatin-C	Cst3	3079
9	9	10	8	9	10	9	7	27.0415	27.166	27.3702	26.8585	27.1274	26.9048	27.0933	26.6351			0.494614	0.168914	1.08355	Q8K352	Q8K352	SAM and SH3 domain-containing protein 3	Sash3	5714
19	17	17	16	17	19	17	18	26.0293	26.4002	25.9004	26.0697	26.1069	25.8785	25.714	26.0259			0.576906	0.168607	1.2295	Q05D44;Q8BYY7;Q6A002;Q7TPC0;Q8BYX3	Q05D44	Eukaryotic translation initiation factor 5B	Eif5b	3760
10	10	10	13	10	12	10	11	26.4349	26.56	26.1848	26.4409	26.1148	26.3692	26.5356	25.9272			0.492401	0.168466	1.07957	P41241;Q3UVH2;Q8BIS9;A0A1L1SR46;A0A1L1STA1;A0A1L1SQQ5	P41241;Q3UVH2	Tyrosine-protein kinase CSK;Non-specific protein-tyrosine kinase	Csk	3229
29	28	30	28	28	28	25	24	29.1852	29.2238	28.7481	28.5672	28.8279	28.7782	29.0317	28.4134			0.349103	0.16828	0.812364	A1A4T2;Q8BHN3;Q8BHN3-2;Q3UE86;Q8BHN3-3	A1A4T2;Q8BHN3;Q8BHN3-2;Q3UE86;Q8BHN3-3	Neutral alpha-glucosidase AB	Ganab	982
14	12	14	10	9	11	14	11	26.4493	26.1513	26.2681	26.2572	26.3401	26.3885	26.4176	25.3068			0.247941	0.168202	0.608744	B2RSR7;Q3ULJ0-2;Q3ULJ0;D3Z0L6	B2RSR7;Q3ULJ0-2;Q3ULJ0	Glycerol-3-phosphate dehydrogenase [NAD(+)];Glycerol-3-phosphate dehydrogenase 1-like protein	Gpd1l	1470
13	12	12	13	11	14	10	13	26.4833	26.2066	26.0863	26.6263	26.216	26.3334	25.8409	26.3404			0.439861	0.167954	0.983827	Q8VCW8	Q8VCW8	Acyl-CoA synthetase family member 2, mitochondrial	Acsf2	5836
6	5	5	6	6	6	5	4	24.9916	24.8384	24.6733	24.8385	24.4534	24.5145	24.5378	25.1665			0.412666	0.167352	0.933339	Q9CUB4;A0A7P0A156;Q14BL1;Q8C5H8-2;Q8C5H8-3;Q8C5H8;A0A7N9VS49;Q8C5H8-4;A0A7N9VSY3;A0A7N9VT10	Q9CUB4;A0A7P0A156;Q14BL1;Q8C5H8-2;Q8C5H8-3;Q8C5H8;A0A7N9VS49;Q8C5H8-4	NAD kinase 2, mitochondrial	Nadk2	958
3	3	3	1	2	3	2	0	22.636	23.9061	23.6189	20.5349	23.1173	23.3668	22.5454	20.9993			0.0637086	0.166771	0.179361	Q6PKB0;Q61559;A0A1B0GSK0	Q6PKB0;Q61559	IgG receptor FcRn large subunit p51	Fcgrt	4853
24	23	22	22	22	23	23	23	31.1952	31.0256	30.7582	30.9278	31.1627	30.9874	30.6915	30.3983			0.379726	0.16677	0.871208	Q6P6I7;A2AL12;Q5FB19;Q3UZG3;Q8BG05;Q5U3M2;Q58E39;A2AL13	Q6P6I7;A2AL12;Q5FB19;Q3UZG3;Q8BG05;Q5U3M2;Q58E39	Heterogeneous nuclear ribonucleoprotein A3	Hnrnpa3	1126
2	2	2	3	2	3	2	2	21.7018	23.2081	22.2881	22.2315	22.2275	22.0248	22.1659	22.3445			0.207035	0.166719	0.521318	E9QMI6;D3Z4N6;E9QP07;A0A0R4J1S2;Q80W14;Q80W14-3;Q80W14-2;F6QF44;F6XW22	E9QMI6;D3Z4N6;E9QP07;A0A0R4J1S2;Q80W14;Q80W14-3;Q80W14-2	Pre-mRNA-processing factor 40 homolog B	Prpf40b	410
4	3	5	5	2	3	5	5	23.8374	24.4939	24.2921	24.0595	24.2484	23.6826	23.2167	24.8699			0.167133	0.166311	0.432397	Q9DBE8;F6RBY3	Q9DBE8	Alpha-1,3/1,6-mannosyltransferase ALG2	Alg2	6521
7	8	8	7	6	8	8	6	26.5724	25.8518	25.9262	26.5555	26.0421	25.6178	26.4753	26.1059			0.25924	0.166188	0.632311	Q62189;Q9CXX7;D3Z0S6;D6RI83	Q62189;Q9CXX7;D3Z0S6	U1 small nuclear ribonucleoprotein A	Snrpa	4881
17	19	14	20	14	19	14	16	26.0619	25.7966	25.9175	25.7419	25.6189	25.6903	25.9664	25.5778			0.719298	0.166143	1.47425	A0A0U1RNK7;E9PX48;A2A9M5;A2A9M4;Q8R1A4-2;Q8R1A4;Q3U806;Q7TPP0;A0A0U1RNY4;A0A0U1RP53;A0A0U1RPH6	A0A0U1RNK7;E9PX48;A2A9M5;A2A9M4;Q8R1A4-2;Q8R1A4	Dedicator of cytokinesis protein 7	Dock7	447
6	3	5	3	4	5	4	5	24.1256	23.8517	23.5768	23.6425	23.7647	23.5624	23.9125	23.2929			0.400214	0.166011	0.909986	E9Q5K9-3;E9Q5K9-2;E9Q5K9;Q8C4W4;D6RG95	E9Q5K9-3;E9Q5K9-2;E9Q5K9	YTH domain-containing protein 1	Ythdc1	2156
5	4	4	6	6	5	5	5	23.348	23.3045	23.9498	23.9064	23.5955	23.2227	23.4946	23.532			0.374785	0.165967	0.861786	E9Q481;Q6P2K6;Q6P2K6-2;A0A1Y7VJG9	E9Q481;Q6P2K6	Serine/threonine-protein phosphatase 4 regulatory subunit 3A	Smek1	2138
4	3	4	4	3	5	5	2	23.6079	23.1043	23.4378	24.3637	24.0064	22.4723	23.2605	24.112			0.134478	0.165634	0.356447	Q3U8V1;Q8BG81;Q3UDD3;Q3TJ78;Q571G8;Q8C713;F6VR84	Q3U8V1;Q8BG81;Q3UDD3;Q3TJ78;Q571G8	Polymerase delta-interacting protein 3	Poldip3	4275
8	10	10	8	10	12	11	10	24.1944	24.3151	23.8076	23.3399	23.4603	23.5587	23.4659	24.5097			0.193732	0.165596	0.492106	Q3V3R1	Q3V3R1	Monofunctional C1-tetrahydrofolate synthase, mitochondrial	Mthfd1l	4553
8	6	6	8	9	9	8	7	27.0732	26.9854	26.7778	27.2885	27.2628	26.5157	27.0062	26.6782			0.361824	0.165524	0.836944	Q14C24;Q9D883;G3UW94;A0A494B947	Q14C24;Q9D883;G3UW94;A0A494B947	Splicing factor U2AF 35 kDa subunit	U2af1	3828
5	4	2	4	2	3	3	3	22.7437	22.053	21.7966	22.8512	22.2347	22.2607	21.9967	22.2907			0.25326	0.165407	0.619867	E9QM77;O70305-3;O70305-2;O70305;F7B6X4;A0A286YDU2;F6U2C2;Q3UX07;F6V8M6;Q3UX51	E9QM77;O70305-3;O70305-2;O70305;F7B6X4;A0A286YDU2;F6U2C2;Q3UX07	Ataxin-2	Atxn2	2248
9	10	9	7	9	10	8	8	25.1712	25.5439	25.22	25.1008	25.3364	25.0965	24.8443	25.1004			0.544273	0.164572	1.17212	Q3UMP2;P38060	Q3UMP2;P38060	Hydroxymethylglutaryl-CoA lyase, mitochondrial	Hmgcl	3215
10	10	11	10	11	11	10	11	27.6289	27.5328	27.7602	27.3472	27.2483	27.1559	27.5399	27.6669			0.509007	0.164546	1.10939	Q0QEZ4;Q3TE45;Q9CQA3;Q9Z1Z5	Q0QEZ4;Q3TE45;Q9CQA3;Q9Z1Z5	Succinate dehydrogenase [ubiquinone] iron-sulfur subunit, mitochondrial	Sdhb	3794
13	11	12	10	13	14	13	14	25.6	25.4973	25.6215	25.9462	25.4405	25.5646	25.4042	25.5982			0.747981	0.164379	1.52272	B8X349;Q58A65-2;Q58A65;Q58A65-5;Q58A65-6;A0A0R4J196;F8WH31;E9PUD1;Q58A65-3;Q58A65-4;F6SH61;F6WNT4;Z4YMB8;Q8C7W0;Q6PA03	B8X349;Q58A65-2;Q58A65;Q58A65-5;Q58A65-6;A0A0R4J196;F8WH31;E9PUD1;Q58A65-3;Q58A65-4;F6SH61	C-Jun-amino-terminal kinase-interacting protein 4	Spag9	1600
15	16	18	15	15	17	16	15	30.8816	30.9176	30.9217	31.0383	30.9012	30.811	30.8818	30.5077			0.845349	0.164338	1.68599	P35700;B1AXW5;B1AXW6;Q3U9J9;B1AXW4	P35700;B1AXW5;B1AXW6;Q3U9J9;B1AXW4	Peroxiredoxin-1	Prdx1	3200
3	2	3	2	2	2	4	2	22.6139	22.2499	22.3321	23.0159	22.95	22.7206	21.2945	22.5894			0.153193	0.164324	0.400355	Q3UXT5;Q3UD58;Q6PAM1-2;Q6PAM1;A2ADZ3;A2ADZ4;A2ADZ2	Q3UXT5;Q3UD58;Q6PAM1-2;Q6PAM1	Alpha-taxilin	Txlna	4310
7	7	5	4	7	7	7	4	23.7617	22.9818	23.3684	23.6331	23.072	23.1802	23.6297	23.2076			0.33003	0.163875	0.775129	Q80YA7;A0A1L1STG9;Q3TAE3	Q80YA7	Dipeptidyl peptidase 8	Dpp8	5241
30	27	29	24	26	27	30	24	30.2148	30.3844	30.3909	30.2028	30.1972	30.2295	30.2991	29.8116			0.647381	0.163873	1.35162	Q3U232;Q3U1N0;O89053;Q3U9K3;Q3T9L1;G3UYK8;A0A0U1RPY8;D3YW57;G3UX53;D3YXM2	Q3U232;Q3U1N0;O89053;Q3U9K3;Q3T9L1;G3UYK8	Coronin;Coronin-1A	Coro1a	2880
19	19	17	20	20	18	17	18	27.504	27.1378	27.0313	26.6022	27.195	27.0896	26.3913	26.9441			0.260825	0.16379	0.635599	B1AR28;P50544;Q3UJR6	B1AR28;P50544;Q3UJR6	Very long-chain specific acyl-CoA dehydrogenase, mitochondrial	Acadvl	1357
21	18	17	20	17	20	18	17	26.3391	26.4859	26.4894	26.2212	26.0684	26.4634	26.4288	25.9201			0.503918	0.163737	1.10027	Q9D2V7;Q3TU50;Q8CA54;G3X9L5;E9PYU1;Q8CAT3	Q9D2V7;Q3TU50	Coronin-7;Coronin	Coro7	6414
5	4	4	5	5	4	5	2	24.1391	24.6694	24.2209	24.4389	24.2959	24.3337	24.1988	23.9856			0.531685	0.163567	1.14982	G5E897;A0A1L1SRB2	G5E897		Kdelc2	2526
16	18	12	15	14	17	15	14	27.1246	27.1771	26.8229	26.685	26.8125	26.9423	26.6902	26.7107			0.583096	0.163448	1.24032	Q3UDS4;Q9R112;F6ZKZ3;H3BLH2	Q3UDS4;Q9R112;F6ZKZ3;H3BLH2	Sulfide:quinone oxidoreductase, mitochondrial	Sqrdl	4322
10	8	10	7	9	9	9	9	26.3454	25.3328	25.5975	25.258	25.9518	25.2214	25.6266	25.0806			0.203882	0.163337	0.514432	Q3UDH4;Q80ZX0;Q3U882;F6VJC5;Q6PFZ1;F6YIN5	Q3UDH4;Q80ZX0;Q3U882;F6VJC5;Q6PFZ1		Sec24b	4315
6	8	7	8	8	9	6	9	23.5641	23.918	23.9912	23.9448	23.2994	23.894	24.0049	23.568			0.377694	0.16293	0.867337	Q8BVL3;H3BKG9;D3Z7S9;D3Z3J1;H3BKQ6	Q8BVL3	Sorting nexin-17	Snx17	5456
7	5	6	4	5	5	7	3	25.4502	25.2074	24.9331	24.0881	24.8075	24.9164	24.9634	24.3401			0.194903	0.162841	0.494694	Q3ULU3;O35855;O88374;A0A1B0GX27;Q8CAX1;A0A1B0GST1	Q3ULU3;O35855;O88374;A0A1B0GX27;Q8CAX1	Branched-chain-amino-acid aminotransferase;Branched-chain-amino-acid aminotransferase, mitochondrial	Bcat2	2731
5	5	3	4	5	5	5	4	23.2978	23.0238	22.5783	22.3665	22.7405	22.9963	22.8612	22.0175			0.213716	0.162724	0.535839	Q80U72;Q80U72-4;Q80U72-2;Q80U72-3;Q6P9N3	Q80U72;Q80U72-4;Q80U72-2;Q80U72-3;Q6P9N3	Protein scribble homolog	Scrib	5188
5	6	5	4	7	5	6	7	23.8328	23.6814	24.0947	23.9876	23.8144	23.6023	23.8403	23.6898			0.753499	0.162456	1.53203	Q9D020-1;Q9D020;A0A0N4SW80	Q9D020-1;Q9D020	Cytosolic 5-nucleotidase 3A	Nt5c3a	6350
4	4	4	4	4	4	4	4	27.7429	28.6317	27.9418	27.5734	28.0305	27.8297	27.5271	27.8531			0.261753	0.162372	0.63752	F6ZFT1;F8WJ64;Q569N0;Q3TJG2;Q9CR21	F6ZFT1;F8WJ64;Q569N0;Q3TJG2;Q9CR21	Acyl carrier protein;Acyl carrier protein, mitochondrial	Ndufab1	2338
35	27	27	26	30	30	29	23	30.0836	29.7313	29.6674	29.5411	29.9198	29.84	29.661	28.9533			0.268734	0.162288	0.651936	P21981;G3UXE8;Q14B91;Q14B90;Q9D7I9	P21981	Protein-glutamine gamma-glutamyltransferase 2	Tgm2	3084
7	8	8	7	7	7	6	8	25.1798	24.705	25.1242	24.7968	24.8602	24.8936	24.8935	24.5103			0.491547	0.162068	1.07803	Q3U716;Q9ER72-2;Q9ER72;Q3UXN3;Q7TNP6;A0A140LII7	Q3U716;Q9ER72-2;Q9ER72;Q3UXN3	Cysteine--tRNA ligase, cytoplasmic	Cars	4259
3	3	3	2	2	2	3	3	23.236	25.5295	24.4326	23.8721	24.2669	23.0759	24.4722	24.6076			0.0989957	0.161898	0.270054	G5E814;Q9D8B4;A0A3B2W441	G5E814;Q9D8B4	NADH dehydrogenase [ubiquinone] 1 alpha subcomplex subunit 11	Ndufa11	2514
3	3	2	1	1	4	1	1	21.8493	22.1051	21.5585	20.8353	22.2324	21.9297	21.3001	20.2417			0.115481	0.161103	0.310737	Q8C2N9;P54276;Q61061;Q9CRH0	Q8C2N9;P54276	DNA mismatch repair protein Msh6	Msh6	3356
4	4	3	3	4	5	3	3	24.4831	24.7974	24.7431	25.4036	24.6621	24.3846	24.7088	25.0277			0.284769	0.160999	0.684729	A0A1S6GWI6;F6TGV1	A0A1S6GWI6			614
26	21	20	29	28	29	21	20	27.1367	25.8393	26.1946	26.7548	26.4603	26.4964	26.1423	26.1838			0.21131	0.160632	0.53062	Q70IV5;Q70IV5-2;A0A140LJ79;Q8BPR2;A0A140LHQ9;A0A140LJ61;Q70IV5-3;Q05CE2;Q80XS8;Q3TSN2	Q70IV5;Q70IV5-2;A0A140LJ79;Q8BPR2;A0A140LHQ9	Synemin	Synm	5097
4	3	2	3	3	3	2	4	26.3623	25.0557	25.9285	26.0913	26.2204	25.2208	26.0747	25.2799			0.160583	0.160527	0.417409	Q6ZWM4;A0A0N4SUZ3	Q6ZWM4	U6 snRNA-associated Sm-like protein LSm8	Lsm8	5088
8	8	9	9	8	8	8	8	27.898	27.2511	27.6937	27.8831	26.9037	27.6294	27.468	28.0841			0.224444	0.160193	0.55895	E9PUA7;Q62393-2;Q62393-3;F8WHQ1;Q62393;D3Z125;D3Z7X7	E9PUA7;Q62393-2;Q62393-3;F8WHQ1;Q62393;D3Z125;D3Z7X7	Tumor protein D52	Tpd52	1990
15	17	15	21	18	18	14	17	26.7099	26.5098	25.8904	26.7329	26.5634	26.3954	26.2481	25.9954			0.289684	0.160153	0.694696	B2RY56;S4R2B0;Q8BU35;S4R2J1;S4R2A4;S4R1X9;S4R2F7	B2RY56;S4R2B0	RNA-binding protein 25	Rbm25	1542
5	3	3	4	3	5	4	4	23.1999	22.5666	23.8867	23.0039	22.7452	22.5112	23.2616	23.4992			0.174201	0.159995	0.448441	Q7TSH2;Q3U6H6;F7DF70;Q80WB7;Q3UV76	Q7TSH2;Q3U6H6	Phosphorylase b kinase regulatory subunit beta	Phkb	5157
5	7	5	6	7	4	4	5	25.376	25.2132	23.643	24.0468	24.9142	24.3315	24.1821	24.2132			0.130167	0.159508	0.346179	K3W4Q8;O55108;O55107;P18572-2;P18572;J3QP71	K3W4Q8;O55108;O55107;P18572-2;P18572;J3QP71	Basigin	Bsg	2614
6	6	4	7	6	6	5	6	25.5806	26.1659	25.8351	25.6494	25.8349	25.6056	25.4455	25.7075			0.46546	0.159405	1.03075	Q9CQ92;G3X9U9;D3YZ32	Q9CQ92;G3X9U9	Mitochondrial fission 1 protein	Fis1	6200
5	4	4	4	4	4	4	4	26.3016	26.8248	25.879	28.2183	27.038	26.2667	25.4797	27.803			0.0804247	0.159046	0.222977	P62315;A0A3Q4L381;A0A3Q4L2W0	P62315	Small nuclear ribonucleoprotein Sm D1	Snrpd1	3495
2	2	3	3	3	3	3	2	23.4162	24.2049	22.9791	23.2394	23.5442	23.4294	22.5336	23.6969			0.164968	0.158886	0.427458	D3YZ08;O35144-2;O35144;Q8C806;Q8C9B6;E9QM06	D3YZ08;O35144-2;O35144;Q8C806;Q8C9B6	Telomeric repeat-binding factor 2	Terf2	1828
15	14	15	12	14	12	16	11	25.3968	25.94	25.3794	26.0867	25.5522	26.1259	25.3468	25.1428			0.228354	0.158808	0.567313	F8WJB9;P70429-2;P70429;Q6PB99;E9PVP4;A0A1Y7VJA2;A0A1Y7VNI5	F8WJB9;P70429-2;P70429;Q6PB99;E9PVP4;A0A1Y7VJA2	Ena/VASP-like protein	Evl	2419
7	6	4	7	7	6	5	7	25.5775	25.2599	25.5656	25.9718	25.4602	25.6809	25.4765	25.1222			0.369928	0.158743	0.8525	Q8BT09;Q5BLK1;P62754;Q3TL53	Q8BT09;Q5BLK1;P62754;Q3TL53	40S ribosomal protein S6	Rps6	3513
15	16	16	16	15	20	14	17	27.2478	26.954	26.8771	27.0511	26.8137	26.8458	26.8854	26.9503			0.950043	0.158733	1.86021	Q9D323;Q8C497;Q8C3V4;Q3TW11;Q8C8M3;A0A087WSP5;Q99K94;P42225;Q91Y52;A0A087WSQ5;Q8CFQ1;A0A087WRI1	Q9D323;Q8C497;Q8C3V4;Q3TW11;Q8C8M3;A0A087WSP5;Q99K94;P42225	Signal transducer and activator of transcription;Signal transducer and activator of transcription 1	Stat1	73
7	9	5	6	8	7	5	7	24.7544	23.8118	24.1826	24.5378	23.6846	23.6351	24.574	24.7579			0.171599	0.158724	0.44255	Q6NWW1;Q80TU3;A0A571BD95;A0A5F8MP95;Q9ES00;G3UZD6;H7BXC2;Q3V426	Q6NWW1;Q80TU3;A0A571BD95;A0A5F8MP95;Q9ES00;G3UZD6	Ubiquitin conjugation factor E4 B	Ube4b;mKIAA0684	882
3	4	4	4	5	5	4	4	23.4035	22.665	23.166	23.5874	22.6048	22.8206	23.7163	23.0458			0.200595	0.158617	0.507228	E3VVQ8;E9Q3Z5;A0A1B0GS91;Q8K4L3-3;Q8K4L3;Q8K4L2;F6R6A4;Q7TMJ2;Q7TN21;A1A5A1;Q8C9L0;Q99KQ8;Q3TTX5	E3VVQ8;E9Q3Z5;A0A1B0GS91;Q8K4L3-3;Q8K4L3;Q8K4L2;F6R6A4;Q7TMJ2	Supervillin	Svil	516
7	6	7	8	8	7	8	7	23.9172	23.8283	22.7269	23.9753	23.9058	23.0018	23.0786	23.8271			0.15998	0.158596	0.416025	E9QAE3;A0ZVB6;Q52KH4;Q8BTS9	E9QAE3;A0ZVB6;Q52KH4		Btaf1	981
4	4	5	6	4	4	3	6	25.974	25.8602	25.5915	25.9838	25.6442	26.3107	25.2363	25.5841			0.269884	0.158539	0.654301	Q545K5;O89086;Q8BG13;Q5RJV3;S4R2M6	Q545K5;O89086;Q8BG13;Q5RJV3	RNA-binding protein 3	Rbm3	2883
17	18	14	18	17	18	15	18	32.8863	32.8679	32.5313	32.6542	32.8713	32.5853	32.8321	32.0171			0.311041	0.158452	0.737569	Q3TWM9;E9PZ00;Q3TXJ0;Q8BFQ1;Q3U8C4;Q3U897;Q3U825;Q3U5W2;Q3TXP9;Q3TWL8;Q3UAS4;Q3TWF9;Q3TKB2;Q3TIT5;Q3TID4;Q3TWE9;K3W4L3;B2RUD7;Q3UFE8;J3QPG5;Q61207;Q3UE29;Q3TKK3	Q3TWM9;E9PZ00;Q3TXJ0;Q8BFQ1;Q3U8C4;Q3U897;Q3U825;Q3U5W2;Q3TXP9;Q3TWL8;Q3UAS4;Q3TWF9;Q3TKB2;Q3TIT5;Q3TID4;Q3TWE9;K3W4L3;B2RUD7;Q3UFE8;J3QPG5;Q61207;Q3UE29;Q3TKK3	Prosaposin	Psap	2066
4	3	4	4	3	4	4	4	25.8025	25.6026	25.4775	25.729	25.6409	25.4494	25.6131	25.278			0.692584	0.157551	1.42889	Q9Z2X2;A2AG83	Q9Z2X2;A2AG83	26S proteasome non-ATPase regulatory subunit 10	Psmd10	6842
13	11	12	13	12	13	13	12	25.9726	25.8488	25.6488	25.1303	25.7875	25.5278	25.7482	24.9069			0.230522	0.157516	0.571935	Q8QZY1;A0A2R8VH97	Q8QZY1	Eukaryotic translation initiation factor 3 subunit L	Eif3l	5743
10	11	8	10	11	11	10	11	27.3268	27.4268	27.85	27.391	27.4293	27.5251	27.4783	26.9325			0.376488	0.157372	0.865037	A2AUR7;Q9D031;Q01730;Q3TFN7;Q9CSE4;Q9CUS2;B1AYQ0;E0CXG5;A0A0A6YWZ2	A2AUR7;Q9D031;Q01730;Q3TFN7;Q9CSE4;Q9CUS2	Ras suppressor protein 1	Rsu1	1197
6	4	5	4	5	5	5	4	26.1418	26.0795	25.8391	25.8571	25.5709	25.2383	25.7606	26.7195			0.188355	0.157074	0.480179	Q9D7S9	Q9D7S9	Charged multivesicular body protein 5	Chmp5	6463
7	7	7	7	7	7	7	5	26.2814	25.7772	25.6232	26.047	26.0383	25.7407	25.4761	25.8459			0.363133	0.156954	0.83946	Q7TN25;G3UVU2;Q62203;D3YW09;D3Z5A6	Q7TN25;G3UVU2;Q62203;D3YW09;D3Z5A6	Splicing factor 3A subunit 2	Sf3a2	2426
5	4	5	6	5	5	5	5	25.4977	24.7837	24.5631	24.7127	25.1456	24.5894	24.8216	24.3732			0.239185	0.156841	0.590315	Q8BWX1;Q3TKP3;Q3TCF4;P28658	Q8BWX1;Q3TKP3;Q3TCF4;P28658	Ataxin-10	Atxn10	3144
2	3	3	3	3	2	2	3	23.0499	22.8865	22.8665	23.0793	23.0524	22.5011	23.1526	22.5488			0.387615	0.156808	0.886192	Q8R3F9;Q8R3F9-2	Q8R3F9	Speckle targeted PIP5K1A-regulated poly(A) polymerase	Tut1	5793
6	6	5	6	8	9	8	5	24.7505	24.9668	25.2097	25.5735	25.3835	24.946	24.2248	25.3205			0.19276	0.156435	0.489955	Q80SY5;A0A0G2JEW4;A0A0G2JGW4;Q8CI29	Q80SY5	Pre-mRNA-splicing factor 38B	Prpf38b	5169
5	5	3	7	6	6	3	5	23.903	23.7023	23.1757	23.2874	22.8084	23.3015	24.7379	22.5955			0.11327	0.156275	0.305337	B7ZNX2;P53995;A2ATQ5;Q3TP10;Q3UE43	B7ZNX2;P53995;A2ATQ5	Anaphase-promoting complex subunit 1	Anapc1	1589
4	3	3	4	4	3	3	3	24.2045	23.8757	25.4195	24.6508	24.8775	24.1899	24.4247	24.035			0.156812	0.155827	0.408726	Q99LT0;Q7TQ15	Q99LT0;Q7TQ15	Protein dpy-30 homolog	Dpy30	6132
4	5	2	4	4	2	2	4	23.0889	22.5085	23.2386	23.1373	22.5028	22.6088	23.1594	23.0802			0.276168	0.155515	0.667192	Q3UK41;Q8BG30	Q3UK41;Q8BG30	Negative elongation factor A	Nelfa	4399
9	8	8	9	9	10	10	9	23.9588	24.5738	24.3526	24.5368	24.3429	24.5179	24.1767	23.7627			0.304998	0.155476	0.725507	Q5PRF0;Q5PRF0-2	Q5PRF0	HEAT repeat-containing protein 5A	Heatr5a	4738
2	2	2	2	2	2	2	2	22.3336	21.8781	21.5911	21.6156	21.4153	21.8622	21.6501	21.8691			0.325088	0.155454	0.765402	Q3UKH4;Q8BHY2;Q3T9T2	Q3UKH4;Q8BHY2;Q3T9T2	Nucleolar complex protein 4 homolog	Noc4l	4402
5	4	5	3	4	4	4	3	23.1679	24.761	23.2545	24.3045	23.8976	23.7435	23.1572	24.0688			0.132848	0.15519	0.352571	Q8C1Z9;F6V6T4;A2RS53;Q9R0Q3;Q3THL1;Q3U9H7;Q8BPI2	Q8C1Z9;F6V6T4;A2RS53;Q9R0Q3;Q3THL1;Q3U9H7;Q8BPI2	Transmembrane emp24 domain-containing protein 2	Tmed2	1236
4	5	4	5	5	5	4	5	24.0195	24.3629	23.9512	24.4713	23.9035	24.2934	23.663	24.3249			0.321813	0.155011	0.758938	A0A1D5RLV0;Q8C1D8;A0A1D5RMB4;Q8C1D8-2	A0A1D5RLV0;Q8C1D8;A0A1D5RMB4	Protein IWS1 homolog	Iws1	544
6	5	5	6	6	5	5	5	24.0665	24.0341	23.6547	24.0728	24.137	23.7523	23.5287	23.7904			0.427185	0.154907	0.96038	Q6PGH1;Q6PGH1-2	Q6PGH1	Protein BUD31 homolog	Bud31	5049
31	29	29	35	31	28	29	30	28.0613	28.1766	28.3066	28.3741	28.0248	28.2997	28.159	27.8157			0.58648	0.154854	1.24623	Q7TPT7;Q790I0;Q9Z1Q9;Q3U3D3;G3UY93;Q3TII4;G3UZ22;G3UYW2;G3UZX1	Q7TPT7;Q790I0;Q9Z1Q9;Q3U3D3;G3UY93;Q3TII4	Valine--tRNA ligase	Vars	5116
4	2	2	5	4	6	4	5	23.4216	22.5939	23.2954	23.5058	23.3923	22.8452	22.5526	23.4076			0.207515	0.154767	0.522365	Q8BUZ9;Q3U224;A0A1Y7VP67;E9Q2I4	Q8BUZ9;Q3U224;A0A1Y7VP67;E9Q2I4		Elmsan1	682
4	3	3	4	2	5	3	4	25.8587	25.8527	25.7706	25.1666	25.5418	25.7508	25.7787	24.9589			0.249299	0.154634	0.611588	Q8BFQ8	Q8BFQ8	Parkinson disease 7 domain-containing protein 1	Pddc1	5264
10	10	11	10	10	11	10	8	25.4849	25.1059	25.415	25.4383	24.9523	25.2521	25.0765	25.5473			0.444247	0.153949	0.991906	Q80WQ2;Q8CCX6;Q8K279;Q8C907;A0A1D5RLY2;A0A1D5RLN5;Q8C6J5	Q80WQ2;Q8CCX6;Q8K279;Q8C907	Protein VAC14 homolog	Vac14	5216
6	7	8	8	7	8	6	5	22.792	23.7498	24.2762	22.8542	23.604	22.3916	24.2155	22.8464			0.104631	0.153696	0.284073	Q62159;H3BL56;A0A0G2JEP8	Q62159;H3BL56;A0A0G2JEP8	Rho-related GTP-binding protein RhoC	Rhoc	4879
9	9	8	10	6	9	8	5	24.1433	24.2628	24.3247	24.3264	23.728	24.2267	24.5916	23.8969			0.335038	0.153522	0.784952	D3Z6Z7;Q6KAS9;Q8C2K5;Q8C2K5-2;A0A0R4J1U7	D3Z6Z7;Q6KAS9;Q8C2K5;Q8C2K5-2;A0A0R4J1U7	RAS protein activator like-3	Rasal3	1922
8	16	11	16	12	16	15	9	24.112	25.1143	25.2389	25.0568	24.5432	25.2038	24.7103	24.451			0.196144	0.153475	0.497432	Q6ZPF4;D3Z7A7;Q6ZPF4-2;O08548	Q6ZPF4;D3Z7A7;Q6ZPF4-2	Formin-like protein 3	Fmnl3	5073
10	9	10	9	8	10	10	7	27.1702	26.5489	26.805	27.2419	26.9484	26.5888	26.5852	27.0299			0.325779	0.153416	0.766763	Q922V4;D3Z4V1;F8WI31	Q922V4;D3Z4V1;F8WI31	Pleiotropic regulator 1	Plrg1	6041
19	17	21	15	19	18	17	17	28.222	28.3562	28.2947	28.0679	28.0131	28.3133	27.9498	28.0513			0.743346	0.153378	1.5149	Q790Y8;Q00612;Q3TNL1;A3KG36;G3UWD6;P97324;A0FF38;REV__Q3TIW4;REV__P46662	Q790Y8;Q00612;Q3TNL1;A3KG36	Glucose-6-phosphate 1-dehydrogenase;Glucose-6-phosphate 1-dehydrogenase X	G6pdx	3716
18	17	12	13	15	14	12	15	26.0835	25.951	25.3715	26.0261	25.8421	25.4342	25.3532	26.1893			0.245351	0.153311	0.603308	P16332;Q8VED0;A0A3B2WCT0;Q9CSI4;Q8BMR7;Q3UFU2	P16332;Q8VED0	Methylmalonyl-CoA mutase, mitochondrial	Mut	3029
4	5	4	9	4	9	3	9	23.377	23.9927	23.468	24.1408	23.0685	23.5603	22.7144	25.0222			0.104189	0.153278	0.282977	Q8R480;Z4YLV0;Z4YM95	Q8R480	Nuclear pore complex protein Nup85	Nup85	5805
7	9	8	7	7	7	5	7	25.2451	24.96	24.9113	25.0156	25.0116	25.2306	24.2616	25.0153			0.283278	0.153239	0.681697	Q80X50-2;Q80X50-4;Q80X50;A0A0H2UH17;A0A0G2JDV6;Q80X50-3;Q80X50-5;Q8BJ53;Q812D4;Q812D5;A0A0G2JG47;A0A0G2JGD0;A0A0G2JDT1;A0A0G2JE24;Q8BZ69;Q80U73;A0A0G2JFN7;Q3TSB0	Q80X50-2;Q80X50-4;Q80X50;A0A0H2UH17;A0A0G2JDV6;Q80X50-3;Q80X50-5;Q8BJ53;Q812D4;Q812D5	Ubiquitin-associated protein 2-like	Ubap2l;lig-2a	5222
16	16	18	20	18	18	18	14	28.1542	27.7144	27.7155	28.455	27.9754	27.9407	28.0487	27.4626			0.282561	0.152894	0.680237	Q8BTU4;Q564E6;P32067;Q3TG93;Q9CYB9;A2AR07;F6SXM5;D6RI87	Q8BTU4;Q564E6;P32067;Q3TG93;Q9CYB9	Lupus La protein homolog	Ssb	3177
14	12	11	11	10	12	10	9	24.0015	24.3549	24.5972	24.1065	24.342	24.3306	23.9579	23.8191			0.349279	0.152627	0.812705	B2RY27;Q8BYC6;A0A0R4J1T3;Q3V3K3;F6RXB5;Q3TBA7;E9Q364	B2RY27;Q8BYC6;A0A0R4J1T3	Serine/threonine-protein kinase TAO3	Taok3	1539
8	8	8	8	9	10	8	10	24.8729	25.2473	25.2992	25.5189	24.597	24.8913	24.6944	26.1467			0.151401	0.152224	0.396197	Q2HZ94;Q61830	Q2HZ94;Q61830	Macrophage mannose receptor 1	Mrc1	3846
12	15	12	14	12	12	13	12	28.853	28.4996	28.467	28.3765	28.455	28.5562	28.5171	28.0594			0.438331	0.152091	0.981004	Q07417	Q07417	Short-chain specific acyl-CoA dehydrogenase, mitochondrial	Acads	3771
11	11	11	10	10	13	8	13	24.075	23.4733	23.8883	24.0858	23.7559	23.1614	23.5702	24.4268			0.200236	0.151991	0.50644	Q5SWU9;Q5SWU9-2;V9GXY1;V9GWS0;D3Z0B3;A0A0R4J1S9;Q9ESZ3;Q8C697;Q8R5C9;Q3UHC8	Q5SWU9;Q5SWU9-2	Acetyl-CoA carboxylase 1;Biotin carboxylase	Acaca	4772
2	2	1	3	1	2	2	2	23.6422	24.0816	20.962	24.2917	20.7754	24.2722	23.2312	24.0915			0.0475727	0.1518	0.136031	Q9D142;A0A217FL49	Q9D142;A0A217FL49	Uridine diphosphate glucose pyrophosphatase	Nudt14	6378
5	4	5	5	5	6	4	6	24.1908	24.2218	24.5184	23.4857	23.8829	24.0464	24.162	23.7182			0.260013	0.151779	0.633914	P49443;Q9EQE2;Q9EQE3;Q8R4T7;A0A1Y7VJZ4	P49443;Q9EQE2;Q9EQE3;Q8R4T7	Protein phosphatase 1A	Ppm1a	3291
5	3	4	2	3	2	3	1	23.0119	21.3729	20.984	20.6251	22.3404	21.3992	21.0281	20.6203			0.0854144	0.151467	0.235762	Q9QZV4;G5E8J6;B9EIW1;Q9WVE4	Q9QZV4;G5E8J6;B9EIW1;Q9WVE4		Hrc	2533
21	18	20	16	21	23	20	16	27.7007	27.6616	27.6523	28.0378	27.598	27.6709	27.4044	27.7734			0.591468	0.151435	1.25492	Q569X4;Q3TUN5;P54775;Q8BKU2;Q3TFA5;Q3TJ97;A0A140LIZ5;Q3UBF0;Q52L53	Q569X4;Q3TUN5;P54775;Q8BKU2;Q3TFA5;Q3TJ97;A0A140LIZ5;Q3UBF0;Q52L53	26S protease regulatory subunit 6B	Psmc4	3362
2	5	3	2	2	4	4	3	22.692	22.3984	22.4235	22.8927	22.1996	22.5111	22.6148	22.4754			0.464096	0.151398	1.02826	Q99MP8-2;Q99MP8;A0A0G2JF68;Q99MP8-3	Q99MP8-2;Q99MP8;A0A0G2JF68	BRCA1-associated protein	Brap	6140
8	8	7	9	7	9	7	8	24.8362	25.1339	24.9504	24.7785	24.7524	25.1573	24.5835	24.6005			0.436675	0.151337	0.977947	Q3UND0-2;Q3UND0;A0A0N4SVW8	Q3UND0-2;Q3UND0;A0A0N4SVW8	Src kinase-associated phosphoprotein 2	Skap2	4431
3	2	3	4	5	4	3	3	23.8241	22.9929	23.6377	23.7151	23.9204	23.4633	23.5755	22.6055			0.174829	0.151268	0.449861	B0FTY3;Q8R1N4;A0A0A0MQL8;Q8R1N4-3;Q8R1N4-2;Q8R1N4-4	B0FTY3;Q8R1N4;A0A0A0MQL8;Q8R1N4-3;Q8R1N4-2	NudC domain-containing protein 3	Nudcd3	1335
19	18	20	18	19	19	19	16	28.5168	28.3111	28.0209	27.9099	28.1847	28.4195	27.9291	27.6208			0.285682	0.151141	0.686582	A0A0R4IZX2;Q6NS54;Q9JHL1;A0A3Q4EBU8	A0A0R4IZX2;Q6NS54;Q9JHL1;A0A3Q4EBU8	Na(+)/H(+) exchange regulatory cofactor NHE-RF;Na(+)/H(+) exchange regulatory cofactor NHE-RF2	Slc9a3r2	265
8	10	9	10	9	10	9	9	28.1358	27.8956	28.1322	28.1762	28.2256	27.9529	28.0498	27.5071			0.400938	0.151135	0.911347	A4FUS1;Q641N3;Q5CZY9;P14131	A4FUS1;Q641N3;Q5CZY9;P14131	40S ribosomal protein S16	Rps16	1276
10	9	11	8	9	9	10	8	27.1758	27.5317	27.2046	27.1817	27.4004	26.8093	27.3575	26.9228			0.380016	0.150958	0.87176	Q61425	Q61425	Hydroxyacyl-coenzyme A dehydrogenase, mitochondrial	Hadh	4847
11	8	6	11	11	10	9	12	26.9139	26.2904	25.358	25.9204	26.474	25.8248	26.2912	25.289			0.135499	0.150907	0.358869	Q542V3;Q8VE97;Q8K3A8;A0A0A6YWA5	Q542V3;Q8VE97;Q8K3A8	Serine/arginine-rich splicing factor 4	Srsf4	4635
26	20	20	23	25	25	22	21	27.0838	26.7004	26.8185	26.754	26.7421	27.151	26.5911	26.269			0.315948	0.150863	0.747324	Q9EPU0-2;Q9EPU0;Q6ZQJ5	Q9EPU0-2;Q9EPU0	Regulator of nonsense transcripts 1	Upf1	6587
4	4	3	4	4	3	3	4	22.9391	24.5931	23.0171	23.3629	23.5409	23.0468	22.9922	23.7301			0.133895	0.150587	0.35506	Q3TDN2-2;Q3TDN2;D3YUP4;D3Z4G9;D3Z2H4	Q3TDN2-2;Q3TDN2;D3YUP4	FAS-associated factor 2	Faf2	3933
5	4	5	6	5	6	5	6	25.1348	25.2716	24.5588	24.9196	24.911	24.4194	25.0679	24.8848			0.30216	0.150446	0.719824	Q62347;Q543W0;Q547S9;Q01147;Q01147-1;P70300;Q61442;A0A087WRI6;D3Z7P7;D3Z326;Q78Z98;F6VJ22;D3Z6A5;P27699-11;F6QWT6;F6U9F5;P27699-10;P27699-2;Q922R4;P27699-8;F6Q346;P27699-7;F6W4F5;E9PWV9;P27699-6;D3Z7M6;F6QKL8;D3Z2U7;P27699-5	Q62347;Q543W0;Q547S9;Q01147;Q01147-1;P70300;Q61442;A0A087WRI6	Cyclic AMP-responsive element-binding protein 1	Creb1;CREB	3722
7	6	6	6	8	6	8	5	27.4088	26.0559	27.2389	27.4323	27.2455	26.7044	26.8283	26.7562			0.165288	0.150382	0.428188	Q3UGB5;Q9JII5-2;Q9JII5;Q3U878;D3Z4J1	Q3UGB5;Q9JII5-2;Q9JII5;Q3U878;D3Z4J1	DAZ-associated protein 1	Dazap1	4339
14	13	12	11	13	11	11	12	27.6162	27.8801	27.7947	27.3071	27.5917	27.9772	27.4159	27.0135			0.259823	0.149966	0.633521	Q9D964	Q9D964	Glycine amidinotransferase, mitochondrial	Gatm	6489
17	12	14	15	17	17	16	14	27.5517	27.5519	27.1555	28.2237	27.7419	27.7465	26.904	27.4908			0.199181	0.149879	0.504122	Q9CSH0;Q921F4;V9GXB6;Q921F4-4;Q3TBR4;Q3UXJ3;Q921F4-5	Q9CSH0;Q921F4	Heterogeneous nuclear ribonucleoprotein L-like	Hnrnpll	6015
15	11	14	16	14	15	13	12	28.3257	28.0004	28.5465	28.0572	28.1324	27.985	28.3109	27.9023			0.430402	0.149826	0.966343	Q4FZK2;Q9D8N0;Q8R1N8	Q4FZK2;Q9D8N0;Q8R1N8	Elongation factor 1-gamma	Eef1g	4583
60	53	44	49	54	58	51	46	28.9424	28.5902	28.286	28.3122	28.4121	28.6227	28.2732	28.2241			0.366145	0.149677	0.845248	E9Q6R7;O08614;A0A1W2P7C0;Q61636;Q3TR59;Q3UYS4;A0A1W2P8G5;Q6P6L2;A0A1W2P8A5;Q810I5;Q8C7R5;A0A1W2P6L4;Q9D1Z0;Q3TZ53;B1AV35;Q05AA6	E9Q6R7;O08614		Utrn	2170
3	3	3	4	3	3	2	3	22.2616	22.375	22.6599	22.3386	22.6167	21.7695	22.1067	22.547			0.285465	0.148819	0.686141	Q9ER41;Q3TAL5;Q8CBP2;F6VK94;D6REF0	Q9ER41;Q3TAL5	Torsin-1B	Tor1b	6602
8	10	7	10	10	9	9	10	26.5881	26.2167	26.4404	26.3649	26.4273	26.5815	26.1119	25.8948			0.373948	0.148627	0.860189	Q3U3F6;Q64012-2;A2AU61;Q3TGD3;A2AU62;Q64012;A2AU60	Q3U3F6;Q64012-2;A2AU61;Q3TGD3;A2AU62;Q64012;A2AU60	RNA-binding protein Raly	Raly	4208
0	3	3	0	3	2	3	1	21.687	21.7255	21.7729	21.807	21.8245	21.3816	21.6248	21.5675			0.772783	0.148483	1.56448	Q149D1;Q8BH55;Q8K395;A2AUG7	Q149D1;Q8BH55;Q8K395	Threonine synthase-like 1	Thnsl1	3814
8	8	7	8	10	9	7	8	25.7357	25.6013	25.7311	25.7539	25.3475	25.7305	25.658	25.4923			0.794557	0.148419	1.60103	Q3TWW8;A0A0A6YXX6;Q8BKL0	Q3TWW8;A0A0A6YXX6	Serine/arginine-rich splicing factor 6	Srsf6	4137
14	11	11	7	8	13	12	9	26.0661	25.9481	25.3639	25.4344	25.417	25.8361	25.5383	25.4275			0.308135	0.148417	0.731776	B9EK92;Q3U0S6;A0JNY4;Q8CCF1;Q9D0D0	B9EK92;Q3U0S6;A0JNY4	Ras-interacting protein 1	Rasip1	1630
6	5	6	8	6	7	6	8	25.0476	24.3231	25.3769	25.6865	24.514	25.3529	24.5255	25.4487			0.145324	0.148267	0.382022	P0DOV1;P0DOV1-2;Q8CGE8	P0DOV1;P0DOV1-2;Q8CGE8	Interferon-activable protein 205-A	Ifi205a	2953
19	17	18	16	17	17	16	15	28.8919	28.3852	28.5935	28.204	28.113	28.4939	28.2673	28.6082			0.342969	0.148028	0.80044	A0A0R4J083;P51174	A0A0R4J083;P51174	Long-chain specific acyl-CoA dehydrogenase, mitochondrial	Acadl	303
7	5	6	4	6	6	7	5	25.9041	24.7995	25.7638	25.7194	25.297	25.375	25.7187	25.205			0.213524	0.147755	0.535423	Q5U4D9;D3Z132	Q5U4D9;D3Z132	THO complex subunit 6 homolog	Thoc6	4786
7	7	8	10	9	9	7	9	25.5152	23.9618	24.3059	24.5968	24.4851	24.7639	24.8916	23.6483			0.12748	0.147721	0.339748	C0HKD9;C0HKD8	C0HKD9;C0HKD8			1643
2	3	3	2	1	3	2	2	21.9211	22.9153	22.1213	22.3882	22.0126	21.5866	22.3179	22.8396			0.167285	0.147303	0.432745	Q3U8P8;Q3URU8;B1ASP2;P52332;Q8K0I7;Q3UZ30;Q8CFX4	Q3U8P8;Q3URU8;B1ASP2;P52332;Q8K0I7	Tyrosine-protein kinase;Tyrosine-protein kinase JAK1	Jak1	1361
2	1	2	3	3	2	2	2	21.1309	20.0659	20.6326	21.469	21.0568	20.7569	19.8828	21.0137			0.135466	0.147068	0.358791	A2ADB1;A2ADB0;Q62504-3;Q62504-2;Q62504;Q3UV27	A2ADB1;A2ADB0;Q62504-3;Q62504-2;Q62504;Q3UV27	Msx2-interacting protein	Spen	1069
11	12	11	13	12	13	11	12	28.54	28.3961	28.1475	29.2496	28.434	28.4312	28.5195	28.3608			0.251225	0.146914	0.615619	G3X9V0;Q5SVP3;P97372;E0CZ90;Q99LN3	G3X9V0;Q5SVP3;P97372;E0CZ90	Proteasome activator complex subunit 2	Psme2;PSME2b	2504
10	9	9	10	10	11	10	9	27.7889	27.7808	27.548	27.9597	27.7427	27.8164	27.6115	27.3191			0.482175	0.146902	1.0611	Q3UC02;Q9DB79;P62281;A0A1B0GRR3;A0A1B0GSE8;Q9D0P6;Q9CW75	Q3UC02;Q9DB79;P62281;A0A1B0GRR3;A0A1B0GSE8;Q9D0P6	40S ribosomal protein S11	Rps11	3488
4	6	6	7	6	6	6	6	24.5204	24.3197	24.6965	24.5324	24.1675	24.4284	24.4454	24.4402			0.693832	0.146865	1.43102	Q3TNY9;P28653;Q7TMW3;Q3UXK8;Q3TAF9;Q6PG76	Q3TNY9;P28653;Q7TMW3;Q3UXK8;Q3TAF9	Biglycan	Bgn	3142
2	2	2	1	2	2	1	1	22.8932	22.0281	22.6988	20.2282	22.1336	22.2999	21.3812	21.4468			0.0813826	0.146694	0.225439	A0A494B923;A0A494BB18;Q9QYS0;O88428	A0A494B923;A0A494BB18;Q9QYS0;O88428	Bifunctional 3-phosphoadenosine 5-phosphosulfate synthase 2;Sulfate adenylyltransferase;Adenylyl-sulfate kinase	Papss2	836
5	3	3	5	5	5	6	3	23.9686	23.3793	23.7912	24.9009	23.9202	23.9317	23.6508	23.9514			0.172601	0.146512	0.44482	H3BIW0;G3X8T2;Q0P678;H3BJJ9	H3BIW0;G3X8T2;Q0P678	Zinc finger CCCH domain-containing protein 18	Zc3h18	2470
8	9	10	10	9	12	8	11	24.589	24.7359	24.5499	24.4242	24.1268	24.4788	24.4214	24.6866			0.507788	0.146341	1.10721	E9QNG1;B2RR82;Q9Z0R6;Q80TG5;Q9Z0R6-2;Q3V3Y8;Q3TQ85;A0A1W2P775;Q8CD59;A0A1W2P7G8	E9QNG1;B2RR82;Q9Z0R6;Q80TG5;Q9Z0R6-2;Q3V3Y8;Q3TQ85	Intersectin-2	Itsn2;mKIAA1256	1449
9	7	8	7	7	6	8	6	24.6447	24.9465	24.8057	24.713	24.5061	24.5006	24.5791	24.9406			0.550733	0.145857	1.18352	B9EHZ5;Q9JLB0-2;Q3UN60;Q9JLB0;Q6NSS8;Q811G2;E9PWC5;Q8BP37;Q3TPA2	B9EHZ5;Q9JLB0-2;Q3UN60;Q9JLB0;Q6NSS8;Q811G2	MAGUK p55 subfamily member 6	Mpp6	1606
5	6	5	6	6	6	4	7	25.7623	25.4734	25.0681	25.5405	25.3467	24.927	25.6217	25.3657			0.299545	0.145837	0.714577	Q922B1	Q922B1	O-acetyl-ADP-ribose deacetylase MACROD1	Macrod1	6034
2	2	2	0	2	2	2	2	20.1135	19.6814	19.7345	20.7085	19.7603	19.1783	21.3286	19.3894			0.0983855	0.145308	0.268528	Q9DBF7;F7BY36;A2A6F5;Q05CS1;Q9DBF7-2;Q9DBF7-3	Q9DBF7;F7BY36;A2A6F5;Q05CS1;Q9DBF7-2;Q9DBF7-3	Pre-mRNA-splicing factor CWC25 homolog	Cwc25	6523
8	7	8	4	6	9	8	2	25.2595	23.9014	24.277	24.7213	24.2495	24.5155	24.3332	24.4803			0.190643	0.145195	0.485263	B5B2N7;B5B2N2;B5B2N4;Q6P7T9;Q9DBQ6;Q3UME0;B5B2N5;O88942-3;O88942-2;O88942;Q9JHD3;A0A2I3BRX2;Q571K2;A0A2I3BRR0;B5B2U1;B5B2U4;B5B2U2;Q3UZ64;Q8K120-2;Q8K120;P97305-3;P97305-2;P97305	B5B2N7;B5B2N2;B5B2N4;Q6P7T9;Q9DBQ6;Q3UME0;B5B2N5;O88942-3;O88942-2;O88942;Q9JHD3	Nuclear factor of activated T-cells, cytoplasmic 1	Nfatc1	1550
2	2	1	1	2	2	2	1	22.6203	22.7998	22.6768	23.3758	23.5423	22.2952	22.0113	23.0431			0.141222	0.145169	0.372391	Q9CY62-2;Q9CY62;F6SLH0;D3YUJ1;Q9CY62-3	Q9CY62-2;Q9CY62;F6SLH0;D3YUJ1;Q9CY62-3	E3 ubiquitin-protein ligase RNF181	Rnf181	6320
28	26	25	27	25	25	25	27	29.7352	30.068	30.3695	29.8853	29.6578	30.1115	30.1651	29.5432			0.290637	0.145132	0.696624	Q3TXR9;P20060	Q3TXR9;P20060	Beta-hexosaminidase;Beta-hexosaminidase subunit beta	Hexb	3067
5	5	6	7	6	6	6	6	23.8235	23.4003	23.5304	24.0988	23.4553	23.6488	23.2578	23.9108			0.289141	0.145097	0.693596	Q8BHJ5;A0A0J9YV90	Q8BHJ5;A0A0J9YV90	F-box-like/WD repeat-containing protein TBL1XR1	Tbl1xr1	5326
2	2	3	4	3	3	1	3	24.7124	24.6043	24.7021	25.9271	25.0043	25.0516	24.8435	24.4664			0.163829	0.145015	0.424853	Q9CQ71	Q9CQ71	Replication protein A 14 kDa subunit	Rpa3	6195
3	3	4	3	3	4	3	2	23.7452	21.8828	23.4147	22.4817	23.3531	22.9458	22.2215	22.4243			0.107476	0.144928	0.291105	Q5DU30;O88879;G3XA09;O88879-2;Q80VR5	Q5DU30;O88879;G3XA09;O88879-2	Apoptotic protease-activating factor 1	Apaf1	2865
2	2	2	4	2	3	2	3	24.3615	24.0005	24.6219	24.3184	24.5058	23.7385	24.2437	24.2359			0.295394	0.144596	0.706227	Q8BTW3	Q8BTW3	Exosome complex component MTR3	Exosc6	5436
23	24	23	23	23	24	21	24	31.4091	31.7199	31.2476	31.6472	31.6145	31.446	31.2987	31.0866			0.408545	0.144515	0.925629	Q3UWP8;B2MWM9;P14211	Q3UWP8;B2MWM9;P14211	Calreticulin	Calr	1430
7	7	6	8	8	8	6	9	26.7314	26.4547	26.6834	26.826	26.3009	26.4907	26.6228	26.7031			0.574017	0.144509	1.22444	Q9CYG7;Q9CYG7-2	Q9CYG7;Q9CYG7-2	Mitochondrial import receptor subunit TOM34	Tomm34	6323
1	1	3	3	3	3	2	3	20.91	20.5602	20.5517	20.996	20.6559	21.4606	20.1236	20.2013			0.170233	0.144125	0.439451	Q8VHK1	Q8VHK1	Caskin-2	Caskin2	5886
15	13	14	13	13	15	12	14	27.2617	26.8784	26.9609	27.7521	27.2112	26.8792	26.84	27.3463			0.251968	0.14409	0.61717	Q3UIG8;Q9JIF0-2;Q3TPF5;Q80WB1;Q80WV6;Q9JIF0-3;Q9JIF0;A0A171KXD3;Q8C2D7;Q9CX58;A0A140LJ70;A0A140LHF7;A0A140LHS4;A0A140LJF4;A0A140LIF7;A0A140LJ68;A0A140LI33;Q6PAK3	Q3UIG8;Q9JIF0-2;Q3TPF5;Q80WB1;Q80WV6;Q9JIF0-3;Q9JIF0;A0A171KXD3;Q8C2D7;Q9CX58;A0A140LJ70;A0A140LHF7;A0A140LHS4	Protein arginine N-methyltransferase 1	Prmt1	4377
8	8	6	9	7	8	9	7	26.1689	26.0875	26.1824	26.0369	25.7132	26.1344	25.9901	26.0623			0.713229	0.14395	1.46396	Q3ULG4;O35226-2;O35226-3;O35226-5;F7AI87	Q3ULG4;O35226-2;O35226-3;O35226-5	26S proteasome non-ATPase regulatory subunit 4	Psmd4	2691
3	4	6	5	5	6	4	6	24.9117	25.1621	25.6174	25.1585	25.2301	25.1147	25.1335	24.7981			0.353665	0.143307	0.821202	Q9CQW1	Q9CQW1	Synaptobrevin homolog YKT6	Ykt6	6233
6	3	5	7	4	5	5	5	24.9186	24.4695	24.3613	24.4676	24.3499	24.3477	24.3492	24.5975			0.466091	0.143181	1.0319	A2A4P3;A2A4P4;Q3THG9	A2A4P3;A2A4P4;Q3THG9	Alanyl-tRNA editing protein Aarsd1	Gm27029;Aarsd1	1012
3	2	2	2	4	3	4	2	21.7932	21.711	21.4534	21.7035	23.1251	21.4977	21.3632	20.1024			0.0829135	0.143178	0.229367	Q8C4J7;Q8CE86;F6YAR3;A0JLN6	Q8C4J7;Q8CE86	Transducin beta-like protein 3	Tbl3	5529
13	13	14	12	12	13	12	12	27.5525	27.7086	27.0666	27.5416	27.266	27.3913	27.3637	27.2758			0.451471	0.143146	1.00518	Q4FJK0;Q9CQ62	Q4FJK0;Q9CQ62	2,4-dienoyl-CoA reductase, mitochondrial	Decr1	4568
11	10	10	11	11	11	11	10	24.4855	24.0102	24.4301	24.585	24.0532	24.2267	24.0866	24.5736			0.353651	0.142662	0.821174	G3X9K3;D3YYK9;Q8R3I7	G3X9K3;D3YYK9	Brefeldin A-inhibited guanine nucleotide-exchange protein 1	Arfgef1	2497
4	5	5	4	6	6	5	4	23.0626	22.2472	22.9881	22.6193	22.5388	22.5008	22.9231	22.3841			0.265396	0.142606	0.645053	A0A2I3BQE0;Q9JI10-2;Q9JI10;Q9CW82	A0A2I3BQE0;Q9JI10-2;Q9JI10;Q9CW82	Serine/threonine-protein kinase 3;Serine/threonine-protein kinase 3 36kDa subunit;Serine/threonine-protein kinase 3 20kDa subunit	Stk3	728
5	7	6	8	7	6	7	7	23.9629	23.6501	23.2731	23.713	23.1572	23.7811	23.2981	23.7933			0.270175	0.142352	0.654899	A0A286YDN1;Q8VC03;A0A286YCM4	A0A286YDN1;Q8VC03	Echinoderm microtubule-associated protein-like 3	Eml3	702
5	6	6	6	5	7	5	6	24.9506	24.5906	24.3329	23.891	24.3223	24.8543	24.5722	23.4468			0.1434	0.142344	0.377512	Q8BYW9;D3YWW8;D3Z459	Q8BYW9	EGF domain-specific O-linked N-acetylglucosamine transferase	Eogt	5485
4	2	2	5	2	3	5	3	23.076	22.6396	22.2195	22.6048	22.8015	21.8774	22.6982	22.595			0.206408	0.141976	0.519951	Q80WR3;Q8CBV1;P97360;Q8C5E8;Q3U037;E9Q8J8;E9QAJ7;Q3USJ4	Q80WR3;Q8CBV1;P97360;Q8C5E8;Q3U037;E9Q8J8;E9QAJ7	Transcription factor ETV6	Etv6	3661
9	8	8	10	8	9	8	9	26.696	26.4986	26.5535	26.4143	26.3168	26.2638	26.3281	26.6859			0.589379	0.141955	1.25128	Q561M4;Q3UDC3;O88746;A0A1D5RM84;A0A1D5RL90;A0A1D5RM12;A0A1D5RM45;O88746-2	Q561M4;Q3UDC3;O88746	Target of Myb protein 1	Tom1	2856
3	3	3	4	4	4	3	4	25.1278	24.4287	23.375	24.0327	24.3237	24.8764	23.4098	23.787			0.107616	0.14184	0.291452	A0A0A0MQ99;V9GXX7;Q8K3D3-2;E3WH32;Q8K3D3;A2AN40	A0A0A0MQ99;V9GXX7;Q8K3D3-2	DNA repair protein SWI5 homolog	Swi5	88
10	11	10	14	11	11	11	12	25.7062	25.429	25.3497	25.5637	25.3184	25.5637	25.4646	25.1348			0.539529	0.141779	1.16372	Q544K9;Q3TVV7;P13439;D6RJ62	Q544K9;Q3TVV7;P13439	Uridine 5-monophosphate synthase;Orotate phosphoribosyltransferase;Orotidine 5-phosphate decarboxylase	Umps	2996
14	13	15	12	13	13	14	13	28.0464	27.6809	27.6707	28.0315	27.7991	27.9282	27.7354	27.3999			0.406075	0.141746	0.920998	Q3UCH0;P47911;Q3UFI4;A0A0J9YU32	Q3UCH0;P47911;Q3UFI4	60S ribosomal protein L6	Rpl6	3268
6	5	7	4	7	7	7	6	23.6677	23.4697	23.8388	23.6177	23.1224	23.3124	23.651	23.9428			0.300953	0.141361	0.717404	Q8BK51;A2AIW9;Q3UDE0;Q3TY06;Q9DC61;Q3TTM6	Q8BK51;A2AIW9;Q3UDE0;Q3TY06;Q9DC61;Q3TTM6	Mitochondrial-processing peptidase subunit alpha	Pmpca	1107
6	5	4	6	4	5	5	4	24.6786	24.002	24.7002	24.1283	24.4448	24.1501	24.4995	23.8498			0.243221	0.141226	0.598829	E9Q6C1;F6UHR6;E9PXZ2;A0A1S6GWJ0;A2A8Z1	E9Q6C1;F6UHR6;E9PXZ2;A0A1S6GWJ0;A2A8Z1	Oxysterol-binding protein;Oxysterol-binding protein-related protein 9	Osbpl9	617
25	27	30	29	28	26	30	28	25.5779	27.4745	27.937	21.2415	26.8249	27.5889	27.6081	19.6444			0.0194737	0.141175	0.0573213	P68369;Q5FW91;P05214;Q9D9Y2	P68369;Q5FW91;P05214	Tubulin alpha-1A chain;Tubulin alpha-3 chain	Tuba1a;Tuba3a	3573
35	38	36	39	37	39	32	31	27.9146	27.6635	27.4897	28.0331	27.9973	27.3985	27.6296	27.5113			0.337691	0.141057	0.790142	E9QAS4;E9QAS5;Q5DTP7;Q6PDQ2;Q8BM83;Q99JM0;Q3U582;F6WR45;E9PYU4;E9PYL1;A2A8L1;Q3UFM8;Q8BL30;Q3ULG0;Q4QQN1;F6V4V3;Q8K0T3;A0A5F8MQ82	E9QAS4;E9QAS5;Q5DTP7;Q6PDQ2;Q8BM83;Q99JM0;Q3U582	Chromodomain-helicase-DNA-binding protein 4	Chd4	2217
5	7	3	5	7	7	5	6	25.9849	26.0459	26.1331	25.6952	25.8747	25.9368	25.9922	25.4917			0.423648	0.14092	0.953811	Q8BTX5;Q5M9L0;Q3TIK5;Q3TII2;Q3THW7;Q91WK2	Q8BTX5;Q5M9L0;Q3TIK5;Q3TII2;Q3THW7;Q91WK2	Eukaryotic translation initiation factor 3 subunit H	Eif3h	3981
5	4	2	5	5	4	4	3	22.6261	22.1729	22.1378	23.19	22.6591	22.3586	22.0044	22.5434			0.194262	0.140372	0.493278	Q8K224;A2BH46	Q8K224	N-acetyltransferase 10	Nat10	5687
10	11	8	12	10	10	9	10	25.8255	25.2156	25.2425	25.9087	25.4916	25.3681	25.3424	25.429			0.315346	0.140296	0.746129	Q059T9;Q9DAW6;Q8BTJ0;Q80WA7	Q059T9;Q9DAW6;Q8BTJ0;Q80WA7	U4/U6 small nuclear ribonucleoprotein Prp4	Prpf4	3750
4	3	3	3	4	4	4	3	23.879	23.5424	23.6764	23.8547	23.9273	23.4453	23.504	23.5153			0.463902	0.140124	1.02791	Q8QZZ7;Q8R2M6;G3X9K8;D3YXX8;A0A0J9YVB8;D3Z5E8	Q8QZZ7;Q8R2M6;G3X9K8;D3YXX8;A0A0J9YVB8;D3Z5E8	EKC/KEOPS complex subunit Tprkb	Tprkb	5746
10	7	9	7	8	11	8	6	24.0786	24.7617	24.565	23.9984	24.3723	24.4995	24.3647	23.6068			0.201192	0.140109	0.508538	Q540N6;Q9QUK4;A9C471;Q8CG17;Q8CGT0;Q14AY6;Q8CGS9;Q8CGS8;Q8CGS7;Q8CH66;Q8CGT1;Q8CH71;Q8CH70;Q8BG68;Q9QWK5;Q9R016;Q9R015;Q8CH65;Q8CGT4;Q8CGT3;Q9JIB3;Q9JIB6;Q8CGW3;O09123;Q14B43;Q8CH64	Q540N6;Q9QUK4;A9C471;Q8CG17;Q8CGT0;Q14AY6;Q8CGS9;Q8CGS8;Q8CGS7;Q8CH66;Q8CGT1;Q8CH71	Baculoviral IAP repeat-containing protein 1b	Naip2;Birc1b	4627
60	57	57	56	56	56	55	51	29.2089	29.0852	29.145	28.7083	29.0223	29.0536	28.8257	28.6865			0.441168	0.139816	0.986236	P23116;Q6A0B9;Q3UM46;Q3UL99;Q3TKF9;Q3UEK3;Q3TRH1;A0A494B9I0	P23116;Q6A0B9;Q3UM46;Q3UL99	Eukaryotic translation initiation factor 3 subunit A	Eif3a	3090
2	2	2	2	2	2	2	2	22.4096	22.8114	21.7856	22.5779	22.3728	22.5199	21.7166	22.4164			0.19244	0.139696	0.489246	Q8BG15-6;Q8BG15-2;Q8BG15;Q8BG15-4;Q8BG15-3	Q8BG15-6;Q8BG15-2;Q8BG15;Q8BG15-4;Q8BG15-3	CTD small phosphatase-like protein 2	Ctdspl2	5275
2	3	3	3	2	2	2	3	23.2681	22.3007	23.5403	23.2736	22.2683	21.9899	23.8069	23.7589			0.0920834	0.139666	0.252692	Q8BYC5;Q3U4M0;Q3U413;Q9EQN3;F6VXN4;D3YZZ4;Q8BV82;Q3U1U6;Q3TCX6	Q8BYC5;Q3U4M0;Q3U413;Q9EQN3;F6VXN4;D3YZZ4	TSC22 domain family protein 4	Tsc22d4	4217
37	39	33	35	34	38	35	31	27.6313	27.6743	27.3873	27.4225	27.4813	27.3466	27.4216	27.3074			0.853064	0.13962	1.69886	Q6P5E4;Q8BWM7;G3UYG7;G3UZU8;G3UY73;B0LAE5;G3UY35	Q6P5E4	UDP-glucose:glycoprotein glucosyltransferase 1	Uggt1	5003
3	4	3	1	3	2	3	2	22.3467	23.668	23.0058	20.7604	22.4521	22.4096	22.4089	21.9537			0.0790577	0.13915	0.219456	Q3TW01;Q0PD23;Q9CZE3;A0A1Y7VIZ0;A0A140LHK2;Q0PD25;E9QLQ7;Q5FW76;Q91YQ1;Q8QZZ8	Q3TW01;Q0PD23;Q9CZE3	Ras-related protein Rab-32	Rab32	3791
16	16	15	18	18	16	18	18	26.3421	26.2215	26.4512	26.38	26.0608	26.3131	26.1192	26.3454			0.813011	0.139089	1.63195	E9QAI5;B2RQC6;G3UWN2;B2RQC6-2;Q6P9L1;E9QAT6;Q7TN13;Q80VF8;F6S3Z3;O88862;Q9CWQ9	E9QAI5;B2RQC6;G3UWN2;B2RQC6-2;Q6P9L1	CAD protein;Glutamine-dependent carbamoyl-phosphate synthase;Aspartate carbamoyltransferase;Dihydroorotase	Cad	1439
17	16	16	17	17	16	17	15	31.0824	30.8812	30.832	30.9533	31.0705	31.0326	30.6377	30.4522			0.376154	0.138966	0.8644	A0A0J9YUD8;Q8C7C4;Q8BNM0;A0A0J9YUZ4;Q8BQ02;Q6P202;Q58EV5;Q497Z6;P63158;Q3UBK2;Q3UJK0;D3YZ18;D3YVC6;Q8CH24	A0A0J9YUD8;Q8C7C4;Q8BNM0;A0A0J9YUZ4;Q8BQ02;Q6P202;Q58EV5;Q497Z6;P63158;Q3UBK2;Q3UJK0;D3YZ18	High mobility group protein B1	Hmgb1	220
7	5	6	7	7	8	6	7	25.8967	25.1103	25.3142	24.8894	25.2623	24.9206	25.6695	24.8026			0.187141	0.138925	0.477477	Q8BGC0;Q8BGC0-2	Q8BGC0	HIV Tat-specific factor 1 homolog	Htatsf1	5284
16	11	13	14	15	15	15	16	28.0392	27.4058	27.5452	27.9062	27.4403	27.7959	27.5896	27.5157			0.357734	0.138726	0.829063	Q3UJN2;Q3U1C2;P60122;D3YW60	Q3UJN2;Q3U1C2;P60122	RuvB-like 1	Ruvbl1	3429
2	1	2	2	2	1	1	2	22.7139	21.4323	20.1582	22.0156	22.8087	21.0184	20.0981	21.8417			0.0618909	0.138282	0.174543	Q9CX00;Q8BHC2	Q9CX00;Q8BHC2	IST1 homolog	Ist1	6294
5	8	9	8	6	9	9	7	23.3171	23.2744	23.6927	23.663	22.8464	23.3017	23.4599	23.7862			0.251165	0.138268	0.615493	O70481;Q2M4I1;Q3TKQ2;Q3V1R9;Q497M7	O70481;Q2M4I1	E3 ubiquitin-protein ligase UBR1	Ubr1	2817
4	3	4	4	4	3	3	4	26.0695	25.3988	26.4367	24.8901	25.6947	25.8026	26.0534	24.6922			0.112106	0.13805	0.302488	Q64522	Q64522	Histone H2A type 2-B	Hist2h2ab	4910
3	3	2	4	3	3	3	3	23.9099	23.5353	23.348	22.9745	23.563	23.3381	23.27	23.0447			0.25397	0.137976	0.621347	Q69ZQ2;A0A0N4SUM8;A0A0N4SV90;Q8R241;A0A0N4SUJ7;A0A0N4SV52	Q69ZQ2;A0A0N4SUM8;A0A0N4SV90;Q8R241;A0A0N4SUJ7	Pre-mRNA-splicing factor ISY1 homolog	Isy1	4932
[truncated: 2,744 more rows]
