# Supplementary material for: Neuropathy-associated Tecpr2 mutation knock-in mice reveal endolysosomal loss of function phenotypes in neurons and microglia
Source: Cell Death Dis. 2025 Oct 31;16(1):775. doi: 10.1038/s41419-025-08168-w (PMC12578842; doi:10.1038/s41419-025-08168-w)
Supplement: Supplementary file 8 — Supplementary Table 6 [file 41419_2025_8168_MOESM8_ESM.xlsx]

## Sheet: SuppTable6_Summary
Table	Data
SuppTabele6_BiCAP	Bimolecular complementation affinity purification proteomics(BiCAP)
Legend
V1 TECPR2 FL	TECPR2 full length protein tagged with V1 at N-terminal
V2 VPS41	VPS41 full length protein tagged with V2 at N-terminal
n1-4	Biological replicate number

## Sheet: SuppTabele6_BiCAP
Peptides V1 TECPR2 FL+ V2 VPS41 n1	Peptides V1 TECPR2 FL+ V2 VPS41 n2	Peptides V1 TECPR2 FL+ V2 VPS41 n3	Peptides V1 TECPR2 FL+ V2 VPS41 n4	Peptides V2 VPS41 n1	Peptides V2 VPS41 n2	Peptides V2 VPS41 n3	Peptides V2 VPS41 n4	LFQ intensity V1 TECPR2 FL+ V2 VPS41 n1	LFQ intensity V1 TECPR2 FL+ V2 VPS41 n2	LFQ intensity V1 TECPR2 FL+ V2 VPS41 n3	LFQ intensity V1 TECPR2 FL+ V2 VPS41 n4	LFQ intensity V2 VPS41 n1	LFQ intensity V2 VPS41 n2	LFQ intensity V2 VPS41 n3	LFQ intensity V2 VPS41 n4	C: Student's T-test Significant LFQ intensity V1 TECPR2 FL+ V2 VPS41_LFQ intensity V2 VPS41	C: Student's T-test significant	N: -Log Student's T-test p-value LFQ intensity V1 TECPR2 FL+ V2 VPS41_LFQ intensity V2 VPS41	N: Student's T-test Difference LFQ intensity V1 TECPR2 FL+ V2 VPS41_LFQ intensity V2 VPS41	N: Student's T-test Test statistic LFQ intensity V1 TECPR2 FL+ V2 VPS41_LFQ intensity V2 VPS41	T: Protein IDs	T: Majority protein IDs	T: Protein names	T: Gene names	T: id
55	60	46	43	0	0	0	0	34.1147	34.1171	32.7921	32.6639	24.5038	23.4293	24.2687	24.5331	+	LFQ intensity V1 TECPR2 FL+ V2 VPS41_LFQ intensity V2 VPS41	5.90887	9.23821	19.3497	P49754;C9J3F8;H7BXH3;C9JU58;H7BZX6;C9JZ11;C9J2U9;H7C0K2	P49754	Vacuolar protein sorting-associated protein 41 homolog	VPS41	844
19	17	11	10	0	0	0	0	28.3787	28.2894	28.5676	28.4051	22.5331	23.5008	23.9019	23.6838	+	LFQ intensity V1 TECPR2 FL+ V2 VPS41_LFQ intensity V2 VPS41	5.46603	5.00528	16.2792	Q96AX1;H3BMM5;F5H2X5;F5H6Y0;F5H7N5	Q96AX1;H3BMM5	Vacuolar protein sorting-associated protein 33A	VPS33A	1222
26	21	23	18	0	0	0	0	29.1324	28.963	29.2411	29.0258	22.9075	23.6372	23.35	24.4961	+	LFQ intensity V1 TECPR2 FL+ V2 VPS41_LFQ intensity V2 VPS41	5.44287	5.49286	16.1323	Q9P253;H0YMC9;H0YLM6	Q9P253	Vacuolar protein sorting-associated protein 18 homolog	VPS18	1361
46	44	38	34	0	0	0	0	33.2213	33.1502	32.5721	32.3189	22.614	24.7025	23.0899	24.8444	+	LFQ intensity V1 TECPR2 FL+ V2 VPS41_LFQ intensity V2 VPS41	5.23527	9.00288	14.871	O15040	O15040	Tectonin beta-propeller repeat-containing protein 2	TECPR2	557
14	13	6	9	0	0	0	0	28.0317	27.5758	27.6763	27.8837	23.0779	23.8593	23.9419	24.2888	+	LFQ intensity V1 TECPR2 FL+ V2 VPS41_LFQ intensity V2 VPS41	5.17592	3.99988	14.5281	Q9H269;Q5JUA9;Q5JUB0	Q9H269	Vacuolar protein sorting-associated protein 16 homolog	VPS16	1305
12	10	8	9	13	10	8	7	29.2225	29.1106	29.0808	29.1655	29.812	29.6258	29.7801	29.4735	+	LFQ intensity V1 TECPR2 FL+ V2 VPS41_LFQ intensity V2 VPS41	3.12404	-0.528027	-6.2905	P15880;H0YEN5;E9PQD7;I3L404;E9PMM9;E9PM36;E9PPT0;H3BNG3;H0YE27	P15880;H0YEN5;E9PQD7;I3L404;E9PMM9;E9PM36	40S ribosomal protein S2	RPS2	700
2	2	1	2	3	3	2	2	23.6275	22.6462	22.8652	22.5279	25.4243	25.0536	25.4542	23.8863	+	LFQ intensity V1 TECPR2 FL+ V2 VPS41_LFQ intensity V2 VPS41	2.43349	-2.03788	-4.60166	J3KPS3;P04075;H3BUH7;H3BPS8;H3BQN4;H3BR68;H3BMQ8;H3BR04	J3KPS3;P04075;H3BUH7;H3BPS8;H3BQN4	Fructose-bisphosphate aldolase;Fructose-bisphosphate aldolase A	ALDOA	491
31	30	26	23	27	26	21	21	31.0547	30.9791	30.9187	30.8987	30.4821	30.3127	30.7092	30.7204	+	LFQ intensity V1 TECPR2 FL+ V2 VPS41_LFQ intensity V2 VPS41	2.10181	0.406671	3.90804	P11142;E9PKE3;E9PNE6;E9PN89;E9PLF4;E9PQQ4;E9PQK7;E9PK54;A8K7Q2;E9PPY6;E9PI65;E9PN25;P54652;E9PS65;E9PM13	P11142;E9PKE3;E9PNE6;E9PN89	Heat shock cognate 71 kDa protein	HSPA8	673
2	2	2	2	1	1	1	1	25.1242	25.3347	25.2628	25.1491	23.6818	24.5735	23.0852	24.3084	+	LFQ intensity V1 TECPR2 FL+ V2 VPS41_LFQ intensity V2 VPS41	2.08626	1.30546	3.87706	K7EK20;K7EPK1;Q86X55	K7EK20;K7EPK1;Q86X55	Histone-arginine methyltransferase CARM1	CARM1	514
18	20	17	18	16	13	16	12	28.1563	28.1292	28.3942	28.406	27.9826	27.8816	27.944	28.027	+	LFQ intensity V1 TECPR2 FL+ V2 VPS41_LFQ intensity V2 VPS41	2.08561	0.31261	3.87576	A0A0G2JIW1;P0DMV9;P0DMV8;V9GZ37	A0A0G2JIW1;P0DMV9;P0DMV8;V9GZ37	Heat shock 70 kDa protein 1B;Heat shock 70 kDa protein 1A	HSPA1B;HSPA1A	107
5	3	2	2	1	1	1	2	25.5034	25.3406	25.426	25.6535	22.8002	23.4781	23.6421	24.9523	+	LFQ intensity V1 TECPR2 FL+ V2 VPS41_LFQ intensity V2 VPS41	2.08555	1.76271	3.87564	O95816	O95816	BAG family molecular chaperone regulator 2	BAG2	614
5	6	7	5	4	2	0	2	25.7332	25.5828	25.5407	25.4038	24.5649	24.7321	25.0094	23.7944	+	LFQ intensity V1 TECPR2 FL+ V2 VPS41_LFQ intensity V2 VPS41	2.08093	1.03994	3.86645	P35998;A0A1W2PQS1;C9JLS9	P35998;A0A1W2PQS1	26S protease regulatory subunit 7	PSMC2	790
2	2	1	2	1	1	1	1	23.2614	22.8705	23.1695	23.7516	23.8239	24.0471	24.2814	24.4999	+	LFQ intensity V1 TECPR2 FL+ V2 VPS41_LFQ intensity V2 VPS41	2.06963	-0.899842	-3.84405	Q9P2J5;A0A087WXY1	Q9P2J5	Leucine--tRNA ligase, cytoplasmic	LARS	1365
10	10	4	8	5	6	6	3	29.3943	29.4001	29.1147	29.1639	28.6143	28.9938	28.9421	28.695	+	LFQ intensity V1 TECPR2 FL+ V2 VPS41_LFQ intensity V2 VPS41	2.06413	0.456929	3.83318	P06748;E5RI98;E5RGW4	P06748	Nucleophosmin	NPM1	642
6	5	2	4	1	2	1	1	26.2824	26.1047	25.8922	25.6014	23.9334	25.367	24.9879	24.4166	+	LFQ intensity V1 TECPR2 FL+ V2 VPS41_LFQ intensity V2 VPS41	2.00691	1.29393	3.72087	O60884;A0A087WT48;I3L320	O60884	DnaJ homolog subfamily A member 2	DNAJA2	582
28	24	27	27	21	26	23	21	32.1232	32.045	31.7366	31.7476	31.6552	31.4553	31.3452	31.1468	+	LFQ intensity V1 TECPR2 FL+ V2 VPS41_LFQ intensity V2 VPS41	1.89866	0.512484	3.51281	P68371;P04350;M0R2D3;M0QY85;M0QYM7;M0R0X0;M0QY37;M0QX14;M0R042;M0QZL7;M0R278;M0R2T4;A0A075B724	P68371;P04350	Tubulin beta-4B chain;Tubulin beta-4A chain	TUBB4B;TUBB4A	958
12	15	13	12	11	15	6	2	27.2972	27.2426	27.3192	27.3968	27.0035	26.8826	27.241	26.9761	+	LFQ intensity V1 TECPR2 FL+ V2 VPS41_LFQ intensity V2 VPS41	1.8841	0.288181	3.48526	P25205;J3KQ69;Q7Z6P5	P25205;J3KQ69	DNA replication licensing factor MCM3	MCM3	745
1	3	2	2	0	0	0	1	25.3036	24.6639	25.3595	25.7804	24.2931	23.004	23.647	24.5635	+	LFQ intensity V1 TECPR2 FL+ V2 VPS41_LFQ intensity V2 VPS41	1.81175	1.39997	3.34966	Q3ZCQ8;M0R0C3;M0R2F8;M0QXC3;M0R2Z3;M0R303;M0R2D2;M0R1Y4;M0R003	Q3ZCQ8;M0R0C3;M0R2F8	Mitochondrial import inner membrane translocase subunit TIM50	TIMM50	1090
15	17	20	19	20	16	10	8	29.2565	29.5715	29.514	29.4314	29.2046	29.2283	28.8669	28.8751	+	LFQ intensity V1 TECPR2 FL+ V2 VPS41_LFQ intensity V2 VPS41	1.78412	0.399598	3.29848	P23396;E9PL09;E9PPU1;F2Z2S8;H0YCJ7;H0YEU2;E9PQ96;E9PJH4;H0YF32;E9PK82;E9PSF4;E9PQX2;H0YES8;E9PJN9	P23396;E9PL09;E9PPU1;F2Z2S8;H0YCJ7;H0YEU2	40S ribosomal protein S3	RPS3	738
22	21	20	20	16	17	18	18	27.1327	27.1411	26.8771	26.7297	26.4756	26.6802	26.4398	25.9982	+	LFQ intensity V1 TECPR2 FL+ V2 VPS41_LFQ intensity V2 VPS41	1.76268	0.571728	3.25897	F5H5D3;Q9BQE3;A0A1W2PQM2;F8VQQ4;F8VVB9;F8VRZ4;F8VS66;F8VX09;F8VWV9;A6NHL2;F8VRK0;C9K0S6;F8W0F6;F8VXZ7;Q9H853	F5H5D3;Q9BQE3;A0A1W2PQM2	Tubulin alpha-1C chain	TUBA1C	370
11	10	10	10	11	10	10	7	28.4535	29.0856	28.3474	28.8213	27.9787	28.2659	28.1031	27.6917	+	LFQ intensity V1 TECPR2 FL+ V2 VPS41_LFQ intensity V2 VPS41	1.72823	0.667063	3.19588	Q3ZCM7;A0A075B736;Q5SQY0	Q3ZCM7;A0A075B736;Q5SQY0	Tubulin beta-8 chain	TUBB8	1089
2	0	2	2	0	0	0	1	23.5127	23.8502	23.1417	23.2503	24.3712	23.7673	24.3449	24.9443	+	LFQ intensity V1 TECPR2 FL+ V2 VPS41_LFQ intensity V2 VPS41	1.72731	-0.91819	-3.1942	A0A087WVM4;B7ZM99;Q6UB35;Q4VXM1;Q4VXM0;H0Y327	A0A087WVM4;B7ZM99;Q6UB35	Monofunctional C1-tetrahydrofolate synthase, mitochondrial	MTHFD1L	27
56	54	53	53	51	57	42	33	30.6586	30.5657	30.477	30.6223	30.4762	30.4637	30.3804	30.4386	+	LFQ intensity V1 TECPR2 FL+ V2 VPS41_LFQ intensity V2 VPS41	1.69921	0.141134	3.14311	A0A0U1RQF0;P49327;A0A0U1RRG3;A0A1B0GTR5;J3KTF0	A0A0U1RQF0;P49327	Fatty acid synthase;[Acyl-carrier-protein] S-acetyltransferase;[Acyl-carrier-protein] S-malonyltransferase;3-oxoacyl-[acyl-carrier-protein] synthase;3-oxoacyl-[acyl-carrier-protein] reductase;3-hydroxyacyl-[acyl-carrier-protein] dehydratase;Enoyl-[acyl-carrier-protein] reductase;Oleoyl-[acyl-carrier-protein] hydrolase	FASN	112
23	22	21	21	17	18	19	18	31.7873	31.9927	31.8764	31.6252	31.6651	31.5047	31.5086	31.3564	+	LFQ intensity V1 TECPR2 FL+ V2 VPS41_LFQ intensity V2 VPS41	1.68684	0.311704	3.1207	P68363;C9JDS9	P68363	Tubulin alpha-1B chain	TUBA1B	956
3	7	4	3	2	2	1	2	25.1779	24.8293	25.4769	25.2834	23.953	23.972	23.5354	25.0196	+	LFQ intensity V1 TECPR2 FL+ V2 VPS41_LFQ intensity V2 VPS41	1.68287	1.07184	3.11353	F1T0B3;A0A087X2G1;Q92499	F1T0B3;A0A087X2G1;Q92499	ATP-dependent RNA helicase DDX1	DDX1	51
9	11	10	10	9	12	7	9	27.3787	27.4927	27.6742	27.3813	27.072	27.2008	27.2689	27.3086	+	LFQ intensity V1 TECPR2 FL+ V2 VPS41_LFQ intensity V2 VPS41	1.67816	0.269146	3.10501	P08559;Q5JPU0;Q5JPT9;Q5JPU1;Q5JPU3;Q5JPU2;P29803	P08559	Pyruvate dehydrogenase E1 component subunit alpha, somatic form, mitochondrial	PDHA1	652
6	6	7	3	2	1	1	0	26.2019	26.1638	25.4808	25.6192	25.3597	23.3352	24.4236	22.6251	+	LFQ intensity V1 TECPR2 FL+ V2 VPS41_LFQ intensity V2 VPS41	1.65695	1.93052	3.06681	Q96I24	Q96I24	Far upstream element-binding protein 3	FUBP3	1237
5	3	4	1	2	4	0	1	24.4269	23.0533	23.1078	23.0468	25.0904	25.4783	24.0446	24.6378	+	LFQ intensity V1 TECPR2 FL+ V2 VPS41_LFQ intensity V2 VPS41	1.65352	-1.40406	-3.06065	O75874;C9J4N6;C9JJE5;C9JLU6	O75874	Isocitrate dehydrogenase [NADP] cytoplasmic	IDH1	597
3	3	6	4	2	2	0	2	24.4831	24.8124	25.5368	24.6152	24.14	24.0045	24.2639	23.4872	+	LFQ intensity V1 TECPR2 FL+ V2 VPS41_LFQ intensity V2 VPS41	1.6521	0.887966	3.0581	O14818;Q8TAA3;F5GY34;H0Y586;A0A087WYS6	O14818;Q8TAA3	Proteasome subunit alpha type-7;Proteasome subunit alpha type-7-like	PSMA7;PSMA8	549
19	20	18	13	17	16	11	13	28.5366	28.609	28.8337	28.5931	28.4891	28.4164	28.3505	28.449	+	LFQ intensity V1 TECPR2 FL+ V2 VPS41_LFQ intensity V2 VPS41	1.63391	0.216866	3.0255	P17987;E7ERF2;E7EQR6;F5H282;F5GZ03;F5H136;F5H676;F5GZI8;F5H726;F5H7Y1;F5GYL4	P17987;E7ERF2;E7EQR6;F5H282	T-complex protein 1 subunit alpha	TCP1	712
3	5	7	6	5	3	1	1	25.439	25.0853	25.4668	25.3532	24.7459	24.6805	24.2442	23.1622	+	LFQ intensity V1 TECPR2 FL+ V2 VPS41_LFQ intensity V2 VPS41	1.61857	1.12788	2.9981	Q06210;O94808;E5RJP4	Q06210	Glutamine--fructose-6-phosphate aminotransferase [isomerizing] 1	GFPT1	989
3	4	2	2	2	2	0	0	24.7428	24.4179	24.7736	24.3117	23.0585	24.4482	23.1731	23.5551	+	LFQ intensity V1 TECPR2 FL+ V2 VPS41_LFQ intensity V2 VPS41	1.61335	1.00279	2.98878	A0A024R4E5;C9JBS3;C9JEJ8;C9JHN6;C9JT62;C9JHS7;C9JK79;C9JHZ8;C9JES8;C9JZI8;C9J5E5;C9JIZ1;Q00341;C9JQ82;C9JHS9;C9J739;C9JMQ6;H7C0A4;H0Y394	A0A024R4E5;C9JBS3;C9JEJ8;C9JHN6;C9JT62;C9JHS7;C9JK79;C9JHZ8;C9JES8;C9JZI8;C9J5E5;C9JIZ1;Q00341;C9JQ82	Vigilin	HDLBP	1
6	6	4	5	5	5	4	6	28.0331	27.9957	28.3005	28.2684	27.8914	27.9987	27.6326	27.6533	+	LFQ intensity V1 TECPR2 FL+ V2 VPS41_LFQ intensity V2 VPS41	1.60497	0.355428	2.97386	P08708;H0YN88;A0A075B716;H0YN73;H3BNC9	P08708;H0YN88;A0A075B716	40S ribosomal protein S17	RPS17	655
19	18	21	18	15	17	17	15	30.4057	30.5224	30.454	30.1504	30.0682	30.0619	30.2189	30.1337	+	LFQ intensity V1 TECPR2 FL+ V2 VPS41_LFQ intensity V2 VPS41	1.59004	0.26244	2.94734	P63244;J3KPE3;D6RHH4;D6RAC2;H0Y8W2;D6REE5;H0YAF8;D6R9Z1;D6R9L0;D6RFX4;H0YAM7;D6RAU2;E9PD14;D6RBD0;D6RFZ9;H0Y8R5;D6RGK8;D6RF23;D6R909;D6RHJ5;D6RDI0;H0Y9P0	P63244;J3KPE3;D6RHH4;D6RAC2;H0Y8W2;D6REE5;H0YAF8;D6R9Z1;D6R9L0;D6RFX4;H0YAM7	Guanine nucleotide-binding protein subunit beta-2-like 1;Guanine nucleotide-binding protein subunit beta-2-like 1, N-terminally processed	GNB2L1	949
4	6	3	3	3	2	1	2	24.7876	25.1481	24.9179	25.0627	24.5906	24.6647	24.0852	24.6724	+	LFQ intensity V1 TECPR2 FL+ V2 VPS41_LFQ intensity V2 VPS41	1.58938	0.475854	2.94617	P33991;E5RFJ8;E5RG31	P33991	DNA replication licensing factor MCM4	MCM4	780
10	7	6	8	5	4	3	3	27.933	28.0581	26.4445	26.515	25.9645	26.327	25.385	25.5709	+	LFQ intensity V1 TECPR2 FL+ V2 VPS41_LFQ intensity V2 VPS41	1.58167	1.4258	2.9325	Q13501;E7EMC7;E9PFW8;E3W990;C9JRJ8;D6RBF1;C9J6J8	Q13501;E7EMC7;E9PFW8;E3W990	Sequestosome-1	SQSTM1	1025
1	2	2	2	4	2	1	1	23.3715	23.7894	23.1815	22.5497	23.8609	24.7246	23.8423	24.372	+	LFQ intensity V1 TECPR2 FL+ V2 VPS41_LFQ intensity V2 VPS41	1.57318	-0.976931	-2.91747	A0A1B0GTG2;A0A1B0GW77;P49419;A0A1B0GTY9;A0A1B0GTJ4;A0A1B0GUA1;A0A1B0GW82;A0A1B0GV49;A0A0J9YWF7;F8VVF2;A0A1B0GUY0;F8WDY6;A0A1B0GVU0;H0YHM6	A0A1B0GTG2;A0A1B0GW77;P49419;A0A1B0GTY9;A0A1B0GTJ4;A0A1B0GUA1;A0A1B0GW82;A0A1B0GV49	Alpha-aminoadipic semialdehyde dehydrogenase	ALDH7A1	120
3	2	2	2	3	1	2	2	24.6578	24.8504	25.3683	24.57	24.6325	23.9254	23.4996	23.967	+	LFQ intensity V1 TECPR2 FL+ V2 VPS41_LFQ intensity V2 VPS41	1.56636	0.855501	2.90542	A0A1B0GWJ0;A0A1B0GTJ7;A0A0A6YY92;P30566;A0A096LNY6;A0A096LNY5;A0A1B0GTG9;A0A1B0GWF8;B4DEP1;A0A096LP72;A0A096LNY4;V9GY96;A0A096LP92;A0A096LP76;A0A096LPA2;A0A1W2PRX2	A0A1B0GWJ0;A0A1B0GTJ7;A0A0A6YY92;P30566;A0A096LNY6;A0A096LNY5;A0A1B0GTG9;A0A1B0GWF8	Adenylosuccinate lyase	ADSL	76
11	10	7	8	9	12	7	4	26.0099	26.2826	26.4411	26.3054	25.9099	25.9821	25.9813	26.0774	+	LFQ intensity V1 TECPR2 FL+ V2 VPS41_LFQ intensity V2 VPS41	1.51503	0.272078	2.81519	P12236;P12235;V9GYG0	P12236;P12235;V9GYG0	ADP/ATP translocase 3;ADP/ATP translocase 3, N-terminally processed;ADP/ATP translocase 1	SLC25A6;SLC25A4	682
30	30	28	28	27	27	26	22	33.6597	33.6889	33.5176	33.1834	32.9314	33.2501	32.7521	33.25	+	LFQ intensity V1 TECPR2 FL+ V2 VPS41_LFQ intensity V2 VPS41	1.48091	0.466489	2.75565	P63261;I3L3I0;I3L1U9;I3L4N8;I3L3R2;K7EM38;J3KT65	P63261;I3L3I0;I3L1U9	Actin, cytoplasmic 2;Actin, cytoplasmic 2, N-terminally processed	ACTG1	950
2	4	3	4	3	3	3	1	25.5109	25.8858	25.6422	25.4655	25.0419	24.7395	25.2729	23.8264	+	LFQ intensity V1 TECPR2 FL+ V2 VPS41_LFQ intensity V2 VPS41	1.46993	0.905921	2.73656	P30044	P30044	Peroxiredoxin-5, mitochondrial	PRDX5	761
17	17	19	15	17	21	20	16	23.6722	23.2592	23.1505	22.3018	23.9842	24.0578	23.5914	24.1307	+	LFQ intensity V1 TECPR2 FL+ V2 VPS41_LFQ intensity V2 VPS41	1.45531	-0.845113	-2.7112	C9J6P4;H7C5K1;G5E9U9;Q9H0J9	C9J6P4		ZC3HAV1	211
5	8	8	5	4	3	4	4	27.8806	28.6023	28.1311	28.0719	28.152	26.6734	26.9348	27.0285	+	LFQ intensity V1 TECPR2 FL+ V2 VPS41_LFQ intensity V2 VPS41	1.44765	0.97429	2.69793	P62979;J3QS39;J3QTR3;F5H6Q2;F5GYU3;F5H2Z3;F5H265;B4DV12;F5H388;F5H747;F5GXK7;J3QKN0;Q5PY61;Q96C32;P62987;P0CG47;P0CG48;M0R1V7;Q49A90;M0R1M6;M0R2S1;J3QSA3;F5GZ39	P62979;J3QS39;J3QTR3;F5H6Q2;F5GYU3;F5H2Z3;F5H265;B4DV12;F5H388;F5H747;F5GXK7;J3QKN0;Q5PY61;Q96C32;P62987;P0CG47;P0CG48	Ubiquitin-40S ribosomal protein S27a;Ubiquitin;40S ribosomal protein S27a;Ubiquitin-60S ribosomal protein L40;Ubiquitin;60S ribosomal protein L40;Polyubiquitin-B;Ubiquitin;Polyubiquitin-C;Ubiquitin	RPS27A;UBB;UBC;UBA52	942
13	13	10	14	11	13	10	11	29.0519	28.6444	28.7247	28.4449	28.1919	28.4275	28.2873	28.46	+	LFQ intensity V1 TECPR2 FL+ V2 VPS41_LFQ intensity V2 VPS41	1.4254	0.374775	2.6595	Q00839;A0A1W2PPS1;A0A1X7SBS1;A0A1W2PP35;Q5RI18;A0A1W2PQL0;A0A1W2PP34;A0A1W2PPL4;A0A1W2PPH7;A0A1W2PRZ7;A0A1W2PQ74;A0A1W2PQD4;A0A1W2PPE9;A0A1W2PRI6;A0A1W2PP22	Q00839;A0A1W2PPS1;A0A1X7SBS1;A0A1W2PP35;Q5RI18;A0A1W2PQL0;A0A1W2PP34;A0A1W2PPL4;A0A1W2PPH7;A0A1W2PRZ7;A0A1W2PQ74;A0A1W2PQD4	Heterogeneous nuclear ribonucleoprotein U	HNRNPU	971
2	2	2	1	2	1	1	0	23.4591	23.4746	22.6734	23.514	24.006	24.1968	23.4971	24.2108	+	LFQ intensity V1 TECPR2 FL+ V2 VPS41_LFQ intensity V2 VPS41	1.42389	-0.697398	-2.6569	Q6P1Q9;A0A087WW35;H7C552	Q6P1Q9;A0A087WW35	Methyltransferase-like protein 2B	METTL2B;METTL2A	1130
4	5	3	2	5	2	3	3	26.4809	26.4503	26.3767	27.1794	26.9453	27.7568	27.5239	27.0476	+	LFQ intensity V1 TECPR2 FL+ V2 VPS41_LFQ intensity V2 VPS41	1.3856	-0.69655	-2.59106	Q969Q0;J3KQN4;P83881;H0Y5B4;H7BZ11;R4GN19	Q969Q0;J3KQN4;P83881;H0Y5B4;H7BZ11;R4GN19	60S ribosomal protein L36a-like;60S ribosomal protein L36a	RPL36AL;RPL36A;RPL36A-HNRNPH2	1218
10	8	5	4	7	5	3	4	27.2814	27.0246	26.8338	26.4264	26.2361	26.3999	25.9041	26.6147	+	LFQ intensity V1 TECPR2 FL+ V2 VPS41_LFQ intensity V2 VPS41	1.37519	0.60288	2.57323	H0Y4R1;P12268;E7ETK5	H0Y4R1;P12268;E7ETK5	Inosine-5-monophosphate dehydrogenase 2	IMPDH2	421
12	13	8	9	11	11	6	4	29.2388	29.277	29.8339	29.4298	29.1434	29.0979	28.9581	29.1202	+	LFQ intensity V1 TECPR2 FL+ V2 VPS41_LFQ intensity V2 VPS41	1.37025	0.364964	2.56478	P05141;Q9H0C2	P05141	ADP/ATP translocase 2;ADP/ATP translocase 2, N-terminally processed	SLC25A5	635
8	8	5	5	3	4	3	4	26.8356	27.2874	26.8889	26.8238	26.2295	26.248	26.9432	25.869	+	LFQ intensity V1 TECPR2 FL+ V2 VPS41_LFQ intensity V2 VPS41	1.35781	0.636497	2.54353	P31689	P31689	DnaJ homolog subfamily A member 1	DNAJA1	771
5	8	4	4	4	3	0	1	25.6094	25.3186	25.3459	25.1901	24.969	25.0187	24.167	23.4756	+	LFQ intensity V1 TECPR2 FL+ V2 VPS41_LFQ intensity V2 VPS41	1.35596	0.958405	2.54036	Q01813;B1APP6;P17858;H0Y757;B1APP8;H0Y3Y3	Q01813;B1APP6	ATP-dependent 6-phosphofructokinase, platelet type	PFKP	977
6	9	3	3	6	5	1	1	25.2341	26.3456	25.5238	26.0913	25.2178	25.323	23.5994	23.8623	+	LFQ intensity V1 TECPR2 FL+ V2 VPS41_LFQ intensity V2 VPS41	1.34279	1.29805	2.51789	P08237;F8VP00;H0YHB8;F8W1J8;F8VSF7;F8VW30;V9GY25;F8VSL1;F8VUB8;F8VYK8;F8VTQ3;F8VZI0;F8VX13;F8VNX2;F8VZQ1;F8VVE3;Q5VSR5	P08237	ATP-dependent 6-phosphofructokinase, muscle type	PFKM	649
60	55	49	54	48	49	49	43	34.4371	34.2437	33.8232	33.6916	33.462	33.7324	33.6031	33.5559	+	LFQ intensity V1 TECPR2 FL+ V2 VPS41_LFQ intensity V2 VPS41	1.33583	0.460526	2.50604	P10809;E7EXB4;E7ESH4;C9JL25;C9JCQ4;C9JL19;C9J0S9	P10809	60 kDa heat shock protein, mitochondrial	HSPD1	671
20	15	12	10	15	12	8	6	28.1854	28.0029	27.972	27.8726	27.4438	27.4951	27.8586	27.8986	+	LFQ intensity V1 TECPR2 FL+ V2 VPS41_LFQ intensity V2 VPS41	1.31165	0.334209	2.46492	P78371;F5GWF6;F8VQ14	P78371;F5GWF6;F8VQ14	T-complex protein 1 subunit beta	CCT2	962
23	22	19	19	21	23	21	13	33.0495	32.9294	33.2057	33.2011	32.5724	32.8428	32.7981	33.0341	+	LFQ intensity V1 TECPR2 FL+ V2 VPS41_LFQ intensity V2 VPS41	1.30732	0.284577	2.45758	P68104;Q5VTE0;A0A087WV01;A0A087WVQ9;Q5JR01;A6PW80	P68104;Q5VTE0;A0A087WV01;A0A087WVQ9	Elongation factor 1-alpha 1;Putative elongation factor 1-alpha-like 3;Elongation factor 1-alpha	EEF1A1;EEF1A1P5	955
4	8	3	2	5	2	1	1	24.4581	22.169	23.4255	24.0515	23.3549	23.1721	24.5267	23.473			NaN	0	NaN	Q5T9A4;J3QSF3	Q5T9A4	ATPase family AAA domain-containing protein 3B	ATAD3B	1114
1	2	2	2	1	1	2	1	23.221	23.2406	23.0685	23.6593	23.9903	24.2037	23.4224	25.0127			1.29512	-0.859937	-2.43689	Q09028;E9PNS2;E9PIC4;E9PNS6	Q09028;E9PNS2;E9PIC4;E9PNS6	Histone-binding protein RBBP4	RBBP4	995
3	4	3	3	2	1	3	1	25.3634	24.8313	25.3279	25.4634	24.7428	22.7591	23.239	24.8946			1.28296	1.33765	2.41631	Q9GZT3;A0A087WUN7;H0YJ40;G3V4X6;G3V2S9;H0YJW7;H0YJI1	Q9GZT3;A0A087WUN7;H0YJ40;G3V4X6;G3V2S9;H0YJW7	SRA stem-loop-interacting RNA-binding protein, mitochondrial	SLIRP	1298
12	14	18	12	9	13	8	6	26.8806	26.7675	27.4243	27.0254	26.4542	26.5532	26.3294	24.9372			1.24632	0.95595	2.35444	P07814;V9GYZ6	P07814;V9GYZ6	Bifunctional glutamate/proline--tRNA ligase;Glutamate--tRNA ligase;Proline--tRNA ligase	EPRS	647
4	9	6	6	5	4	0	2	25.7614	26.2664	25.9116	26.2255	25.6363	25.9175	24.6111	24.6231			1.23659	0.844245	2.33807	Q9NVI7;Q5SV16	Q9NVI7	ATPase family AAA domain-containing protein 3A	ATAD3A	1339
2	5	4	5	5	3	2	2	24.9722	24.942	24.7736	24.9271	24.8347	25.3551	25.3266	25.3617			1.22772	-0.315833	-2.32314	P43490;A0A0C4DFS8;C9JF35;C9JG65	P43490;A0A0C4DFS8	Nicotinamide phosphoribosyltransferase	NAMPT	817
3	2	4	2	2	0	1	1	24.5669	25.1227	24.8063	24.4901	24.4255	23.1413	23.9574	24.4067			1.21179	0.76379	2.29636	Q14166;V9GY16	Q14166	Tubulin--tyrosine ligase-like protein 12	TTLL12	1032
4	1	1	1	3	2	2	4	24.5462	24.0055	23.1414	23.182	24.3721	24.3711	24.5771	24.8322			1.20995	-0.819338	-2.29327	P98082;D6REB1;D6RIA5;D6RFF7	P98082	Disabled homolog 2	DAB2	968
4	6	3	2	4	7	1	0	24.4795	26.0666	24.6458	24.5636	22.9402	24.501	24.0325	23.6909			1.2099	1.14769	2.29319	H7BYN4;Q02241;H0YME6;H0YKQ5;H0YMJ4	H7BYN4;Q02241;H0YME6	Kinesin-like protein;Kinesin-like protein KIF23	KIF23	463
2	2	3	4	1	3	3	1	26.4083	26.7264	26.3084	26.5126	22.7981	25.8968	26.055	23.9178			1.20864	1.82199	2.29108	K7EQ55;K7EK33;Q96EP5;K7EQ02	K7EQ55;K7EK33;Q96EP5;K7EQ02	DAZ-associated protein 1	DAZAP1	515
4	1	5	3	7	4	1	1	22.6484	23.7706	23.8823	23.444	23.7232	24.0475	24.5319	24.7936			1.20089	-0.837731	-2.27806	E5RIT6;Q9UNX3;E5RHH1	E5RIT6;Q9UNX3;E5RHH1	60S ribosomal protein L26-like 1	RPL26L1	290
4	3	4	4	3	4	1	0	25.6561	25.7698	25.2132	25.2597	25.3335	25.0447	23.7875	24.381			1.18071	0.838017	2.24423	Q9BZG1;V9GY61;K7EJW7;K7EIF2;H7C0Y7;C9JBG0;Q96PJ7;E7ES60;C9JY26;J3QLC6	Q9BZG1;V9GY61;K7EJW7;K7EIF2;H7C0Y7;C9JBG0;Q96PJ7;E7ES60	Ras-related protein Rab-34	RAB34	1292
15	17	13	15	16	14	8	8	28.7527	28.9403	29.2746	29.1337	28.7295	28.6525	28.8927	28.7094			1.17555	0.279324	2.2356	P00966;Q5T6L6;Q5T6L5	P00966	Argininosuccinate synthase	ASS1	622
6	5	4	5	3	5	2	1	25.8734	26.2121	26.4489	26.4922	25.8604	25.9943	24.1366	23.7864			1.16886	1.31223	2.2244	P36542	P36542	ATP synthase subunit gamma, mitochondrial	ATP5C1	792
22	22	25	25	23	23	24	17	34.7992	34.624	34.4687	34.557	34.2515	33.9452	34.6491	34.1471			1.1685	0.363979	2.2238	Q06830;A0A0A0MSI0;A0A0A0MRQ5;H7C3T4	Q06830;A0A0A0MSI0	Peroxiredoxin-1	PRDX1	990
6	7	6	4	2	4	3	3	26.9858	27.0615	26.6074	26.4848	26.1782	26.2946	26.6348	26.4886			1.16755	0.385808	2.2222	P24534;C9JZW3;F2Z2G2;F8WF65	P24534;C9JZW3	Elongation factor 1-beta	EEF1B2	742
10	10	7	9	3	5	4	6	26.8148	26.8865	26.9499	26.9833	25.612	25.8483	26.6776	26.827			1.15659	0.667412	2.20389	P11413;E7EUI8;E9PD92;E7EM57	P11413;E7EUI8	Glucose-6-phosphate 1-dehydrogenase	G6PD	677
4	5	4	4	4	4	1	2	25.4811	25.698	25.7367	25.8819	25.3286	25.7241	25.2468	25.2946			1.14666	0.300875	2.18729	Q9Y3F4;H0YH33	Q9Y3F4	Serine-threonine kinase receptor-associated protein	STRAP	1406
8	7	5	5	5	6	4	4	27.2984	27.3642	26.986	27.1165	27.3467	27.4065	27.456	27.3432			1.14257	-0.196828	-2.18046	Q6YN16	Q6YN16	Hydroxysteroid dehydrogenase-like protein 2	HSDL2	1135
11	9	10	10	7	6	5	5	28.4761	28.5452	28.3842	28.5654	28.5044	28.297	28.249	28.3172			1.13861	0.150796	2.17384	P62829;J3KT29;C9JD32;J3KTJ3;B9ZVP7;J3QQT9	P62829;J3KT29;C9JD32;J3KTJ3;B9ZVP7	60S ribosomal protein L23	RPL23	931
5	5	3	6	3	2	2	0	25.7923	25.7738	25.4366	25.4763	25.3361	25.2723	23.4447	24.5407			1.12931	0.971312	2.15832	P26640;A0A140T936;A0A140T954;A2ABF4;A0A0G2JJT9;A0A140T904	P26640;A0A140T936	Valine--tRNA ligase	VARS	753
4	8	4	3	4	7	2	1	26.6082	26.9043	26.1377	26.1276	26.2001	26.1833	25.5398	25.218			1.11442	0.659136	2.13348	P61106;X6RFL8	P61106;X6RFL8	Ras-related protein Rab-14	RAB14	896
3	2	3	2	1	1	1	0	25.0007	25.3794	23.5576	25.1228	23.4902	23.5178	23.8798	24.3117			1.1128	0.965269	2.13078	Q99615;K7EJ24;K7EPP7;K7ESP1	Q99615	DnaJ homolog subfamily C member 7	DNAJC7	1253
2	2	0	0	2	3	2	2	24.794	23.417	22.6593	23.3451	24.4124	24.1608	24.7379	24.8825			1.08848	-0.994534	-2.09026	F8WBH7;O95456	F8WBH7;O95456	Proteasome assembly chaperone 1	PSMG1	395
7	5	6	6	4	5	3	4	25.7237	25.5797	25.7192	25.8723	24.906	25.6151	25.6208	25.2351			1.08666	0.379475	2.08724	P42167;G5E972;H0YJH7	P42167;G5E972;H0YJH7	Lamina-associated polypeptide 2, isoforms beta/gamma;Thymopoietin;Thymopentin	TMPO	812
1	2	3	1	2	2	1	4	22.6978	23.227	22.0559	23.3652	22.7729	23.9426	24.1266	24.3255			1.08568	-0.955431	-2.0856	P16989;A0A0D9SEI8	P16989	Y-box-binding protein 3	YBX3	706
2	4	2	2	3	3	2	1	24.9639	25.3012	24.728	24.8792	24.7501	24.895	24.273	24.2189			1.08371	0.433875	2.08233	A0A087WTZ5;E9PJ81;E9PRQ7;Q04323;E9PS08	A0A087WTZ5;E9PJ81;E9PRQ7;Q04323	UBX domain-containing protein 1	UBXN1	17
8	8	10	8	3	9	4	2	27.4348	27.4837	27.595	27.3561	26.3872	27.3715	27.2289	25.8224			1.08	0.764878	2.07616	P60891;B1ALA9;B7ZB02;A0A0B4J207;P21108;B1ALA7	P60891;B1ALA9;B7ZB02	Ribose-phosphate pyrophosphokinase 1	PRPS1	891
10	9	9	9	10	8	9	7	28.998	29.2106	29.1914	29.3041	29.1409	29.0261	28.7517	28.914			1.07989	0.217817	2.07598	P62249;M0R210;M0R3H0;M0R1M5;M0QX76;Q6IPX4	P62249;M0R210;M0R3H0;M0R1M5	40S ribosomal protein S16	RPS16	915
27	28	32	29	21	22	28	27	31.8925	32.3148	32.3707	32.1311	30.7503	30.8877	32.046	32.008			1.07029	0.754307	2.06	P06733;K7EM90;P09104;E5RI09;E5RG95;K7EPM1;K7EKN2;E5RGZ4;F5H0C8;F5H1C3	P06733	Alpha-enolase	ENO1	641
18	17	13	11	12	14	11	13	28.6037	28.4549	28.2905	28.2599	28.2904	28.1839	28.191	28.2588			1.06088	0.171276	2.04435	P49368;B4DUR8;E9PRC8;Q5SZX6;E9PQ35;Q5SZX9;E9PM09;Q5SZW8	P49368;B4DUR8	T-complex protein 1 subunit gamma	CCT3	840
2	2	4	3	3	2	4	2	23.3711	23.2385	24.5896	24.7887	24.6475	24.7321	25.1011	24.8806			1.05448	-0.843339	-2.0337	Q9HCC0;D6RD67;D6RDF7;D6R9R1;A0A0G2JM88	Q9HCC0;D6RD67;D6RDF7	Methylcrotonoyl-CoA carboxylase beta chain, mitochondrial	MCCC2	1321
27	22	27	27	21	24	24	19	30.9134	30.8961	30.5831	30.3493	30.4823	30.5613	30.1745	30.0454			1.04753	0.369596	2.02215	Q5JP53;P07437;Q5ST81;A6NNZ2;CON__ENSEMBL:ENSBTAP00000025008;Q9H4B7;M0R1I1	Q5JP53;P07437;Q5ST81	Tubulin beta chain	TUBB	645
55	60	49	56	44	49	44	40	30.9144	30.9401	30.9443	30.7778	30.7954	30.8475	30.7636	30.5451			1.04685	0.156256	2.02101	P31327;Q5R211;C9JTA4;E7EWJ3	P31327	Carbamoyl-phosphate synthase [ammonia], mitochondrial	CPS1	770
5	5	5	5	4	5	3	2	27.8215	27.8553	28.1837	27.9827	27.5636	28.0031	27.633	27.3062			1.04532	0.334313	2.01847	F8VVM2;F8VWQ0	F8VVM2;F8VWQ0		SLC25A3	385
4	6	4	4	4	5	3	2	22.566	23.212	22.5238	23.9388	23.2735	25.0349	23.7028	24.3198			1.04353	-1.02258	-2.0155	Q00325;F8VZL5;F8VWR4	Q00325	Phosphate carrier protein, mitochondrial	SLC25A3	969
2	4	3	2	3	2	2	2	23.0859	23.0013	23.8582	26.0007	24.4313	25.5285	25.9193	26.963			1.01961	-1.72402	-1.97575	P21291;E9PS42;E9PND2;E9PP21	P21291;E9PS42;E9PND2;E9PP21	Cysteine and glycine-rich protein 1	CSRP1	723
5	8	3	2	0	1	2	2	25.994	26.1935	25.6014	25.4939	23.867	22.7239	25.6723	25.4498			1.0026	1.39247	1.9475	Q16543;K7EQA9;K7EKQ2;K7EL68;K7EIU0	Q16543;K7EQA9;K7EKQ2	Hsp90 co-chaperone Cdc37;Hsp90 co-chaperone Cdc37, N-terminally processed	CDC37	1079
6	7	6	3	2	4	2	2	25.3959	25.5842	24.8774	25.5223	25.1415	25.0872	24.2704	23.2896			0.997388	0.897758	1.93884	Q9ULW0	Q9ULW0	Targeting protein for Xklp2	TPX2	1384
2	2	2	2	2	1	2	1	25.8582	25.6456	25.6723	25.4056	25.2608	22.5032	25.386	24.303			0.978871	1.28216	1.90809	Q9BV57;A0A0G2JQN5;H7C382	Q9BV57;A0A0G2JQN5;H7C382	1,2-dihydroxy-3-keto-5-methylthiopentene dioxygenase	ADI1	1277
5	3	2	3	3	3	0	0	25.3297	25.323	25.2223	23.2914	22.805	24.5726	22.6969	23.9558			0.972615	1.28403	1.8977	Q9BVP2;C9JZT7;B4DMU5	Q9BVP2	Guanine nucleotide-binding protein-like 3	GNL3	1280
1	4	4	3	1	2	3	2	23.9908	24.164	24.5487	24.5375	22.421	23.7922	24.1448	23.8086			0.967698	0.768598	1.88954	P51116	P51116	Fragile X mental retardation syndrome-related protein 2	FXR2	855
2	2	2	3	2	1	0	1	25.1993	24.961	24.0304	24.4953	24.0798	23.9673	24.5653	23.301			0.966415	0.693091	1.88741	Q13185;C9JMM0;B8ZZ43;S4R2Y4;K7ELA4;B5MD17;J3KS05;P83916;P45973	Q13185	Chromobox protein homolog 3	CBX3	1014
4	3	2	2	3	2	2	2	23.5139	23.3097	23.4421	22.8298	23.4515	23.4798	23.7363	24.2789			0.962987	-0.462756	-1.88171	A0A0A0MT58;Q15560;Q5JRI7	A0A0A0MT58;Q15560;Q5JRI7	Transcription elongation factor A protein 2	TCEA2	74
4	5	5	4	3	4	4	3	29.8883	29.8668	29.5664	30.0264	29.0478	29.0359	30.1095	29.0623			0.945373	0.523127	1.85245	P42677;Q5T4L4;C9J1C5	P42677;Q5T4L4	40S ribosomal protein S27	RPS27	813
12	10	12	13	8	7	12	12	28.5004	28.4779	28.1234	28.3739	27.898	27.6507	28.2551	28.3424			0.927733	0.33238	1.82314	G8JLB6;P31943;E9PCY7;D6RIT2;D6RIU0;D6RBM0;E7EQJ0;D6RAM1;D6R9T0;D6RFM3;D6RDU3;D6RJ04;D6RIH9;E7EN40;H0YB39;D6RDL0;E5RGV0;H0YBG7;H0YBD7;D6RF17;D6R9D3;E5RGH4;E5RJ94;H0YAQ2	G8JLB6;P31943;E9PCY7;D6RIT2;D6RIU0;D6RBM0;E7EQJ0;D6RAM1;D6R9T0;D6RFM3;D6RDU3;D6RJ04;D6RIH9	Heterogeneous nuclear ribonucleoprotein H;Heterogeneous nuclear ribonucleoprotein H, N-terminally processed	HNRNPH1	412
12	12	9	10	9	10	7	7	27.1991	27.3243	27.305	27.1102	27.2764	26.9483	27.0859	26.9947			0.913333	0.158318	1.79921	P40227	P40227	T-complex protein 1 subunit zeta	CCT6A	803
4	6	4	3	2	4	2	3	26.46	26.2679	26.0238	26.1829	26.3063	26.0003	24.3934	23.7795			0.912434	1.11378	1.79771	Q13428;J3KQ96;E7ETY2;H0YA99	Q13428;J3KQ96;E7ETY2;H0YA99	Treacle protein	TCOF1	1022
3	1	2	2	1	0	2	3	24.1171	24.4991	24.3746	25.1439	22.926	22.677	24.0692	24.697			0.910616	0.941423	1.79469	P14868;C9J7S3;C9JLC1;C9JQM9;H7C278	P14868;C9J7S3;C9JLC1;C9JQM9;H7C278	Aspartate--tRNA ligase, cytoplasmic	DARS	696
6	8	2	4	6	6	8	3	27.3895	27.475	27.4827	27.2431	27.4162	27.4718	27.6481	27.8236			0.904973	-0.192344	-1.78531	A0A0A0MQR2;Q9BY42;A2A2L5;A2A2L6	A0A0A0MQR2;Q9BY42;A2A2L5;A2A2L6	Protein RTF2 homolog	RTFDC1	55
5	4	4	5	5	4	1	1	24.3591	25.0867	25.0309	25.3036	25.266	23.3018	24.1844	23.6404			0.902231	0.846913	1.78074	Q86TC9;A0A087WX60	Q86TC9;A0A087WX60	Myopalladin	MYPN	1152
6	4	6	8	5	3	5	2	25.7742	25.594	25.1319	25.6235	25.4456	23.2602	25.5175	22.9105			0.889058	1.24744	1.75883	P52597	P52597	Heterogeneous nuclear ribonucleoprotein F;Heterogeneous nuclear ribonucleoprotein F, N-terminally processed	HNRNPF	861
8	10	7	6	4	7	4	3	25.8166	26.2057	26.1945	25.9829	26.873	26.5587	26.0528	26.1733			0.88039	-0.364571	-1.7444	O75534;E9PLT0;E9PLD4;E9PKN4	O75534;E9PLT0	Cold shock domain-containing protein E1	CSDE1	592
28	22	23	22	19	22	22	15	30.5104	30.6561	30.3934	30.3669	30.1317	30.3042	30.4023	30.4312			0.87773	0.164321	1.73997	P14618;H3BTN5;B4DNK4;H3BQ34;H3BR70;H3BUW1;H3BTJ2;H3BT25;H3BU13;H3BN34;H3BQZ3;P30613	P14618;H3BTN5;B4DNK4;H3BQ34	Pyruvate kinase PKM;Pyruvate kinase	PKM	692
8	8	7	7	7	6	8	8	31.0001	30.994	31.3186	31.0562	30.9186	30.7953	30.9609	31.0479			0.875799	0.161531	1.73675	P60866;E5RJX2;E5RIP1;G3XAN0	P60866;E5RJX2	40S ribosomal protein S20	RPS20	890
2	1	2	2	1	1	1	0	23.6492	23.1656	23.5002	23.4366	23.3775	23.7008	23.9517	23.8196			0.869014	-0.274513	-1.72545	F5GX77;Q9UI30;F5GYQ2	F5GX77;Q9UI30;F5GYQ2	Multifunctional methyltransferase subunit TRM112-like protein	TRMT112	360
5	5	2	2	4	3	2	2	22.5071	23.3244	23.1439	22.3039	23.2366	22.906	23.4498	24.0337			0.864973	-0.586703	-1.71871	P47756;B1AK85	P47756;B1AK85	F-actin-capping protein subunit beta	CAPZB	828
7	6	5	6	3	8	5	2	26.811	27.0108	26.1224	26.4468	26.1665	26.5476	25.9249	26.1568			0.85071	0.398827	1.69493	P31930	P31930	Cytochrome b-c1 complex subunit 1, mitochondrial	UQCRC1	772
6	5	2	2	9	6	3	2	26.2737	26.2596	22.7883	22.4241	26.4774	26.4847	25.8962	26.0703			0.841124	-1.79576	-1.67893	A0A087WVQ6;Q00610;J3KS13;A0A087WX41;P53675;K7EJJ5;J3KSQ2;F5H5N6	A0A087WVQ6;Q00610;J3KS13	Clathrin heavy chain;Clathrin heavy chain 1	CLTC	29
2	7	4	6	3	3	4	5	26.2126	26.6454	26.5809	27.189	25.668	26.3747	26.0887	26.5931			0.84036	0.475852	1.67766	P48047;H7C0C1;H7C086;H7C068	P48047;H7C0C1	ATP synthase subunit O, mitochondrial	ATP5O	830
10	9	5	4	8	8	4	5	27.1342	27.2906	27.2044	26.8114	27.4737	27.4899	27.1066	27.2949			0.839529	-0.231136	-1.67627	E7EX44;Q05682;E9PGZ1;C9J813	E7EX44;Q05682;E9PGZ1;C9J813	Caldesmon	CALD1	309
2	2	4	1	2	1	0	0	24.6445	25.6154	24.8095	23.5772	23.202	24.0176	24.4665	23.6468			0.831946	0.82845	1.6636	E9PPJ0;Q13435;E9PJT3;H0YEX5;E9PJ04;H0YCG1	E9PPJ0;Q13435	Splicing factor 3B subunit 2	SF3B2	344
20	18	21	21	18	19	16	13	23.4054	22.7249	23.9108	22.8905	27.4065	23.5504	24.2317	23.8749			0.822103	-1.53297	-1.64715	Q9BVA1	Q9BVA1	Tubulin beta-2B chain	TUBB2B	1279
26	27	19	19	17	19	21	17	29.5655	29.4903	29.1951	29.2284	29.1929	29.1002	29.1818	29.3223			0.821901	0.170493	1.64682	P49915	P49915	GMP synthase [glutamine-hydrolyzing]	GMPS	848
9	9	6	5	3	4	4	5	27.2351	27.3703	26.9724	27.0551	26.4792	26.4305	26.5813	27.4596			0.809386	0.420551	1.62588	Q13263;M0R0K9;M0R2I3;M0R3C0	Q13263	Transcription intermediary factor 1-beta	TRIM28	1017
1	3	2	3	1	1	1	0	23.5913	23.3063	23.421	23.6958	24.6132	23.4346	23.975	23.7182			0.807353	-0.431657	-1.62247	H7BZJ3	H7BZJ3		PDIA3	465
6	5	2	0	1	0	0	0	25.816	25.9718	22.8566	24.1023	23.3922	23.5795	23.5239	23.45			0.802184	1.20024	1.61382	Q08211	Q08211	ATP-dependent RNA helicase A	DHX9	992
11	7	7	4	8	5	0	1	26.2128	25.9544	25.9906	25.8194	26.0853	26.0106	23.923	24.2293			0.800613	0.932276	1.61118	Q13085;Q59FY4;O00763;A0A087X0W4;S4R3S7;A0A087WVR6;A0A0C4DGT1;F8W8T8;H0YGH5	Q13085	Acetyl-CoA carboxylase 1;Biotin carboxylase	ACACA	1009
4	5	3	2	2	3	4	2	26.4609	26.3757	25.6968	25.8514	25.5056	23.0201	25.6825	25.7578			0.800182	1.10466	1.61046	P04792;C9J3N8;F8WE04	P04792	Heat shock protein beta-1	HSPB1	631
9	9	13	11	9	8	10	7	29.0083	29.3681	29.7357	29.4012	28.9562	28.7702	29.1409	29.3763			0.799872	0.317466	1.60994	B5MDF5;P62826;J3KQE5;F5H018;B4DV51;H0YFC6;A0A087X0W0	B5MDF5;P62826;J3KQE5;F5H018;B4DV51	GTP-binding nuclear protein Ran	RAN	183
3	3	2	4	2	2	0	0	22.7957	24.2444	23.8137	23.8308	25.2878	23.408	24.6643	24.4731			0.782575	-0.787148	-1.58093	P49790	P49790	Nuclear pore complex protein Nup153	NUP153	845
3	2	3	3	3	4	1	1	25.0633	24.9098	25.1385	25.1061	24.8806	25.0794	24.8106	24.1549			0.771805	0.32303	1.56284	P09211;A8MX94;A0A087X2E9;A0A087X243	P09211;A8MX94;A0A087X2E9	Glutathione S-transferase P	GSTP1	657
6	5	3	5	4	5	5	3	26.9119	27.1069	26.3484	26.7534	26.5855	25.8353	26.8902	25.9523			0.76419	0.464357	1.55003	Q96KB5;E5RIE1;E5RFX4	Q96KB5;E5RIE1;E5RFX4	Lymphokine-activated killer T-cell-originated protein kinase	PBK	1240
11	13	9	10	8	6	5	4	28.188	27.636	26.5691	27.0319	27.2246	27.2109	25.5507	26.0323			0.761287	0.851606	1.54514	P04083;Q5T3N1;Q5T3N0	P04083;Q5T3N1	Annexin A1;Annexin	ANXA1	626
13	13	11	12	11	12	9	6	24.8865	25.0953	25.0045	24.9026	22.8152	25.0407	24.9983	23.6922			0.758401	0.835626	1.54028	Q9BUF5;K7ESM5;K7ESQ3;K7EQT3;K7EJ64;K7ERA8;K7EJZ4;K7EL29;K7EN98;K7EPE5	Q9BUF5;K7ESM5	Tubulin beta-6 chain	TUBB6	1274
2	2	2	2	2	1	0	1	23.5705	24.578	24.6607	24.5165	22.7048	24.5365	23.001	24.0173			0.75581	0.766529	1.53592	P09622;E9PEX6;F8WDM5;A0A1W2PR83;F2Z2E3	P09622;E9PEX6	Dihydrolipoyl dehydrogenase, mitochondrial;Dihydrolipoyl dehydrogenase	DLD	662
4	3	3	5	5	4	4	5	27.3192	26.8202	27.6994	27.5635	27.633	27.9688	27.3432	27.9509			0.752746	-0.373406	-1.53076	F8VU65;Q8NHW5;P05388;F8VPE8;G3V210;F8VWS0;F8VQY6;F8VRK7;F8VW21;F8VS58;F8VZS0;F8VWV4	F8VU65;Q8NHW5;P05388;F8VPE8;G3V210;F8VWS0;F8VQY6;F8VRK7;F8VW21;F8VS58;F8VZS0	60S acidic ribosomal protein P0-like;60S acidic ribosomal protein P0	RPLP0;RPLP0P6	381
6	5	7	4	7	7	0	2	27.8818	27.2669	28.5852	27.3115	28.0081	27.847	24.0194	23.9798			0.751873	1.79775	1.52929	P10412;P16402;P22492;Q02539	P10412;P16402	Histone H1.4;Histone H1.3	HIST1H1E;HIST1H1D	669
3	4	6	4	1	0	2	2	25.2403	24.2933	25.0128	25.4889	23.9728	24.2388	22.7849	25.4085			0.746847	0.907535	1.52081	G5EA31;P53992;A0A0U1RR49	G5EA31;P53992	Protein transport protein Sec24C	SEC24C	411
8	9	6	4	7	4	3	2	26.4067	26.8815	26.2986	26.036	26.1237	25.7268	25.8648	26.4618			0.739936	0.361398	1.50915	O00148;Q13838;K7EQN7;Q5STU3;A0A0G2JJZ9;K7EPJ3;F6S4E6;A0A0A0MT12;F6TRA5;F6WLT2;A0A140T9X3;K7EN69;F6QYI9;A0A0G2JJL7;H0Y400;F6R6M7;K7ENP6;A0A0G2JHN7;A0A0D9SEM9;K7EL56;K7EIL8;F6U6E2;A0A140T9L4;F6S2B7;A0A140T973;F6SXL5;A0A140T9K1;A0A140T996;A0A140T9K2;A0A140T9N3;A0A140T9X9;F6UJC5;A0A140TA18	O00148;Q13838;K7EQN7;Q5STU3	ATP-dependent RNA helicase DDX39A;Spliceosome RNA helicase DDX39B	DDX39A;DDX39B	536
2	1	8	8	5	7	7	8	23.5662	23.2486	26.9277	27.3605	26.5331	26.4421	27.2438	27.6406			0.737908	-1.68912	-1.50572	Q9NVR0	Q9NVR0	Kelch-like protein 11	KLHL11	1340
2	2	2	2	2	1	1	1	23.4002	24.6184	23.4757	24.8956	22.5968	22.5315	24.3484	23.4525			0.736929	0.865164	1.50407	Q13155;A8MU58;F8W950	Q13155;A8MU58;F8W950	Aminoacyl tRNA synthase complex-interacting multifunctional protein 2	AIMP2	1013
2	4	2	3	1	3	1	2	24.4262	24.4604	24.4594	24.5072	23.3533	24.531	24.4167	23.9494			0.73047	0.400683	1.49315	Q9NXH9;K7EQQ8;K7EQY6;K7ENI9;K7ERR5;K7EQU7;K7EJX9	Q9NXH9	tRNA (guanine(26)-N(2))-dimethyltransferase	TRMT1	1344
3	3	2	2	3	2	1	1	22.7709	22.8339	23.2676	22.8197	22.7485	23.0869	24.9482	23.9122			0.729465	-0.75093	-1.49145	Q58FF6	Q58FF6	Putative heat shock protein HSP 90-beta 4	HSP90AB4P	1096
5	5	5	5	3	4	7	3	25.479	26.2144	26.2191	26.6611	26.5107	26.1731	26.8768	26.7336			0.727764	-0.430157	-1.48858	Q15084	Q15084	Protein disulfide-isomerase A6	PDIA6	1058
10	10	9	7	6	5	6	3	27.6272	27.483	27.1689	27.4942	27.1214	26.9616	27.2011	24.3095			0.724239	1.04496	1.48261	Q9Y3I0	Q9Y3I0	tRNA-splicing ligase RtcB homolog	RTCB	1407
1	2	3	2	0	0	1	2	23.3746	23.137	24.4446	24.2113	23.9201	24.3735	24.1773	25.0943			0.72297	-0.599437	-1.48047	E9PLA9;Q14444;G3V153	E9PLA9;Q14444;G3V153	Caprin-1	CAPRIN1	335
1	2	3	1	2	3	2	2	23.3412	25.5781	24.8744	23.0812	25.1668	24.9394	25.0987	25.1827			0.707244	-0.87819	-1.45381	A6NEM2;P51610	A6NEM2;P51610	Host cell factor 1;HCF N-terminal chain 1;HCF N-terminal chain 2;HCF N-terminal chain 3;HCF N-terminal chain 4;HCF N-terminal chain 5;HCF N-terminal chain 6;HCF C-terminal chain 1;HCF C-terminal chain 2;HCF C-terminal chain 3;HCF C-terminal chain 4;HCF C-terminal chain 5;HCF C-terminal chain 6	HCFC1	142
10	10	10	8	10	9	11	7	23.3804	23.7281	21.9166	23.6108	23.2485	23.9085	23.9429	24.2412			0.699177	-0.676323	-1.44011	Q05639	Q05639	Elongation factor 1-alpha 2	EEF1A2	985
29	29	28	28	27	27	26	22	22.6506	22.7261	22.7104	23.259	23.5256	22.1028	25.0881	28.2745			0.696202	-1.9112	-1.43505	P60709;E7EVS6;G5E9R0;C9JZR7;Q6S8J3;C9JTX5;C9JUM1;Q562R1;A5A3E0;P0CG38;P0CG39;Q9BYX7;F8WCH0	P60709	Actin, cytoplasmic 1;Actin, cytoplasmic 1, N-terminally processed	ACTB	888
3	5	3	3	2	3	1	3	27.2856	27.1204	26.1802	26.9796	26.9483	27.3957	27.6697	27.2083			0.696068	-0.41403	-1.43482	Q9BQ61;K7EN60;K7ELS0;K7ERU7	Q9BQ61	Uncharacterized protein C19orf43	C19orf43	1259
7	11	10	10	7	9	8	8	28.9941	29.2543	29.581	29.867	28.8298	28.9408	29.4344	29.1629			0.692553	0.332129	1.42884	M0R0F0;P46782;M0R0R2;M0QZN2	M0R0F0;P46782;M0R0R2;M0QZN2	40S ribosomal protein S5;40S ribosomal protein S5, N-terminally processed	RPS5	531
1	2	2	2	1	2	0	2	24.0163	23.6407	23.0919	23.3062	23.1315	22.1173	23.4612	23.2801			0.68967	0.516253	1.42394	P0DP25;P0DP24;P0DP23;H0Y7A7;F8WBR5;M0QZ52;G3V479;G3V361;Q96HY3;E7ETZ0;E7EMB3	P0DP25;P0DP24;P0DP23;H0Y7A7;F8WBR5;M0QZ52;G3V479		CALM2;CALM3;CALM1	424
15	13	16	16	13	12	15	7	29.8275	29.9524	29.0582	28.8084	29.3311	28.9998	28.9917	27.5166			0.687909	0.701838	1.42094	P61978;Q5T6W2;S4R457;S4R359	P61978;Q5T6W2	Heterogeneous nuclear ribonucleoprotein K	HNRNPK	907
2	3	2	2	2	2	2	1	24.2843	24.3594	24.4168	24.3381	23.7319	23.1954	24.0518	24.6676			0.68601	0.437984	1.4177	P50416	P50416	Carnitine O-palmitoyltransferase 1, liver isoform	CPT1A	850
3	2	4	4	4	0	5	2	25.7363	26.2406	26.0721	26.132	25.7156	24.0835	26.1351	25.6265			0.685385	0.655079	1.41663	E9PHS0;O43813;F8WDS9	E9PHS0;O43813;F8WDS9	LanC-like protein 1	LANCL1	325
9	8	7	4	7	4	2	4	27.5231	27.7507	26.7389	26.5803	26.5968	26.0185	26.6918	27.1744			0.684882	0.527876	1.41578	P26599;A0A0U1RRM4;K7EKJ7;A6NLN1;K7ES59;A0A0D9SF20;K7EKX4;K7ELW5;A0A087WUW5;A0A087WU68;K7EK45	P26599;A0A0U1RRM4;K7EKJ7;A6NLN1	Polypyrimidine tract-binding protein 1	PTBP1	752
3	3	1	2	2	3	1	2	24.4396	23.8067	22.6262	23.8418	24.3308	23.8899	24.3781	24.3651			0.684559	-0.562422	-1.41523	O75600;C9IZC9;H7BZ75;F2Z340	O75600	2-amino-3-ketobutyrate coenzyme A ligase, mitochondrial	GCAT	593
12	8	5	5	7	6	5	1	26.9742	26.9075	25.6831	25.8844	25.9108	25.89	26.1623	23.6309			0.683971	0.963785	1.41422	O75439;G3V0E4;F8WAZ6;F8WEA6;F8WBE1	O75439;G3V0E4	Mitochondrial-processing peptidase subunit beta	PMPCB	588
9	13	8	9	6	10	4	4	26.9853	27.2876	26.5177	26.1645	26.4172	26.4255	25.8821	26.5828			0.682466	0.411942	1.41166	Q08J23;A0A140T9Y7	Q08J23	tRNA (cytosine(34)-C(5))-methyltransferase	NSUN2	994
2	2	2	1	2	5	1	0	22.8716	24.6817	23.2284	22.6397	24.1705	25.1348	23.2842	24.1634			0.676739	-0.832879	-1.40189	P42704;C9JCA9;B8ZZ38;A0A0C4DG06	P42704	Leucine-rich PPR motif-containing protein, mitochondrial	LRPPRC	814
51	40	94	91	73	71	94	60	30.831	30.24	31.2193	31.2352	31.1622	31.0387	31.7651	31.1581			0.676641	-0.399666	-1.40172	Q13439;H0Y6I0;C9JHJ5;Q86W71	Q13439;H0Y6I0	Golgin subfamily A member 4	GOLGA4	1023
1	2	1	2	4	3	1	2	24.3632	24.3193	22.6207	23.335	25.2589	24.6563	24.1928	23.5918			0.672804	-0.765434	-1.39517	C9J8B8;Q969S8;Q08AP5	C9J8B8;Q969S8	Histone deacetylase 10	HDAC10	214
3	2	1	2	1	1	1	1	24.5378	23.9714	24.969	24.1447	23.521	22.482	24.1305	24.629			0.672512	0.71512	1.39467	P09874;Q5VX84;Q5VX85	P09874	Poly [ADP-ribose] polymerase 1	PARP1	664
3	2	2	3	2	1	1	1	25.4369	25.192	25.057	25.1791	25.1366	23.6516	24.8946	25.15			0.669075	0.508051	1.3888	Q9H425;E5RFY9	Q9H425;E5RFY9	Uncharacterized protein C1orf198	C1orf198	1310
3	4	3	2	3	3	1	2	27.2635	27.0569	26.8671	26.621	26.3825	26.7441	24.3159	26.9303			0.668936	0.858942	1.38856	Q15004;H0YKX3;H0YMA4;A0A0U1RQM0;A0A0U1RQC1	Q15004;H0YKX3;H0YMA4;A0A0U1RQM0	PCNA-associated factor	KIAA0101	1053
8	8	8	8	8	7	7	9	30.0735	30.1044	29.8616	30.2295	29.2997	29.2825	30.5693	29.2964			0.668279	0.455284	1.38744	P62857	P62857	40S ribosomal protein S28	RPS28	934
6	7	7	6	7	6	2	4	26.9954	27.0448	27.2514	27.1436	26.9017	26.7448	24.1624	26.8872			0.668118	0.934763	1.38716	Q9BRP1;U3KQA4;K7ESF4	Q9BRP1	Programmed cell death protein 2-like	PDCD2L	1263
3	4	3	3	2	1	3	3	24.9056	24.6977	25.0883	24.9213	24.6563	24.6287	25.0574	24.1462			0.66709	0.281106	1.3854	P61289;K7ESG5;K9J957;A0A087WTV2;K7ENH2;B3KQ25;K7EPX6;K7EKR3;K7EMD0;B7Z8D3;K7EJF8	P61289;K7ESG5;K9J957;A0A087WTV2;K7ENH2;B3KQ25	Proteasome activator complex subunit 3	PSME3	902
5	5	5	5	5	2	4	2	27.2408	26.9429	26.8904	27.0852	26.8146	26.5362	27.2149	26.6768			0.6641	0.229196	1.38029	P84103;A0A087X2D0	P84103;A0A087X2D0	Serine/arginine-rich splicing factor 3	SRSF3	967
9	6	6	6	6	7	5	3	27.1504	26.9401	26.4689	26.4079	26.756	26.603	26.0801	26.1907			0.663102	0.33441	1.37858	J3QT28;O43684;J3QSX4	J3QT28;O43684;J3QSX4	Mitotic checkpoint protein BUB3	BUB3	509
7	7	3	3	3	2	3	3	26.498	26.7852	25.1916	25.5203	24.6214	24.4169	26.1538	25.685			0.662824	0.779514	1.3781	Q16576;E9PC52;Q5JP01;Q5JP02;H0YEU5;H0YCT5;H0YF10;H0YDK2;C9JAJ9;Q5JNZ6	Q16576;E9PC52;Q5JP01	Histone-binding protein RBBP7	RBBP7	1080
2	1	5	4	2	2	1	0	23.2647	23.6923	22.9409	23.1631	23.3851	23.2375	23.8019	25.0274			0.65933	-0.597719	-1.37212	P54136;E5RH09;E5RJM9	P54136	Arginine--tRNA ligase, cytoplasmic	RARS	871
2	2	2	0	1	0	1	1	23.7093	23.5552	23.3467	23.0983	23.5004	23.7493	25.0081	23.5369			0.656812	-0.521325	-1.3678	P18031;B4DSN5	P18031;B4DSN5	Tyrosine-protein phosphatase non-receptor type 1;Tyrosine-protein phosphatase non-receptor type	PTPN1	713
19	17	16	16	15	14	18	15	30.2541	30.0014	30.5448	30.4756	29.8258	29.9584	30.305	30.262			0.655967	0.23118	1.36636	P49411;H3BNU3	P49411	Elongation factor Tu, mitochondrial	TUFM	841
3	4	3	4	3	3	0	3	24.6353	24.7243	24.8171	24.724	24.6319	24.2974	23.393	24.8317			0.654081	0.436694	1.36312	A0A087WWF6;P49005;F8W8R3;C9IZD2;C9J8Z7;C9JLE1;C9JHC7	A0A087WWF6;P49005;F8W8R3;C9IZD2;C9J8Z7;C9JLE1	DNA polymerase delta subunit 2	POLD2	33
20	18	18	14	12	19	9	10	28.815	28.8163	28.8661	28.4807	28.4987	28.5109	28.6495	28.7414			0.652836	0.144422	1.36099	Q99832;F8WAM2;F8WBP8;A0A0D9SG95	Q99832	T-complex protein 1 subunit eta	CCT7	1257
14	10	13	13	13	8	7	6	28.6503	28.4209	29.1777	29.5631	29.2105	29.2059	29.7293	29.2305			0.650815	-0.391038	-1.35752	Q02878;F8VZ45;U3KQR5;F8VZA3;F8VWR1;F8VU16;F8VR69	Q02878	60S ribosomal protein L6	RPL6	980
3	2	2	2	3	3	0	0	25.5122	25.3328	24.4912	25.0545	25.3286	24.9	23.9415	24.0998			0.636807	0.5302	1.33344	Q9NZZ3	Q9NZZ3	Charged multivesicular body protein 5	CHMP5	1357
16	16	16	15	13	14	15	13	31.1882	31.1495	30.8464	31.0339	30.8273	30.6862	31.1917	30.8074			0.630379	0.176343	1.32236	Q15365;C9K0A2;F8WC71;C9IZV9;C9J7A9;C9JSA6;C9J5V4;C9JTY5;C9JZY3;C9J0A4;P57723	Q15365	Poly(rC)-binding protein 1	PCBP1	1063
6	15	15	13	31	23	12	6	23.6805	23.3934	24.1451	24.1007	25.2056	23.861	24.727	23.6614			0.627145	-0.533816	-1.31678	P04259	P04259	Keratin, type II cytoskeletal 6B	KRT6B	628
8	6	6	5	3	6	2	1	25.8433	25.7506	25.8455	25.51	25.4618	25.2764	26.0283	24.5192			0.613992	0.415931	1.29404	P15170;H3BR35;H3BSV8	P15170;H3BR35	Eukaryotic peptide chain release factor GTP-binding subunit ERF3A	GSPT1	699
6	2	4	6	7	6	5	3	27.997	28.0765	28.6568	28.7191	28.8791	28.4562	28.4263	28.8443			0.609071	-0.289128	-1.28552	P61313;E7EQV9;E7EX53;E7ENU7;E7ERA2	P61313;E7EQV9;E7EX53;E7ENU7	60S ribosomal protein L15;Ribosomal protein L15	RPL15	903
41	43	29	30	29	32	26	16	31.6436	31.5501	30.4587	30.5619	30.991	30.7238	30.3729	30.3188			0.607566	0.451943	1.28291	P08238;Q58FF7;Q14568	P08238	Heat shock protein HSP 90-beta	HSP90AB1	650
21	22	13	10	12	14	6	5	28.1248	27.9533	27.5169	26.9722	27.7011	27.6163	26.2047	26.7976			0.605725	0.561901	1.27971	O15067;H0YGH1;J3KT98;J3QSG0;J3QSH6	O15067	Phosphoribosylformylglycinamidine synthase	PFAS	558
26	24	19	19	20	22	10	8	28.1011	28.1188	27.2774	27.4274	27.7838	27.6452	27.0943	26.6946			0.602132	0.426714	1.27348	Q15149;H0YDN1;E9PMV1	Q15149	Plectin	PLEC	1059
14	19	22	14	14	14	15	9	28.2241	28.1826	28.0588	27.8458	28.1658	28.0378	27.5594	27.7157			0.600073	0.208173	1.2699	P11021	P11021	78 kDa glucose-regulated protein	HSPA5	672
3	2	2	2	4	3	1	2	26.5908	27.0925	27.7246	27.4842	26.6718	26.7869	23.8193	27.3793			0.599326	1.05868	1.2686	P0DN79;P35520;C9JMA6;H7C2H4	P0DN79;P35520	Cystathionine beta-synthase	CBS	668
14	11	13	12	12	12	14	11	29.0117	28.6519	29.8089	29.6221	29.5935	29.5017	29.537	29.8958			0.59828	-0.358327	-1.26678	P62241;Q5JR95	P62241;Q5JR95	40S ribosomal protein S8	RPS8	913
9	9	10	8	7	12	6	4	28.7606	28.6276	28.3377	28.2384	28.1898	28.5112	28.445	27.7646			0.596012	0.263407	1.26283	P50454;E9PPV6;E9PKH2;E9PR70;E9PNX1;E9PK86;E9PMI5;E9PJH8;E9PIG2;E9PRS3;H0YEP8;E9PLA6;E9PQ34	P50454;E9PPV6;E9PKH2;E9PR70	Serpin H1	SERPINH1	851
3	2	3	2	3	2	2	2	24.8169	24.564	25.7235	25.8157	25.1633	24.8318	24.6857	24.5045			0.591315	0.433733	1.25466	P51571;A6NLM8	P51571;A6NLM8	Translocon-associated protein subunit delta	SSR4	858
2	3	2	1	2	3	0	0	24.5144	24.5364	24.8349	24.0596	24.3874	24.2865	24.3644	23.9757			0.589404	0.23282	1.25133	O75663	O75663	TIP41-like protein	TIPRL	595
3	2	4	3	4	4	1	2	25.6951	25.8934	25.293	25.56	25.4568	25.2704	24.074	25.7314			0.579685	0.477233	1.23436	Q15181;Q5SQT6	Q15181;Q5SQT6	Inorganic pyrophosphatase	PPA1	1060
15	14	16	18	14	13	15	12	24.2821	23.814	26.1306	23.6165	22.6839	23.8821	24.2498	23.7953			0.567831	0.808016	1.2136	P68133;P68032;P63267;P62736;A6NL76;F8WB63;B8ZZJ2;C9JFL5;F6UVQ4;F6QUT6	P68133;P68032;P63267;P62736;A6NL76	Actin, alpha skeletal muscle;Actin, alpha cardiac muscle 1;Actin, gamma-enteric smooth muscle;Actin, aortic smooth muscle	ACTA1;ACTC1;ACTG2;ACTA2	953
10	21	19	23	26	35	16	15	27.7583	29.709	29.5012	30.5944	30.6323	32.5096	29.3439	29.5962			0.566655	-1.12976	-1.21154	P35908	P35908	Keratin, type II cytoskeletal 2 epidermal	KRT2	789
1	3	3	2	2	0	2	1	23.3789	26.1921	25.4585	25.852	23.2719	23.4098	25.5806	24.5942			0.564174	1.00624	1.20718	P20290;D6RDG3;H0Y9Y1	P20290	Transcription factor BTF3	BTF3	721
8	5	7	7	8	9	7	6	28.4626	28.2589	28.0359	28.3251	28.4148	28.2837	28.767	28.3064			0.563787	-0.172343	-1.2065	C9J9K3;A0A0C4DG17;P08865;F8WD59	C9J9K3;A0A0C4DG17;P08865;F8WD59	40S ribosomal protein SA	RPSA	89
3	3	8	3	4	3	6	6	27.5086	27.1242	27.7818	28.0123	27.8261	27.5452	27.9893	28.1934			0.559749	-0.28181	-1.1994	P46778;M0R181;G3V1B3	P46778;M0R181	60S ribosomal protein L21	RPL21	826
3	5	5	4	4	2	3	3	27.756	27.6715	26.3095	26.5709	26.9338	26.6203	26.6875	26.09			0.559421	0.494063	1.19883	B4DDF4;B4DUT8;Q99439;A0A087X1X5;A0A087X271;H3BVI6;U3KPS3;K7ES69;H3BQH0	B4DDF4;B4DUT8;Q99439;A0A087X1X5	Calponin;Calponin-2	CNN2	166
5	5	6	4	5	3	2	3	25.9314	26.0611	24.9855	25.2787	25.1842	25.5647	24.7359	25.2951			0.554204	0.369186	1.18964	Q68CZ2;E9PCX8;C9JWN9;C9JTD0;C9JHU5	Q68CZ2;E9PCX8	Tensin-3	TNS3	1122
9	7	6	7	6	6	5	4	28.204	28.2417	29.0034	29.1592	28.4659	28.1631	28.0264	28.6088			0.551445	0.336017	1.18478	P30050	P30050	60S ribosomal protein L12	RPL12	764
3	3	2	3	1	0	0	1	23.245	23.9453	23.6781	23.6801	22.8838	23.5291	23.9535	22.5059			0.549756	0.419056	1.1818	A0A075B730;A0A087X1U6;P58107	A0A075B730;A0A087X1U6;P58107	Epiplakin	EPPK1	5
8	11	10	11	7	6	11	5	28.8077	28.4237	28.594	28.9007	28.6347	28.7255	28.4303	28.1376			0.549618	0.199466	1.18156	P27635;X1WI28;F8W7C6;A0A087WV22;H7C123;H7C2C5;B8A6G2;A6QRI9;Q96L21;H7C2U2	P27635;X1WI28;F8W7C6;A0A087WV22	60S ribosomal protein L10	RPL10	755
9	10	5	8	4	5	6	4	27.185	27.0976	26.3005	26.8123	26.6453	26.6075	26.4509	26.7179			0.545969	0.243439	1.17511	P53396;K7ESG8;K7EIE7	P53396	ATP-citrate synthase	ACLY	866
5	7	3	3	6	4	2	2	25.7547	26.1013	26.0118	25.7801	26.4782	25.9617	23.5765	24.4847			0.542977	0.786704	1.16982	O00410;H0Y8C6;E7EQT5;E7ETV3;C9JZD8;C9JZ53;E7EV12;C9JMV5;H0Y3V4	O00410;H0Y8C6	Importin-5	IPO5	543
10	15	9	7	6	4	3	6	26.9014	27.2884	25.9047	26.314	26.0273	25.9592	26.3942	26.4744			0.541146	0.388366	1.16659	Q09666;E9PKR9;E9PLK4;E9PJZ0;E9PJC6;E9PQE3	Q09666	Neuroblast differentiation-associated protein AHNAK	AHNAK	996
1	1	2	2	2	2	3	2	22.3617	23.3285	23.3281	24	23.1476	23.4409	25.0645	23.8703			0.53761	-0.626282	-1.16033	Q92526	Q92526	T-complex protein 1 subunit zeta-2	CCT6B	1208
10	13	10	9	12	9	7	5	28.7845	28.8738	28.8114	28.8321	28.2088	28.4354	29.3133	28.0214			0.534657	0.330728	1.15509	P60842;J3KT12;J3KTB5;J3QS69;J3QR64;J3KSZ0;J3QL43;E7EQG2;Q14240;J3QLN6;J3QKZ9;J3KS25;J3KTN0;J3QL52;J3KT04;J3KS93;J3KSN7;J3QQP0;E7EMV8;E9PBH4;F8WE11	P60842;J3KT12;J3KTB5;J3QS69	Eukaryotic initiation factor 4A-I	EIF4A1	889
9	9	7	5	8	8	10	8	29.8957	30.6216	29.9555	30.7931	29.9921	30.2511	30.2373	29.3438			0.534093	0.360357	1.15409	P10599	P10599	Thioredoxin	TXN	670
4	4	2	3	2	2	2	2	26.8876	26.3861	25.6241	25.2958	25.8554	26.353	25.1427	23.7395			0.533064	0.775752	1.15226	B7Z4S1;A0A1W2PRL9;A0A1W2PPZ5;P23193	B7Z4S1;A0A1W2PRL9;A0A1W2PPZ5;P23193	Transcription elongation factor A protein 1	TCEA1	131
6	6	4	2	7	5	4	4	27.3962	27.3142	27.1379	26.8707	26.705	26.9164	27.2256	27.1202			0.530979	0.187945	1.14856	P26641	P26641	Elongation factor 1-gamma	EEF1G	754
7	9	5	4	6	6	4	4	23.2299	24.6033	22.4796	23.0414	23.475	23.6671	24.0404	24.4731			0.53005	-0.575342	-1.14691	Q58FF8	Q58FF8	Putative heat shock protein HSP 90-beta 2	HSP90AB2P	1097
6	3	3	3	4	6	3	1	25.6603	25.2106	24.9811	25.6002	25.1535	25.0963	25.491	24.5697			0.527695	0.28542	1.14273	Q86U90	Q86U90	YrdC domain-containing protein, mitochondrial	YRDC	1154
6	5	5	5	5	4	4	4	26.2275	26.3553	26.0014	25.9703	25.8035	25.7672	25.818	26.3787			0.525828	0.196752	1.13941	O14965;Q5QPD4;A3KFJ0;Q5QPD2;A3KFJ1;Q5QPD1;A3KFJ2	O14965;Q5QPD4;A3KFJ0;Q5QPD2;A3KFJ1;Q5QPD1	Aurora kinase A	AURKA	554
6	10	9	8	7	8	7	6	26.6357	26.8055	26.3829	26.3772	26.3214	26.3427	26.4015	26.5873			0.525035	0.137136	1.138	P05023;M0R116;A0A0A0MT26;P13637;B1AKY9;P50993;H0Y7C1;Q13733;Q5TC01;M0QXF2;E9PRA5;P20648;P54707;Q5TC02	P05023;M0R116;A0A0A0MT26;P13637;B1AKY9;P50993	Sodium/potassium-transporting ATPase subunit alpha-1;Sodium/potassium-transporting ATPase subunit alpha-3;Sodium/potassium-transporting ATPase subunit alpha-2	ATP1A1;ATP1A3;ATP1A2	634
9	9	7	4	9	7	4	2	26.5484	26.304	26.4926	26.2088	26.4067	26.0232	26.519	25.2253			0.52464	0.344903	1.13729	P41250	P41250	Glycine--tRNA ligase	GARS	810
6	5	4	5	5	5	5	4	28.0996	27.9785	27.2716	28.0293	27.6029	27.7057	27.4587	27.6978			0.524157	0.228482	1.13643	Q8WVC2;P63220;Q9BYK1;Q9BYK2	Q8WVC2;P63220;Q9BYK1	40S ribosomal protein S21	RPS21	948
5	5	4	4	2	3	3	3	26.5396	26.3727	26.3571	26.0645	26.542	25.6823	26.1687	26.0152			0.523571	0.231458	1.13539	Q9NS86	Q9NS86	LanC-like protein 2	LANCL2	1333
17	13	19	14	13	16	3	8	28.7275	28.4053	29.2799	28.78	28.8114	28.9543	25.8755	28.2419			0.515875	0.827397	1.12167	P19338;H7BY16;C9JYW2;C9JLB1;C9J1H7;C9JWL1	P19338;H7BY16	Nucleolin	NCL	718
23	28	16	18	20	20	15	12	30.8668	31.0373	29.6763	30.0041	30.4032	30.0961	29.7964	29.6505			0.508328	0.409566	1.10817	J3KTA4;P17844;J3KRZ1;J3QSF1;J3QRQ7;J3KRX8;J3QR02;X6RLV5;J3QLG9;J3QR62;J3QRN5	J3KTA4;P17844	Probable ATP-dependent RNA helicase DDX5	DDX5	497
2	1	4	4	1	0	2	2	24.3647	24.2742	23.5666	24.4515	24.3528	23.8875	23.0562	23.8776			0.503512	0.370734	1.09954	P12004	P12004	Proliferating cell nuclear antigen	PCNA	681
9	9	4	2	5	3	2	1	25.905	26.4427	24.8621	22.7359	25.2394	22.999	23.8688	23.6935			0.502756	1.03622	1.09819	P14625;Q96GW1;A0A1W2PRR1;F8W026	P14625;Q96GW1;A0A1W2PRR1	Endoplasmin	HSP90B1	693
5	5	2	3	0	1	1	0	26.0476	25.7716	23.2547	23.5304	23.4631	23.3384	23.9719	24.4422			0.501098	0.847181	1.09521	C9JRZ6;Q9NX63;F8WAR4;F8WD73	C9JRZ6;Q9NX63;F8WAR4	MICOS complex subunit MIC19	CHCHD3	229
4	2	0	2	1	2	0	0	25.344	22.8493	23.5514	24.2131	23.8996	25.2596	24.6395	24.7803			0.498782	-0.655273	-1.09105	P49792;J3KQ37;Q99666;O14715;F8WBP7;H0YBN8;F8W705	P49792	E3 SUMO-protein ligase RanBP2	RANBP2	846
3	5	4	1	3	2	3	2	26.1399	25.7753	25.8935	24.3004	23.6198	25.0863	26.4429	23.3611			0.497276	0.899748	1.08834	F8VVL1;O43583	F8VVL1;O43583	Density-regulated protein	DENR	384
6	7	3	4	4	5	1	1	26.1793	26.5941	25.2088	25.1477	26.087	26.0777	23.4021	24.2411			0.496266	0.830512	1.08652	Q9Y6Y0;X6R674	Q9Y6Y0	Influenza virus NS1A-binding protein	IVNS1ABP	1426
8	9	8	5	6	9	7	4	28.1688	28.3556	27.8172	27.7304	27.9944	27.9374	27.6578	27.7626			0.493468	0.179949	1.08149	P60981;F6RFD5	P60981;F6RFD5	Destrin	DSTN	894
7	5	3	4	6	4	1	3	26.3152	25.8335	26.1609	25.3638	25.7135	25.6054	23.9157	26.1382			0.492334	0.575154	1.07944	P42166	P42166	Lamina-associated polypeptide 2, isoform alpha;Thymopoietin;Thymopentin	TMPO	811
1	1	5	5	5	2	4	5	23.9049	22.9231	26.5325	26.197	25.5772	25.2341	26.4453	26.2832			0.491498	-0.995561	-1.07794	M0R2P6;Q8TBC3;M0R0S2;M0QZF4;M0R0S1;M0R0K4;M0QYB1;M0R0E3;M0R1G0;M0QZE8;M0R204;M0QXA4;H0Y5P8	M0R2P6;Q8TBC3;M0R0S2;M0QZF4;M0R0S1	SH3KBP1-binding protein 1	SHKBP1	533
20	20	13	12	17	11	9	6	26.8919	26.4706	26.1437	25.7739	26.4735	25.9723	26.2057	23.2972			0.490004	0.83286	1.07524	P07900;Q58FG0;G3V2J8;Q58FG1	P07900	Heat shock protein HSP 90-alpha	HSP90AA1	648
5	2	4	4	1	1	2	1	24.2883	24.2296	24.3081	23.6375	23.1659	24.1228	24.2377	23.6956			0.484937	0.310381	1.0661	P54886	P54886	Delta-1-pyrroline-5-carboxylate synthase;Glutamate 5-kinase;Gamma-glutamyl phosphate reductase	ALDH18A1	872
2	2	2	3	1	2	1	1	25.1815	24.5982	24.7806	25.0648	23.1861	25.1203	24.2052	25.0986			0.479398	0.503725	1.05607	P05386	P05386	60S acidic ribosomal protein P1	RPLP1	637
2	2	4	3	3	4	2	0	24.9301	25.1167	25.5683	25.4501	24.8289	25.5866	25.1568	23.3625			0.479013	0.532607	1.05538	P62244;I3L3P7;I3L246;H3BV27;H3BT37;I3L303;H3BN98;H3BVC7	P62244;I3L3P7;I3L246;H3BV27;H3BT37;I3L303;H3BN98	40S ribosomal protein S15a	RPS15A	914
3	3	2	2	2	2	2	2	25.7061	25.4058	26.2806	23.4778	25.292	25.7588	25.8651	26.8781			0.478348	-0.730921	-1.05417	Q16186;A0A087WX59;A0A087WUX6	Q16186;A0A087WX59	Proteasomal ubiquitin receptor ADRM1	ADRM1	1077
3	3	6	5	0	2	3	1	25.0727	24.7755	26.6992	26.4463	24.2791	25.4399	26.3624	23.6806			0.476648	0.807936	1.05109	Q9Y285;K7ER16;K7ER00;K7EK06;K7EPH2	Q9Y285;K7ER16;K7ER00;K7EK06	Phenylalanine--tRNA ligase alpha subunit	FARSA	1394
17	23	6	7	10	16	7	4	28.2083	28.4949	26.5306	26.7563	27.0238	27.5483	26.6529	26.4634			0.470861	0.575438	1.04058	P08670;B0YJC4;B0YJC5;A0A1B0GTT5;A0A1B0GVG8;P17661;H7C5W5;P41219;F8W835;E7EMV2;E7ESP9;P07196;P07197	P08670;B0YJC4	Vimentin	VIM	654
5	6	5	7	6	4	4	2	27.5684	27.4183	27.7024	27.7413	28.377	27.9611	27.4633	27.545			0.463684	-0.229011	-1.02751	P62851	P62851	40S ribosomal protein S25	RPS25	932
30	42	27	22	27	33	15	15	29.5705	29.567	29.2042	29.0227	29.3125	29.2983	28.8605	29.1874			0.461441	0.176412	1.02342	Q5HY54;P21333;Q60FE5;A0A087WWY3;F8WE98;H0Y5C6;H0Y5F3;H7C2E7;Q14315	Q5HY54;P21333;Q60FE5;A0A087WWY3	Filamin-A	FLNA	724
1	3	5	1	3	4	3	0	23.7176	25.6081	26.3478	23.0652	26.1238	26.2446	25.865	24.1794			0.45326	-0.918504	-1.00846	P07195;A8MW50;F5H793;C9J7H8;F5H5G7;F5H155;A0A087WUM2;G3XAP5;F5H245;Q6ZMR3;P07864	P07195;A8MW50;F5H793;C9J7H8	L-lactate dehydrogenase B chain;L-lactate dehydrogenase	LDHB	643
9	10	6	10	4	7	7	5	28.1835	27.8677	28.4719	28.7403	28.4337	28.3441	29.0349	28.4408			0.45243	-0.247532	-1.00694	J3QR09;J3KTE4;P84098;J3QL15	J3QR09;J3KTE4;P84098;J3QL15	Ribosomal protein L19;60S ribosomal protein L19	RPL19	498
2	3	7	8	4	4	2	1	25.739	26.227	27.1372	27.0394	26.2145	26.9043	26.0468	24.7146			0.447172	0.565624	0.997283	P32969;H0Y9V9;D6RAN4;H0Y9R4;E7ESE0	P32969;H0Y9V9;D6RAN4;H0Y9R4;E7ESE0	60S ribosomal protein L9	RPL9	777
1	4	6	6	3	1	2	1	23.954	25.9821	26.5199	25.8539	26.0027	23.7287	25.4856	23.9524			0.443237	0.785119	0.990046	P22695;H3BRG4;H3BSJ9;H3BP04;H3BUE4;H3BUI9;A0A087WVZ4	P22695;H3BRG4;H3BSJ9	Cytochrome b-c1 complex subunit 2, mitochondrial	UQCRC2	735
10	8	9	9	8	10	8	7	28.5272	28.3928	28.6326	29.0028	28.8157	28.6737	29.1177	28.6252			0.441513	-0.16925	-0.986871	A0A087WXM6;J3QQT2;J3KRX5;A0A0A6YYL6;P18621;J3QLC8;A0A0A0MRF8;J3KRB3;A0A087WWH0;J3QS96;A0A087WY81;J3KSJ0	A0A087WXM6;J3QQT2;J3KRX5;A0A0A6YYL6;P18621;J3QLC8;A0A0A0MRF8;J3KRB3;A0A087WWH0;J3QS96;A0A087WY81	60S ribosomal protein L17	RPL17;RPL17-C18orf32	38
6	10	4	4	3	4	3	0	27.6269	27.9649	26.4825	25.7703	26.9381	26.8446	26.8014	22.8921			0.437413	1.09212	0.979309	I3L397;I3L504;P63241;Q6IS14;F8WCJ1;C9J7B5;C9J4W5;Q9GZV4	I3L397;I3L504;P63241;Q6IS14;F8WCJ1;C9J7B5;C9J4W5;Q9GZV4	Eukaryotic translation initiation factor 5A;Eukaryotic translation initiation factor 5A-1;Eukaryotic translation initiation factor 5A-1-like;Eukaryotic translation initiation factor 5A-2	EIF5A;EIF5AL1;EIF5A2	483
0	2	2	2	2	1	1	1	23.6536	23.5988	23.6555	24.0057	22.6433	22.5422	23.9844	24.0841			0.432719	0.414891	0.970634	P61981	P61981	14-3-3 protein gamma;14-3-3 protein gamma, N-terminally processed	YWHAG	908
3	2	2	0	2	1	0	0	24.6241	24.8068	22.8782	24.0054	23.8341	23.3783	23.7018	23.6709			0.432262	0.432341	0.969788	P51148;K7ENY4;K7ERI8;K7ERQ8;F8VVK3;F8WCY6;F8WD79;F8VPW9;F8VSF8;F8VWZ7;F8VWU4;F8VVZ0;F8VUA5;P61020	P51148;K7ENY4;K7ERI8;K7ERQ8;F8VVK3	Ras-related protein Rab-5C	RAB5C	856
6	3	5	3	8	7	2	2	28.1184	27.6798	28.471	27.5934	28.3115	28.2616	24.2453	27.2608			0.431118	0.945863	0.96767	P61254;J3QRI7;J3QQQ9;J3QQV1;J3KTJ8;J3QRC4;J3KSS0;J3KS10	P61254;J3QRI7;J3QQQ9;J3QQV1;J3KTJ8;J3QRC4	60S ribosomal protein L26	RPL26	901
4	3	2	2	3	2	1	1	26.0366	26.5004	25.7066	25.2314	26.3288	26.4873	23.345	24.086			0.429532	0.806989	0.964732	F8VPF3;F8W1R7;J3KND3;G8JLA2;G3V1V0;B7Z6Z4;P60660;F8VZU9;G3V1Y7;F8W1I5;F8W180;P14649;F8VXL3;H0YI43	F8VPF3;F8W1R7;J3KND3;G8JLA2;G3V1V0;B7Z6Z4;P60660;F8VZU9;G3V1Y7;F8W1I5;F8W180;P14649	Myosin light polypeptide 6;Myosin light chain 6B	MYL6;MYL6B	188
3	3	3	3	4	4	2	2	25.9319	25.6637	25.1944	25.1706	25.6693	25.6617	23.3843	25.057			0.426705	0.547092	0.959488	P30048	P30048	Thioredoxin-dependent peroxide reductase, mitochondrial	PRDX3	762
6	6	5	4	7	7	0	2	22.877	23.9052	23.7521	22.9316	23.1639	24.5249	23.854	23.4529			0.426142	-0.382456	-0.958444	P16403	P16403	Histone H1.2	HIST1H1C	704
10	9	9	6	10	12	4	6	28.007	27.7607	27.207	27.3211	28.129	28.0951	27.531	27.5106			0.424913	-0.242424	-0.956161	Q6PKG0;A0A0B4J210;E5RH50;H0YC33;H0YBM7;H0YBW1;H0YBJ5;E5RHK4;H0YAN4;H0YAX9	Q6PKG0;A0A0B4J210	La-related protein 1	LARP1	1133
8	6	7	5	7	7	5	5	27.7032	27.3267	28.5992	28.5803	28.235	28.769	28.349	28.1676			0.418775	-0.327803	-0.944742	P40429;M0QYS1;Q8J015;Q6NVV1;M0QZU1;A0A096LPE0	P40429;M0QYS1;Q8J015	60S ribosomal protein L13a	RPL13A;RPL13a	804
13	10	12	10	11	14	5	6	28.4275	28.4352	28.9752	29.2443	28.9796	28.7999	28.1032	27.9917			0.418241	0.301949	0.943746	P62701;Q8TD47;C9JEH7;P22090	P62701	40S ribosomal protein S4, X isoform	RPS4X	927
13	13	15	12	11	13	10	12	27.743	27.8171	27.8585	27.6653	27.6273	27.7484	27.9783	28.3519			0.41753	-0.15548	-0.94242	Q92945;A0A087WTP3;M0R0I5;M0QYH3;M0QXW7;M0R3J3;M0R0C6;M0R251;M0QYG1;M0R263	Q92945;A0A087WTP3	Far upstream element-binding protein 2	KHSRP	1217
3	4	6	7	9	10	4	3	25.557	26.0646	25.8908	26.0114	26.8206	27.004	25.8118	25.407			0.417251	-0.379891	-0.941901	P35232;C9JW96;E9PCW0;C9JZ20;E7ESE2;D6RBK0	P35232;C9JW96;E9PCW0;C9JZ20;E7ESE2	Prohibitin	PHB	784
6	6	7	3	5	4	6	1	26.4095	26.5244	27.0181	26.1648	26.8303	26.4044	26.4592	22.7661			0.417022	0.914198	0.941473	P04406;E7EUT5	P04406;E7EUT5	Glyceraldehyde-3-phosphate dehydrogenase	GAPDH	630
4	4	5	5	4	5	4	4	27.8116	27.2923	28.483	28.4097	28.2081	28.1776	28.1881	28.5201			0.417006	-0.274347	-0.941445	E7EPB3;P50914	E7EPB3;P50914	60S ribosomal protein L14	RPL14	293
5	4	4	4	2	1	4	4	25.0135	25.433	25.3683	25.7439	25.6037	23.4403	25.3032	25.2723			0.415912	0.484827	0.939403	Q8WWM7;H3BUF6;H3BSK9;H3BRB0;A0A0C4DGL7	Q8WWM7;H3BUF6	Ataxin-2-like protein	ATXN2L	1201
4	3	3	2	4	5	2	1	28.0252	27.939	26.4122	26.4797	27.3935	27.4746	26.4804	24.1894			0.414771	0.82955	0.937272	Q96AB3;K7ENV7;K7EKW4	Q96AB3;K7ENV7;K7EKW4	Isochorismatase domain-containing protein 2, mitochondrial	ISOC2	1219
2	2	7	5	2	2	3	3	26.2108	25.8395	26.8774	26.6302	25.4244	25.4032	26.6321	26.5594			0.413643	0.384656	0.935165	Q15046;H3BVA8;H3BRC9;J3KRL2;H3BPV7	Q15046	Lysine--tRNA ligase	KARS	1056
13	11	9	10	6	6	8	6	27.4579	27.5941	27.3503	27.506	27.3168	27.5399	27.2222	27.4945			0.409555	0.0837278	0.92752	Q99961;M0QYE0;M0R0I3;Q99962;M0R2K6;H3BRH8;Q99963	Q99961;M0QYE0;M0R0I3	Endophilin-A2	SH3GL1	1258
3	1	5	2	4	3	2	4	23.3267	23.3977	25.2808	22.7099	23.7014	24.2357	23.7465	25.7451			0.408294	-0.678392	-0.925158	G3V4X8;G3V3A4;Q13573;G3V5R3	G3V4X8;G3V3A4;Q13573	SNW domain-containing protein 1	SNW1	404
3	4	1	3	4	4	3	2	25.5816	25.2741	22.4519	25.2162	25.2553	24.8375	25.4103	25.8148			0.406288	-0.698577	-0.921398	F1T0I1;J3KNL6;O15027;X6RGP5;Q8N9G1;A0A0C4DH09	F1T0I1;J3KNL6		SEC16A	354
3	3	3	0	2	1	2	1	25.9742	26.3471	23.8482	24.1462	25.5259	23.625	24.3767	24.0127			0.40605	0.693889	0.92095	Q5T624;P49321;H0YDS9;E9PRH9;H0YF33;E9PI86	Q5T624;P49321;H0YDS9;E9PRH9;H0YF33	Nuclear autoantigenic sperm protein	NASP	839
35	31	21	21	25	25	17	17	30.2245	30.2498	29.5772	29.6946	29.9562	29.6015	29.8175	29.6624			0.405382	0.177125	0.919697	P13639	P13639	Elongation factor 2	EEF2	687
3	4	2	2	3	3	2	2	26.8653	26.5993	26.4872	26.4797	26.7664	26.6733	26.6647	26.6638			0.395397	-0.0841613	-0.900909	O75489;G3V194;E9PS48	O75489	NADH dehydrogenase [ubiquinone] iron-sulfur protein 3, mitochondrial	NDUFS3	590
4	5	2	1	0	1	0	1	25.0334	24.8645	25.1256	22.6332	22.8849	24.3658	23.7867	24.1691			0.394957	0.61256	0.900078	Q9C0C2	Q9C0C2	182 kDa tankyrase-1-binding protein	TNKS1BP1	1295
21	21	12	13	19	18	10	5	28.9593	29.1743	27.2236	27.6285	28.2512	28.0164	28.0537	26.2424			0.394678	0.605481	0.899551	P55265;H0YCK3	P55265;H0YCK3	Double-stranded RNA-specific adenosine deaminase	ADAR	876
1	2	3	4	1	1	2	2	23.264	23.0761	23.8472	24.3832	23.2042	23.5898	24.9089	24.7068			0.394317	-0.4598	-0.89887	Q9NQ88;A0A0U1RQD1	Q9NQ88;A0A0U1RQD1	Fructose-2,6-bisphosphatase TIGAR	TIGAR	1325
20	17	14	13	7	15	11	9	28.7879	28.6058	28.6765	28.5157	28.0867	28.4359	28.5798	28.8667			0.392976	0.154203	0.896336	P48643;E7ENZ3;B7ZAR1;E9PCA1;D6RIZ7	P48643;E7ENZ3;B7ZAR1;E9PCA1	T-complex protein 1 subunit epsilon	CCT5	833
2	5	2	2	3	5	2	0	23.2328	25.5595	24.3702	24.4821	25.611	25.4574	24.3221	24.3518			0.390027	-0.524446	-0.89076	P04843;B7Z4L4;F8WF32	P04843;B7Z4L4	Dolichyl-diphosphooligosaccharide--protein glycosyltransferase subunit 1	RPN1	632
7	12	13	5	9	22	6	4	25.704	26.4646	26.57	25.5442	26.1809	28.174	26.5848	25.5441			0.389846	-0.550258	-0.890419	P35579;P35749;P35580;Q5BKV1;M0QY43;Q7Z406	P35579	Myosin-9	MYH9	787
3	2	2	3	2	1	1	1	25.9297	25.9825	22.8204	24.2929	24.8596	23.8679	22.7239	24.4422			0.386314	0.783007	0.883726	Q14432	Q14432	cGMP-inhibited 3,5-cyclic phosphodiesterase A	PDE3A	1040
5	4	7	8	5	5	9	7	29.4817	29.6034	29.6427	29.6752	29.637	29.4777	29.9935	29.7014			0.383117	-0.101649	-0.877658	Q9H3K6;A0A087WZT3;H3BV85;H3BTW0;A0A0B4J295;H3BVE0	Q9H3K6;A0A087WZT3;H3BV85;H3BTW0;A0A0B4J295;H3BVE0	BolA-like protein 2	BOLA2;BOLA2B	1307
10	8	8	8	6	8	5	5	27.0787	26.9549	26.7436	26.5526	26.7131	26.7958	26.2254	26.9232			0.382526	0.168068	0.876533	P50990;H7C4C8;H7C2U0	P50990	T-complex protein 1 subunit theta	CCT8	852
5	6	6	4	6	4	5	7	28.9532	28.6174	29.4063	29.3282	29.9383	29.0689	28.986	29.298			0.381031	-0.246526	-0.873692	J3QQ67;Q07020;G3V203;H0YHA7;F8VYV2;F8VUA6;A0A075B7A0;F8VXR6	J3QQ67;Q07020;G3V203;H0YHA7;F8VYV2;F8VUA6;A0A075B7A0	60S ribosomal protein L18	RPL18	503
12	21	13	7	9	16	4	8	27.4613	27.8342	26.7684	27.0206	27.3463	27.4576	25.703	26.9508			0.380259	0.406715	0.872222	P78527	P78527	DNA-dependent protein kinase catalytic subunit	PRKDC	963
5	2	2	3	3	3	2	0	25.083	23.5827	24.051	24.7579	23.6695	24.4003	24.1265	23.9943			0.375881	0.320994	0.86388	F8VZY9;P05783;CON__H-INV:HIT000015463	F8VZY9;P05783	Keratin, type I cytoskeletal 18	KRT18	390
14	13	8	8	9	11	7	5	28.8187	28.271	27.574	27.6751	28.1061	28.0764	27.1977	27.7255			0.374378	0.308276	0.861009	E9PF10;O75694;D6RA13	E9PF10;O75694	Nuclear pore complex protein Nup155	NUP155	318
2	3	2	1	0	1	0	0	22.4489	23.8835	24.3047	24.5272	22.9789	23.6556	22.9951	23.773			0.373535	0.44042	0.859399	P62191	P62191	26S protease regulatory subunit 4	PSMC1	911
2	3	1	2	4	1	1	1	23.3378	25.9894	23.1734	22.9404	26.0238	24.0379	23.6337	24.767			0.369776	-0.755369	-0.852209	P37108;H0YLA2;H0YLW0	P37108;H0YLA2	Signal recognition particle 14 kDa protein	SRP14	794
0	0	5	2	0	2	2	3	23.2796	22.6697	25.5883	25.6545	23.9699	24.5716	25.5755	26.1373			0.361706	-0.76559	-0.836716	A6NGP5;Q9H910;H3BU16;H3BMV3;H3BMT0;H3BTV5;H3BMM8;B4E1P3	A6NGP5;Q9H910;H3BU16;H3BMV3;H3BMT0;H3BTV5	Hematological and neurological expressed 1-like protein	HN1L	143
10	10	8	7	10	8	8	7	29.1224	29.0965	29.4923	29.5495	28.8318	29.0024	29.1717	29.5858			0.359357	0.167242	0.832191	P62263;H0YB22;E5RH77	P62263;H0YB22;E5RH77	40S ribosomal protein S14	RPS14	916
10	11	4	4	14	12	2	2	27.2222	27.49	25.4868	25.7892	27.0746	27.3513	24.626	23.2756			0.357688	0.915166	0.828973	Q99661;Q5JR89;Q5JR91;H0Y5Z9;Q8N4N8	Q99661	Kinesin-like protein KIF2C	KIF2C	1254
20	18	20	21	17	18	15	12	23.6288	24.2621	23.5273	23.7088	23.8781	23.5511	23.6452	23.4321			0.352201	0.15515	0.818367	Q13885;K7ES63	Q13885	Tubulin beta-2A chain	TUBB2A	1028
12	10	12	11	9	7	10	11	29.7352	29.5177	29.6445	29.4799	29.4193	29.5259	30.1155	29.8676			0.348011	-0.137784	-0.810245	P25398	P25398	40S ribosomal protein S12	RPS12	746
2	2	3	0	0	1	0	1	24.2775	23.2407	23.3537	22.9591	23.2835	23.766	23.6842	24.2056			0.347351	-0.277042	-0.808964	A0A087X2I1;P62333;H0YJC0;H0YJS8	A0A087X2I1;P62333;H0YJC0;H0YJS8	26S protease regulatory subunit 10B	PSMC6	53
12	11	12	13	9	8	9	9	28.7219	28.7317	28.9887	29.0732	28.8705	28.9585	28.931	29.0774			0.347244	-0.0804677	-0.808756	Q99497;K7ELW0;K7EN27	Q99497;K7ELW0;K7EN27	Protein deglycase DJ-1	PARK7	1251
11	9	17	16	12	14	10	10	28.7079	28.0022	29.8021	29.8679	29.3564	28.9941	29.7157	29.9094			0.346338	-0.3989	-0.806995	P62424;Q5T8U3;Q5T8U2	P62424;Q5T8U3	60S ribosomal protein L7a	RPL7A	925
14	14	12	10	14	11	6	2	27.7233	27.2834	27.6887	27.3148	27.7975	27.7592	27.1759	25.5229			0.344624	0.438689	0.803661	B1AHB1;P33992;B1AHB2;B1AHA9	B1AHB1;P33992	DNA helicase;DNA replication licensing factor MCM5	MCM5	153
12	11	13	12	12	9	11	13	28.8645	28.504	29.5719	29.6896	29.0569	29.239	29.6839	29.7005			0.344596	-0.262527	-0.803608	P62917;E9PKZ0;E9PKU4;G3V1A1;E9PP36	P62917;E9PKZ0;E9PKU4;G3V1A1	60S ribosomal protein L8	RPL8	940
4	4	2	2	3	3	1	0	26.4599	25.9741	22.7151	23.3758	27.2322	26.4015	23.7729	24.9894			0.344497	-0.9678	-0.803415	U3KQK0;Q99880;Q99879;Q99877;Q93079;Q8N257;Q5QNW6;Q16778;P62807;P58876;P57053;P33778;P23527;P06899;O60814;Q96A08	U3KQK0;Q99880;Q99879;Q99877;Q93079;Q8N257;Q5QNW6;Q16778;P62807;P58876;P57053;P33778;P23527;P06899;O60814;Q96A08	Histone H2B;Histone H2B type 1-L;Histone H2B type 1-M;Histone H2B type 1-N;Histone H2B type 1-H;Histone H2B type 3-B;Histone H2B type 2-F;Histone H2B type 2-E;Histone H2B type 1-C/E/F/G/I;Histone H2B type 1-D;Histone H2B type F-S;Histone H2B type 1-B;Histone H2B type 1-O;Histone H2B type 1-J;Histone H2B type 1-K;Histone H2B type 1-A	HIST1H2BN;HIST1H2BL;HIST1H2BM;HIST1H2BH;HIST3H2BB;HIST2H2BF;HIST2H2BE;HIST1H2BC;HIST1H2BD;H2BFS;HIST1H2BB;HIST1H2BO;HIST1H2BJ;HIST1H2BK;HIST1H2BA	581
10	7	12	10	10	9	9	10	28.9964	28.7503	29.6477	29.7082	29.3356	29.2718	29.5895	29.738			0.340168	-0.208093	-0.79498	P26373;J3QSB4;H3BTH3;H3BUK8;J3KS98	P26373;J3QSB4	60S ribosomal protein L13	RPL13	750
3	7	8	8	10	7	7	5	26.3399	26.5839	27.3236	27.5496	26.9411	27.0772	27.6278	27.185			0.339944	-0.258519	-0.794542	Q9Y2S7;B4DEM9	Q9Y2S7;B4DEM9	Polymerase delta-interacting protein 2	POLDIP2	1396
4	4	4	2	3	2	1	2	24.7717	24.6227	24.1877	24.4349	24.3255	24.2883	23.8333	24.8169			0.339366	0.188225	0.793415	Q9BZX2;Q9HA47	Q9BZX2	Uridine-cytidine kinase 2	UCK2	1294
13	9	14	18	14	11	14	12	28.5685	28.1771	28.9961	29.0822	28.7778	28.5639	29.2365	29.0546			0.336894	-0.202229	-0.788583	P39023;G5E9G0;H7C422;B5MCW2;H7C3M2;F8WCR1;Q92901	P39023;G5E9G0;H7C422;B5MCW2	60S ribosomal protein L3	RPL3	801
4	9	5	5	5	3	1	2	22.98	24.9545	21.9209	23.9503	23.3632	23.6597	23.882	25.3706			0.333893	-0.617447	-0.782708	H0Y2W2	H0Y2W2		ATAD3A	418
2	5	2	2	3	1	3	2	24.4251	24.7224	24.0679	24.2128	23.9242	23.6593	24.7086	24.3003			0.33079	0.208974	0.776622	P45974;F5H571	P45974	Ubiquitin carboxyl-terminal hydrolase 5	USP5	819
1	3	3	2	2	2	1	2	23.5692	25.7849	25.8233	25.7406	23.1703	24.4848	23.5811	26.7169			0.325915	0.741202	0.767032	P04183;K7ERV3;K7ENW5;K7ES52;K7ERJ1	P04183;K7ERV3	Thymidine kinase, cytosolic;Thymidine kinase	TK1	627
3	3	1	1	2	3	2	0	24.3354	24.3439	24.2077	23.3957	23.9584	24.4993	23.9579	24.8204			0.325073	-0.238278	-0.765372	P61160;A0A1B0GWD0;A0A1B0GWH0;F5H6T1	P61160	Actin-related protein 2	ACTR2	898
2	3	2	0	1	2	0	0	23.7143	23.4815	24.0744	23.3533	22.2735	22.745	24.736	23.1681			0.324076	0.425191	0.763407	O14980;C9JF49;C9IYM2;F8WF71;C9IZS4;C9JQ02;C9JV99;C9J673;C9JKM9	O14980	Exportin-1	XPO1	555
15	15	15	14	10	13	17	9	31.5272	31.768	31.1247	31.0762	30.9131	31.1982	31.5444	31.2			0.32331	0.160068	0.761894	P23528;E9PP50;E9PK25;G3V1A4;E9PQB7;E9PS23;Q9Y281;E9PLJ3;F8WDN3	P23528;E9PP50;E9PK25;G3V1A4;E9PQB7	Cofilin-1	CFL1	740
7	8	10	8	6	7	9	7	26.0386	26.102	26.6688	26.4835	26.0872	26.1805	26.4359	26.0616			0.32176	0.131929	0.758833	P33993;C9J8M6	P33993	DNA replication licensing factor MCM7	MCM7	781
2	2	5	2	2	0	2	2	24.7068	25.1272	25.0537	25.1859	25.1744	23.4098	24.8176	25.3198			0.318295	0.337995	0.751976	Q9NZL9;E5RJR3;H7C0X7	Q9NZL9	Methionine adenosyltransferase 2 subunit beta	MAT2B	1354
4	2	2	0	1	1	1	0	24.7357	23.9085	24.0783	23.3614	23.5512	23.8734	23.6003	24.1199			0.31812	0.234748	0.751629	C9J406;B9A067;Q16891;H7C463;A0A087WYS0	C9J406;B9A067;Q16891;H7C463	MICOS complex subunit MIC60	IMMT	197
18	13	14	14	13	13	10	12	28.3995	28.4733	28.1897	28.2734	28.1881	28.2049	28.3116	28.3951			0.312376	0.0590758	0.740226	O43175;Q5SZU1	O43175;Q5SZU1	D-3-phosphoglycerate dehydrogenase	PHGDH	567
5	4	9	5	5	5	11	3	26.19	26.174	26.5362	26.2939	26.6853	26.5113	26.9259	25.8171			0.311353	-0.186387	-0.738189	Q8NB16;I3L2T9;I3L4Z5;I3L2U3;I3L4A6	Q8NB16	Mixed lineage kinase domain-like protein	MLKL	1180
4	5	4	4	4	6	4	2	27.3482	27.259	27.773	27.2678	27.7651	27.7847	26.0378	26.7593			0.311076	0.325278	0.737638	P42766;F2Z388	P42766;F2Z388	60S ribosomal protein L35	RPL35	815
6	6	6	7	5	6	6	6	27.4855	27.3336	26.4997	26.5009	26.8491	26.8818	26.4183	26.8287			0.310174	0.210445	0.735841	Q15637;F8WEV5;C9J792	Q15637	Splicing factor 1	SF1	1071
12	11	12	12	9	10	10	9	23.3111	24.2843	23.7522	22.631	23.0043	23.6	24.6619	24.1854			0.309397	-0.368261	-0.734292	Q15366;H3BSS4	Q15366	Poly(rC)-binding protein 2	PCBP2	1064
5	6	8	7	4	5	5	4	26.1589	25.8374	26.52	26.6278	25.9546	26.1713	27.0134	26.9535			0.307926	-0.23714	-0.731358	P24666;G5E9R5;F2Z2Q9;D3YTI2	P24666;G5E9R5;F2Z2Q9	Low molecular weight phosphotyrosine protein phosphatase	ACP1	743
6	3	8	5	4	4	4	3	26.952	26.684	28.1788	27.5879	27.4803	27.3786	26.5236	26.841			0.307075	0.294823	0.729659	P62750;H7BY10;K7EJV9;K7ERT8;A8MUS3;K7EMA7	P62750;H7BY10;K7EJV9;K7ERT8;A8MUS3;K7EMA7	60S ribosomal protein L23a	RPL23A	928
10	11	8	9	7	5	6	6	27.9154	27.9643	27.2304	27.0658	27.4843	27.5271	27.2215	27.2276			0.306931	0.178857	0.729371	A0A087WZN1;O43837;A0A087X2E5;A0A0D9SG66	A0A087WZN1;O43837;A0A087X2E5	Isocitrate dehydrogenase [NAD] subunit, mitochondrial;Isocitrate dehydrogenase [NAD] subunit beta, mitochondrial	IDH3B	45
7	8	5	3	5	5	4	3	26.9428	26.6991	26.5862	26.7574	26.4353	26.7074	26.6266	26.8762			0.302284	0.0849934	0.720073	P51114;B4DXZ6;E9PFF5;E7EU85;C9JAJ4;C9JZE0;C9JY20;C9JYQ6;C9IZ22;R9WNI0;A8MQB8;G3V0J0;Q06787	P51114;B4DXZ6;E9PFF5;E7EU85	Fragile X mental retardation syndrome-related protein 1	FXR1	854
9	9	6	5	7	6	5	6	29.6039	29.3868	29.1221	29.036	29.1888	29.4687	28.8972	29.0998			0.294528	0.123581	0.704481	P62633;D6RAT4	P62633	Cellular nucleic acid-binding protein	CNBP	926
11	10	5	2	9	7	2	1	28.0714	28.0915	26.2155	24.3961	27.2851	27.3136	24.9596	23.6701			0.29365	0.886518	0.70271	P14866;M0QXS5;M0QYT0;M0R076;H7C464;B4DVF8;M0R1W6;B7WPG3;C9IYN3;D6W592;Q8WVV9	P14866;M0QXS5;M0QYT0	Heterogeneous nuclear ribonucleoprotein L	HNRNPL	695
4	3	3	5	3	3	4	3	27.1462	26.9209	27.754	27.6885	27.2083	27.0968	27.1697	27.4273			0.293439	0.151867	0.702284	P62854;Q5JNZ5	P62854;Q5JNZ5	40S ribosomal protein S26;Putative 40S ribosomal protein S26-like 1	RPS26;RPS26P11	933
1	2	1	2	2	2	1	4	23.8673	23.4912	23.6389	23.1454	23.435	23.428	24.1149	23.789			0.291613	-0.15607	-0.698597	H7C131;P09110;C9JDE9;H0Y4D4;B4DVF4	H7C131;P09110;C9JDE9	3-ketoacyl-CoA thiolase, peroxisomal	ACAA1	467
31	33	21	23	24	24	19	13	31.1947	31.1565	30.05	29.9695	30.7127	30.8026	30.0407	29.5831			0.289018	0.307892	0.693347	A0A0D9SFB3;A0A0D9SG12;A0A0D9SF53;O00571;O15523;A0A0J9YVQ7;A0A087WVZ1;C9J081;A0A0J9YYH6;C9J8G5;B4DLA0;D6RCM4;Q9NQI0;A0A087WX09;H0Y960	A0A0D9SFB3;A0A0D9SG12;A0A0D9SF53;O00571;O15523	ATP-dependent RNA helicase DDX3X;ATP-dependent RNA helicase DDX3Y	DDX3X;DDX3Y	100
14	13	12	13	6	8	8	6	27.2579	27.5992	27.8895	28.0176	26.941	27.1556	27.7808	28.0353			0.288274	0.212922	0.691839	Q15654;H7BZE2	Q15654	Thyroid receptor-interacting protein 6	TRIP6	1074
5	2	1	2	3	3	1	1	24.6913	24.0852	23.7208	22.7291	24.0287	24.6452	24.398	23.486			0.287479	-0.332848	-0.690227	Q9BRX2	Q9BRX2	Protein pelota homolog	PELO	1264
7	4	5	4	3	4	2	1	21.59	23.5303	22.8398	23.8079	22.668	23.5422	23.1133	24.0278			0.287254	-0.395797	-0.689772	Q8IYD1	Q8IYD1	Eukaryotic peptide chain release factor GTP-binding subunit ERF3B	GSPT2	1166
2	2	3	3	3	3	0	1	23.7046	22.9394	25.4924	25.5827	25.6734	25.5521	24.0359	24.5562			0.28389	-0.524652	-0.682942	Q9Y3U8;J3QSB5;J3KTD3	Q9Y3U8;J3QSB5	60S ribosomal protein L36	RPL36	1408
0	3	5	8	12	11	2	2	23.4402	23.5189	26.7381	26.99	28.2156	28.9367	23.7031	24.3396			0.283769	-1.12694	-0.682696	Q5T749	Q5T749	Keratinocyte proline-rich protein	KPRP	1112
6	7	3	4	6	4	4	2	26.9092	26.6651	26.2277	26.209	26.3495	26.5437	27.0449	24.4811			0.281781	0.397945	0.678651	Q9NW64;E5RJW4;E5RHA8	Q9NW64;E5RJW4;E5RHA8	Pre-mRNA-splicing factor RBM22	RBM22	1342
20	13	16	21	19	17	17	13	29.2828	29.3611	28.7465	28.8755	28.9541	29.2867	28.6876	28.7984			0.280754	0.134789	0.676557	P22102;F8WD69;C9JBJ1;C9JTV6;C9JZG2;C9JKQ7;H7C366;A0A140TA71	P22102;F8WD69	Trifunctional purine biosynthetic protein adenosine-3;Phosphoribosylamine--glycine ligase;Phosphoribosylformylglycinamidine cyclo-ligase;Phosphoribosylglycinamide formyltransferase	GART	728
18	16	13	13	13	11	13	8	28.4995	28.5339	28.5183	28.6341	28.2198	27.8321	28.9549	28.5311			0.280274	0.161978	0.675579	P31040;D6RFM5;A0A087X1I3;H0Y8X1	P31040;D6RFM5;A0A087X1I3	Succinate dehydrogenase [ubiquinone] flavoprotein subunit, mitochondrial	SDHA	768
14	4	3	3	25	6	1	2	28.9414	25.7552	24.7995	24.9221	30.2209	26.8437	24.085	27.5475			0.278869	-1.06975	-0.672712	Q15233;H7C367;C9JYS8;C9IZL7;C9J4X2	Q15233;H7C367;C9JYS8	Non-POU domain-containing octamer-binding protein	NONO	1062
2	2	2	2	1	2	1	0	25.3745	25.1842	22.763	24.9357	23.2964	25.0357	24.6768	23.1858			0.277707	0.515706	0.67034	Q9BXB5	Q9BXB5	Oxysterol-binding protein-related protein 10	OSBPL10	1286
6	5	8	8	7	5	7	4	27.8597	27.7064	28.5682	28.418	28.4367	28.0772	28.2588	28.3774			0.275997	-0.149436	-0.666842	P62906	P62906	60S ribosomal protein L10a	RPL10A	938
6	2	1	2	3	6	0	2	25.2125	24.6745	22.6605	24.7008	24.6688	24.7131	24.7902	24.5809			0.274921	-0.376158	-0.664638	Q14204	Q14204	Cytoplasmic dynein 1 heavy chain 1	DYNC1H1	1033
2	3	0	2	3	1	0	0	24.1201	23.8439	22.1544	24.4079	24.2449	23.6183	23.6661	24.4477			0.274335	-0.362673	-0.66344	P62081;B5MCP9	P62081;B5MCP9	40S ribosomal protein S7	RPS7	909
6	6	4	4	5	2	7	4	26.5669	26.6564	26.3269	26.315	26.098	25.3433	26.814	26.6922			0.27303	0.229424	0.660763	Q9UHD1;E9PPQ5;E9PIZ4;E9PSD5;E9PHZ2;E9PL00;E9PIF7	Q9UHD1;E9PPQ5;E9PIZ4;E9PSD5	Cysteine and histidine-rich domain-containing protein 1	CHORDC1	1373
5	6	6	3	11	4	1	4	25.3295	25.4048	25.7659	25.1453	25.9615	25.4193	24.4119	24.9114			0.271896	0.235359	0.658437	O75369;E7EN95;A0A0A0MT44;A0A0C4DGA1	O75369;E7EN95	Filamin-B	FLNB	585
5	5	6	6	5	6	3	2	23.6438	23.8892	23.1385	25.7429	24.9827	25.2214	24.0862	23.8412			0.267902	-0.429274	-0.650221	P11908;A6NMS2;H7C540;D3YTJ7	P11908	Ribose-phosphate pyrophosphokinase 2	PRPS2	680
5	4	2	1	3	4	2	2	26.0199	25.8092	22.5631	22.5813	25.1893	25.2629	25.4631	23.7569			0.266547	-0.674683	-0.647429	P47755;C9JUG7;F8W9N7;A0A0D9SET8	P47755;C9JUG7;F8W9N7	F-actin-capping protein subunit alpha-2	CAPZA2	827
1	3	4	2	4	2	2	1	23.9899	24.593	24.5366	23.9269	24.7318	22.529	24.371	24.092			0.263179	0.330625	0.640473	A0A024QZP7;P06493;E5RIU6;A0A087WZZ9	A0A024QZP7;P06493;E5RIU6;A0A087WZZ9	Cyclin-dependent kinase 1	CDC2;CDK1	0
9	8	7	7	9	8	7	5	24.1673	21.8708	24.2818	23.7168	22.414	23.546	24.0365	26.844			0.262956	-0.700902	-0.64001	P17066;P48741	P17066;P48741	Heat shock 70 kDa protein 6;Putative heat shock 70 kDa protein 7	HSPA6;HSPA7	707
4	4	9	7	5	6	5	4	25.6465	25.5797	26.0868	26.2311	25.9323	25.8578	25.8224	25.4299			0.262359	0.125439	0.638776	Q8NE71;H0YGW7;A0A0G2JIC2;Q5STZ8;F5GYK6	Q8NE71;H0YGW7	ATP-binding cassette sub-family F member 1	ABCF1	1185
7	8	11	11	13	10	8	9	28.3531	28.0255	29.0922	28.8845	28.8121	28.7614	28.5083	28.937			0.26196	-0.165845	-0.637949	P18124;A8MUD9;C9JIJ5;C9JZ88	P18124;A8MUD9	60S ribosomal protein L7	RPL7	715
2	2	2	1	0	1	1	1	23.502	23.6972	22.9108	23.7073	21.2186	22.7692	23.8426	24.2164			0.260392	0.442639	0.6347	Q8WXI9;A0A0U1RR30;A0A0U1RRM1	Q8WXI9;A0A0U1RR30;A0A0U1RRM1	Transcriptional repressor p66-beta	GATAD2B	1203
12	10	12	12	8	9	10	8	28.8854	28.962	28.8115	28.5333	29.1156	28.6484	28.6171	28.3462			0.257216	0.116221	0.628107	F8VZX2;H3BRU6;F8W0G4;F8VXH9;F8W1G6;J3QT27;E9PFP8;P57721;F8VTZ0;H3BSP4;F8VRH0;H3BND9	F8VZX2;H3BRU6;F8W0G4		PCBP2	389
2	3	4	4	3	1	4	4	25.2884	25.1629	26.7748	26.3545	24.8805	24.6476	26.0322	26.52			0.255724	0.375066	0.625002	Q9H773;H3BSA6;H3BPN2	Q9H773;H3BSA6	dCTP pyrophosphatase 1	DCTPP1	1314
1	2	5	3	0	2	2	2	23.5169	23.815	24.2549	24.3869	23.5716	23.6915	23.5843	24.4171			0.254692	0.177294	0.622853	J3KR24;A0A0A0MSX9;P41252;Q5TCC6	J3KR24;A0A0A0MSX9;P41252	Isoleucine--tRNA ligase, cytoplasmic	IARS	72
3	3	2	2	5	4	1	1	25.7919	25.7015	25.75	25.8164	25.9664	25.4577	26.0998	25.8843			0.252224	-0.087111	-0.617705	P30041	P30041	Peroxiredoxin-6	PRDX6	760
2	2	2	1	2	1	0	1	22.8065	22.1811	24.4833	23.1943	23.5643	23.4534	23.4909	23.3593			0.251519	-0.300694	-0.616232	Q96IZ6	Q96IZ6	Methyltransferase-like protein 2A	METTL2A	1239
30	34	24	24	58	43	15	11	28.8203	28.7239	28.4481	28.5028	30.3409	29.4659	28.0717	28.0047			0.245775	-0.347003	-0.604199	P15924	P15924	Desmoplakin	DSP	701
4	3	4	6	5	4	4	3	26.5246	25.5495	26.8209	26.7652	26.5344	26.2651	27.0631	26.611			0.243825	-0.203375	-0.600099	P18077;F8WBS5;F8WB72;C9K025	P18077;F8WBS5;F8WB72;C9K025	60S ribosomal protein L35a	RPL35A	714
17	15	16	14	14	17	11	10	30.3637	30.4406	30.0212	29.9116	30.4439	30.4751	29.723	29.3831			0.240732	0.177976	0.593583	P32119;A6NIW5	P32119;A6NIW5	Peroxiredoxin-2	PRDX2	775
5	3	5	0	3	1	0	0	25.4269	24.9754	26.6475	22.6012	26.1472	22.25	24.0374	24.4933			0.23604	0.680733	0.58366	P16401	P16401	Histone H1.5	HIST1H1B	703
6	7	5	5	5	5	4	5	27.6293	27.8125	28.2363	28.2225	27.9858	27.9495	28.0298	28.3466			0.235035	-0.102787	-0.581529	P62266;D6RD47;D6RDJ2;D6RIX0;D6R9I7	P62266;D6RD47	40S ribosomal protein S23	RPS23	917
2	1	2	3	3	2	2	1	23.7732	23.2003	24.2895	23.9429	23.2981	23.4669	24.025	23.7713			0.233412	0.161165	0.578083	Q96EE3;K7ENI5;K7ELV2;K7EP88	Q96EE3;K7ENI5;K7ELV2;K7EP88	Nucleoporin SEH1	SEH1L	1230
3	4	2	4	5	5	4	3	25.5592	24.7648	25.474	25.495	24.9266	25.04	24.821	25.8238			0.233247	0.170404	0.577734	H0Y2Y8;Q15942;C9JJK5;H7C3D3	H0Y2Y8;Q15942	Zyxin	ZYX	419
6	7	8	9	9	8	4	2	27.9034	27.2221	28.5102	28.4003	28.275	28.2913	28.3259	25.283			0.232017	0.465187	0.575118	Q02543;M0R3D6;M0R1A7;M0R117;M0R0P7	Q02543;M0R3D6;M0R1A7;M0R117;M0R0P7	60S ribosomal protein L18a	RPL18A	979
21	18	17	15	16	17	13	11	28.487	28.607	28.559	28.2662	28.4316	28.6583	28.3482	28.2035			0.230343	0.0693607	0.571554	P50991	P50991	T-complex protein 1 subunit delta	CCT4	853
2	4	2	2	2	2	1	0	24.7911	24.8094	23.4996	22.1452	23.4258	24.7803	24.2286	24.3989			0.230043	-0.397105	-0.570916	O15371;B0QYA5;B0QYA8;B0QYA6;B0QYA4	O15371;B0QYA5;B0QYA8;B0QYA6	Eukaryotic translation initiation factor 3 subunit D	EIF3D	564
6	5	3	4	4	4	4	4	23.4165	22.3226	23.4153	23.5927	23.5182	22.6761	23.0114	24.7736			0.227674	-0.308052	-0.56586	P55795	P55795	Heterogeneous nuclear ribonucleoprotein H2	HNRNPH2	878
5	4	4	4	4	3	3	3	25.188	25.3034	25.6145	25.6529	25.6992	25.6577	25.0505	25.8188			0.227347	-0.116895	-0.565161	A0A0R4J2E8;A8MXP9;P43243;D6REM6;D6R991;H0Y8T4;B3KM87;D6RBI2;D6RBK5;D6RE02;D6RIA2;D6RAM9;D6RAY2;Q68E03	A0A0R4J2E8;A8MXP9;P43243;D6REM6;D6R991;H0Y8T4;B3KM87	Matrin-3	MATR3	111
10	9	7	8	9	9	7	7	27.582	27.633	28.15	27.7942	27.7269	27.7007	28.1466	27.9574			0.225511	-0.0930939	-0.561234	P31153;Q00266	P31153	S-adenosylmethionine synthase isoform type-2	MAT2A	769
4	5	5	4	4	5	3	2	25.6795	25.3956	26.6705	26.6693	25.9554	26.2146	26.1208	25.2338			0.223574	0.222579	0.557085	E7ETK0;A0A087WUS0;P62847	E7ETK0;A0A087WUS0;P62847	40S ribosomal protein S24	RPS24	22
3	3	2	1	2	1	0	0	25.2787	24.9482	23.6964	23.4098	24.4812	23.4573	24.3272	23.9245			0.223419	0.285708	0.556752	Q7KZF4	Q7KZF4	Staphylococcal nuclease domain-containing protein 1	SND1	1139
5	4	2	2	2	2	1	1	27.4091	27.0936	23.0807	23.3868	23.9207	26.2038	23.6197	24.3351			0.223056	0.722706	0.555973	X6R242;O95758	X6R242;O95758	Polypyrimidine tract-binding protein 3	PTBP3	613
1	5	4	6	4	4	5	0	22.8535	25.1265	25.8099	25.7353	25.2925	25.5999	25.955	24.3828			0.221763	-0.426225	-0.553197	P30101	P30101	Protein disulfide-isomerase A3	PDIA3	765
9	7	3	4	9	5	4	1	26.3886	26.4492	25.3916	25.6068	26.6903	26.5226	24.8192	24.3842			0.220266	0.354962	0.549979	G3V5T9;P24941;E7ESI2;G3V317;Q00526;K7ELV5;K7EJ83;H0YAZ9;Q9BVE2;E7EUK8;E5RGN0;A0A087X209;A0A087WZU2;F5H6Z0;J3QSD7;Q00535;Q00534;Q96Q40;O94921;Q07002;Q00536;Q00537;Q9NYV4;Q14004	G3V5T9;P24941;E7ESI2	Cyclin-dependent kinase 2	CDK2	409
3	4	4	2	4	5	1	1	26.6791	26.1629	25.6989	24.2199	26.3859	26.5205	22.5042	25.0125			0.21812	0.584415	0.545355	Q9BV86;S4R3J7;S4R344;S4R338	Q9BV86;S4R3J7	N-terminal Xaa-Pro-Lys N-methyltransferase 1;N-terminal Xaa-Pro-Lys N-methyltransferase 1, N-terminally processed	NTMT1	1278
3	4	2	1	2	4	1	0	25.2798	25.2177	23.3884	24.2528	23.6899	25.1979	23.7409	24.2798			0.215857	0.307543	0.54047	P21266;A0A0A0MTN3;E9PLF1;E9PHN7;E9PHN6;Q5T8Q9;Q5T8R1;F6XZQ7;P46439;P28161	P21266;A0A0A0MTN3	Glutathione S-transferase Mu 3	GSTM3	722
2	2	3	2	3	1	0	1	22.8455	24.774	23.8829	23.88	24.0461	23.5447	25.2052	23.739			0.211868	-0.288172	-0.531833	M0R026;A1L0T0;M0R1B5;E9PL44;M0QZX5;E9PJS0	M0R026;A1L0T0	Acetolactate synthase-like protein	ILVBL	137
2	1	2	2	0	0	2	1	24.0322	22.9044	24.0889	23.9765	23.5034	23.0621	23.8284	23.8865			0.211028	0.180394	0.530009	Q9Y697;H7C0I5;H0YGN5;F2Z2E7	Q9Y697;H7C0I5;H0YGN5	Cysteine desulfurase, mitochondrial	NFS1	1424
10	8	10	12	12	11	4	9	28.2419	28.2691	28.7352	28.5477	28.5772	28.5047	27.9045	28.4034			0.208788	0.100991	0.525137	P61247;D6RAT0;D6RG13;D6RB09;E9PFI5;H0Y9Y4;D6R9B6;H0Y8L7;D6RAS7;D6RED7;D6RGE0;D6RI02	P61247;D6RAT0;D6RG13;D6RB09;E9PFI5;H0Y9Y4;D6R9B6;H0Y8L7;D6RAS7	40S ribosomal protein S3a	RPS3A	900
4	6	0	2	5	3	1	1	25.4624	25.8953	23.2402	25.0714	25.9371	25.8726	24.2252	25.114			0.207596	-0.369889	-0.522543	Q16658	Q16658	Fascin	FSCN1	1081
4	2	4	3	3	3	1	3	27.0504	26.5812	26.6588	26.8588	27.4132	27.0584	23.5196	27.2109			0.206521	0.48679	0.520197	Q8IUQ4;H3BU09	Q8IUQ4;H3BU09	E3 ubiquitin-protein ligase SIAH1	SIAH1	1162
4	3	3	2	4	3	3	0	25.8125	26.194	24.801	24.0572	25.7534	25.7605	24.5813	23.1297			0.205836	0.409972	0.518703	Q6FI81;H3BV90;H3BPG7;H3BT65;H3BTZ8;H3BUG4	Q6FI81;H3BV90	Anamorsin	CIAPIN1	1124
2	2	5	0	1	2	0	0	25.2157	25.251	24.6817	22.7432	23.2352	24.7488	23.7474	24.7217			0.203741	0.359636	0.514124	A0A0A0MR02;P45880;A2A3S1;Q5JSD2;Q5JSD1	A0A0A0MR02;P45880	Voltage-dependent anion-selective channel protein 2	VDAC2	58
19	19	20	17	18	21	21	16	29.525	29.6123	28.9251	28.9277	29.2986	29.1618	29.2417	29.7581			0.202847	-0.117517	-0.512167	Q7Z2W4	Q7Z2W4	Zinc finger CCCH-type antiviral protein 1	ZC3HAV1	1143
16	15	16	13	14	16	13	10	24.9157	25.2569	25.3425	25.4832	25.0967	25.0464	25.3308	25.2435			0.202362	0.0701933	0.511104	A0A0B4J269;Q13509;G3V2A3;G3V5W4;G3V2R8;G3V3R4;G3V2N6	A0A0B4J269;Q13509	Tubulin beta-3 chain	TUBB3	84
4	3	3	2	5	2	4	1	25.0415	24.8506	23.9779	22.5667	24.6569	24.5426	23.671	24.8334			0.202139	-0.316766	-0.510616	F8VPD4;P27708;H7C3Z5;H7C2E4	F8VPD4;P27708	CAD protein;Glutamine-dependent carbamoyl-phosphate synthase;Aspartate carbamoyltransferase;Dihydroorotase	CAD	377
7	8	6	3	5	11	4	5	26.973	26.9711	27.013	26.2211	27.4411	27.7164	26.3566	26.4648			0.201885	-0.200145	-0.510059	P46109	P46109	Crk-like protein	CRKL	822
2	2	4	2	2	1	1	2	23.3709	22.7539	23.7399	24.0901	23.2028	24.7426	23.3396	23.5892			0.201089	-0.229849	-0.508312	C9JZR2;O60716;E9PKY0;H0YC95;E9PRE2	C9JZR2;O60716	Catenin delta-1	CTNND1	235
10	11	4	3	5	4	2	2	27.2832	27.2372	26.7796	26.6362	26.9601	27.0788	26.9526	26.5388			0.199639	0.101445	0.505129	Q13057;K7EN91;K7EQ60;K7ES73;K7EP09;K7EPC2;K7EPT0;K7ESK6	Q13057	Bifunctional coenzyme A synthase;Phosphopantetheine adenylyltransferase;Dephospho-CoA kinase	COASY	1008
1	1	3	6	6	6	2	1	24.0122	23.2968	26.6339	27.976	26.8318	27.0738	26.399	24.199			0.199457	-0.646152	-0.504729	P39019;A0A075B6E2;M0R2L9;M0QXK4;M0QYF7;M0R140	P39019;A0A075B6E2	40S ribosomal protein S19	RPS19	800
4	5	3	4	2	3	2	2	26.3489	26.1047	25.4488	25.2265	24.3897	25.459	26.389	25.881			0.199183	0.252544	0.504126	Q9Y508;A0A096LNV3;A0A096LP02;A0A096LNT1;A0A096LNN8;A0A096LPF9	Q9Y508;A0A096LNV3;A0A096LP02	E3 ubiquitin-protein ligase RNF114	RNF114	1415
15	20	7	7	9	11	1	4	27.536	27.8213	25.6312	26.2434	27.8257	27.2876	25.3906	24.9683			0.199102	0.439937	0.503947	E5KLK1;E5KLJ6;E5KLJ9;E5KLJ5;O60313;H7C141;H7C321	E5KLK1;E5KLJ6;E5KLJ9;E5KLJ5;O60313	Dynamin-like 120 kDa protein, mitochondrial;Dynamin-like 120 kDa protein, form S1	OPA1	282
5	4	6	8	11	5	6	6	27.8593	27.2931	27.636	28.3432	28.7659	27.7165	27.5438	27.8138			0.198882	-0.177096	-0.503463	Q7Z417	Q7Z417	Nuclear fragile X mental retardation-interacting protein 2	NUFIP2	1145
3	3	4	2	1	3	3	3	26.3303	26.6665	26.5211	26.1087	24.7362	26.0938	26.9822	26.769			0.198204	0.261354	0.501973	P37802;X6RJP6;C9J5W6;Q9UI15	P37802;X6RJP6	Transgelin-2	TAGLN2	795
3	3	1	2	3	2	0	0	25.793	25.4839	23.0467	23.3308	25.6101	25.5658	23.6565	24.5251			0.197219	-0.425784	-0.499803	Q9UBV8	Q9UBV8	Peflin	PEF1	1368
0	2	2	2	0	3	1	0	22.7756	23.8193	23.5416	23.8898	23.5205	23.2006	23.7274	22.9742			0.195024	0.150885	0.494961	A0A0A0MSQ0;P13797;H7C4N2;U3KQI3;Q5TBN3;P13796;Q14651	A0A0A0MSQ0;P13797;H7C4N2	Plastin-3	PLS3	71
5	8	5	6	9	6	3	5	25.7282	25.8829	26.2639	25.7735	26.0216	26.3413	25.6912	25.9484			0.192381	-0.0884686	-0.489116	P23921;E9PL69;E9PP77;H0YCY7	P23921;E9PL69	Ribonucleoside-diphosphate reductase large subunit	RRM1	741
7	6	5	7	6	6	7	4	28.7171	28.8326	28.9551	29.1612	28.4815	28.579	29.3048	28.893			0.192319	0.101901	0.488978	P63173;J3KT73;J3QL01;J3KSP2	P63173;J3KT73;J3QL01	60S ribosomal protein L38	RPL38	947
2	3	3	3	2	2	1	2	23.2221	26.8778	27.1027	26.7279	26.4429	24.1786	24.3349	26.7565			0.189829	0.55444	0.483456	E9PG15;P27348;K7EIT4;A2IDB2	E9PG15;P27348	14-3-3 protein theta	YWHAQ	322
6	6	6	4	7	6	3	4	27.3308	27.2124	28.3066	28.2799	28.149	28.0859	27.5904	27.923			0.188871	-0.154633	-0.481326	P62277;J3KMX5;E9PS50	P62277;J3KMX5;E9PS50	40S ribosomal protein S13	RPS13	919
4	5	5	4	2	3	4	3	25.243	25.246	25.1334	25.2016	25.2012	24.9823	25.2917	25.5999			0.18835	-0.0627747	-0.480169	Q15599;H3BUQ9;H3BN50;H3BQS0	Q15599;H3BUQ9;H3BN50;H3BQS0	Na(+)/H(+) exchange regulatory cofactor NHE-RF2	SLC9A3R2	1070
0	2	2	2	1	1	2	1	22.7912	23.3539	24.5401	24.2536	23.2544	23.3642	23.3644	24.0983			0.187677	0.214362	0.478672	P19623;K7EL89;K7EKM4;K7ESL0	P19623;K7EL89	Spermidine synthase	SRM	719
3	3	3	4	3	3	3	2	24.1525	23.9728	24.7675	22.6028	24.0434	24.1578	22.6995	23.5168			0.18708	0.269565	0.477341	P38919;I3L3H2	P38919	Eukaryotic initiation factor 4A-III;Eukaryotic initiation factor 4A-III, N-terminally processed	EIF4A3	799
2	6	2	0	2	0	0	1	23.7615	24.9511	23.8886	24.1527	24.6078	23.9112	24.504	22.7877			0.186353	0.235754	0.475721	P16615;H7C5W9;Q93084;J3QSY6;O14983	P16615;H7C5W9	Sarcoplasmic/endoplasmic reticulum calcium ATPase 2	ATP2A2	705
3	5	3	4	5	3	3	3	26.0446	26.2715	26.103	26.5376	26.0858	25.5074	26.7371	26.1061			0.185597	0.130073	0.474034	P35754	P35754	Glutaredoxin-1	GLRX	788
21	29	18	17	19	20	17	9	29.8643	30.1515	29.2345	29.3144	30.136	29.771	29.9101	29.2824			0.18358	-0.133739	-0.469528	Q9P258	Q9P258	Protein RCC2	RCC2	1362
8	10	6	10	11	13	6	4	26.7553	26.68	26.9385	27.0904	26.9793	27.1774	26.4941	26.4334			0.18142	0.0950146	0.464691	P17812;Q9NRF8	P17812	CTP synthase 1	CTPS1	711
7	2	6	7	6	4	4	3	27.0427	26.5596	27.5248	27.4358	27.4201	27.2961	26.7735	27.5989			0.1814	-0.131407	-0.464648	C9JXB8;C9JNW5;P83731	C9JXB8;C9JNW5;P83731	60S ribosomal protein L24	RPL24	226
14	14	12	13	13	12	12	15	30.5055	31.1002	31.2891	31.0844	30.7293	30.4328	31.794	31.736			0.179858	-0.178247	-0.461188	Q16527;F8VW96;F8VQR7	Q16527;F8VW96;F8VQR7	Cysteine and glycine-rich protein 2	CSRP2	1078
9	10	11	11	7	7	8	10	30.4245	29.4734	30.2539	30.1387	30.078	30.4847	29.9303	30.2327			0.176741	-0.108788	-0.454174	Q8NC51	Q8NC51	Plasminogen activator inhibitor 1 RNA-binding protein	SERBP1	1183
2	2	3	2	2	2	1	1	24.6267	24.8261	24.1437	24.8054	24.7335	24.5517	24.5438	24.229			0.175884	0.0859938	0.452241	E9PMI6;E9PJF4;J3KN38;P54105;E9PQ83	E9PMI6;E9PJF4;J3KN38;P54105;E9PQ83	Methylosome subunit pICln	CLNS1A	330
3	4	2	1	3	3	1	1	25.9831	25.949	23.864	22.8557	26.0467	25.896	24.3338	24.0651			0.175726	-0.42247	-0.451885	Q92541	Q92541	RNA polymerase-associated protein RTF1 homolog	RTF1	1209
10	9	2	3	2	4	3	0	26.4205	26.5722	23.2803	24.1893	24.4628	25.6055	24.8398	23.9466			0.175513	0.401926	0.451405	O43143;A0A140T947;F5H658;O60231;Q14562	O43143	Pre-mRNA-splicing factor ATP-dependent RNA helicase DHX15	DHX15	566
3	4	2	2	2	0	1	0	23.2672	25.4731	23.1626	23.876	25.3913	23.495	24.435	23.6913			0.175013	-0.308424	-0.450277	O95573;C9JC11;F5H062;O60488	O95573	Long-chain-fatty-acid--CoA ligase 3	ACSL3	611
6	6	4	4	7	6	5	1	25.6502	25.1997	25.2472	25.8279	25.9438	25.4841	25.6616	24.0327			0.171702	0.200737	0.442783	P41240;H3BUM9;H3BN15;H3BU69	P41240	Tyrosine-protein kinase CSK	CSK	809
5	5	1	2	3	3	1	1	25.3625	25.2819	23.2455	25.1433	24.6759	24.8938	24.6318	23.8538			0.170707	0.244496	0.440527	Q5VWC4;P55036;A6PVX3;H0Y561;H0Y3Y9	Q5VWC4;P55036;A6PVX3	26S proteasome non-ATPase regulatory subunit 4	PSMD4	874
3	3	4	2	7	4	7	3	26.3214	26.4847	26.2568	26.3049	27.1388	26.6384	26.5863	25.582			0.169532	-0.14445	-0.437858	P23526	P23526	Adenosylhomocysteinase	AHCY	739
3	3	0	2	1	2	1	2	25.9807	25.8515	22.9672	23.1883	22.9316	25.7408	23.841	23.6993			0.169218	0.44375	0.437145	Q9NYZ3	Q9NYZ3	G2 and S phase-expressed protein 1	GTSE1	1349
3	2	4	3	7	6	1	3	23.1744	24.5604	26.4295	26.2469	25.7987	25.2147	24.4494	26.4799			0.168071	-0.382859	-0.434535	A0A087WTT1;E7ERJ7;P11940;E7EQV3;H0YAR2;H0YAP2;H0YB86;Q9H361;Q4VXU2;E5RH24;E5RJB9;H0YBN4;E5RGC4;E5RFD8;E5RHG7;E5RGH3;H0YEQ8;B1ANR1;Q5JQF8	A0A087WTT1;E7ERJ7;P11940;E7EQV3;H0YAR2;H0YAP2;H0YB86;Q9H361	Polyadenylate-binding protein;Polyadenylate-binding protein 1;Polyadenylate-binding protein 3	PABPC1;PABPC3	14
5	4	2	1	3	5	3	1	25.4455	26.012	25.5354	23.1233	25.9658	26.0036	25.8718	23.7368			0.165714	-0.365437	-0.42916	Q96H79	Q96H79	Zinc finger CCCH-type antiviral protein 1-like	ZC3HAV1L	1235
2	2	1	3	2	2	2	3	24.6283	23.8232	22.212	25.2309	24.2685	22.8871	24.75	25.4426			0.165412	-0.363471	-0.428472	Q9Y597;H0Y566	Q9Y597	BTB/POZ domain-containing protein KCTD3	KCTD3	1417
5	6	5	6	6	3	4	5	27.8685	27.6726	28.7731	28.4994	28.341	28.1547	28.529	28.2469			0.162678	-0.114526	-0.422216	D3YTB1;F8W727;P62910;D3YTI8	D3YTB1;F8W727;P62910	60S ribosomal protein L32	RPL32	268
2	2	2	2	2	3	1	0	23.7301	24.0791	23.4516	23.4948	23.5787	22.7005	24.2475	23.6426			0.161486	0.146576	0.419482	O60701;D6RHF4;E9PBD2;E7ER95;E7ER83;E7ETF4;E7EV97	O60701	UDP-glucose 6-dehydrogenase	UGDH	580
30	26	24	19	23	27	18	15	31.484	31.6931	31.1524	30.8797	31.3088	31.5544	31.0165	30.9483			0.161265	0.0953183	0.418976	P07355;H0YN42;H0YMD0;H0YMU9;H0YM50;A6NMY6;H0YKS4;H0YNP5;H0YN28;H0YL33;H0YMM1;H0YKZ7;H0YLV6;H0YMT9;H0YKX9;H0YKL9;H0YMW4;H0YNA0;H0YKV8;H0YN52;H0YMD9;H0YLE2;H0YKN4;H0YNB8	P07355;H0YN42;H0YMD0;H0YMU9;H0YM50;A6NMY6;H0YKS4;H0YNP5	Annexin A2;Annexin;Putative annexin A2-like protein	ANXA2;ANXA2P2	644
10	11	14	10	11	11	5	6	26.5346	26.1846	27.0238	26.7253	26.6393	26.6235	26.8324	26.6784			0.161261	-0.0763321	-0.418967	P22314;Q5JRR6;Q5JRR9;Q5JRS0;Q5JRS1;Q5JRS3;Q5JRS2	P22314	Ubiquitin-like modifier-activating enzyme 1	UBA1	730
2	2	2	0	0	0	2	1	23.4663	23.5392	23.8838	25.0012	23.7752	24.1178	25.1733	23.6516			0.160664	-0.206826	-0.417596	J3KN29;O00233;F5H5V4;F5GX23;F5H7X1;F5H169	J3KN29;O00233;F5H5V4;F5GX23	26S proteasome non-ATPase regulatory subunit 9	PSMD9	485
3	4	2	3	4	4	2	3	25.6197	25.9247	25.2385	25.2633	25.7528	25.296	25.6694	24.9061			0.160108	0.105482	0.416318	P56537;B7ZBH1;A0A0U1RQV5;F8WD20;A0A0B4J1Y7;F8WDS6	P56537	Eukaryotic translation initiation factor 6	EIF6	882
5	5	6	7	4	4	4	5	26.373	25.9741	26.9621	26.9922	26.4815	26.4207	26.9242	26.944			0.159294	-0.117293	-0.414446	E9PK01;P29692;E9PPR1;E9PL12;E9PQ49;E9PI39;A0A087X1X7;E9PRY8;E9PMW7;E9PIZ1;E9PL71;H0YCK7;E9PN91;E9PK06;E9PQZ1;E9PK72;E9PKK3;E9PNW6;E9PQC9;E9PJD0;H0YE58;H0YE72	E9PK01;P29692;E9PPR1;E9PL12;E9PQ49;E9PI39;A0A087X1X7;E9PRY8;E9PMW7;E9PIZ1;E9PL71;H0YCK7;E9PN91;E9PK06;E9PQZ1	Elongation factor 1-delta	EEF1D	331
13	14	8	12	9	15	10	8	29.6633	29.4106	28.6862	28.8769	29.2731	29.3835	28.818	28.6952			0.158514	0.116792	0.41265	Q14247;H0YEV2;H0YCD9	Q14247	Src substrate cortactin	CTTN	1036
5	7	3	2	5	5	4	3	25.1688	25.0111	25.1696	25.1501	24.5916	25.0944	25.4774	25.7574			0.158359	-0.105311	-0.412294	Q8N1G4	Q8N1G4	Leucine-rich repeat-containing protein 47	LRRC47	1172
2	2	1	2	1	1	2	3	25.3027	23.347	23.3919	23.1842	23.8298	23.3831	24.1967	24.7726			0.158145	-0.239104	-0.4118	Q9UGI8;F8W7T0	Q9UGI8	Testin	TES	1370
6	6	3	3	5	4	1	2	24.3962	25.0912	22.5734	23.8226	25.1126	24.9958	23.2533	23.6746			0.155823	-0.28824	-0.406443	P30153;C9J9C1;B3KQV6;E9PH38;P30154;E9PPI5;E9PNM7;E9PHZ6	P30153;C9J9C1;B3KQV6	Serine/threonine-protein phosphatase 2A 65 kDa regulatory subunit A alpha isoform	PPP2R1A	766
1	3	7	4	2	1	2	2	24.1495	24.7646	25.0478	25.1461	24.4678	22.9105	25.3632	25.3654			0.154433	0.25026	0.403227	P11177;C9J634;F8WF02	P11177;C9J634	Pyruvate dehydrogenase E1 component subunit beta, mitochondrial	PDHB	674
7	8	3	6	5	7	2	2	27.8661	27.8331	27.1458	27.5778	27.705	27.4547	27.5002	27.4799			0.153977	0.0707521	0.402173	P52907	P52907	F-actin-capping protein subunit alpha-1	CAPZA1	864
9	10	10	10	8	11	7	11	28.7569	28.2931	29.184	29.0226	28.908	28.975	28.8419	28.8474			0.153186	-0.078949	-0.400339	H0YKD8;P46779;H0YMF4;H0YLP6	H0YKD8;P46779;H0YMF4;H0YLP6	60S ribosomal protein L28	RPL28	440
7	6	3	4	2	7	3	2	26.8351	26.1589	23.1189	25.494	23.8187	26.5196	24.1891	25.4799			0.149927	0.399904	0.392768	Q8WX93;F8WA26;D6R9F5;H0Y952;D6RBH5;D6RBB1;H0YA05	Q8WX93	Palladin	PALLD	1202
8	7	10	8	8	8	7	9	28.3218	27.6312	28.094	27.957	27.8666	28.1785	27.7892	28.5145			0.149832	-0.0862064	-0.392547	E7EVA0;P27816;H0Y2V1;F8W9U4;H7C4C5;B5MEG9	E7EVA0;P27816;H0Y2V1	Microtubule-associated protein;Microtubule-associated protein 4	MAP4	301
6	6	4	4	5	6	4	4	27.3719	27.514	26.9385	27.3876	26.8269	26.875	27.3404	27.7707			0.149351	0.0997596	0.391428	Q96CP2;I3L1Y9;I3L4I0;I3L0R3;I3L231;Q4VC44	Q96CP2;I3L1Y9;I3L4I0	FLYWCH family member 2	FLYWCH2	1228
4	4	4	2	4	2	1	2	24.8943	24.8183	24.6567	24.3629	24.6517	24.4955	24.8761	24.9453			0.143378	-0.059123	-0.37746	P52292;J3QLL0;J3KS65	P52292;J3QLL0;J3KS65	Importin subunit alpha-1	KPNA2	860
12	11	9	16	12	13	11	6	29.0856	29.208	29.3416	30.4133	29.5491	30.169	28.9797	28.6753			0.142769	0.168801	0.376029	P62269;J3JS69;A0A0G2JQH2;Q5GGW2	P62269	40S ribosomal protein S18	RPS18	918
7	9	6	5	6	5	7	5	26.312	26.403	26.5748	26.0515	26.2186	26.4149	26.4321	26.4586			0.14195	-0.0457129	-0.374105	Q92598;A0A0A0MSM0;R4GN69;Q5TBM3;D6RJ96;E9PDE8;O95757	Q92598;A0A0A0MSM0	Heat shock protein 105 kDa	HSPH1	1210
21	20	22	18	13	16	18	18	29.3406	29.4122	30.0514	30.174	29.0949	28.8773	29.91	30.4654			0.140388	0.157666	0.370427	P25705;K7EK77;K7ERX7;K7EJP1;K7ENJ4;K7EQH4;K7ESA0	P25705;K7EK77;K7ERX7	ATP synthase subunit alpha, mitochondrial	ATP5A1	747
1	2	2	2	1	2	1	2	24.1702	24.1861	23.6126	22.862	22.3188	23.1637	24.3668	24.1577			0.137318	0.205963	0.363178	Q8WU90;H7C466;F8WB26	Q8WU90	Zinc finger CCCH domain-containing protein 15	ZC3H15	1197
18	18	23	16	21	23	18	15	29.4711	29.1848	30.3899	30.7213	29.6379	29.792	30.5851	30.3731			0.136315	-0.155229	-0.360805	P09661;H0YMA0;H0YLR3;H0YKK0	P09661;H0YMA0;H0YLR3	U2 small nuclear ribonucleoprotein A	SNRPA1	663
9	11	6	4	7	4	7	5	25.3848	25.7906	25.2846	22.0368	24.6963	24.2117	24.888	26.0796			0.136257	-0.344647	-0.360667	P67936;K7ENT6;K7ERG3;K7EPV9;K7EMU5;K7EPB9	P67936;K7ENT6	Tropomyosin alpha-4 chain	TPM4	952
4	7	2	2	5	2	1	1	26.0878	26.3359	23.3317	25.1404	25.9546	25.729	24.418	23.5097			0.136083	0.321122	0.360253	C9J0J7;G5E9Q6;C9JQ45;C9J2N0	C9J0J7;G5E9Q6;C9JQ45	Profilin	PFN2	202
21	20	20	18	17	16	16	16	25.7635	26.1742	25.6602	25.9785	25.9241	25.8019	26.0105	25.6423			0.133404	0.0494156	0.353893	P68366;C9JEV8;C9JQ00;C9JJQ8;C9JDL2	P68366	Tubulin alpha-4A chain	TUBA4A	957
2	2	4	5	1	2	4	5	23.0822	25.5606	26.8207	27.107	24.8831	24.5976	27.0925	27.679			0.131804	-0.420415	-0.350084	P49207	P49207	60S ribosomal protein L34	RPL34	838
5	3	3	5	5	4	3	2	23.9161	23.746	26.7296	26.7833	23.2949	22.715	26.6269	26.6799			0.128714	0.464601	0.342704	P22234;E9PBS1;D6RF62	P22234;E9PBS1	Multifunctional protein ADE2;Phosphoribosylaminoimidazole-succinocarboxamide synthase;Phosphoribosylaminoimidazole carboxylase	PAICS	729
12	13	12	10	12	9	7	8	26.0499	26.2463	26.4075	26.3731	25.9196	25.8698	26.649	27.0388			0.126465	-0.100098	-0.337312	A0A1X7SBZ2;A0A1W2PQ51;Q92841;A0A0U1RQJ0	A0A1X7SBZ2;A0A1W2PQ51;Q92841	Probable ATP-dependent RNA helicase DDX17	DDX17	132
9	9	2	1	4	3	2	1	25.9782	27.1032	24.5601	22.6009	25.7442	24.8988	24.4814	23.7096			0.124366	0.352069	0.332266	Q9Y265;E7ETR0;H7C4G5;J3QLR1;H7C4I3	Q9Y265;E7ETR0	RuvB-like 1	RUVBL1	1392
4	4	3	4	2	2	3	3	25.2697	23.047	25.5365	25.9817	24.905	24.4061	25.6516	25.827			0.12164	-0.2387	-0.325688	Q13148;A0A087WX29;B1AKP7;G3V162;A0A087X260;A0A087WYY0;A0A1W2PNU8;K7EJM5;A0A087WW61;A0A087WX67;A0A087WXV3;A0A087WXQ5;A0A087WV68;K7EN94;K7EJ99;A0A0A0MSV7;A0A087WYE7;A0A087WZC9;A0A087WTZ4;K7EL26;A0A087WZM1	Q13148;A0A087WX29;B1AKP7;G3V162;A0A087X260;A0A087WYY0;A0A1W2PNU8;K7EJM5	TAR DNA-binding protein 43	TARDBP	1011
8	8	6	7	8	8	4	2	27.5597	27.0249	26.0913	26.6249	27.1988	26.8952	27.0563	25.5006			0.121221	0.162467	0.324675	Q99714;Q5H928	Q99714;Q5H928	3-hydroxyacyl-CoA dehydrogenase type-2	HSD17B10	1256
4	3	2	1	2	4	0	1	25.6693	25.6716	23.1943	23.8115	25.142	25.626	24.4367	24.0697			0.118796	-0.231937	-0.318802	P55060	P55060	Exportin-2	CSE1L	875
4	4	4	4	2	2	3	5	28.7681	28.2625	28.9546	29.1171	28.6756	28.6344	28.8942	29.1801			0.117396	-0.0705113	-0.3154	P47914	P47914	60S ribosomal protein L29	RPL29	829
5	5	2	0	5	4	2	0	26.8817	26.7664	25.8692	23.7975	26.7278	26.8236	25.9351	24.8702			0.114431	-0.260473	-0.308175	B1AHD1;P55769	B1AHD1;P55769	NHP2-like protein 1;NHP2-like protein 1, N-terminally processed	NHP2L1	155
3	3	2	1	4	2	3	1	25.7194	26.219	23.0377	22.7187	25.9592	23.7824	25.3571	23.8736			0.112624	-0.319365	-0.303757	A0A087WYT3;Q15185;B4DDC6	A0A087WYT3;Q15185	Prostaglandin E synthase 3	PTGES3	42
1	2	3	3	3	1	2	1	24.5082	24.1135	24.0971	24.4065	24.1116	23.2438	25.0146	25.3267			0.10975	-0.14289	-0.296705	Q5TFE4;Q5QPD0	Q5TFE4	5-nucleotidase domain-containing protein 1	NT5DC1	1116
2	4	1	3	1	1	1	1	23.4852	24.3788	24.7136	22.7674	22.9156	23.023	24.6187	24.0794			0.108223	0.17708	0.292948	O15357;A0A0A0MTP6;F5H588;H7BXR2;H0YFZ4	O15357;A0A0A0MTP6	Phosphatidylinositol 3,4,5-trisphosphate 5-phosphatase 2	INPPL1	563
3	3	4	3	2	2	3	2	24.4179	25.0794	25.4172	25.0885	24.9121	25.2017	24.8924	24.7293			0.106616	0.0668855	0.288983	P48507	P48507	Glutamate--cysteine ligase regulatory subunit	GCLM	831
2	3	3	2	2	1	1	2	22.7416	24.6769	22.7193	23.4464	23.6876	23.379	23.715	23.3407			0.105607	-0.134553	-0.286488	Q9UQ35;I3L182;I3L4D8;I3L1C0;A0A087X1W1;I3L1I8	Q9UQ35	Serine/arginine repetitive matrix protein 2	SRRM2	1389
4	5	3	1	2	1	0	0	24.9719	22.4172	23.3324	23.4788	22.3711	23.8889	24.2582	24.4982			0.105496	-0.204002	-0.286214	Q96RP9;C9IZ01;F8WAU4;C9JA25	Q96RP9;C9IZ01;F8WAU4	Elongation factor G, mitochondrial	GFM1	1246
24	22	21	19	13	19	18	15	29.7889	29.5887	29.6897	29.555	29.5429	29.5011	29.9514	29.7579			0.103159	-0.0327625	-0.280424	P29401;A0A0B4J1R6;E9PFF2;F8W888;F8WAX4	P29401;A0A0B4J1R6	Transketolase	TKT	759
6	4	5	6	5	7	5	5	29.1436	28.0507	29.6354	29.4304	28.0983	28.2628	29.1742	30.0814			0.102221	0.160829	0.278093	Q9BS26	Q9BS26	Endoplasmic reticulum resident protein 44	ERP44	1265
4	7	2	2	3	3	1	1	25.7835	26.2879	23.2472	22.9571	25.5857	25.4384	24.2003	24.0944			0.101705	-0.26082	-0.27681	A0A0A0MRN5;Q9NZT2;A0A087X028	A0A0A0MRN5;Q9NZT2;A0A087X028	Opioid growth factor receptor	OGFR	66
2	0	3	2	0	0	4	1	23.3098	24.0096	24.9199	23.2382	22.7881	24.1499	23.8058	24.1782			0.100167	0.138856	0.272979	P38117;M0QY67	P38117	Electron transfer flavoprotein subunit beta	ETFB	796
4	3	4	5	1	4	2	2	25.825	25.9178	23.1852	23.6933	23.7869	25.4987	25.9554	24.3302			0.100145	-0.237466	-0.272922	Q6P2E9	Q6P2E9	Enhancer of mRNA-decapping protein 4	EDC4	1131
4	5	2	1	2	2	1	1	25.8506	25.637	22.9131	23.1921	24.9146	24.8752	23.8253	23.0177			0.0971991	0.240005	0.265559	A0A0C4DGA2;O75521;F8WAW4;F1LLU7	A0A0C4DGA2;O75521	Enoyl-CoA delta isomerase 2, mitochondrial	ECI2	92
1	1	3	4	0	2	3	3	23.8619	23.5551	25.538	25.3635	24.7965	23.3141	25.2641	25.7125			0.0966382	-0.192162	-0.264153	A0A0A6YYJ8;Q9Y383;B8ZZ10;A8MYV2;Q9NQ29;B8ZZ09	A0A0A6YYJ8;Q9Y383	Putative RNA-binding protein Luc7-like 2	LUC7L2	79
5	5	7	5	4	4	2	2	27.6068	27.5057	27.2149	27.9498	27.3259	26.7272	27.8851	27.9966			0.095168	0.085638	0.260463	P46776;E9PJD9;E9PLL6;E9PLX7	P46776;E9PJD9;E9PLL6	60S ribosomal protein L27a	RPL27A	824
3	3	2	2	2	3	3	2	24.6994	23.5332	24.2317	24.6844	24.241	24.7429	23.9778	23.836			0.0946018	0.0877666	0.259039	Q14258	Q14258	E3 ubiquitin/ISG15 ligase TRIM25	TRIM25	1037
3	5	3	5	2	3	3	1	25.628	26.4882	25.6893	25.4837	25.2443	25.9713	25.7264	26.7478			0.0945941	-0.100188	-0.25902	P58546;C9JL85	P58546;C9JL85	Myotrophin	MTPN	885
13	12	14	10	13	12	8	6	28.0877	27.9411	27.8576	27.8382	28.1785	28.4778	27.6828	27.6079			0.0945767	-0.0555668	-0.258976	Q9NSD9	Q9NSD9	Phenylalanine--tRNA ligase beta subunit	FARSB	1334
5	6	12	7	11	9	4	4	25.8236	25.6455	26.6436	26.168	26.5691	26.2013	25.2227	25.9178			0.0937999	0.0924587	0.257021	Q9NR30;A0A087WVC1;Q9BQ39	Q9NR30	Nucleolar RNA helicase 2	DDX21	1331
4	2	2	2	2	2	0	1	23.7026	23.753	23.8389	24.5371	23.5927	23.8439	24.925	23.8315			0.0925546	-0.0904055	-0.253882	P21964;E7EMS6;F8WBW9;E7EUU8	P21964;E7EMS6	Catechol O-methyltransferase	COMT	727
5	4	8	6	7	5	2	4	27.326	26.7196	28.0292	27.4701	28.2201	27.8552	26.516	27.4139			0.0920382	-0.115029	-0.252578	A0A024R4M0;P46781;B5MCT8;C9JM19;F2Z3C0;A8MXK4	A0A024R4M0;P46781;B5MCT8;C9JM19	40S ribosomal protein S9	RPS9	2
6	5	9	9	8	6	8	7	27.9495	27.3389	28.4867	28.52	27.7054	27.817	28.6249	28.5047			0.0892571	-0.0892177	-0.245539	P61353;K7ELC7;K7EQQ9;K7ERY7	P61353;K7ELC7;K7EQQ9	60S ribosomal protein L27	RPL27	904
3	2	3	3	4	2	2	3	24.5838	24.2751	23.046	24.336	24.2824	23.5601	24.2806	24.5045			0.0874313	-0.0966897	-0.240901	P56192;H0YHV5;H0YIC2;F8VPL7;F8VS26;F8W0M7;F8W0S4;F8VZZ9;F5H2V6;H0YIP0	P56192	Methionine--tRNA ligase, cytoplasmic	MARS	880
4	4	0	2	2	1	1	1	24.4286	24.0256	22.265	23.2013	23.7843	22.6334	23.257	23.739			0.0835269	0.126726	0.230938	Q9NQW6;C9JJT6;H7C1K5;H7C3S1;H7C1C2	Q9NQW6	Actin-binding protein anillin	ANLN	1328
3	4	7	6	4	4	3	5	25.1829	23.7754	25.8921	25.5226	24.9362	24.9664	25.2482	25.6635			0.0808514	-0.110314	-0.224074	P13489;E9PMJ3;E9PLZ3;E9PIM9;E9PIK5;E9PMN0;E9PMA9;H0YCR7;E9PR82;E9PMI1	P13489;E9PMJ3;E9PLZ3;E9PIM9;E9PIK5	Ribonuclease inhibitor	RNH1	686
4	3	3	1	4	3	0	0	25.3211	25.237	23.2375	23.4114	25.163	24.6716	23.4029	23.3423			0.077564	0.156808	0.215599	Q9UG63	Q9UG63	ATP-binding cassette sub-family F member 2	ABCF2	1369
5	6	3	2	8	9	1	1	25.7636	25.6698	25.7636	23.2477	26.4468	27.1412	23.7729	23.9725			0.0753991	-0.222159	-0.209993	J3KPX7;Q99623;F5GY37;F5H3X6;F5GWA7;F5H0C5;F5H2D2;U3KPZ5	J3KPX7;Q99623;F5GY37;F5H3X6;F5GWA7	Prohibitin-2	PHB2	493
5	6	3	5	4	4	6	3	25.9686	25.5418	25.5271	25.7807	25.8916	25.9015	25.3749	25.7858			0.0748101	-0.0339298	-0.208464	Q12931;I3L0K7;I3L239;I3L2D5	Q12931	Heat shock protein 75 kDa, mitochondrial	TRAP1	1004
0	3	9	6	3	5	5	5	22.6583	23.4559	27.2366	26.3269	22.6361	25.2978	26.1239	26.8008			0.0739269	-0.295211	-0.206169	P78347;C9J6M0;A0A087WW90;A0A0D9SF80;A0A0A0MSY2;Q86UP8;Q6EKJ0	P78347	General transcription factor II-I	GTF2I	961
8	9	10	9	9	10	6	8	29.023	28.8302	29.3404	29.5338	29.1282	29.1224	29.2994	29.3121			0.0726464	-0.0336633	-0.202835	P62280;M0QZC5;M0R1H6;M0R1H5	P62280;M0QZC5	40S ribosomal protein S11	RPS11	920
5	4	6	5	3	3	5	5	26.6324	22.982	23.7193	22.0241	23.5145	24.0226	23.8533	24.7793			0.0705182	-0.20298	-0.197278	H0YNJ9;H0YMM5;H0YKI0	H0YNJ9;H0YMM5;H0YKI0		DUT	446
4	4	3	5	5	4	2	3	25.5599	25.6798	22.9599	25.4252	25.8627	25.4451	23.8433	23.8224			0.0691181	0.16282	0.193612	P29353;X6R6D0;Q5T181;Q5T182;H0Y539;Q5T188;P98077	P29353;X6R6D0	SHC-transforming protein 1	SHC1	758
11	16	6	3	8	11	8	5	28.4728	28.6886	27.9689	27.6203	28.0456	28.5172	28.641	27.7895			0.0690496	-0.0606585	-0.193432	A0A087WWU8;Q5HYB6;Q5VU61;D6R904;J3KN67;P06753;D6RFM2;K7EP68;H0YL80;H0YKX5;H0YKP3;H0YNC7;F5H7S3;H7BYY1;H0YK48;H0YL52;B7Z596;Q5TCU3;CON__Q3SX28;Q5TCU8;Q6ZN40;P09493;P07951	A0A087WWU8;Q5HYB6;Q5VU61;D6R904;J3KN67		TPM3;DKFZp686J1372	36
8	6	3	3	8	8	4	3	26.0821	26.1271	25.7083	25.6843	26.0646	25.6292	26.0339	25.9939			0.0685746	-0.0299511	-0.192186	Q9BYB4;C9JPQ6	Q9BYB4	Guanine nucleotide-binding protein subunit beta-like protein 1	GNB1L	1289
2	2	4	3	3	5	3	5	25.6631	26.2914	26.5265	26.4369	26.3929	25.6806	25.8856	27.2663			0.0679532	-0.0768833	-0.190554	P67809;H0Y449;C9J5V9;Q9Y2T7	P67809;H0Y449	Nuclease-sensitive element-binding protein 1	YBX1	951
4	3	2	3	1	2	2	2	24.6675	24.5875	22.8861	24.7114	24.6434	22.7091	24.2438	24.768			0.0670197	0.122055	0.1881	E5RJR5;P63208;E7ERH2;F8W8N3;E5RHM3;E5RGM4;E5RI56;E5RGM3	E5RJR5;P63208	S-phase kinase-associated protein 1	SKP1	291
12	8	6	3	8	10	9	7	29.1427	28.1218	27.2435	27.2405	28.1311	28.1572	27.7641	28.037			0.0657892	-0.0852294	-0.184858	Q8IVT2	Q8IVT2	Mitotic interactor and substrate of PLK1	MISP	1163
6	6	9	10	6	7	7	7	28.906	28.7935	29.2511	29.1848	28.9431	29.0287	28.7271	29.3168			0.0648385	0.0299134	0.182349	P62913;Q5VVC8;Q5VVC9	P62913;Q5VVC8;Q5VVC9	60S ribosomal protein L11	RPL11	939
6	6	3	4	3	3	1	4	26.18	25.7972	23.3077	25.7682	26.2932	25.9726	23.1284	26.3988			0.0644821	-0.184989	-0.181407	E7EPN9;Q9Y520;H7C5N8	E7EPN9;Q9Y520	Protein PRRC2C	PRRC2C	294
9	10	7	6	7	8	7	4	26.9828	27.1251	27.3903	26.7933	27.2814	26.9486	27.0727	26.8845			0.0602958	0.026082	0.170301	P41091;Q2VIR3;F8W810;H7BZU1	P41091;Q2VIR3;F8W810;H7BZU1	Eukaryotic translation initiation factor 2 subunit 3;Putative eukaryotic translation initiation factor 2 subunit 3-like protein	EIF2S3;EIF2S3L	806
2	3	3	3	3	3	1	2	26.0588	25.8843	26.4729	26.8975	26.9795	26.7343	23.9296	27.1411			0.0589674	0.132256	0.16676	C9J4Z3;P61513;M0R0A1;Q6P4E4;E9PEL3;M0R2L6;G5E9R3;A6NKH3	C9J4Z3;P61513;M0R0A1;Q6P4E4;E9PEL3;M0R2L6;G5E9R3	60S ribosomal protein L37a	RPL37A	209
2	2	2	3	1	2	2	0	25.3493	25.3184	24.2756	22.9512	24.6825	24.7222	23.1806	24.8565			0.0579618	0.113182	0.164074	M0R3C3;Q9NZ01;M0QXM3	M0R3C3;Q9NZ01	Very-long-chain enoyl-CoA reductase	TECR	534
5	3	3	2	3	3	2	0	25.6257	25.6044	25.5052	25.1461	25.712	25.8084	25.7111	24.4287			0.0560469	0.0552869	0.158945	Q9UHV9	Q9UHV9	Prefoldin subunit 2	PFDN2	1376
4	4	2	1	0	4	0	0	23.7082	24.2173	23.6809	23.0264	23.7859	22.6552	23.5522	24.9748			0.0550271	-0.0837998	-0.156206	P62195;J3QLH6;J3KRP2;J3QSA9;J3QQM1;J3QRR3;J3QRW1;J3QSE0;Q8NB90	P62195;J3QLH6;J3KRP2;J3QSA9;J3QQM1	26S protease regulatory subunit 8	PSMC5	912
2	2	1	2	2	3	1	1	26.8459	27.0184	23.3159	26.2682	27.7837	27.4241	24.7799	24.2143			0.0528668	-0.188383	-0.150388	K7EM56;A0A0B4J2B4;S4R417;K7EQJ5;K7ELC2;P62841;S4R456;K7EJ78	K7EM56;A0A0B4J2B4;S4R417;K7EQJ5;K7ELC2;P62841;S4R456;K7EJ78	40S ribosomal protein S15	RPS15	86
20	18	22	20	22	20	23	15	29.9845	29.7139	30.0865	30.2651	30.031	29.8129	30.0552	30.0741			0.0518298	0.0192208	0.147586	P36578;H3BM89;H3BTP7;H3BU31	P36578;H3BM89	60S ribosomal protein L4	RPL4	793
2	2	1	3	1	1	1	0	23.9834	22.8095	22.5639	24.0115	23.5071	23.0325	24.5084	22.631			0.0489106	-0.0776978	-0.139672	B0QZ18;Q99829;A6PVH9;F2Z2V0;E7ENH5;Q5JX55;Q5JX56;Q5JX58;H0Y524;Q5JX59;Q5JX60;Q5JX44;Q5JX45;Q5JX54;Q5JX57;E7EV27;Q5JX61;Q5JX52	B0QZ18;Q99829;A6PVH9;F2Z2V0;E7ENH5	Copine-1	CPNE1	150
4	3	1	1	3	3	2	0	25.6544	25.5541	23.5112	23.5148	22.6118	25.5025	25.8567	24.7895			0.0486907	-0.131502	-0.139075	Q13247;B4DJK0;B4DUA4;A0A0D9SEM4;Q13243;Q08170	Q13247	Serine/arginine-rich splicing factor 6	SRSF6	1016
1	2	2	3	0	1	1	0	22.9558	24.0971	23.7037	24.5243	23.1669	24.4642	23.943	23.4653			0.0482323	0.0603552	0.137827	Q9BU61	Q9BU61	NADH dehydrogenase [ubiquinone] 1 alpha subcomplex assembly factor 3	NDUFAF3	1272
4	5	4	6	4	5	3	2	25.6609	26.1038	26.0553	23.0305	25.5247	25.2985	23.9968	25.5806			0.0477967	0.112502	0.136641	P11802;F8VYH9;F8VTV8;F8VWX7;F8W1L8;F8VXD2;F8VZZ0;F8VZ51;F8VYY1;Q96BE9;F8VZ13	P11802;F8VYH9;F8VTV8;F8VWX7;F8W1L8;F8VXD2;F8VZZ0;F8VZ51	Cyclin-dependent kinase 4	CDK4	679
1	2	1	1	2	1	2	2	24.0556	23.2891	24.3399	23.5438	23.8555	22.1612	25.1208	23.7531			0.0451999	0.084415	0.12955	B4DJF2;I3L3T1;P62258;I3L0W5	B4DJF2;I3L3T1;P62258;I3L0W5	14-3-3 protein epsilon	YWHAE	170
4	3	6	4	5	7	3	3	26.0403	26.5219	26.3241	26.0374	25.8092	26.1609	26.5402	26.5215			0.0449572	-0.0270104	-0.128886	P02545;Q5TCI8;A0A0C4DGC5;Q3BDU5;H0YAB0	P02545;Q5TCI8;A0A0C4DGC5;Q3BDU5	Prelamin-A/C;Lamin-A/C	LMNA	623
2	2	2	2	2	2	1	1	24.3056	23.8814	25.2601	24.4838	24.9044	25.0181	23.6327	24.5956			0.0449545	-0.0549932	-0.128878	E9PR30;P62861	E9PR30;P62861	40S ribosomal protein S30	FAU	352
2	2	4	6	3	2	5	5	26.4373	26.6964	26.5513	27.0057	26.6067	26.0138	27.1471	27.0671			0.0434974	-0.0359702	-0.124882	Q15417;E9PDU6	Q15417;E9PDU6	Calponin-3;Calponin	CNN3	1067
3	3	3	2	2	2	1	1	25.4343	25.8074	22.9315	23.6069	25.3308	25.198	24.1414	23.5161			0.0430475	-0.101543	-0.123646	E7EX17;P23588;F8VX11	E7EX17;P23588	Eukaryotic translation initiation factor 4B	EIF4B	308
15	11	3	4	9	12	0	3	27.5823	27.1659	23.5405	23.0537	26.7218	26.7995	24.2836	22.7956			0.0420001	0.185496	0.120764	P46013	P46013	Antigen KI-67	MKI67	820
6	5	3	4	5	5	3	4	27.8015	27.5987	26.6495	27.2569	27.2926	27.2031	27.1377	27.5469			0.0409879	0.0315728	0.117974	A0A087X0X3;P52272;M0QY96;M0R2I7;M0R019;M0R0Y6;M0QYQ7;M0R0N3;M0R2T0;M0QZM1	A0A087X0X3;P52272	Heterogeneous nuclear ribonucleoprotein M	HNRNPM	47
8	9	8	7	7	6	6	5	26.9816	26.8022	26.2432	26.5182	26.8153	27.1586	26.49	26.202			0.0398972	-0.0301695	-0.114961	Q14694;J3KT19;H3BQP1;H3BNA1;H3BNS8;H3BQC6;H3BVF1	Q14694	Ubiquitin carboxyl-terminal hydrolase 10	USP10	1048
7	6	5	5	5	5	3	4	24.8765	25.3472	25.2401	25.4563	25.2021	25.2638	25.3118	25.2009			0.0395042	-0.0146489	-0.113874	P34897;G3V5L0;H0YIZ0;G3V540;G3V4W5;G3V241;G3V3Y8;G3V4T0;G3V4X0;G3V2W0;G3V2E4;G3V2Y4	P34897;G3V5L0;H0YIZ0	Serine hydroxymethyltransferase, mitochondrial;Serine hydroxymethyltransferase	SHMT2	783
2	8	0	2	3	3	2	2	24.6983	24.6808	23.8559	24.9718	24.622	24.6451	23.4296	25.3117			0.037325	0.0496039	0.107831	Q99543;H7C3L7;F2Z3N9;C9IZ83;F2Z3H0	Q99543	DnaJ homolog subfamily C member 2;DnaJ homolog subfamily C member 2, N-terminally processed	DNAJC2	1252
3	4	3	1	3	1	1	2	25.372	25.5734	23.5211	23.57	24.98	24.2514	24.5962	23.9527			0.0369031	0.0640254	0.106658	O60664;K7EL96;K7ER39;K7ERZ3;K7EJD0	O60664;K7EL96;K7ER39	Perilipin-3	PLIN3	579
7	5	10	8	5	8	5	7	27.4615	27.5438	27.985	27.5896	27.3643	27.1138	27.9638	28.2599			0.0364874	-0.0304499	-0.105501	Q9Y314;A0A075B6F9;M0R3B2;M0R1K2;A0A075B797;M0QX85;M0R1T7	Q9Y314;A0A075B6F9;M0R3B2;M0R1K2	Nitric oxide synthase-interacting protein	NOSIP	1402
3	3	3	3	1	0	2	1	24.067	23.8108	24.2661	24.4641	22.7139	23.1906	24.5724	25.832			0.0359415	0.0747585	0.10398	Q9BSD7;Q5TDF0	Q9BSD7;Q5TDF0	Cancer-related nucleoside-triphosphatase	NTPCR	1266
5	4	7	6	3	4	6	4	28.7806	28.7441	29.2846	29.0128	28.8156	28.7085	28.9975	29.3803			0.0356171	-0.0199175	-0.103076	H0YNW5;P33316;A0A0C4DGL3;H0YKC5;H0YMP1	H0YNW5;P33316;A0A0C4DGL3;H0YKC5	Deoxyuridine 5-triphosphate nucleotidohydrolase, mitochondrial	DUT	447
2	0	3	4	1	1	3	2	24.4576	22.5628	24.7537	24.4884	23.1716	23.0739	24.8545	24.8802			0.0341217	0.07059	0.0989	Q96PK6;A0A0A6YYI9;F8WDX3;A0A0A0MSL8;B8ZZ74	Q96PK6	RNA-binding protein 14	RBM14	1244
2	4	2	2	1	2	2	3	23.2451	24.9503	23.1703	23.4425	23.2317	22.7392	23.8186	25.2879			0.0334373	-0.0672851	-0.0969848	H0YMV8;Q71UM5;C9JLI6	H0YMV8;Q71UM5;C9JLI6	40S ribosomal protein S27;40S ribosomal protein S27-like	RPS27L	445
10	9	6	3	7	7	2	2	26.4517	26.5769	26.1004	25.7863	25.9087	26.2143	26.2036	26.5088			0.0317472	0.0199847	0.0922436	Q9Y230;M0R0Y3;X6R2L4;M0R0Z0;M0QXZ7;A0A1W2PS48;M0QXI6	Q9Y230;M0R0Y3	RuvB-like 2	RUVBL2	1391
4	2	1	4	1	3	0	1	25.2968	23.6407	22.3419	25.6344	24.6261	24.675	23.4885	23.8253			0.0313616	0.0747485	0.0911596	G3V438;O95433;H0YJG7;H0YJ63;H0YJU2	G3V438;O95433;H0YJG7;H0YJ63	Activator of 90 kDa heat shock protein ATPase homolog 1	AHSA1	406
5	2	2	1	5	4	1	1	26.5714	26.1426	27.1927	23.4906	27.521	26.9961	24.1723	24.3001			0.0291857	0.101963	0.0850275	P62899;H7C2W9;C9JU56;B7Z4E3;B7Z4C8;B8ZZK4	P62899;H7C2W9;C9JU56;B7Z4E3;B7Z4C8;B8ZZK4	60S ribosomal protein L31	RPL31	937
6	2	2	4	8	4	2	0	26.513	23.4641	25.6664	26.0061	26.773	25.6583	26.1259	23.3919			0.0257144	-0.0748897	-0.0751883	P23246;H0Y9K7	P23246	Splicing factor, proline- and glutamine-rich	SFPQ	736
5	5	3	5	5	5	5	3	27.3629	27.2131	28.113	27.8732	27.88	27.2076	28.0093	27.5432			0.0239519	-0.0194898	-0.0701655	E5RI99;P62888;E5RJH3;A0A0C4DH44;A0A0B4J213	E5RI99;P62888;E5RJH3	60S ribosomal protein L30	RPL30	288
2	2	1	2	1	1	1	0	24.4956	23.8228	23.6664	22.7063	23.1662	23.4681	24.7319	23.1978			0.0206754	0.0317545	0.0607799	E9PQR7;Q9UK41;E9PM90;E9PLM9;E9PR04	E9PQR7;Q9UK41;E9PM90	Vacuolar protein sorting-associated protein 28 homolog	VPS28	349
2	1	2	2	2	1	1	1	23.0818	23.9531	25.3866	24.2162	23.5473	23.9761	25.0835	23.902			0.0188391	0.032187	0.0554912	K7EMV3;K7EP01;B4DEB1;K7EK07;Q5TEC6;K7ES00;Q6NXT2;Q71DI3;Q16695;P84243;P68431	K7EMV3;K7EP01;B4DEB1;K7EK07;Q5TEC6;K7ES00;Q6NXT2;Q71DI3;Q16695;P84243;P68431	Histone H3;Histone H3.3C;Histone H3.2;Histone H3.1t;Histone H3.3;Histone H3.1	H3F3B;H3F3A;HIST2H3PS2;H3F3C;HIST2H3A;HIST3H3;HIST1H3A	168
17	12	9	13	15	8	8	8	26.9085	26.8589	26.8082	27.1285	26.6749	26.7585	27.1394	27.1621			0.0180444	-0.00770617	-0.0531962	P11586;F5H2F4;V9GYY3	P11586;F5H2F4	C-1-tetrahydrofolate synthase, cytoplasmic;Methylenetetrahydrofolate dehydrogenase;Methenyltetrahydrofolate cyclohydrolase;Formyltetrahydrofolate synthetase;C-1-tetrahydrofolate synthase, cytoplasmic, N-terminally processed	MTHFD1	678
10	7	0	1	4	5	3	2	26.3893	26.0207	23.6089	23.9099	26.2619	26.3655	23.8886	23.2046			0.0163202	0.0520482	0.0482035	E7EWK3;Q9H2U1;A0A0G2JRP3;A0A0G2JQU7;H7C514;H7C5F5	E7EWK3;Q9H2U1	ATP-dependent RNA helicase DHX36	DHX36	306
1	4	2	3	4	0	5	3	24.5359	26.7629	26.3221	26.4756	27.3939	23.0682	27.1765	26.6763			0.0163131	-0.0545983	-0.0481828	Q32Q12;P22392;E7ERL0;J3KPD9;P15531;O60361;C9K028;F6XY72;E5RHP0	Q32Q12;P22392;E7ERL0;J3KPD9;P15531;O60361	Nucleoside diphosphate kinase;Nucleoside diphosphate kinase B;Nucleoside diphosphate kinase A;Putative nucleoside diphosphate kinase	NME1-NME2;NME2;NME1;NME2P1	731
6	4	7	11	4	5	10	5	29.0936	29.1491	29.8605	29.8295	28.8912	28.7789	30.1934	29.9885			0.0162079	0.0201721	0.0478775	P09382;F8WEI7	P09382	Galectin-1	LGALS1	658
8	10	7	7	8	7	6	5	28.7697	28.5689	28.4127	28.9011	28.3443	28.5208	28.9136	28.9051			0.0148876	-0.00786304	-0.044041	P62753;A2A3R5;A2A3R7	P62753;A2A3R5	40S ribosomal protein S6	RPS6	929
4	6	4	6	4	5	5	5	25.7834	26.7823	26.4461	26.726	26.2855	25.4617	26.9442	26.9769			0.0138517	0.0173702	0.0410231	B4DUC8;Q13126;J3QSB7;F2Z2F3;F8WES2	B4DUC8;Q13126;J3QSB7;F2Z2F3	S-methyl-5-thioadenosine phosphorylase;Purine nucleoside phosphorylase	MTAP	177
4	3	1	1	5	7	2	1	24.9616	24.7813	24.4787	24.5759	25.0299	25.4539	24.1219	24.1359			0.013499	0.0139894	0.0399939	Q13813;A0A0D9SF54;A0A0D9SGF6;A0A1B0GTB7;A0A0D9SFF6	Q13813;A0A0D9SF54;A0A0D9SGF6	Spectrin alpha chain, non-erythrocytic 1	SPTAN1	1026
8	2	1	1	3	2	3	1	29.8231	28.5888	23.3817	23.1674	23.811	28.2634	28.3265	24.3017			0.010239	0.0646157	0.030445	P14174	P14174	Macrophage migration inhibitory factor	MIF	690
3	2	2	1	0	0	1	0	26.2622	23.2672	22.5289	23.2097	24.3335	24.4795	23.1175	23.2294			0.0100235	0.0270047	0.0298114	O15294	O15294	UDP-N-acetylglucosamine--peptide N-acetylglucosaminyltransferase 110 kDa subunit	OGT	561
3	3	2	3	2	2	2	2	25.6005	25.8692	24.9965	25.1933	25.4136	25.3022	25.4546	25.4669			0.00930677	0.00555086	0.0277018	J3QRG6;P42771;K7ES20;K7ENC6;P42772;G3XAG3	J3QRG6;P42771;K7ES20;K7ENC6;P42772	Cyclin-dependent kinase inhibitor 2A;Cyclin-dependent kinase 4 inhibitor B	CDKN2A;CDKN2B	506
2	2	2	2	2	3	2	3	23.6739	23.1073	26.9576	27.112	23.8061	22.7957	27.1969	27.1817			0.00697968	-0.0324268	-0.0208294	Q07666;Q5VWX1	Q07666	KH domain-containing, RNA-binding, signal transduction-associated protein 1	KHDRBS1	991
4	7	7	8	9	6	5	7	26.6431	26.5181	26.6982	26.7069	26.1791	25.7336	27.2445	27.4324			0.00471922	-0.00583553	-0.0141195	P06576;H0YH81;F8W079;F8W0P7;H0YI37	P06576;H0YH81	ATP synthase subunit beta, mitochondrial;ATP synthase subunit beta	ATP5B	639
2	2	3	4	1	1	0	2	24.5984	22.9377	24.5358	23.9867	24.248	23.1528	24.3409	24.3441			0.00471164	-0.00679111	-0.0140969	P53350;I3L387;I3L2H5	P53350	Serine/threonine-protein kinase PLK1	PLK1	865
22	20	22	20	19	11	16	10	29.2379	28.7597	28.8304	28.6991	28.8888	28.6995	29.0562	28.8868			0.00253739	-0.00107956	-0.00761052	P38646;D6RJI2;D6RA73;H0Y8S0;H0YBG6	P38646	Stress-70 protein, mitochondrial	HSPA9	798
10	15	12	11	15	10	15	8	29.6732	30.8394	29.7096	29.7047	30.806	29.6167	30.5064	29.0119			0.00237302	-0.00356531	-0.00711884	P62937;F8WE65;C9J5S7;E5RIZ5;P0DN26;A0A0H2UH34;A0A0B4J2A2;A0A075B767;A0A075B759;Q9Y536;F5H284;P0DN37	P62937;F8WE65;C9J5S7	Peptidyl-prolyl cis-trans isomerase A;Peptidyl-prolyl cis-trans isomerase A, N-terminally processed;Peptidyl-prolyl cis-trans isomerase	PPIA	941
