# Supplementary material for: Neuropathy-associated Tecpr2 mutation knock-in mice reveal endolysosomal loss of function phenotypes in neurons and microglia
Source: Cell Death Dis. 2025 Oct 31;16(1):775. doi: 10.1038/s41419-025-08168-w (PMC12578842; doi:10.1038/s41419-025-08168-w)
Supplement: Supplementary file 9 — Supplementary Table 7 [file 41419_2025_8168_MOESM9_ESM.xlsx]

## Sheet: SuppTable7_summary
Table	Data
SuppTable7_KO RAB5 Vs Par RAB5	Endosomal IP proteomics of TECPR2 KO Flag RAB5 vs TECPR2 WT Flag RAB5
Supp Table7_Par RAB5 vs Par	Endosomal IP proteomics of TECPR2 WT Flag RAB5 vs TECPR2 WT empty
Legend
Par	TECPR2 wild type/parental HeLa cells
KO	TECPR2 knock-out HeLa cells
n1-4	Biological replicate number

## Sheet: SuppTable7_KO RAB5 Vs Par RAB5
Peptides KO Flag Rab5 n1	Peptides KO Flag Rab5 n2	Peptides KO Flag Rab5 n3	Peptides KO Flag Rab5 n4	Peptides Par Flag Rab5 n1	Peptides Par Flag Rab5 n2	Peptides Par Flag Rab5 n3	Peptides Par Flag Rab5 n4	LFQ intensity KO Flag Rab5 n1	LFQ intensity KO Flag Rab5 n2	LFQ intensity KO Flag Rab5 n3	LFQ intensity KO Flag Rab5 n4	LFQ intensity Par Flag Rab5 n1	LFQ intensity Par Flag Rab5 n2	LFQ intensity Par Flag Rab5 n3	LFQ intensity Par Flag Rab5 n4	C: Student's T-test Significant LFQ intensity Ko3 Flag Rab5_LFQ intensity Par Flag Rab5	C: Student's T-test significant	N: -Log Student's T-test p-value LFQ intensity Ko3 Flag Rab5_LFQ intensity Par Flag Rab5	N: Student's T-test Difference LFQ intensity Ko3 Flag Rab5_LFQ intensity Par Flag Rab5	N: Student's T-test Test statistic LFQ intensity Ko3 Flag Rab5_LFQ intensity Par Flag Rab5	T: Protein IDs	T: Majority protein IDs	T: Protein names	T: Gene names	T: id
2	3	4	2	1	1	1	3	27.4425	27.2185	26.9828	27.5577	23.9032	23.0255	23.8973	27.0167	+	LFQ intensity Ko3 Flag Rab5_LFQ intensity Par Flag Rab5	1.73373	2.83971	3.20592	J3KQN4;P83881;H0Y5B4;H7BZ11;R4GN19;H7BY91;H0Y3V9	J3KQN4;P83881;H0Y5B4;H7BZ11	60S ribosomal protein L36a	RPL36A;RPL36A-HNRNPH2	887
2	2	2	6	0	0	1	2	22.9696	26.1098	25.9541	25.8721	21.3975	23.5923	23.6189	23.2468	+	LFQ intensity Ko3 Flag Rab5_LFQ intensity Par Flag Rab5	1.30687	2.26255	2.45682	O43237;J3KRI4;B4E2E0;J3KSD2;J3KRZ2;H3BUM4	O43237	Cytoplasmic dynein 1 light intermediate chain 2	DYNC1LI2	1044
2	3	2	2	1	1	1	1	25.0756	25.4901	25.3842	25.2576	23.1892	23.4763	22.8178	23.2423	+	LFQ intensity Ko3 Flag Rab5_LFQ intensity Par Flag Rab5	4.89783	2.1205	13.0189	Q03135;C9JKI3;E9PCT5	Q03135;C9JKI3;E9PCT5	Caveolin-1;Caveolin	CAV1	1913
2	1	3	3	1	1	1	1	25.4338	24.3231	25.0403	25.498	22.5152	23.4753	23.3807	22.778	+	LFQ intensity Ko3 Flag Rab5_LFQ intensity Par Flag Rab5	2.90556	2.03653	5.71523	P61201;B4DIH5;H0YKU5;H0YMC2;H0YM03	P61201;B4DIH5;H0YKU5	COP9 signalosome complex subunit 2	COPS2	1778
2	2	1	2	2	1	1	1	25.259	25.1054	23.3847	25.2586	21.3507	23.7339	23.4397	22.4472	+	LFQ intensity Ko3 Flag Rab5_LFQ intensity Par Flag Rab5	1.52968	2.00904	2.84086	Q86VR2;K7ENZ6;K7EMF4;K7ELM8;K7EJ34;K7ENF4;K7EQI9	Q86VR2;K7ENZ6;K7EMF4;K7ELM8;K7EJ34;K7ENF4;K7EQI9	Protein FAM134C	FAM134C	2324
0	0	4	2	0	0	0	1	24.5725	24.0091	25.6968	25.1227	23.7426	22.8335	22.0826	22.9329	+	LFQ intensity Ko3 Flag Rab5_LFQ intensity Par Flag Rab5	2.11369	1.95243	3.9318	P48047;H7C0C1;H7C086;H7C068	P48047;H7C0C1	ATP synthase subunit O, mitochondrial	ATP5O	1638
1	1	3	3	0	1	1	1	23.7991	24.2665	26.0321	26.0883	22.823	24.2462	22.5617	23.1	+	LFQ intensity Ko3 Flag Rab5_LFQ intensity Par Flag Rab5	1.42792	1.86376	2.66384	P30048	P30048	Thioredoxin-dependent peroxide reductase, mitochondrial	PRDX3	1498
3	7	7	8	8	5	4	6	24.4622	25.0564	25.2416	25.4099	22.9454	23.1922	23.7152	23.8334	+	LFQ intensity Ko3 Flag Rab5_LFQ intensity Par Flag Rab5	2.81482	1.62095	5.48815	A0A0A0MRP6;B7ZLQ5;P28370	A0A0A0MRP6;B7ZLQ5;P28370	Probable global transcription activator SNF2L1	SMARCA1	111
2	1	4	5	3	0	0	2	24.9938	24.2974	25.1645	25.2284	23.6113	21.8845	23.199	24.5553	+	LFQ intensity Ko3 Flag Rab5_LFQ intensity Par Flag Rab5	1.45347	1.60852	2.70802	Q9UPN7;K7EM28	Q9UPN7	Serine/threonine-protein phosphatase 6 regulatory subunit 1	PPP6R1	2991
0	1	3	4	3	1	0	0	24.6961	24.4271	25.1334	25.367	24.4433	23.4514	22.6519	23.1856	+	LFQ intensity Ko3 Flag Rab5_LFQ intensity Par Flag Rab5	1.84762	1.47282	3.4166	O15226	O15226	NF-kappa-B-repressing factor	NKRF	1022
0	2	1	2	0	1	0	0	24.3859	24.854	23.2077	25.0204	23.5273	22.7163	23.5717	21.9356	+	LFQ intensity Ko3 Flag Rab5_LFQ intensity Par Flag Rab5	1.35353	1.4293	2.53621	P42224;J3KPM9;E7EPD2;D2KFR9;E7ENM1;H7BZB5;H7BZ88;E9PH66	P42224;J3KPM9	Signal transducer and activator of transcription 1-alpha/beta;Signal transducer and activator of transcription	STAT1	1597
2	2	2	2	2	1	0	1	25.6274	23.8165	24.3675	25.1544	22.7435	24.0529	22.8487	23.7361	+	LFQ intensity Ko3 Flag Rab5_LFQ intensity Par Flag Rab5	1.44771	1.39612	2.69805	E9PGT6;Q99627;H7C3S9	E9PGT6;Q99627;H7C3S9	COP9 signalosome complex subunit 8	COPS8	595
0	0	3	3	0	0	1	0	24.5728	24.0153	25.1481	24.4598	22.8467	23.2862	23.0902	23.636	+	LFQ intensity Ko3 Flag Rab5_LFQ intensity Par Flag Rab5	2.45771	1.3342	4.65494	P49748;K7EQP4;G3V1M7;K7EJW8;J3KS89;J3QKU9;J3QRJ8	P49748	Very long-chain specific acyl-CoA dehydrogenase, mitochondrial	ACADVL	1664
0	0	2	3	0	1	0	1	24.7231	23.6427	23.6156	24.1038	22.4582	22.3333	24.0313	22.5477	+	LFQ intensity Ko3 Flag Rab5_LFQ intensity Par Flag Rab5	1.31954	1.1787	2.47832	Q14669;H7C2Y1;H7C1L9;G5E9G6	Q14669	E3 ubiquitin-protein ligase TRIP12	TRIP12	2054
0	1	3	3	1	2	1	2	24.0597	23.5905	24.858	24.6687	23.3947	22.6808	24.0065	22.9047	+	LFQ intensity Ko3 Flag Rab5_LFQ intensity Par Flag Rab5	1.3545	1.04756	2.53787	O43615;M0QXU7;M0R301;M0QXM9;M0R124	O43615;M0QXU7	Mitochondrial import inner membrane translocase subunit TIM44	TIMM44	1056
0	0	0	2	0	0	0	0	24.1969	24.1388	24.4556	23.8123	23.0307	22.9836	23.8241	22.6631	+	LFQ intensity Ko3 Flag Rab5_LFQ intensity Par Flag Rab5	1.97692	1.02552	3.66267	P48735;H0YL11	P48735	Isocitrate dehydrogenase [NADP], mitochondrial	IDH2	1647
0	0	3	3	1	1	0	0	24.5279	23.7505	24.8503	25.1685	23.9105	23.1137	23.8074	23.5072	+	LFQ intensity Ko3 Flag Rab5_LFQ intensity Par Flag Rab5	1.50916	0.989615	2.80492	Q9UKN8;F2Z356	Q9UKN8	General transcription factor 3C polypeptide 4	GTF3C4	2956
2	2	2	4	2	0	0	0	25.1112	25.0018	25.0048	24.6766	24.96	23.508	23.6874	23.6854	+	LFQ intensity Ko3 Flag Rab5_LFQ intensity Par Flag Rab5	1.52533	0.988393	2.83322	Q5QPR4;J3QR29;A0A0D9SEI3;Q5QPR3;B7ZVY7;A0A0D9SER5;A0A0D9SEN2;J3QR44;Q9UQ88;P21127;J3KS35;E7ESP2	Q5QPR4;J3QR29;A0A0D9SEI3;Q5QPR3;B7ZVY7;A0A0D9SER5;A0A0D9SEN2;J3QR44;Q9UQ88;P21127	Cyclin-dependent kinase 11A;Cyclin-dependent kinase 11B	CDK11A;CDK11B;CDC2L1	198
6	6	6	5	5	6	5	6	29.1253	28.8897	28.1656	28.4511	27.5376	27.524	28.1572	28.025	+	LFQ intensity Ko3 Flag Rab5_LFQ intensity Par Flag Rab5	1.69075	0.847011	3.12778	Q969X5;F2Z3Q5;F2Z2U2	Q969X5	Endoplasmic reticulum-Golgi intermediate compartment protein 1	ERGIC1	2509
0	3	5	3	1	2	1	1	24.4677	25.288	25.1259	25.0289	23.7804	24.7785	24.4446	23.6486	+	LFQ intensity Ko3 Flag Rab5_LFQ intensity Par Flag Rab5	1.34631	0.814612	2.5239	Q5QPK2;H0Y368;O60762;Q5QPJ9	Q5QPK2;H0Y368;O60762;Q5QPJ9	Dolichol-phosphate mannosyltransferase subunit 1	DPM1	776
2	7	6	9	4	4	3	2	25.7254	26.7019	26.6922	26.7075	26.0523	25.9096	25.1877	25.4827	+	LFQ intensity Ko3 Flag Rab5_LFQ intensity Par Flag Rab5	1.35738	0.798703	2.54278	Q6ZRP7;H0Y430	Q6ZRP7	Sulfhydryl oxidase 2	QSOX2	2277
4	4	4	4	4	4	4	4	28.4441	28.0404	28.0747	27.7526	26.8533	27.4473	27.6699	27.3269	+	LFQ intensity Ko3 Flag Rab5_LFQ intensity Par Flag Rab5	1.82628	0.753607	3.37671	O15258;Q5T092;A0A0A0MR06;Q5T091;Q5T093	O15258;Q5T092;A0A0A0MR06;Q5T091;Q5T093	Protein RER1	RER1	1023
7	7	8	7	9	9	9	9	24.6107	24.4943	24.1847	24.238	23.8206	22.9189	23.8508	24.1139	+	LFQ intensity Ko3 Flag Rab5_LFQ intensity Par Flag Rab5	1.34443	0.705898	2.52069	A0A1W2PR11;A0A140T962;A0A140T9J9;A0A140T9B3;Q29963;Q07000;A0A1W2PRX1;Q29865;P30505;P30501;A0A1W2PP77;A0A0G2JIF0;A0A0G2JH50;A2BF26;P30499;Q9TNN7;A0A1W2PS56;P01893;Q6DU44;P13747;A0A140T9X6;A0A140T9W7;A0A140T9W3;A0A140T9D9;A0A140T9C2;A0A140T939;Q31611;A0A0G2JNX1;A0A140T9V0;A0A140T8X0;Q8MH48;Q5RJ85;A0A0G2JPQ3;D0EV57;A0A0G2JPA3;A0A140T9B7;A0A0G2JH66;P17693	A0A1W2PR11;A0A140T962;A0A140T9J9;A0A140T9B3;Q29963;Q07000;A0A1W2PRX1;Q29865;P30505;P30501;A0A1W2PP77;A0A0G2JIF0;A0A0G2JH50;A2BF26;P30499;Q9TNN7;A0A1W2PS56	HLA class I histocompatibility antigen, Cw-6 alpha chain;HLA class I histocompatibility antigen, Cw-15 alpha chain;HLA class I histocompatibility antigen, Cw-18 alpha chain;HLA class I histocompatibility antigen, Cw-8 alpha chain;HLA class I histocompatibility antigen, Cw-2 alpha chain;HLA class I histocompatibility antigen, Cw-1 alpha chain;HLA class I histocompatibility antigen, Cw-5 alpha chain	HLA-C	234
0	0	2	2	1	0	0	0	23.9627	23.5416	24.497	24.1941	23.5283	23.0214	23.6025	23.3091	+	LFQ intensity Ko3 Flag Rab5_LFQ intensity Par Flag Rab5	1.53424	0.683588	2.84886	G3V325;C9JJT5;C9JU26;P56134;C9JGL8;O75127	G3V325;C9JJT5;C9JU26;P56134	ATP synthase subunit f, mitochondrial	ATP5J2-PTCD1;ATP5J2	748
0	0	2	2	2	1	0	1	23.9501	23.8104	23.5819	23.4232	22.8712	23.107	22.8573	23.2299	+	LFQ intensity Ko3 Flag Rab5_LFQ intensity Par Flag Rab5	2.40555	0.675051	4.54066	P49643;A0A096LP51	P49643	DNA primase large subunit	PRIM2	1661
0	0	1	2	2	0	0	1	23.9954	23.7528	23.5932	23.8849	23.5433	22.881	23.5876	22.8038	+	LFQ intensity Ko3 Flag Rab5_LFQ intensity Par Flag Rab5	1.42445	0.602652	2.65786	Q86U38	Q86U38	Nucleolar protein 9	NOP9	2314
2	1	2	2	1	1	1	1	24.7232	24.0492	24.9131	24.5877	23.9313	23.9951	24.3163	23.706	+	LFQ intensity Ko3 Flag Rab5_LFQ intensity Par Flag Rab5	1.38606	0.581127	2.59186	Q70UQ0	Q70UQ0	Inhibitor of nuclear factor kappa-B kinase-interacting protein	IKBIP	2281
17	18	18	26	20	13	18	11	28.8485	28.8654	28.6484	29.1991	28.6588	27.9952	28.3935	28.2001	+	LFQ intensity Ko3 Flag Rab5_LFQ intensity Par Flag Rab5	1.72161	0.578418	3.18382	Q92538	Q92538	Golgi-specific brefeldin A-resistance guanine nucleotide exchange factor 1	GBF1	2470
8	9	13	11	11	10	7	8	26.6948	26.5774	26.7515	26.5007	26.0929	26.4356	25.6447	26.0916	+	LFQ intensity Ko3 Flag Rab5_LFQ intensity Par Flag Rab5	1.77943	0.564954	3.28982	O00148;K7EQN7;K7EPJ3;A0A0D9SEM9	O00148;K7EQN7	ATP-dependent RNA helicase DDX39A	DDX39A	961
10	8	10	11	9	9	10	10	30.0637	29.7333	29.8514	29.3618	29.1902	29.0408	29.4301	29.194	+	LFQ intensity Ko3 Flag Rab5_LFQ intensity Par Flag Rab5	1.73798	0.538786	3.2137	Q99805	Q99805	Transmembrane 9 superfamily member 2	TM9SF2	2632
21	24	27	28	24	21	17	27	30.2524	30.0734	30.3766	30.4014	30.1923	29.7314	29.3074	29.7348	+	LFQ intensity Ko3 Flag Rab5_LFQ intensity Par Flag Rab5	1.46749	0.534484	2.73233	Q13263;M0R0K9;M0R2I3;M0R3C0	Q13263;M0R0K9	Transcription intermediary factor 1-beta	TRIM28	1993
6	6	5	5	7	6	7	5	28.1448	27.8827	27.9639	27.8453	27.3062	27.8101	27.5716	27.0457	+	LFQ intensity Ko3 Flag Rab5_LFQ intensity Par Flag Rab5	1.59249	0.525785	2.95168	Q9BQE5;E9PM95;B0QYK8	Q9BQE5;E9PM95	Apolipoprotein L2	APOL2	2642
9	8	9	12	9	9	8	11	30.3093	30.1336	30.0995	29.9296	29.3567	29.928	29.6818	29.6837	+	LFQ intensity Ko3 Flag Rab5_LFQ intensity Par Flag Rab5	1.75069	0.455419	3.23697	P51572;C9JSP1;C9JQ75;C9J0M4;C9JMD7;C9JM14	P51572;C9JSP1;C9JQ75;C9J0M4;C9JMD7	B-cell receptor-associated protein 31	BCAP31	1692
8	11	11	7	7	7	5	8	27.6325	28.0114	27.9613	27.4289	27.0873	27.2769	27.5376	27.3926	+	LFQ intensity Ko3 Flag Rab5_LFQ intensity Par Flag Rab5	1.38563	0.434939	2.59113	P05556;E7EQW5;C9JPK5;H7C4N8;E7ERX5;Q5T3E6;E9PLR6;E7EUI6;C9JJP8;Q5T3E5;E9PQJ2	P05556	Integrin beta-1	ITGB1	1257
11	11	14	10	10	10	9	10	28.5023	28.3043	28.7112	28.533	28.2644	28.3568	27.8533	27.9721	+	LFQ intensity Ko3 Flag Rab5_LFQ intensity Par Flag Rab5	1.48464	0.401061	2.76215	P41091;Q2VIR3;F8W810;H7BZU1	P41091;Q2VIR3;F8W810	Eukaryotic translation initiation factor 2 subunit 3;Putative eukaryotic translation initiation factor 2 subunit 3-like protein	EIF2S3;EIF2S3L	1586
4	4	8	4	6	6	3	4	27.8153	27.7731	27.9822	28.0927	27.6944	27.4394	27.5191	27.4642	+	LFQ intensity Ko3 Flag Rab5_LFQ intensity Par Flag Rab5	2.20439	0.386532	4.11573	P10644;K7EPB2;K7EM13;K7EIE5;K7EID3;K7EJ40;K7EK41;K7EMZ6;K7EPR5;K7EQK3;K7EMU2;X6RAV4;K7EKR1;H7BYW5;C9JSK5;P31321	P10644;K7EPB2	cAMP-dependent protein kinase type I-alpha regulatory subunit;cAMP-dependent protein kinase type I-alpha regulatory subunit, N-terminally processed	PRKAR1A	1320
2	2	2	2	2	2	2	2	28.6975	28.6409	28.8933	28.5223	28.0184	28.5487	28.2632	28.3953	+	LFQ intensity Ko3 Flag Rab5_LFQ intensity Par Flag Rab5	1.50698	0.382098	2.80111	P47914	P47914	60S ribosomal protein L29	RPL29	1633
3	3	3	3	3	3	3	3	26.3391	26.1518	26.4233	26.2691	26.2186	26.0259	25.8538	25.6239	+	LFQ intensity Ko3 Flag Rab5_LFQ intensity Par Flag Rab5	1.40798	0.365294	2.6295	A0A087WVZ9;P19388;A0A0A0MQR7;A0A087WWX0;A0A087WVN5	A0A087WVZ9;P19388;A0A0A0MQR7;A0A087WWX0	DNA-directed RNA polymerases I, II, and III subunit RPABC1	POLR2E	46
4	5	7	7	7	5	4	7	27.8349	27.5045	27.4679	27.5174	26.974	27.4148	27.2095	27.2864	+	LFQ intensity Ko3 Flag Rab5_LFQ intensity Par Flag Rab5	1.54049	0.359997	2.85984	F8W0Q9;F8WF16;B7Z8L1;F8VPY7;F8VWU8;F8VRK2;F8VXV7;REV__K7EN69	F8W0Q9;F8WF16;B7Z8L1		PPHLN1	704
21	20	24	24	23	23	19	22	30.1586	30.3774	29.8259	30.041	29.6974	29.7724	29.9193	29.6599	+	LFQ intensity Ko3 Flag Rab5_LFQ intensity Par Flag Rab5	1.40942	0.338472	2.63197	A0A024RCR6;A0A0G2JK23;P46379;A0A0G2JL47;X6REW1;A0A0G2JJM1;F6S6P2;A0A1B0GX79;F6WML8;F6VEM6;F6X9W3;F6U341;F6UR09;F6U1F2;F6XTU0;A0A0G2JJR8;F6TC96;H0Y710;H0Y4L1;H0Y7K4;H0Y759;A0A0G2JJ92;A0A0G2JIB3;A0A0G2JIA9	A0A024RCR6;A0A0G2JK23;P46379;A0A0G2JL47;X6REW1;A0A0G2JJM1;F6S6P2	Large proline-rich protein BAG6	BAT3;BAG6	6
6	9	9	6	9	8	7	10	30.3821	30.4199	29.9066	30.0186	29.7961	29.9185	29.8923	29.7752	+	LFQ intensity Ko3 Flag Rab5_LFQ intensity Par Flag Rab5	1.34245	0.336238	2.51732	A0A1W2PRV5;E7EQZ4;Q16637;B4DP61;A0A0G2JRX5;A0A0G2JRY6;A0A0G2JQN8;H0YBZ9	A0A1W2PRV5;E7EQZ4;Q16637;B4DP61	Survival motor neuron protein	SMN1;SMN2	265
5	8	6	6	6	7	4	4	26.9901	26.83	27.0036	26.8186	26.6316	26.8003	26.6925	26.2909	+	LFQ intensity Ko3 Flag Rab5_LFQ intensity Par Flag Rab5	1.35552	0.30675	2.53961	E7EPN9;Q9Y520;H7C5N8;A0A0A0MS30;P48634	E7EPN9;Q9Y520	Protein PRRC2C	PRRC2C	549
4	6	8	8	6	3	3	5	26.5556	26.4649	26.7225	26.7762	26.3587	26.2747	26.5258	26.4115	+	LFQ intensity Ko3 Flag Rab5_LFQ intensity Par Flag Rab5	1.4219	0.237127	2.65347	Q15046;H3BVA8;J3KRL2;H3BRC9;H3BPV7	Q15046	Lysine--tRNA ligase	KARS	2079
14	12	17	20	18	21	16	17	28.6606	28.5004	28.3701	28.6273	28.3033	28.3179	28.4377	28.3699	+	LFQ intensity Ko3 Flag Rab5_LFQ intensity Par Flag Rab5	1.33434	0.182404	2.5035	J3KNL6;F1T0I1;O15027;X6RGP5;A0A0C4DH09;Q8N9G1	J3KNL6;F1T0I1;O15027;X6RGP5	Protein transport protein Sec16A	SEC16A	878
11	6	10	8	12	11	12	9	30.1342	30.0646	30.0755	29.9836	29.9255	29.8167	29.9178	29.8894	+	LFQ intensity Ko3 Flag Rab5_LFQ intensity Par Flag Rab5	2.36932	0.177101	4.4623	P31689	P31689	DnaJ homolog subfamily A member 1	DNAJA1	1521
7	5	10	12	12	10	8	9	27.239	27.3405	27.5243	27.3445	27.7607	27.6625	27.5346	27.4304	+	LFQ intensity Ko3 Flag Rab5_LFQ intensity Par Flag Rab5	1.3396	-0.234971	-2.51245	P62191;G3V4X1	P62191	26S protease regulatory subunit 4	PSMC1	1799
13	19	16	16	15	16	12	19	29.0443	29.1831	28.956	28.8675	29.429	29.3159	29.1361	29.1686	+	LFQ intensity Ko3 Flag Rab5_LFQ intensity Par Flag Rab5	1.3971	-0.249639	-2.61079	P12956;B1AHC9	P12956;B1AHC9	X-ray repair cross-complementing protein 6	XRCC6	1352
5	5	5	6	6	5	4	4	27.924	27.8258	27.8646	27.7871	28.1688	28.1706	28.1219	27.9924	+	LFQ intensity Ko3 Flag Rab5_LFQ intensity Par Flag Rab5	2.67601	-0.263071	-5.15325	P61026	P61026	Ras-related protein Rab-10	RAB10	1770
29	29	30	31	31	34	30	34	32.9779	33.1175	32.7473	32.6944	33.1448	33.0835	33.2429	33.1256	+	LFQ intensity Ko3 Flag Rab5_LFQ intensity Par Flag Rab5	1.34969	-0.264935	-2.52966	P02786;G3V0E5;H7C3V5;F8WBE5;Q9UP52	P02786;G3V0E5	Transferrin receptor protein 1;Transferrin receptor protein 1, serum form	TFRC	1226
4	5	8	8	7	9	6	6	26.6444	26.6058	26.5776	26.5997	26.721	26.9765	26.7213	27.0686	+	LFQ intensity Ko3 Flag Rab5_LFQ intensity Par Flag Rab5	1.58657	-0.26495	-2.94118	Q96AY3;H0Y827;K7ELI6;K7ESG6	Q96AY3;H0Y827	Peptidyl-prolyl cis-trans isomerase FKBP10	FKBP10	2520
8	8	7	6	9	9	9	9	28.2225	28.2902	28.1727	28.074	28.2352	28.6078	28.7599	28.6514	+	LFQ intensity Ko3 Flag Rab5_LFQ intensity Par Flag Rab5	1.64426	-0.37374	-3.04402	P30508;A0A1W2PRZ0;A0A140T937;A0A140T912;A0A140T930;P30510;Q29960;A0A140T9M5;P30504;Q95604	P30508;A0A1W2PRZ0;A0A140T937;A0A140T912;A0A140T930;P30510;Q29960;A0A140T9M5;P30504;Q95604	HLA class I histocompatibility antigen, Cw-12 alpha chain;HLA class I histocompatibility antigen, Cw-14 alpha chain;HLA class I histocompatibility antigen, Cw-16 alpha chain;HLA class I histocompatibility antigen, Cw-4 alpha chain;HLA class I histocompatibility antigen, Cw-17 alpha chain	HLA-C	1510
9	12	16	17	24	21	13	21	28.3196	28.2962	28.6216	28.6364	29.1915	28.8271	28.605	28.7732	+	LFQ intensity Ko3 Flag Rab5_LFQ intensity Par Flag Rab5	1.31114	-0.380736	-2.46406	P11586;F5H2F4;V9GYY3	P11586;F5H2F4	C-1-tetrahydrofolate synthase, cytoplasmic;Methylenetetrahydrofolate dehydrogenase;Methenyltetrahydrofolate cyclohydrolase;Formyltetrahydrofolate synthetase;C-1-tetrahydrofolate synthase, cytoplasmic, N-terminally processed	MTHFD1	1339
4	10	9	8	11	11	12	11	27.4849	27.7195	27.6695	27.5556	27.8483	27.9871	28.2461	27.9261	+	LFQ intensity Ko3 Flag Rab5_LFQ intensity Par Flag Rab5	2.0937	-0.3945	-3.89186	P12268;H0Y4R1;E7ETK5;C9K0R9	P12268;H0Y4R1	Inosine-5-monophosphate dehydrogenase 2	IMPDH2	1347
3	4	6	3	5	7	4	6	27.5819	27.5981	27.1642	27.2237	27.6007	28.0087	27.8238	27.7827	+	LFQ intensity Ko3 Flag Rab5_LFQ intensity Par Flag Rab5	1.56124	-0.412006	-2.89639	P51809;E5RH06	P51809	Vesicle-associated membrane protein 7	VAMP7	1696
3	3	4	4	3	5	2	4	27.0356	26.9002	26.774	26.77	27.247	27.04	27.2771	27.5819	+	LFQ intensity Ko3 Flag Rab5_LFQ intensity Par Flag Rab5	1.75729	-0.416525	-3.24906	Q96QD8;F8VUY8	Q96QD8	Sodium-coupled neutral amino acid transporter 2	SLC38A2	2592
13	11	12	12	11	13	13	13	29.2488	29.7615	29.1307	29.4475	29.9372	29.8439	29.9813	29.5512	+	LFQ intensity Ko3 Flag Rab5_LFQ intensity Par Flag Rab5	1.36756	-0.43129	-2.56017	Q8N6T3;F8VWH9;F8W1U7;E5RHT6;E5RHC5;E5RHH7;F8VWB3;H0YIQ0;E5RGL6;E5RIU2	Q8N6T3;F8VWH9;F8W1U7;E5RHT6;E5RHC5	ADP-ribosylation factor GTPase-activating protein 1	ARFGAP1	2381
18	18	20	17	26	23	18	22	31.4594	31.3117	31.0486	31.2917	31.5753	31.8554	31.8398	31.6911	+	LFQ intensity Ko3 Flag Rab5_LFQ intensity Par Flag Rab5	2.28712	-0.462551	-4.28754	O14744;H0YJX6;G3V580;G3V5L5;H0YJD3;H7BZ44;G3V2X6;C9JSX3;G3V2L6;H0YJ77;G3V507;G3V2F5;G3V5T6;H0YJY6	O14744	Protein arginine N-methyltransferase 5;Protein arginine N-methyltransferase 5, N-terminally processed	PRMT5	994
1	2	3	2	3	2	2	2	24.935	25.358	25.4672	24.7774	25.8359	25.4378	25.7233	25.4506	+	LFQ intensity Ko3 Flag Rab5_LFQ intensity Par Flag Rab5	1.31709	-0.477481	-2.47416	Q8WVC2;P63220;Q9BYK1;Q9BYK2	Q8WVC2;P63220;Q9BYK1	40S ribosomal protein S21	RPS21	1848
6	7	5	7	6	5	7	7	29.01	29.4177	29.2238	28.7577	29.4681	29.6479	29.5634	29.6586	+	LFQ intensity Ko3 Flag Rab5_LFQ intensity Par Flag Rab5	1.75493	-0.48219	-3.24474	P49755;G3V2K7	P49755	Transmembrane emp24 domain-containing protein 10	TMED10	1665
3	4	5	4	4	4	4	5	27.5056	27.7638	27.6432	27.0385	28.2026	28.0084	27.9832	27.8437	+	LFQ intensity Ko3 Flag Rab5_LFQ intensity Par Flag Rab5	1.60799	-0.521688	-2.97924	A0A0C4DFV9;Q01105;A0A087X027;P0DME0	A0A0C4DFV9;Q01105;A0A087X027;P0DME0	Protein SET;Protein SETSIP	SET;SETSIP	171
4	5	6	6	6	4	6	7	26.9503	27.3837	27.4566	27.3002	27.7959	27.7569	28.1222	27.5585	+	LFQ intensity Ko3 Flag Rab5_LFQ intensity Par Flag Rab5	1.78956	-0.5357	-3.30852	P24534;C9JZW3;F2Z2G2;F8WF65	P24534	Elongation factor 1-beta	EEF1B2	1452
6	6	9	9	10	10	10	10	26.7917	27.0035	26.6991	27.2566	27.1921	27.573	27.7946	27.3529	+	LFQ intensity Ko3 Flag Rab5_LFQ intensity Par Flag Rab5	1.61639	-0.540444	-2.99419	P23381;H0YJP3;G3V3H8;G3V3Y5;G3V423;G3V5U1;G3V456;G3V277;G3V3P2;G3V227;G3V2Y7	P23381	Tryptophan--tRNA ligase, cytoplasmic;T1-TrpRS;T2-TrpRS	WARS	1444
3	3	4	4	2	3	5	5	25.9992	26.4101	26.1432	26.1632	26.9619	26.8398	26.7074	26.4145	+	LFQ intensity Ko3 Flag Rab5_LFQ intensity Par Flag Rab5	2.04748	-0.551976	-3.80033	Q86U42;B4DEH8;G3V4T2;H0YJH9;A6NDY0	Q86U42;B4DEH8;G3V4T2	Polyadenylate-binding protein 2	PABPN1	2315
2	2	2	2	2	3	2	3	26.0859	26.3946	25.7902	25.8299	26.4504	26.3712	27.0472	26.4758	+	LFQ intensity Ko3 Flag Rab5_LFQ intensity Par Flag Rab5	1.44163	-0.560979	-2.68752	G3V279;P84090	G3V279;P84090	Enhancer of rudimentary homolog	ERH	744
7	9	7	6	8	10	8	9	27.4964	27.643	27.454	26.9729	27.7823	27.8373	28.1662	28.0541	+	LFQ intensity Ko3 Flag Rab5_LFQ intensity Par Flag Rab5	1.79647	-0.568378	-3.32131	P01891;P16190;P30459;P16189;A0A140T975;A0A140T941;A0A1W2PQS8;Q9GJ45;A0A1W2PS39;A0A140T9Z6;B0UXQ0;P30512;P10314;A0A1W2PP29;A0A1W2PQZ3;A0A1W2PQE2	P01891;P16190;P30459;P16189;A0A140T975;A0A140T941;A0A1W2PQS8;Q9GJ45;A0A1W2PS39;A0A140T9Z6;B0UXQ0;P30512;P10314	HLA class I histocompatibility antigen, A-68 alpha chain;HLA class I histocompatibility antigen, A-33 alpha chain;HLA class I histocompatibility antigen, A-74 alpha chain;HLA class I histocompatibility antigen, A-31 alpha chain;HLA class I histocompatibility antigen, A-29 alpha chain;HLA class I histocompatibility antigen, A-32 alpha chain	HLA-A	1224
10	10	11	11	12	11	12	12	30.6399	30.8678	30.5095	30.72	31.1758	31.4112	31.1197	31.3656	+	LFQ intensity Ko3 Flag Rab5_LFQ intensity Par Flag Rab5	2.88029	-0.583767	-5.65131	Q9BQA1;H0Y711	Q9BQA1;H0Y711	Methylosome protein 50	WDR77	2641
2	1	2	2	3	2	3	4	24.5881	24.554	24.1296	24.8547	25.326	24.8937	25.1283	25.1667	+	LFQ intensity Ko3 Flag Rab5_LFQ intensity Par Flag Rab5	1.85086	-0.597123	-3.42266	Q92542;H0Y6T7;Q5T205;H0Y3Z4;Q5T209	Q92542;H0Y6T7;Q5T205;H0Y3Z4	Nicastrin	NCSTN	2472
1	1	2	2	3	2	2	2	23.8686	24.043	23.7375	24.3189	24.7326	24.3251	24.83	24.5229	+	LFQ intensity Ko3 Flag Rab5_LFQ intensity Par Flag Rab5	1.95481	-0.610637	-3.62005	Q9NSI2;C9JJU7	Q9NSI2;C9JJU7	Protein FAM207A	FAM207A	2828
5	6	6	12	16	13	9	10	26.9664	27.5348	27.2355	27.8269	28.2653	28.1346	27.9796	27.6541	+	LFQ intensity Ko3 Flag Rab5_LFQ intensity Par Flag Rab5	1.45417	-0.617499	-2.70923	P47712	P47712	Cytosolic phospholipase A2;Phospholipase A2;Lysophospholipase	PLA2G4A	1629
6	5	7	6	10	7	7	8	27.6786	27.29	27.1694	27.1998	28.0121	27.8899	28.2479	27.7249	+	LFQ intensity Ko3 Flag Rab5_LFQ intensity Par Flag Rab5	2.1169	-0.634256	-3.93823	P29692;E9PK01;E9PRY8;E9PQZ1;A0A087X1X7;E9PQ49;E9PI39;E9PPR1;E9PL12;E9PL71;H0YE58;E9PMW7;H0YE72;E9PN91;E9PIZ1;H0YCK7;E9PK06;E9PQC9;E9PKK3;E9PK72;E9PNW6;E9PJD0	P29692;E9PK01;E9PRY8;E9PQZ1;A0A087X1X7;E9PQ49;E9PI39;E9PPR1;E9PL12;E9PL71	Elongation factor 1-delta	EEF1D	1493
1	1	2	3	3	1	1	2	23.3745	24.0379	23.7695	24.2013	24.3879	24.4087	24.3444	24.9871	+	LFQ intensity Ko3 Flag Rab5_LFQ intensity Par Flag Rab5	1.56627	-0.686223	-2.90526	D6RBD7;C9J1V9;O43324;H0YAL7;D6RCQ0	D6RBD7;C9J1V9;O43324;H0YAL7;D6RCQ0	Eukaryotic translation elongation factor 1 epsilon-1	EEF1E1;EEF1E1-BLOC1S5	402
3	4	4	4	6	6	5	6	27.1745	26.8489	26.6133	27.308	27.4654	27.5823	27.8491	27.8273	+	LFQ intensity Ko3 Flag Rab5_LFQ intensity Par Flag Rab5	2.04365	-0.694856	-3.79278	E9PMI6;J3KN38;P54105;E9PJF4;E9PQ83	E9PMI6;J3KN38;P54105;E9PJF4	Methylosome subunit pICln	CLNS1A	620
1	1	2	2	3	2	2	2	24.1654	24.2765	24.3656	24.389	25.0742	24.9212	24.7299	25.2757	+	LFQ intensity Ko3 Flag Rab5_LFQ intensity Par Flag Rab5	2.8393	-0.701092	-5.54876	Q9NZM5;M0QZ34;M0QX73	Q9NZM5	Glioma tumor suppressor candidate region gene 2 protein	GLTSCR2	2886
2	3	3	3	3	3	3	3	25.2326	25.7664	25.5413	25.4784	26.0066	26.2518	26.29	26.374	+	LFQ intensity Ko3 Flag Rab5_LFQ intensity Par Flag Rab5	2.76656	-0.725944	-5.37004	H0YI09;Q9H8H3;F8VQX6	H0YI09;Q9H8H3;F8VQX6	Methyltransferase-like protein 7A	METTL7A	801
0	1	2	0	2	1	3	2	23.982	23.5774	23.4596	23.1803	24.4515	23.8857	24.538	24.5556	+	LFQ intensity Ko3 Flag Rab5_LFQ intensity Par Flag Rab5	1.89749	-0.807841	-3.51059	Q9Y3C1;D6RIC3;A0A0C4DGU5;A0A087X2G6;D6RC60;A0A087WU10	Q9Y3C1;D6RIC3;A0A0C4DGU5;A0A087X2G6	Nucleolar protein 16	NOP16	3036
29	41	42	38	61	52	50	43	29.0226	30.1699	29.6605	29.8374	30.257	30.4292	30.8925	30.3448	+	LFQ intensity Ko3 Flag Rab5_LFQ intensity Par Flag Rab5	1.5583	-0.80827	-2.89119	Q9NZM1;H0YD14;O75923	Q9NZM1;H0YD14	Myoferlin	MYOF	2885
8	7	6	4	10	13	8	9	27.2691	26.8533	26.5905	26.5878	27.3377	28.0729	28.044	27.143	+	LFQ intensity Ko3 Flag Rab5_LFQ intensity Par Flag Rab5	1.53952	-0.824239	-2.85814	Q02818;C9JKZ2;H7BZI1;C9JBD3;C9J3C1	Q02818	Nucleobindin-1	NUCB1	1909
39	47	33	43	59	58	54	54	30.021	30.1739	29.2199	29.5358	30.4784	30.6751	30.9154	30.3431	+	LFQ intensity Ko3 Flag Rab5_LFQ intensity Par Flag Rab5	1.85294	-0.865349	-3.42658	O75165;H0Y8Q2;H0YA63	O75165	DnaJ homolog subfamily C member 13	DNAJC13	1100
9	6	7	8	11	10	11	10	27.5914	27.7993	26.5071	27.432	28.0975	28.4355	28.5052	27.834	+	LFQ intensity Ko3 Flag Rab5_LFQ intensity Par Flag Rab5	1.46303	-0.885613	-2.72458	Q5T0D9	Q5T0D9	Tumor protein p63-regulated gene 1-like protein	TPRG1L	2196
0	1	0	0	2	1	2	3	23.5868	23.2792	22.7181	23.6675	23.5455	24.0212	24.7919	24.6192	+	LFQ intensity Ko3 Flag Rab5_LFQ intensity Par Flag Rab5	1.3938	-0.931503	-2.60514	Q9UP95;I3L4N6;B3KXX3;Q9UHW9;J3QSF2;H0YMQ9;H0YKQ8;A0A1B0GVB1;Q9H2X9	Q9UP95;I3L4N6;B3KXX3;Q9UHW9	Solute carrier family 12 member 4;Solute carrier family 12 member 6	SLC12A4;SLC12A6	2990
2	1	3	2	7	3	3	5	24.4034	23.6454	24.6659	25.0072	25.8776	24.7429	25.3925	25.8291	+	LFQ intensity Ko3 Flag Rab5_LFQ intensity Par Flag Rab5	1.41088	-1.03007	-2.63449	Q9UIQ6	Q9UIQ6	Leucyl-cystinyl aminopeptidase;Leucyl-cystinyl aminopeptidase, pregnancy serum form	LNPEP	2942
2	2	3	2	3	3	2	3	25.005	25.6305	25.4086	24.3037	25.8327	26.1474	26.2014	26.3886	+	LFQ intensity Ko3 Flag Rab5_LFQ intensity Par Flag Rab5	1.82131	-1.05559	-3.36745	J3QRU4;F8WCA0;L7N2F9;P63027;K7ENK9;K7EKX0;F5GZV7;P23763	J3QRU4;F8WCA0;L7N2F9;P63027;K7ENK9;K7EKX0	Vesicle-associated membrane protein 2	VAMP2;VAMP3	728
0	0	0	2	1	2	2	2	23.7482	24.2763	22.9677	23.0367	24.0454	24.4275	25.4048	24.7126	+	LFQ intensity Ko3 Flag Rab5_LFQ intensity Par Flag Rab5	1.44515	-1.14035	-2.69362	Q9Y2Q5	Q9Y2Q5	Ragulator complex protein LAMTOR2	LAMTOR2	3013
0	0	0	1	4	3	3	0	23.8002	23.965	23.5225	23.6247	25.1771	25.4521	25.0436	23.8964	+	LFQ intensity Ko3 Flag Rab5_LFQ intensity Par Flag Rab5	1.76723	-1.16418	-3.26734	Q68D91	Q68D91	Metallo-beta-lactamase domain-containing protein 2	MBLAC2	2227
1	1	1	1	3	3	2	3	23.6096	23.9729	23.557	23.0901	24.6665	24.7326	24.6978	24.9144	+	LFQ intensity Ko3 Flag Rab5_LFQ intensity Par Flag Rab5	3.13127	-1.19544	-6.31027	E9PNK6;E9PPQ1;J3KNE7;Q16890	E9PNK6;E9PPQ1;J3KNE7;Q16890	Tumor protein D53	TPD52L1	626
2	3	3	3	3	3	2	2	24.2007	23.853	23.299	22.5995	25.3169	24.5513	24.3424	24.6729	+	LFQ intensity Ko3 Flag Rab5_LFQ intensity Par Flag Rab5	1.63251	-1.23286	-3.02299	E7EVA0;P27816;H0Y2V1;H7C4C5;B5MEG9;F8W9U4;A0A0J9YVV8;A0A0J9YW37;H7C456	E7EVA0;P27816	Microtubule-associated protein;Microtubule-associated protein 4	MAP4	569
1	0	0	3	3	2	4	1	23.6582	23.2254	23.6331	22.2112	25.0547	23.722	25.1374	24.0542	+	LFQ intensity Ko3 Flag Rab5_LFQ intensity Par Flag Rab5	1.43068	-1.31013	-2.66861	Q9P219;A0A0A0MR69	Q9P219	Protein Daple	CCDC88C	2896
12	9	11	14	14	17	18	18	32.0812	31.5354	30.7625	31.1964	32.5154	32.6585	33.2346	32.5937	+	LFQ intensity Ko3 Flag Rab5_LFQ intensity Par Flag Rab5	2.24459	-1.35668	-4.19872	O43399;A0A087WYR3;A0A087WZ51	O43399;A0A087WYR3;A0A087WZ51	Tumor protein D54	TPD52L2	1053
0	2	5	1	3	2	3	2	23.8065	23.0865	25.4281	24.5804	25.4907	25.362	25.7854	25.7644	+	LFQ intensity Ko3 Flag Rab5_LFQ intensity Par Flag Rab5	1.43355	-1.37525	-2.67356	O43290;E9PQI8	O43290	U4/U6.U5 tri-snRNP-associated protein 1	SART1	1048
6	3	3	3	6	6	6	6	27.2914	27.1044	26.4433	26.9239	28.2143	28.5561	28.5455	28.1728	+	LFQ intensity Ko3 Flag Rab5_LFQ intensity Par Flag Rab5	3.31768	-1.43142	-6.83673	P55327;E5RK35	P55327	Tumor protein D52	TPD52	1738
2	1	2	3	5	5	4	6	25.7041	23.3342	25.1219	25.0579	26.3541	25.8967	26.5973	26.3575	+	LFQ intensity Ko3 Flag Rab5_LFQ intensity Par Flag Rab5	1.51488	-1.49688	-2.81493	O00592	O00592	Podocalyxin	PODXL	982
2	0	0	3	4	5	4	4	24.5163	23.856	23.6783	25.2282	26.2638	25.7354	26.1849	25.5529	+	LFQ intensity Ko3 Flag Rab5_LFQ intensity Par Flag Rab5	2.20437	-1.61457	-4.11569	P28074;G8JLC2;G3V3K3;H0YJM8	P28074	Proteasome subunit beta type-5	PSMB5	1484
0	1	1	3	8	4	3	3	23.7028	24.6266	23.2193	26.0051	26.5865	26.3186	25.6771	25.7491	+	LFQ intensity Ko3 Flag Rab5_LFQ intensity Par Flag Rab5	1.3914	-1.6944	-2.60102	Q6PJT7;H0YJA2;G3V411	Q6PJT7;H0YJA2	Zinc finger CCCH domain-containing protein 14	ZC3H14	2259
2	4	1	2	8	7	5	9	23.4412	26.0075	24.314	26.0402	26.3582	26.5779	26.8995	26.7539	+	LFQ intensity Ko3 Flag Rab5_LFQ intensity Par Flag Rab5	1.3847	-1.69664	-2.58952	A0A1B0GTL5;Q9BXF6	A0A1B0GTL5;Q9BXF6	Rab11 family-interacting protein 5	RAB11FIP5	241
1	0	0	0	2	4	0	5	24.475	24.6275	22.9892	23.0763	25.0007	25.9199	24.3836	26.9199	+	LFQ intensity Ko3 Flag Rab5_LFQ intensity Par Flag Rab5	1.32954	-1.76402	-2.49534	P25311;C9JEV0;H7BZJ8	P25311;C9JEV0	Zinc-alpha-2-glycoprotein	AZGP1	1457
1	2	1	3	5	3	4	2	24.0539	26.3134	23.1531	25.4626	26.524	26.2866	26.8818	26.5281	+	LFQ intensity Ko3 Flag Rab5_LFQ intensity Par Flag Rab5	1.34633	-1.80937	-2.52393	P07099;B1AQP8;B1AQP9	P07099	Epoxide hydrolase 1	EPHX1	1268
0	2	0	2	2	5	1	6	23.0675	24.4673	23.7865	23.8663	24.9911	26.1333	24.0999	27.2043	+	LFQ intensity Ko3 Flag Rab5_LFQ intensity Par Flag Rab5	1.31243	-1.81029	-2.46625	A0A1B0GW44;A0A1B0GV23;A0A1B0GVD5;A0A1B0GWE8;A0A1B0GU92;A0A1B0GU03;P07339;H7C469;A0A1B0GVP3;F8WD96;C9JH19;H7C1V0;F8W787;A0A1B0GVF1	A0A1B0GW44;A0A1B0GV23;A0A1B0GVD5;A0A1B0GWE8;A0A1B0GU92;A0A1B0GU03;P07339;H7C469;A0A1B0GVP3;F8WD96;C9JH19	Cathepsin D;Cathepsin D light chain;Cathepsin D heavy chain	CTSD	244
22	17	19	20	19	23	18	25	24.2889	24.128	23.8977	23.4095	25.6872	25.9723	25.9994	25.5506	+	LFQ intensity Ko3 Flag Rab5_LFQ intensity Par Flag Rab5	3.83252	-1.87133	-8.47998	E9PN89	E9PN89		HSPA8	624
1	1	2	0	3	2	2	2	23.8839	23.0661	26.0032	23.2079	26.092	25.8542	25.9473	25.9541	+	LFQ intensity Ko3 Flag Rab5_LFQ intensity Par Flag Rab5	1.52123	-1.92162	-2.82604	P61769;H0YLF3;F5H6I0	P61769;H0YLF3;F5H6I0	Beta-2-microglobulin;Beta-2-microglobulin form pI 5.3	B2M	1790
1	3	6	3	4	13	6	17	23.6013	25.0967	25.2057	24.1744	25.3947	27.7299	25.7795	29.2816	+	LFQ intensity Ko3 Flag Rab5_LFQ intensity Par Flag Rab5	1.37577	-2.52691	-2.57422	P14923;C9JK18;C9JKY1;C9J826;C9JTX4;C9JPI2;K7ERP3	P14923	Junction plakoglobin	JUP	1375
2	2	2	2	2	2	2	2	26.6026	23.9597	23.1006	23.5288	26.9631	27.3307	26.5985	27.0538	+	LFQ intensity Ko3 Flag Rab5_LFQ intensity Par Flag Rab5	1.81244	-2.68862	-3.35094	B7Z4M1;F5H891;F5GWG7	B7Z4M1;F5H891;F5GWG7	Reticulon	RTN3	364
0	0	0	0	2	7	1	7	24.0513	22.8706	22.5936	22.9383	25.1532	28.2019	24.7707	28.8757	+	LFQ intensity Ko3 Flag Rab5_LFQ intensity Par Flag Rab5	1.79995	-3.63695	-3.32776	P31944	P31944	Caspase-14;Caspase-14 subunit p17, mature form;Caspase-14 subunit p10, mature form;Caspase-14 subunit p20, intermediate form;Caspase-14 subunit p8, intermediate form	CASP14	1525
5	6	3	4	0	1	4	2	27.7653	27.3049	26.4053	26.1398	22.8791	22.7343	27.2611	25.9668			0.937077	2.19349	1.83867	J3KQ45;F8W8W7;O43493	J3KQ45;F8W8W7;O43493	Trans-Golgi network integral membrane protein 2	TGOLN2	721
2	2	1	2	1	1	1	2	27.9059	27.548	23.4177	26.9508	23.5372	22.8753	23.6298	27.2069			0.738528	2.14331	1.50677	Q969M3;E5RGR9;E5RHH4	Q969M3;E5RGR9;E5RHH4	Protein YIPF5;Protein YIPF	YIPF5	2505
3	4	3	5	4	1	3	1	26.3641	25.96	26.4334	26.0086	26.1183	23.4226	25.2862	23.2761			1.23918	1.66573	2.34242	A0A0U1RRM1;Q8WXI9;A0A0U1RR34;A0A0U1RRK3;A0A0U1RR30;A0A1B0GW07	A0A0U1RRM1;Q8WXI9	Transcriptional repressor p66-beta	GATAD2B	228
6	5	6	6	8	6	0	1	26.9378	26.6644	27.3161	26.7813	26.9155	26.6687	24.8244	22.8438			0.844606	1.6118	1.68475	Q15654;H7BZE2	Q15654	Thyroid receptor-interacting protein 6	TRIP6	2116
3	2	2	3	3	2	1	3	28.6363	27.7903	28.413	28.0646	26.9415	27.8398	23.4292	28.2781			0.697585	1.60389	1.4374	P49207	P49207	60S ribosomal protein L34	RPL34	1650
2	1	1	2	1	1	0	0	25.8865	23.4461	22.0907	25.8977	22.2618	22.5207	23.5628	22.7395			0.784374	1.55905	1.58395	P53990;H3BMU1;H3BUI0;J3KR23;H3BQF7;F5GXM3;H3BRE2	P53990;H3BMU1;H3BUI0;J3KR23;H3BQF7;F5GXM3	IST1 homolog	IST1	1722
1	1	2	4	1	1	2	1	23.8824	23.9751	25.7886	26.1082	21.7094	21.8493	26.2243	23.8551			0.596268	1.52907	1.26328	P04899;P63096;P09471;A0A1W2PRE1;A2A2R6;A0A1W2PQK2;A0A087WTB6;Q5JWD1;H0Y7E8;A0A1W2PRJ7;A0A087WZE5;C9JPP4;A0A1W2PS82;Q5JWE9;H3BTM2;A0A1W2PP38;H0Y7F4;P11488;P19087;A8MTJ3;P38405	P04899;P63096	Guanine nucleotide-binding protein G(i) subunit alpha-2;Guanine nucleotide-binding protein G(i) subunit alpha-1	GNAI2;GNAI1	1243
2	6	5	4	2	0	2	3	25.5826	25.8305	25.6221	25.3981	24.6092	22.2172	24.9094	24.6018			1.27828	1.52393	2.40839	Q9NXV6;J3KNE1;D6RGD2	Q9NXV6	CDKN2A-interacting protein	CDKN2AIP	2866
0	0	3	3	0	0	0	0	24.1915	22.4405	25.7922	25.7871	22.2859	23.171	23.7859	22.9984			0.879801	1.49249	1.74342	P04181	P04181	Ornithine aminotransferase, mitochondrial;Ornithine aminotransferase, hepatic form;Ornithine aminotransferase, renal form	OAT	1234
4	4	5	3	2	4	4	4	28.7322	29.0634	28.7083	28.7399	23.0683	28.8191	29.1118	28.521			0.443435	1.4309	0.990412	P20340;F5H3K7;F5GX61;J3KR73;C9JB90;C9JU14;C9J0I2;Q14964	P20340	Ras-related protein Rab-6A	RAB6A	1421
2	3	2	4	1	1	1	2	25.0679	22.6808	26.9759	26.2165	22.3699	24.6961	24.4946	23.6679			0.633232	1.42817	1.32728	B4DR61;P61619;F8W776;Q8TC24;Q9H9S3;H7C1Q9;C9JXC6;H7C069;A6NK38;F2Z2C7;A6NIF9;C9JJV4;H7C1S8	B4DR61;P61619	Protein transport protein Sec61 subunit alpha isoform 1	SEC61A1	344
5	6	4	6	4	2	7	5	27.8336	27.8277	27.3086	27.471	27.2776	22.3155	27.7503	27.5676			0.477054	1.38242	1.05183	O95292;E5RK64	O95292	Vesicle-associated membrane protein-associated protein B/C	VAPB	1169
0	1	4	3	0	1	1	0	24.0242	23.4097	25.6259	25.5641	22.9258	22.1669	23.8926	24.1431			0.980643	1.37393	1.91103	B4DLR8;P15559;H3BNV2;H3BRK3	B4DLR8;P15559;H3BNV2;H3BRK3	NAD(P)H dehydrogenase [quinone] 1	NQO1	342
5	5	3	4	4	2	1	2	28.0525	27.4466	26.5555	26.6706	26.3835	26.3482	23.4995	27.0316			0.783767	1.36559	1.58293	P09497;D6RJD1;H0Y9Q6	P09497;D6RJD1	Clathrin light chain B	CLTB	1302
3	4	4	1	2	2	0	1	25.16	25.8429	25.4468	22.7676	23.9365	22.1499	23.791	24.0286			0.801142	1.32783	1.61207	H3BU86;O14662;Q96NX8;B7ZBM4;B7ZBM5;F8W9Z6;B7ZBM8;E9PND6;H0YEW0;E9PLV7	H3BU86;O14662;Q96NX8;B7ZBM4;B7ZBM5;F8W9Z6;B7ZBM8	Syntaxin-16	STX16-NPEPL1;STX16	832
2	3	2	2	2	0	4	0	25.8028	26.0571	25.415	25.4474	25.1145	23.8313	25.5677	22.9063			1.10495	1.3256	2.11769	Q9UMY1;H7C2B1	Q9UMY1;H7C2B1	Nucleolar protein 7	NOL7	2972
1	4	7	7	7	5	1	1	24.5264	25.9404	26.3494	26.3123	26.328	26.0119	22.5346	23.0031			0.570516	1.31272	1.21831	Q01780;K7EJ37	Q01780	Exosome component 10	EXOSC10	1901
2	2	4	2	2	1	1	3	25.737	24.1417	25.973	25.4245	24.1357	23.099	23.228	25.7402			0.872261	1.26835	1.73086	Q3LIE7;Q15392;H7C4B7	Q3LIE7;Q15392;H7C4B7	Delta(24)-sterol reductase	Nbla03646;DHCR24	2101
0	1	3	3	0	1	1	1	23.2035	23.3795	25.181	25.2111	22.4174	24.1652	23.4311	21.9664			0.844486	1.24876	1.68455	P00403	P00403	Cytochrome c oxidase subunit 2	MT-CO2	1209
0	0	2	2	0	1	1	1	23.8115	23.6023	25.7025	25.0767	23.0018	23.8139	22.6131	23.8164			1.09788	1.23697	2.10593	K7EQ48;A0A0A0MTS2;P06744;A0A0J9YXP8;A0A0J9YX90;A0A0J9YYH3;K7EP41;K7EPY4;CON__Q3ZBD7;K7EIL4;K7ERK8;K7ELR7;K7ERC6;K7ENA0;K7ESF4;Q8N196	K7EQ48;A0A0A0MTS2;P06744;A0A0J9YXP8;A0A0J9YX90;A0A0J9YYH3	Glucose-6-phosphate isomerase	GPI	150
6	3	11	14	12	4	4	1	26.6664	25.8142	27.6048	27.341	27.1131	25.9908	25.9663	23.4144			0.679022	1.23547	1.40579	Q14966;A0A096LPH6;C9JWN0;A0A096LNS4;A0A096LPK8;A0A096LPI0	Q14966	Zinc finger protein 638	ZNF638	2067
0	0	2	2	1	1	2	1	23.9702	24.928	26.8567	26.2448	23.3477	24.8285	26.2234	22.7051			0.559805	1.22376	1.1995	P13073;H3BPG0;H3BN72;H3BNV9;Q86WV2;H3BNI5	P13073;H3BPG0;H3BN72;H3BNV9	Cytochrome c oxidase subunit 4 isoform 1, mitochondrial	COX4I1	1354
3	6	5	8	5	6	1	6	27.193	27.2107	27.6864	27.7603	27.4554	27.5441	22.6854	27.3411			0.45111	1.20608	1.00451	O00629;H7C4F6	O00629	Importin subunit alpha-3	KPNA4	983
3	1	3	2	1	4	2	1	25.151	23.532	25.378	23.6281	23.1573	23.7886	22.8657	23.056			1.20342	1.20539	2.28231	P51116;I3L1Z2;A0A087WY29	P51116	Fragile X mental retardation syndrome-related protein 2	FXR2	1684
3	4	3	1	2	0	0	1	25.4815	25.7084	25.1652	22.6797	24.8286	22.377	23.0746	23.9357			0.657335	1.20473	1.3687	Q8N684;F5H669;F5H6M0;F5H047;J3QT54;C9JM38;C9J286;C9J323;F5H5B7;F5H1W4;F5H2K8;F5H6P5;F5H6A8;F5GXA3	Q8N684;F5H669	Cleavage and polyadenylation specificity factor subunit 7	CPSF7	2379
2	2	2	2	2	1	1	2	26.0485	25.9608	25.5295	25.2811	25.7471	23.4115	23.1817	25.8542			0.762977	1.15637	1.54799	J3KS31;J3QRS9;X6R4W8;O43670	J3KS31;J3QRS9;X6R4W8;O43670	BUB3-interacting and GLEBS motif-containing protein ZNF207	ZNF207	891
0	0	4	2	0	0	2	0	23.594	24.2327	25.8715	25.81	23.3184	23.2975	24.3414	23.9793			0.928034	1.14289	1.82364	P00367;P49448	P00367;P49448	Glutamate dehydrogenase 1, mitochondrial;Glutamate dehydrogenase 2, mitochondrial	GLUD1;GLUD2	1206
3	3	3	4	4	1	3	4	26.9392	26.6449	26.5823	26.5145	26.5609	22.4662	26.5212	26.576			0.509542	1.13917	1.11035	E5RJR5;P63208;E7ERH2;F8W8N3;E5RGM3	E5RJR5;P63208;E7ERH2;F8W8N3	S-phase kinase-associated protein 1	SKP1	539
0	0	3	1	1	0	0	0	24.0707	24.7593	26.6538	22.5221	23.0343	23.1859	23.3461	23.9128			0.61134	1.13173	1.28945	Q9GZL7	Q9GZL7	Ribosome biogenesis protein WDR12	WDR12	2713
0	0	4	1	0	1	0	0	23.9846	23.729	26.0424	23.7148	22.4953	22.715	23.6822	24.0986			0.822033	1.11993	1.64704	O95831;E9PMA0	O95831;E9PMA0	Apoptosis-inducing factor 1, mitochondrial	AIFM1	1195
0	0	7	5	0	0	2	2	23.8352	25.0294	26.8816	25.943	23.9733	23.0374	25.6359	24.564			0.62922	1.11966	1.32036	Q99714;Q5H928	Q99714;Q5H928	3-hydroxyacyl-CoA dehydrogenase type-2	HSD17B10	2626
2	0	4	3	2	1	2	1	25.5312	24.3184	25.3095	24.9222	23.2001	23.4905	25.5843	23.4346			0.898159	1.09292	1.77397	Q14739;C9JXK0;C9JES9	Q14739;C9JXK0	Lamin-B receptor	LBR	2064
3	4	6	8	6	3	2	1	26.5553	26.2987	26.3425	26.313	26.3196	25.9439	26.0329	22.8879			0.638712	1.08131	1.33672	Q15042	Q15042	Rab3 GTPase-activating protein catalytic subunit	RAB3GAP1	2077
0	0	0	3	1	0	0	1	24.1103	23.8299	23.8412	25.4641	22.9622	23.1793	24.125	22.6593			1.12528	1.07991	2.1516	Q9NSV4	Q9NSV4	Protein diaphanous homolog 3	DIAPH3	2830
0	2	2	2	2	1	0	1	23.8917	25.6357	25.2214	25.1678	25.4985	22.4144	23.8433	23.8548			0.714048	1.0764	1.46535	O00487	O00487	26S proteasome non-ATPase regulatory subunit 14	PSMD14	977
2	2	5	6	10	2	1	2	25.2596	24.1152	26.3828	26.5205	27.5255	22.8481	23.7572	23.8419			0.402306	1.07634	0.91392	O94776	O94776	Metastasis-associated protein MTA2	MTA2	1148
0	2	3	1	0	1	0	0	22.55	24.6711	25.8297	23.8243	21.2259	23.0158	24.7502	23.6695			0.471044	1.05341	1.04091	P29373;Q5SYZ4	P29373;Q5SYZ4	Cellular retinoic acid-binding protein 2	CRABP2	1490
1	2	2	2	0	1	1	0	24.2163	24.7212	24.586	24.9224	23.0372	22.9919	25.2483	22.9792			0.915614	1.04736	1.803	C9JHF5;A0A0A0MS29;Q9GZY8	C9JHF5;A0A0A0MS29;Q9GZY8	Mitochondrial fission factor	MFF	117
2	2	2	0	2	2	1	2	26.8072	23.3922	23.6391	23.3762	23.0727	23.3254	23.2128	23.4146			0.586853	1.04729	1.24688	O95857	O95857	Tetraspanin-13	TSPAN13	1196
0	2	2	2	0	1	0	1	23.5045	25.2901	25.4085	24.7375	23.4115	23.075	24.2582	24.0426			1.04468	1.03832	2.01741	P20042	P20042	Eukaryotic translation initiation factor 2 subunit 2	EIF2S2	1417
0	0	0	3	2	1	0	1	24.2495	22.9166	24.1897	25.2122	24.0933	22.6868	22.8068	22.8317			0.915081	1.03733	1.80211	O14617;A0A087WYN6	O14617	AP-3 complex subunit delta-1	AP3D1	988
0	0	6	8	10	1	0	1	24.9546	24.3476	25.3871	25.7615	25.985	23.3225	24.1749	22.848			0.655047	1.03008	1.36478	Q7Z5K2;Q8WVX6	Q7Z5K2	Wings apart-like protein homolog	WAPAL	2305
2	2	1	0	0	1	1	0	24.7208	24.5398	23.0581	23.5907	23.2821	22.1845	23.6583	22.6935			1.03632	1.02277	2.00351	Q9BUP3;E9PI87	Q9BUP3;E9PI87	Oxidoreductase HTATIP2	HTATIP2	2673
0	0	2	2	2	0	0	0	24.7237	23.9104	23.324	25.0127	23.622	23.1025	24.1892	22.0327			0.84196	1.0061	1.68033	M0R2B7;P28340;M0QZR8;M0QXE6;M0QZB4;M0QXQ2;M0R3H8	M0R2B7;P28340;M0QZR8	DNA polymerase;DNA polymerase delta catalytic subunit	POLD1	956
1	2	0	2	2	2	2	0	25.2042	24.8645	24.2008	24.5371	23.7025	24.7756	23.1541	23.1565			1.20852	1.00448	2.29087	Q05655;C9K0E3	Q05655	Protein kinase C delta type;Protein kinase C delta type regulatory subunit;Protein kinase C delta type catalytic subunit	PRKCD	1925
0	3	4	1	1	2	0	3	24.7465	24.7298	24.9149	23.358	21.9699	25.1446	21.6006	25.0443			0.43426	0.997436	0.973483	Q9UNQ2;A0A0C4DGB1;D6RCL3	Q9UNQ2;A0A0C4DGB1	Probable dimethyladenosine transferase	DIMT1	2985
1	2	2	3	1	2	3	3	25.066	24.9039	25.0503	24.6779	22.5617	23.4379	24.7016	25.0085			0.873896	0.997106	1.73358	Q96CS3	Q96CS3	FAS-associated factor 2	FAF2	2529
0	1	7	7	2	3	1	2	24.9713	23.6022	26.7784	26.8664	25.3472	23.3135	24.2715	25.3154			0.490892	0.992706	1.07685	P38117;M0QY67	P38117;M0QY67	Electron transfer flavoprotein subunit beta	ETFB	1568
0	1	2	4	2	0	0	1	24.6714	22.2873	23.7683	24.9721	22.1322	22.8986	24.0369	22.6652			0.65765	0.991549	1.36924	P51692;K7EK35;P42229;K7EIF9;C9J4I3	P51692;K7EK35;P42229	Signal transducer and activator of transcription 5B;Signal transducer and activator of transcription;Signal transducer and activator of transcription 5A	STAT5B;STAT5A	1695
1	0	0	3	0	1	0	1	24.0093	23.8898	23.4964	25.6894	22.8541	23.7255	23.5035	23.0379			0.965372	0.99096	1.88567	Q9H2P0;E9PQK8	Q9H2P0	Activity-dependent neuroprotector homeobox protein	ADNP	2738
0	0	2	2	0	2	0	1	23.453	24.344	24.5013	24.4519	23.175	23.3159	24.1178	22.2593			1.11726	0.970575	2.13822	P09972;K7EKH5;C9J8F3;J3KSV6;J3QKP5;A8MVZ9	P09972	Fructose-bisphosphate aldolase C	ALDOC	1309
0	0	3	2	1	1	1	1	24.1751	23.5861	25.9796	25.1807	23.6953	23.0476	25.0921	23.2084			0.660636	0.969521	1.37436	I3L1P8;Q02978	I3L1P8;Q02978	Mitochondrial 2-oxoglutarate/malate carrier protein	SLC25A11	859
0	0	3	3	0	2	1	2	24.567	24.7517	25.9556	25.5597	23.2293	25.1522	23.5839	25.0368			0.803078	0.957937	1.61531	P55809;E9PDW2;Q9BYC2	P55809;E9PDW2	Succinyl-CoA:3-ketoacid coenzyme A transferase 1, mitochondrial	OXCT1	1742
4	6	3	4	0	2	3	3	27.7307	27.4252	26.6175	26.9445	23.2241	26.8264	27.3704	27.5164			0.397686	0.945138	0.905224	P00747;Q5TEH5;A6PVI2	P00747	Plasminogen;Plasmin heavy chain A;Activation peptide;Angiostatin;Plasmin heavy chain A, short form;Plasmin light chain B	PLG	1215
0	1	2	1	1	1	0	0	25.6235	24.3066	25.264	23.1812	23.5668	24.4416	23.5586	23.0282			0.748589	0.945031	1.52375	O95163;F5H2T0;H0YDF3	O95163;F5H2T0	Elongator complex protein 1	IKBKAP	1158
0	1	4	8	5	2	0	1	23.919	24.3922	26.4907	26.8021	26.8032	25.6576	22.0244	23.376			0.301106	0.935699	0.717711	P40937;F5H5S0;E9PEP3;C9JH72;F5H304;F5H0U6	P40937	Replication factor C subunit 5	RFC5	1583
4	4	5	3	3	2	2	0	25.4523	25.3636	25.0987	24.9426	24.8714	22.9124	25.5131	23.833			0.78971	0.931834	1.5929	P18031;B4DSN5	P18031;B4DSN5	Tyrosine-protein phosphatase non-receptor type 1;Tyrosine-protein phosphatase non-receptor type	PTPN1	1402
5	7	13	23	21	7	1	7	26.9148	26.7553	27.4057	27.9482	27.7141	26.8923	24.2248	26.4742			0.544087	0.929646	1.17179	Q5UIP0;H7C2B5;H7BZN3	Q5UIP0	Telomere-associated protein RIF1	RIF1	2213
2	4	7	4	3	2	1	6	25.9343	26.5226	26.8572	26.3008	26.3712	26.1788	22.5979	26.7839			0.411382	0.920805	0.930939	Q9NVP1;H7C452	Q9NVP1	ATP-dependent RNA helicase DDX18	DDX18	2850
0	1	0	2	4	3	0	0	25.9028	25.2857	23.2336	24.4211	24.2182	24.2884	23.0495	23.6065			0.687979	0.92015	1.42105	Q15007;A0A087X1R4	Q15007	Pre-mRNA-splicing regulator WTAP	WTAP	2072
1	1	5	4	9	2	0	1	24	24.5175	24.9393	25.7256	25.5475	23.0618	23.8021	23.1187			0.636423	0.913033	1.33278	A3KN83;K7ES28;Q9Y2G9	A3KN83	Protein strawberry notch homolog 1	SBNO1	276
3	2	4	7	6	4	1	3	24.8065	25.5856	25.3885	26.2648	25.8168	25.6616	22.4887	24.4273			0.506834	0.912741	1.1055	C9JA08;Q96D46;C9J0B9;C9IZW9;C9K0C2;C9IY70	C9JA08;Q96D46;C9J0B9	60S ribosomal export protein NMD3	NMD3	415
3	4	2	3	3	1	2	2	26.6133	26.6649	26.1524	25.7853	25.5735	23.7596	26.304	26.032			0.708166	0.886713	1.45537	Q8ND56;A0A140TA76;A0A0G2JQ95;A0A096LP11;K7EMZ9;A0A140TA66;I3L4Q1	Q8ND56;A0A140TA76;A0A0G2JQ95;A0A096LP11;K7EMZ9	Protein LSM14 homolog A	LSM14A	2403
2	7	5	6	7	3	2	3	25.6691	25.8514	26.4059	26.6508	26.0567	25.637	23.9015	25.4451			0.846459	0.884192	1.68784	P04150;D6RDA9;Q3MSN4	P04150	Glucocorticoid receptor	NR3C1	1233
2	3	3	3	1	3	3	2	23.5748	25.2398	25.3785	25.6929	23.5292	23.4219	25.6977	23.7329			0.571799	0.876044	1.22056	P04844;Q5JYR3;Q5JYR4;Q5JYR7;H0Y5M1;F2Z3K5	P04844	Dolichyl-diphosphooligosaccharide--protein glycosyltransferase subunit 2	RPN2	1242
2	4	6	5	9	8	1	5	27.361	27.1405	27.1405	27.0499	27.2497	27.3908	23.6586	26.9276			0.433942	0.86633	0.972896	G5EA30;Q92879;E9PSH0;E9PKU1;E9PQK4;F5H0D8;E9PKA1;F5H4Y5;F5H3J7;V9GYD9;Q5VZZ6;A0A0J9YX66;A0A1B0GU44;E9PC62;A0A1B0GUN8;A0A0J9YXJ0;O95319	G5EA30;Q92879;E9PSH0;E9PKU1	CUGBP Elav-like family member 1	CELF1	768
0	0	4	3	2	1	0	0	23.7986	23.6856	25.5381	25.6588	24.6784	23.5782	23.448	23.5201			0.683731	0.864097	1.41382	Q14432	Q14432	cGMP-inhibited 3,5-cyclic phosphodiesterase A	PDE3A	2047
0	1	2	2	2	1	0	0	23.9453	24.642	24.9497	24.7868	24.4554	23.6236	23.6899	23.1177			1.29137	0.859281	2.43054	O14530;F8WBV5;G3XAJ4;F8WCJ3;B8ZZX4	O14530;F8WBV5;G3XAJ4;F8WCJ3;B8ZZX4	Thioredoxin domain-containing protein 9	TXNDC9	986
0	0	3	5	2	3	1	1	23.9645	24.194	25.8492	25.9849	24.3258	25.2314	24.2124	22.7931			0.542434	0.857485	1.16886	P55084;F5GZQ3;B5MD38;C9JEY0;C9JE81;C9K0M0	P55084;F5GZQ3;B5MD38	Trifunctional enzyme subunit beta, mitochondrial;3-ketoacyl-CoA thiolase	HADHB	1736
1	2	2	3	2	2	2	2	24.6149	24.6939	25.3718	25.6379	22.7403	25.5571	23.3539	25.2467			0.536317	0.855124	1.15803	A0A087X2D0;P84103	A0A087X2D0;P84103	Serine/arginine-rich splicing factor 3	SRSF3	94
3	1	11	11	7	6	1	3	25.7449	24.99	27.4635	27.4455	26.989	26.1798	23.6751	25.3838			0.398359	0.854011	0.906492	P40763;G8JLH9;K7EP08	P40763;G8JLH9	Signal transducer and activator of transcription 3;Signal transducer and activator of transcription	STAT3	1580
1	0	2	4	3	1	0	2	23.9979	25.1028	24.8506	25.3143	25.1333	23.1969	22.7435	24.7984			0.615093	0.848379	1.29595	P29353;Q5T181;Q5T182;X6R6D0;H0Y539;Q5T188;P98077	P29353;Q5T181;Q5T182	SHC-transforming protein 1	SHC1	1489
1	0	6	2	0	1	3	3	25.3841	24.1163	26.5908	24.4988	22.0983	24.0891	26.0456	24.9788			0.365374	0.844568	0.843768	P80723;U3KQP0	P80723	Brain acid soluble protein 1	BASP1	1875
0	1	1	3	2	1	0	1	24.1941	24.0398	23.0893	25.8597	22.9825	22.781	24.4231	23.6327			0.576266	0.840917	1.22838	Q5T760;Q05519;B4DWT1;Q5T757;S4R3C4	Q5T760;Q05519;B4DWT1	Serine/arginine-rich splicing factor 11	SRSF11	1923
2	2	2	1	1	2	1	2	24.8763	24.1939	24.9987	22.964	23.3847	21.9906	23.4665	24.8321			0.519435	0.839741	1.12802	B4DKB2;P42892	B4DKB2;P42892	Endothelin-converting enzyme 1	ECE1	340
1	2	2	3	2	2	0	1	24.0848	24.2585	24.1696	24.5711	24.288	23.047	23.5977	22.7926			1.28133	0.83968	2.41355	Q9UPN9;H0Y612	Q9UPN9;H0Y612	E3 ubiquitin-protein ligase TRIM33	TRIM33	2992
1	1	3	4	3	1	1	1	23.7171	23.1637	26.0295	26.4726	26.1874	22.5207	23.4633	23.8592			0.311765	0.838051	0.739009	P36542	P36542	ATP synthase subunit gamma, mitochondrial	ATP5C1	1560
0	0	2	4	0	2	2	0	23.8468	24.6608	24.0379	24.3023	23.9365	23.739	23.3287	22.4963			1.21105	0.83681	2.29511	H0YDD4;P10515;E9PEJ4	H0YDD4;P10515;E9PEJ4	Acetyltransferase component of pyruvate dehydrogenase complex;Dihydrolipoyllysine-residue acetyltransferase component of pyruvate dehydrogenase complex, mitochondrial	DLAT	794
0	0	2	4	0	0	0	1	24.1337	24.1955	25.2919	25.4234	23.7397	24.1482	23.1534	24.6719			0.892876	0.832845	1.76518	Q96TA1	Q96TA1	Niban-like protein 1	FAM129B	2609
2	2	2	2	2	2	2	1	27.472	28.6932	28.2415	27.9071	28.028	28.3746	28.975	23.6137			0.273823	0.830634	0.662389	F8VNT9;F8VV56;F8W022;F8VWK8;P08962	F8VNT9;F8VV56;F8W022;F8VWK8;P08962	Tetraspanin;CD63 antigen	CD63	680
3	1	3	4	3	3	1	1	26.1681	23.6234	26.2531	26.0202	25.8146	26.0437	24.1102	22.7829			0.359636	0.828384	0.83273	Q9UG63;C9JHK9;C9JZV3	Q9UG63	ATP-binding cassette sub-family F member 2	ABCF2	2924
3	3	2	5	2	4	1	4	25.8244	26.1166	26.4457	25.584	24.7663	25.7355	24.1491	26.043			0.869394	0.8192	1.72608	Q8NE71;H0YGW7;A0A0G2JIC2;Q5STZ8;F5GYK6	Q8NE71;H0YGW7	ATP-binding cassette sub-family F member 1	ABCF1	2405
0	0	3	1	1	1	1	1	24.4771	25.1306	25.7157	24.3569	23.3332	24.4801	25.0466	23.5556			0.795045	0.816207	1.60185	J3QSV6;O76021;I3L3U9;I3L3C4;I3L234;J3KPU7;I3L2F2;I3L4T8;I3L1Y4;I3L1A3	J3QSV6;O76021;I3L3U9	Ribosomal L1 domain-containing protein 1	RSL1D1	907
4	3	4	3	3	3	2	4	27.0683	26.9747	27.0299	26.494	26.4978	26.4857	24.1233	27.2197			0.547185	0.810092	1.17726	J3KNF8;H3BUX2;O43169;D6RFH4;J3QR91	J3KNF8;H3BUX2;O43169;D6RFH4	Cytochrome b5 type B	CYB5B	877
0	0	3	3	1	0	1	2	23.8086	23.7556	25.6402	25.4183	23.2109	24.0063	23.4922	24.7008			0.63592	0.803141	1.33191	B4DLN1;Q9UBX3;I3L1E8;F6RGN5	B4DLN1			341
1	3	10	5	1	7	0	4	24.6211	25.2056	26.3738	25.9559	23.5645	25.7456	24.0328	25.6197			0.548898	0.798453	1.18029	Q8WUM4;C9IZF9;F8WEQ7;F8WBR8;F8WDK9	Q8WUM4	Programmed cell death 6-interacting protein	PDCD6IP	2450
1	1	2	3	3	2	2	1	23.5773	23.9278	25.63	25.3971	25.2739	23.4495	23.2504	23.3919			0.517498	0.791636	1.12457	P35610;B1APM4	P35610;B1APM4	Sterol O-acyltransferase 1	SOAT1	1553
5	6	20	12	9	10	7	4	27.1636	27.0823	28.2294	27.3421	26.4315	26.9956	27.0325	26.1964			1.24499	0.790374	2.3522	A0A0A0MRV0;Q9P2E9;A0A087WVV2;F8W7S5;A0A087WU26;A2A2S5;V9GY78	A0A0A0MRV0;Q9P2E9;A0A087WVV2;F8W7S5	Ribosome-binding protein 1	RRBP1	114
0	0	2	3	2	1	0	0	23.6261	24.3556	24.4135	25.2219	24.9908	23.0845	23.3023	23.0883			0.672847	0.787815	1.39524	Q07812;K4JQN1	Q07812;K4JQN1	Apoptosis regulator BAX	BAX	1935
5	4	3	6	3	1	3	3	26.3462	26.156	26.2426	26.0713	25.7324	23.7432	26.1623	26.0512			0.658794	0.781724	1.3712	P25786;F5GX11;B4DEV8	P25786;F5GX11	Proteasome subunit alpha type-1	PSMA1	1462
0	2	2	1	2	1	0	0	24.1416	24.9583	24.7542	22.9575	25.2183	23.7145	22.3597	22.4056			0.426533	0.778399	0.959169	Q05048;A0A0A0MSZ9;A3KFI9	Q05048;A0A0A0MSZ9	Cleavage stimulation factor subunit 1	CSTF1	1921
2	2	1	2	1	2	1	2	24.3267	24.7899	23.805	24.8081	22.7316	24.3024	23.5281	24.0637			0.939299	0.775977	1.84236	Q9UHG3;F8W8W4;C9K055;C9JM55;C9JGT6	Q9UHG3;F8W8W4;C9K055	Prenylcysteine oxidase 1	PCYOX1	2935
0	1	3	2	1	1	2	1	24.7123	25.0872	24.813	24.1789	23.3298	23.6846	24.7528	23.9359			1.13097	0.772084	2.1611	Q9BW27;J3KT10;J3QL54;J3QLD4;J3QLV0;J3QLH0;J3KRC0;F5H0W7;J3QS63;J3QL91;J3KSH3	Q9BW27;J3KT10;J3QL54;J3QLD4	Nuclear pore complex protein Nup85	NUP85	2686
2	6	7	5	4	4	1	6	26.127	27.5576	27.3841	26.7627	26.944	26.6217	23.73	27.4855			0.366408	0.76252	0.845753	P39748;I3L3E9;F5H1Y3;CON__P01030;CON__ENSEMBL:ENSBTAP00000007350	P39748;I3L3E9	Flap endonuclease 1	FEN1	1576
1	1	2	3	1	1	0	2	24.6228	23.6166	24.8363	23.3919	23.626	22.4605	22.6264	24.7114			0.562262	0.760847	1.20382	Q9Y5Y2;B7Z6P0;H3BQR2;H3BNF0;H3BRK5;H3BMW1;H3BNS4	Q9Y5Y2;B7Z6P0;H3BQR2;H3BNF0	Cytosolic Fe-S cluster assembly factor NUBP2	NUBP2	3072
0	2	4	4	4	3	2	4	24.6694	26.3807	26.4071	26.28	25.878	25.9407	23.194	25.6864			0.430552	0.75953	0.966622	G3V198;Q12769;E9PR16;E9PSI3	G3V198;Q12769;E9PR16	Nuclear pore complex protein Nup160	NUP160	738
0	2	1	2	1	1	0	1	23.9931	24.8571	23.7953	24.9656	22.9567	23.5199	24.6964	23.4448			0.781518	0.748294	1.57915	F8W950;Q13155;A8MU58;F8WCL2	F8W950;Q13155;A8MU58	Aminoacyl tRNA synthase complex-interacting multifunctional protein 2	AIMP2	723
1	1	2	5	6	1	1	2	24.3613	23.4898	24.9498	25.9261	25.912	22.3656	23.6031	23.9535			0.34662	0.723166	0.807543	Q8IX12;A0A0C4DGG8;F5H2E6;F5H1H2;F5H3E1;F5H7M9;H0YFJ7	Q8IX12;A0A0C4DGG8;F5H2E6;F5H1H2	Cell division cycle and apoptosis regulator protein 1	CCAR1	2350
2	4	8	5	3	1	5	3	26.3762	26.4939	26.9544	26.6656	26.769	23.2218	26.9398	26.6823			0.340457	0.719305	0.795543	Q9UKM9;Q5QPL9;Q5QPM1;Q5QPM0;Q5QPM2	Q9UKM9;Q5QPL9;Q5QPM1;Q5QPM0	RNA-binding protein Raly	RALY	2955
2	4	2	1	0	0	1	0	23.5695	26.0968	25.3632	23.08	23.5769	23.3496	24.0542	24.2542			0.428049	0.718668	0.961982	Q6NZI2	Q6NZI2	Polymerase I and transcript release factor	PTRF	2243
3	4	2	3	3	1	3	4	26.7924	26.8597	26.4982	26.1102	26.516	24.2591	26.0163	26.5999			0.592057	0.717311	1.25595	P0DN76;Q01081;Q8WU68;A0A1B0GW87;M0QYK5;M0R2N4;K7EJH3;K7EJM7	P0DN76;Q01081	Splicing factor U2AF 35 kDa subunit	U2AF1	1312
0	0	2	0	0	0	0	0	24.7147	23.5408	24.4007	24.2644	22.434	23.4592	24.2613	23.9066			0.751907	0.714907	1.52934	P35270;REV__Q16649	P35270	Sepiapterin reductase	SPR	1548
0	0	8	2	1	2	1	1	24.4611	22.8842	26.476	24.9575	23.7486	25.4332	23.7154	23.0284			0.339026	0.713307	0.79275	Q9BZE4;Q5T3R7	Q9BZE4	Nucleolar GTP-binding protein 1	GTPBP4	2702
0	0	0	1	2	2	2	1	24.0422	24.3664	24.9403	23.3648	22.8731	22.8114	24.8752	23.3116			0.570198	0.710607	1.21775	Q15067;K7ELT1;I3L0T4;I3L2U4;I3L4S5	Q15067;K7ELT1;I3L0T4	Peroxisomal acyl-coenzyme A oxidase 1	ACOX1	2084
5	7	12	19	16	9	5	6	27.1102	27.4152	28.2512	28.361	27.841	27.4917	26.6029	26.3779			0.742689	0.706031	1.51379	P35221;G3XAM7;E5RIB1;E5RJ41;E5RG03;E5RJP7;E5RGD2;H0YBB8;E5RGY7;E5RGY6;E5RFM5;E5RHV7;A0A0A0MRI5;E5RJL0;E5RFK9;E5RIE0;A0A0A0MTJ6;E5RFG3;E5RFM3;REV__Q9P2T0;Q9UI47	P35221;G3XAM7	Catenin alpha-1	CTNNA1	1542
0	1	1	3	3	0	0	0	23.9306	23.8706	23.6106	24.8932	22.9556	23.3848	24.5184	22.6435			0.68111	0.700686	1.40935	Q8NFH3	Q8NFH3	Nucleoporin Nup43	NUP43	2413
5	5	10	6	7	6	6	9	27.0352	27.3284	28.8884	27.591	27.7967	27.7598	24.2112	28.2745			0.283838	0.700169	0.682835	Q16778;P06899	Q16778;P06899	Histone H2B type 2-E;Histone H2B type 1-J	HIST2H2BE;HIST1H2BJ	2142
1	2	2	3	2	2	1	1	23.7538	24.998	24.6449	24.5846	24.3374	24.4234	23.8026	22.6179			0.688606	0.700029	1.42212	Q9H2J4;H7BZP2;C9JST4	Q9H2J4	Phosducin-like protein 3	PDCL3	2735
2	6	3	3	3	5	4	5	25.1064	23.5526	23.2038	23.165	23.1478	22.6239	23.1482	23.3113			0.705306	0.699154	1.45052	A0A087X1W2	A0A087X1W2		PRMT1	89
2	1	3	3	1	2	0	3	26.0882	23.4537	26.3514	25.9662	24.8499	25.8679	23.3113	25.0383			0.348576	0.698022	0.811341	P61081;M0QX69;M0QYI6	P61081	NEDD8-conjugating enzyme Ubc12	UBE2M	1771
3	3	2	1	1	2	0	0	24.7784	24.842	24.1744	23.5937	23.4273	24.0902	24.6019	22.4979			0.607002	0.692815	1.28193	Q12805;A0A0U1RQV3;C9JUM4;C9JQX7;C9J4J8;C9JPZ9;Q580Q6	Q12805;A0A0U1RQV3	EGF-containing fibulin-like extracellular matrix protein 1	EFEMP1	1961
5	4	6	5	5	4	1	4	25.3644	25.8104	26.0032	26.2946	25.7643	25.9914	23.4955	25.4715			0.52502	0.687462	1.13797	A0A0A0MTH3;Q13418;A0A087WWY6;E9PQ52;A0A087WW45	A0A0A0MTH3;Q13418	Integrin-linked protein kinase	ILK	144
0	2	0	2	1	1	1	1	23.274	24.9475	23.3152	23.5635	22.7422	23.5919	23.5553	22.4707			0.678195	0.684992	1.40437	Q12904;D6R937	Q12904	Aminoacyl tRNA synthase complex-interacting multifunctional protein 1;Endothelial monocyte-activating polypeptide 2	AIMP1	1964
2	3	2	3	3	4	3	2	25.699	25.0994	25.1757	24.7498	24.6858	25.2469	24.8611	23.2031			0.672806	0.681777	1.39517	P30519;A0A087WT44;I3L159;I3L1F5;I3L276;I3L4P8;A0A1B0GXH0;I3L463;I3L1Y2	P30519;A0A087WT44;I3L159;I3L1F5;I3L276;I3L4P8;A0A1B0GXH0;I3L463	Heme oxygenase 2	HMOX2	1511
2	1	1	2	1	1	2	2	26.9773	24.6192	22.5811	27.2106	24.2363	23.1291	24.0921	27.2109			0.190166	0.67994	0.484204	P62304;A6NHK2	P62304;A6NHK2	Small nuclear ribonucleoprotein E	SNRPE	1811
2	4	2	5	7	5	2	6	23.9661	24.359	23.9904	23.5385	22.4231	24.401	23.7941	22.5729			0.624153	0.66575	1.31162	P62136;E9PMD7	P62136;E9PMD7	Serine/threonine-protein phosphatase PP1-alpha catalytic subunit;Serine/threonine-protein phosphatase	PPP1CA	1798
8	7	10	9	9	8	9	7	24.2278	24.4389	24.2538	24.2271	23.2745	23.4871	25.0684	22.6605			0.611093	0.664265	1.28902	Q05639	Q05639	Elongation factor 1-alpha 2	EEF1A2	1924
0	1	2	1	1	0	0	1	24.7515	24.8692	23.1523	22.9315	22.9362	23.1769	23.7598	23.1792			0.573297	0.663109	1.22318	A0A0B4J2E5;Q15269;C9J544;A0A096LPI6	A0A0B4J2E5;Q15269	Periodic tryptophan protein 2 homolog	PWP2	166
3	3	6	4	7	4	4	2	25.6649	24.0069	24.2196	23.5776	24.007	24.2846	23.3233	23.2134			0.596646	0.660151	1.26394	Q92526	Q92526	T-complex protein 1 subunit zeta-2	CCT6B	2469
1	1	5	2	1	0	1	1	23.7773	24.4632	25.7586	25.393	22.8309	24.9809	24.4843	24.4597			0.457243	0.659103	1.01575	P08559;Q5JPU3;Q5JPU0;Q5JPT9;Q5JPU1;Q5JPU2;P29803	P08559	Pyruvate dehydrogenase E1 component subunit alpha, somatic form, mitochondrial	PDHA1	1287
0	1	2	2	0	1	0	1	24.0721	23.9157	24.1787	24.5285	23.5337	22.3371	24.5445	23.6456			0.673717	0.658518	1.39673	Q9Y3T9	Q9Y3T9	Nucleolar complex protein 2 homolog	NOC2L	3044
0	2	4	3	2	2	0	1	24.2294	25.3787	25.7679	25.3525	24.7343	25.2269	23.851	24.3235			0.71381	0.648215	1.46495	Q96KB5;E5RFX4;E5RIE1	Q96KB5	Lymphokine-activated killer T-cell-originated protein kinase	PBK	2576
0	0	4	4	1	2	2	1	24.1573	23.8255	25.6559	24.493	23.5578	24.3903	23.9077	23.6876			0.720349	0.647056	1.47603	Q9UJZ1;A0A087WYB4;F2Z2I8	Q9UJZ1;A0A087WYB4	Stomatin-like protein 2, mitochondrial	STOML2	2949
2	2	3	2	2	2	2	1	27.1473	27.1268	26.4821	26.5502	26.8763	26.5497	26.8998	24.4242			0.465646	0.639105	1.03109	Q15125;C9J719;C9JJ78	Q15125;C9J719;C9JJ78	3-beta-hydroxysteroid-Delta(8),Delta(7)-isomerase	EBP	2087
0	0	5	2	1	2	3	1	23.3743	24.8027	26.9845	25.9436	24.0436	24.934	25.4815	24.1034			0.316779	0.63564	0.748972	E9PEX6;P09622;F8WDM5;A0A1W2PR83;F2Z2E3	E9PEX6;P09622	Dihydrolipoyl dehydrogenase;Dihydrolipoyl dehydrogenase, mitochondrial	DLD	590
1	3	3	7	4	1	1	2	23.3045	25.375	25.7962	26.6395	25.728	23.3954	24.2285	25.2335			0.301839	0.632453	0.719182	P10589;F1DAL9;P10588	P10589;F1DAL9	COUP transcription factor 1	NR2F1	1317
1	0	4	3	4	1	2	0	23.6408	24.1856	25.4861	25.3416	25.0989	22.6768	25.0423	23.312			0.35857	0.631011	0.830674	Q99567;J3KMX1;I3L4K7;I3L245	Q99567;J3KMX1	Nuclear pore complex protein Nup88	NUP88	2620
2	2	8	8	6	2	0	5	23.7013	24.5091	25.695	24.3978	25.3365	22.6248	24.0104	23.8089			0.400572	0.630665	0.910658	Q02750;H3BRW9	Q02750	Dual specificity mitogen-activated protein kinase kinase 1	MAP2K1	1906
3	0	3	2	2	1	0	0	23.3079	24.2	24.7016	24.0385	22.67	23.1963	23.9578	23.9088			0.728498	0.628757	1.48982	D6REX3;O94979;D6RHZ5;H7BXG7;H0YAB3;H0Y9K1;H0Y8V7;H0Y9T9;H0Y8W8;H0YAF5;D6RE64;D6RCQ9	D6REX3;O94979;D6RHZ5;H7BXG7	Protein transport protein Sec31A	SEC31A	516
0	2	10	11	7	3	0	4	24.923	24.1613	27.0651	26.8282	26.1063	24.5761	23.6605	26.1314			0.276742	0.625827	0.668365	O60763;REV__R4GMN2;REV__Q5VZ89	O60763	General vesicular transport factor p115	USO1	1089
3	2	2	3	1	2	2	4	26.8723	27.6464	26.7371	26.2369	23.2481	26.8504	26.9682	27.924			0.236762	0.625527	0.585189	A0A075B6R9;A0A0C4DH68	A0A075B6R9		IGKV2D-24	10
7	6	9	9	7	9	5	6	29.3645	29.3681	29.6148	29.1064	29.2481	29.2137	28.1694	28.3314			1.06609	0.622818	2.05301	M0R0F0;M0R0R2;P46782;M0QZN2	M0R0F0;M0R0R2;P46782;M0QZN2	40S ribosomal protein S5;40S ribosomal protein S5, N-terminally processed	RPS5	953
1	0	3	1	2	2	0	2	23.4091	23.9384	24.2025	23.6944	22.4499	23.0495	22.8949	24.3602			0.676299	0.622465	1.40114	Q13595	Q13595	Transformer-2 protein homolog alpha	TRA2A	2013
0	2	2	2	1	0	0	1	24.3942	23.9055	24.475	24.6079	22.7096	23.4433	24.3521	24.3959			0.697602	0.620414	1.43743	O95365	O95365	Zinc finger and BTB domain-containing protein 7A	ZBTB7A	1173
0	0	0	3	0	0	1	0	24.8875	24.4589	23.5921	24.4292	23.7104	23.0253	24.0904	24.0756			0.83826	0.616503	1.67415	A6ZKI3;Q9BWD3;Q17RB0	A6ZKI3;Q9BWD3;Q17RB0	Protein FAM127A;Protein FAM127B;Protein FAM127C	FAM127A;FAM127B;FAM127C	297
4	7	5	5	6	3	2	3	27.7704	27.1677	26.8747	26.5251	26.3282	26.2459	26.7817	26.5611			1.08623	0.605264	2.08652	Q8NBN3;H3BM87;H3BSZ0;H3BUZ1;H3BPJ4;H3BMU0	Q8NBN3	Transmembrane protein 87A	TMEM87A	2393
2	4	3	1	0	2	2	1	23.8006	25.1717	24.1264	23.209	23.2591	23.3197	23.3242	24.0007			0.642831	0.601034	1.3438	A0A087X1A5;Q5JW30;O95793;Q5JW28;F6UDC6	A0A087X1A5;Q5JW30;O95793	Double-stranded RNA-binding protein Staufen homolog 1	STAU1	81
2	1	9	9	6	3	1	2	24.1636	23.3611	26.4604	26.3228	25.7788	24.899	24.043	23.1833			0.257304	0.600969	0.628289	Q9NUQ8	Q9NUQ8	ATP-binding cassette sub-family F member 3	ABCF3	2840
3	3	2	3	5	1	2	5	25.4075	25.8814	25.137	24.7042	25.7527	24.087	23.4981	25.4039			0.456792	0.597076	1.01492	Q92499;F1T0B3;A0A087X2G1	Q92499;F1T0B3;A0A087X2G1	ATP-dependent RNA helicase DDX1	DDX1	2467
1	1	0	1	2	1	0	1	24.3384	23.7644	24.1369	24.1883	24.8013	22.8622	23.4973	22.886			0.597615	0.595311	1.26562	Q16186;A0A087WX59;A0A087WUX6	Q16186;A0A087WX59	Proteasomal ubiquitin receptor ADRM1	ADRM1	2128
1	2	4	3	4	2	1	1	24.4348	25.2364	25.6637	25.7476	25.8948	25.8036	23.8308	23.1794			0.337001	0.59347	0.788793	Q96I25;Q5W011;Q5W010;Q5W012;H0Y6J6	Q96I25;Q5W011;Q5W010;Q5W012	Splicing factor 45	RBM17	2564
1	1	4	2	3	0	0	0	24.6274	24.5208	25.276	24.5988	25.0487	24.1047	24.0294	23.4666			0.791903	0.59339	1.59658	Q29RF7;H0Y9L6;H0Y9L9	Q29RF7	Sister chromatid cohesion protein PDS5 homolog A	PDS5A	2146
0	1	4	6	4	4	0	1	23.7927	24.9026	25.6826	26.2764	26.0176	25.9082	22.7822	23.5783			0.245766	0.592011	0.604181	Q8IZL8;C9JFV4;E7EV54;I3L445;I3L4P1;I3L1P4;I3L4M7	Q8IZL8;C9JFV4;E7EV54	Proline-, glutamic acid- and leucine-rich protein 1	PELP1	2358
8	7	7	13	13	7	3	6	27.2356	27.3562	27.5154	27.7309	27.896	27.2268	25.2851	27.067			0.470816	0.590754	1.0405	Q92922;F8WE13;Q5SYV2;A0A0A0MT55;Q9UL12	Q92922	SWI/SNF complex subunit SMARCC1	SMARCC1	2493
1	1	2	1	1	3	4	2	25.011	24.6432	23.231	22.7505	23.8057	23.2145	22.9522	23.3187			0.461359	0.58617	1.02327	Q93009;H3BND8;F5H2X1	Q93009;H3BND8	Ubiquitin carboxyl-terminal hydrolase 7;Ubiquitin carboxyl-terminal hydrolase	USP7	2499
0	1	3	3	1	1	0	2	23.2903	23.5844	25.3324	25.2095	22.9109	24.1207	23.3062	24.739			0.378971	0.584968	0.869769	O43172	O43172	U4/U6 small nuclear ribonucleoprotein Prp4	PRPF4	1042
18	18	14	15	12	7	8	15	28.9107	28.9356	28.2736	28.0321	27.7655	27.893	28.0805	28.0738			1.29374	0.584834	2.43456	Q92896;H3BM42;H3BQU9;H3BQT1;H3BRD8	Q92896;H3BM42	Golgi apparatus protein 1	GLG1	2489
0	0	2	2	0	1	0	1	24.1342	24.1357	22.8988	25.6425	22.9313	24.4961	23.1845	23.8659			0.384298	0.583346	0.8799	Q8TCS8;H7C3C5;H7BXF6;F8WBI3	Q8TCS8	Polyribonucleotide nucleotidyltransferase 1, mitochondrial	PNPT1	2432
0	0	3	1	0	1	0	0	24.4567	23.3174	23.7212	23.5983	23.474	22.8823	23.5126	22.8915			1.00257	0.583311	1.94745	A0A087WUT6;O60841	A0A087WUT6;O60841	Eukaryotic translation initiation factor 5B	EIF5B	36
0	0	2	2	0	1	0	1	23.8881	24.3592	24.3204	25.252	24.4128	22.8555	23.68	24.5612			0.554989	0.577516	1.19103	P24752;H0YEL7;E9PRQ6	P24752;H0YEL7;E9PRQ6	Acetyl-CoA acetyltransferase, mitochondrial	ACAT1	1454
0	0	2	0	0	1	0	1	25.1308	23.1723	25.2267	23.5627	23.4474	23.93	23.5097	23.9001			0.480977	0.576324	1.05893	Q9UHD1;E9PIZ4;E9PSD5;E9PPQ5;E9PL00;E9PIF7;E9PHZ2	Q9UHD1;E9PIZ4;E9PSD5;E9PPQ5	Cysteine and histidine-rich domain-containing protein 1	CHORDC1	2931
3	3	4	10	8	5	3	5	24.081	23.4969	23.875	24.2135	22.9697	22.6569	24.3513	23.3989			0.693181	0.572411	1.42991	K7EMQ3	K7EMQ3		DNM2	931
7	13	19	19	15	13	4	13	27.874	27.9469	28.3774	28.2323	27.9552	27.929	26.4509	27.8108			0.731515	0.571198	1.49492	P07814;V9GYZ6;V9GZ76	P07814;V9GYZ6	Bifunctional glutamate/proline--tRNA ligase;Glutamate--tRNA ligase;Proline--tRNA ligase	EPRS	1276
0	2	1	1	3	0	2	2	23.5276	23.2553	24.0035	23.4992	23.7213	22.9136	23.4462	21.922			0.639451	0.570634	1.33799	C9JA93;F8VV61	C9JA93		TBC1D15	417
1	0	2	4	3	0	0	1	23.7517	23.8887	25.3121	26.0343	25.7931	22.7429	24.1656	24.0041			0.283167	0.570237	0.68147	P61160;F5H6T1;A0A1B0GWD0;A0A1B0GWH0	P61160;F5H6T1	Actin-related protein 2	ACTR2	1776
0	1	2	1	1	1	1	1	24.5982	25.0817	24.6632	22.672	24.349	22.9358	23.8452	23.6084			0.410177	0.569187	0.928684	Q9Y6D5;E5RHL7;E5RIF2;Q9Y6D6	Q9Y6D5	Brefeldin A-inhibited guanine nucleotide-exchange protein 2	ARFGEF2	3081
0	0	3	2	0	0	0	1	23.4963	23.5338	25.2554	24.2564	23.4032	23.2895	24.3204	23.2579			0.545338	0.567748	1.174	P30084	P30084	Enoyl-CoA hydratase, mitochondrial	ECHS1	1501
23	22	28	27	30	26	18	28	23.4467	23.921	22.7958	23.8766	22.1433	23.1196	23.676	22.8306			0.662416	0.567641	1.3774	A0A0C4DG89;D6RJA6;H0Y9U3	A0A0C4DG89		DDX46	176
3	3	2	2	1	2	0	1	25.339	25.079	23.3944	24.437	23.8252	24.6755	23.7033	23.7857			0.534606	0.564904	1.155	Q9H814	Q9H814	Phosphorylated adapter RNA export protein	PHAX	2766
0	0	2	3	0	0	0	0	23.7864	23.2479	24.5517	24.3314	22.7262	23.422	24.1056	23.4177			0.666249	0.561498	1.38396	O00299	O00299	Chloride intracellular channel protein 1	CLIC1	970
0	0	2	1	1	2	1	0	23.8436	24.1511	25.754	23.7788	23.3679	25.282	23.5988	23.0372			0.353473	0.560385	0.82083	C9JRZ6;Q9NX63;F8WAR4;F8WD73	C9JRZ6;Q9NX63;F8WAR4	MICOS complex subunit MIC19	CHCHD3	436
4	4	12	10	10	8	2	7	25.8967	25.8342	26.8674	27.19	27.0095	26.2113	24.0106	26.318			0.323254	0.559741	0.761784	O00429;F8VZ52;B4DPZ9;F8W1W3;B4DDQ3;F8VR28;F8VYL3	O00429	Dynamin-1-like protein	DNM1L	974
0	1	2	2	2	1	0	2	24.2646	23.9898	23.279	23.5323	23.4495	22.2111	24.007	23.1611			0.607115	0.55926	1.28212	Q86U90	Q86U90	YrdC domain-containing protein, mitochondrial	YRDC	2317
1	2	3	2	5	1	0	1	24.0339	24.5452	24.5556	24.8045	25.164	22.9094	23.9389	23.7005			0.518432	0.556616	1.12623	P53350;I3L2H5;I3L309;I3L387	P53350	Serine/threonine-protein kinase PLK1	PLK1	1712
2	2	1	2	1	1	2	2	26.1347	26.1524	22.554	24.9673	22.7897	22.8871	26.0083	25.9205			0.172707	0.550672	0.445062	P82979;F8VZQ9;H0YHG0;F8VS12	P82979;F8VZQ9;H0YHG0	SAP domain-containing ribonucleoprotein	SARNP	1879
3	2	2	2	1	2	2	1	25.3323	25.247	24.4807	24.4916	23.1959	24.5814	25.2969	24.2966			0.505207	0.545198	1.10258	H0Y8X9;H0Y9V7;B4E2Q0;P98194;H0Y9S7	H0Y8X9;H0Y9V7;B4E2Q0;P98194;H0Y9S7	Calcium-transporting ATPase;Calcium-transporting ATPase type 2C member 1	ATP2C1	351
4	5	5	6	4	3	4	4	25.9279	26.8877	26.0034	26.4959	26.0693	25.5125	26.0602	25.5018			1.01158	0.54277	1.96242	P98082;D6REB1;D6RIA5;D6RFF7	P98082	Disabled homolog 2	DAB2	1886
0	0	4	0	1	0	0	2	23.2635	24.763	24.3858	24.3637	22.6575	23.5512	24.3252	24.0744			0.506643	0.541975	1.10515	Q14566	Q14566	DNA replication licensing factor MCM6	MCM6	2051
0	3	3	2	4	2	1	2	23.8201	25.396	25.1764	24.8765	25.1622	25.3016	23.2916	23.3488			0.357148	0.541203	0.827932	Q96KR1;H0Y8W1	Q96KR1	Zinc finger RNA-binding protein	ZFR	2578
0	0	4	2	0	1	0	0	23.8695	23.8087	24.7024	22.1697	23.0756	22.5944	23.5695	23.1524			0.422988	0.539626	0.952584	Q9UJS0;O75746;R4GN64	Q9UJS0	Calcium-binding mitochondrial carrier protein Aralar2	SLC25A13	2944
0	1	2	7	4	3	0	1	24.2953	23.9049	25.326	26.364	25.6296	25.184	23.8338	23.0895			0.275995	0.538301	0.666838	E3W994;J3KR49;O75122;A0A0U1RQI6;E7ERI8;E7EW49;H7C4X8;H7C4I5;H7C5M8;B3KR06;E7ENG2;H7C4M5;C9J668;D6RBU8	E3W994;J3KR49;O75122;A0A0U1RQI6;E7ERI8;E7EW49	CLIP-associating protein 2	CLASP2	527
3	5	4	7	8	4	1	6	25.5833	26.3651	25.4479	26.4823	26.3895	25.2777	23.9861	26.0804			0.393102	0.536218	0.896575	O95347;Q5T821;A0A0C4DGE5	O95347	Structural maintenance of chromosomes protein 2	SMC2	1172
2	6	7	8	12	4	2	4	24.7411	24.4175	25.1824	25.2085	25.5293	23.7363	23.9555	24.1838			0.561869	0.536163	1.20313	F8VXC8;Q8TAQ2;F8VZW6	F8VXC8;Q8TAQ2	SWI/SNF complex subunit SMARCC2	SMARCC2	697
3	2	7	19	15	7	1	5	26.3732	24.6933	27.6796	28.4629	27.9737	27.4547	22.9729	26.6636			0.145791	0.536035	0.383114	Q14671;H0YEH2;Q5T1Z4;Q5T1Z8;E9PR38;H0YDK8;H0YC97;H0YDC5;E9PM68;E9PL65;E9PMX1	Q14671;H0YEH2;Q5T1Z4;Q5T1Z8;E9PR38;H0YDK8	Pumilio homolog 1	PUM1	2055
3	0	5	5	5	5	1	3	25.5025	24.2135	26.2198	26.3021	26.1324	25.9321	22.3439	25.6864			0.20891	0.535751	0.525404	O95747;C9JIG9;Q9UEW8;F8WBK9	O95747;C9JIG9	Serine/threonine-protein kinase OSR1	OXSR1	1188
4	5	6	5	4	5	4	4	27.1851	27.76	27.1175	27.1134	26.2656	26.9416	27.0431	26.7832			1.21391	0.535612	2.29992	Q5HYI8;C9JXM3;F8WF50;F8WDC7	Q5HYI8;C9JXM3	Rab-like protein 3	RABL3	2178
13	16	12	15	14	15	14	17	30.9374	30.855	30.7043	30.3428	29.6436	29.948	30.7747	30.3375			0.986297	0.533921	1.92042	Q14677;H0YDU9;H0YD52	Q14677	Clathrin interactor 1	CLINT1	2056
0	1	3	3	0	1	2	3	24.8787	23.422	25.3939	24.7943	23.6579	23.666	23.6596	25.4006			0.378526	0.526191	0.868923	P09923;P10696;P05187	P09923	Intestinal-type alkaline phosphatase	ALPI	1308
1	1	5	5	4	1	0	1	23.4991	23.7318	25.6441	25.543	25.3033	24.0854	23.2671	23.661			0.305348	0.52526	0.726207	Q9NUQ6;B8ZZZ7;F8W6C2;C9JW67;C9JKE4;F8VZ02;F8VT91;C9JGM8;F2Z2S1;C9IZC3;C9J8M7;Q4ZFW0;F8WAV0;H7C2G5	Q9NUQ6;B8ZZZ7;F8W6C2	SPATS2-like protein	SPATS2L	2839
1	1	2	1	2	1	1	2	24.6856	24.6414	23.6731	24.4859	24.7662	23.3628	23.1742	24.1029			0.55757	0.519973	1.19557	Q8N9N2;E9PR40;E9PQZ6;H0YE76;H0YCB3;E9PQ44;E9PJM2;E9PL92;E9PKM6;E9PM82;H0YER2	Q8N9N2;E9PR40;E9PQZ6;H0YE76;H0YCB3	Activating signal cointegrator 1 complex subunit 1	ASCC1	2385
1	2	2	2	4	2	1	1	23.9695	25.1389	25.3473	25.5467	25.5114	25.1564	24.4215	22.8412			0.317729	0.517984	0.750856	O00170;E9PMH2;V9GYQ3	O00170;E9PMH2	AH receptor-interacting protein	AIP	962
1	1	2	4	2	1	1	1	25.1955	23.7769	24.9596	25.3741	25.5873	23.4561	24.355	23.8374			0.384881	0.517575	0.881007	Q9UGV2;Q5TH30;F8WBF9	Q9UGV2;Q5TH30;F8WBF9	Protein NDRG3	NDRG3	2927
1	2	3	2	2	3	0	2	24.1978	24.7984	25.0359	24.6563	24.1815	24.6627	23.0092	24.7763			0.541807	0.514654	1.16776	P13489;E9PMJ3;E9PLZ3;E9PIM9;E9PMA9;E9PMN0;E9PIK5;H0YCR7;E9PR82;E9PMI1	P13489;E9PMJ3;E9PLZ3;E9PIM9	Ribonuclease inhibitor	RNH1	1358
3	5	6	6	3	4	3	3	27.5419	27.334	27.978	27.6004	26.514	27.2784	27.6099	26.9945			0.985153	0.514352	1.91852	Q01650;A0A0C4DGL4;H0YJ95;G3V4Z6;Q9UM01;Q92536	Q01650	Large neutral amino acids transporter small subunit 1	SLC7A5	1900
0	1	2	3	4	2	0	1	24.7912	23.691	24.7764	24.7573	24.3459	23.9526	23.3693	24.3052			0.703374	0.510727	1.44724	O94888;C9JAT7;F8WB69;C9JD50	O94888	UBX domain-containing protein 7	UBXN7	1151
7	8	12	7	4	4	2	7	26.3512	26.911	26.9755	26.1108	26.237	26.1553	25.2362	26.6823			0.661992	0.509457	1.37668	A0A0A0MSJ0;Q86XP3;J3KRE3	A0A0A0MSJ0;Q86XP3	ATP-dependent RNA helicase DDX42	DDX42	127
2	1	6	4	4	2	2	0	25.6344	24.3995	25.4424	25.4885	25.3356	25.6009	23.8536	24.1496			0.438482	0.506314	0.981283	B7Z7P8;P62495;I3L492;D6RJE8;D6RCB3	B7Z7P8;P62495	Eukaryotic peptide chain release factor subunit 1	ETF1	369
4	6	10	13	10	7	2	8	25.6268	26.6406	27.3977	27.5044	27.2242	26.8425	23.8801	27.1993			0.221334	0.505852	0.552274	O95373;E9PLB2;E9PLJ0;O15397	O95373	Importin-7	IPO7	1175
7	9	9	7	6	9	7	7	29.155	28.5211	28.3401	28.2576	27.5353	28.229	28.537	27.9505			0.864869	0.50552	1.71854	Q8NHH9;B5MCN0;C9JQQ5;H7C3A2;C9JC25;Q8WXF7	Q8NHH9;B5MCN0	Atlastin-2	ATL2	2419
3	4	2	9	3	3	3	4	25.8392	26.1256	26.1001	26.909	26.1071	25.3055	25.6211	25.9314			0.869775	0.502205	1.72672	Q9NRY5;E7ESJ7;E5RGF9;E5RFK2;E5RK42;E5RHP2;E5RHI8;E5RH43	Q9NRY5;E7ESJ7	Protein FAM114A2	FAM114A2	2824
7	10	13	9	10	7	9	9	23.9658	24.3674	26.7601	23.778	25.8459	23.18	25.0103	22.832			0.197481	0.500772	0.50038	P12236	P12236	ADP/ATP translocase 3;ADP/ATP translocase 3, N-terminally processed	SLC25A6	1346
2	2	1	2	2	2	0	2	24.4279	24.6665	23.602	24.2633	24.0499	23.5835	23.155	24.181			0.747682	0.497546	1.52222	F8W1T6;Q15434;F8VQS9;F8VZR4;A0A1W2PQV1	F8W1T6;Q15434;F8VQS9	RNA-binding motif, single-stranded-interacting protein 2	RBMS2	708
1	0	2	3	1	0	1	3	23.6704	23.5146	24.4073	24.6773	23.1359	24.324	23.0813	23.7391			0.574861	0.497355	1.22592	Q9NZL4;K7EN20;K7EL16;K7ERT9;K7EKM6;K7EMM7	Q9NZL4;K7EN20;K7EL16	Hsp70-binding protein 1	HSPBP1	2884
0	0	3	2	5	2	1	1	24.1779	24.8877	24.2173	24.9118	25.0098	24.9465	22.5063	23.7543			0.338107	0.494446	0.790955	Q8NFH4;F8VTY2	Q8NFH4;F8VTY2	Nucleoporin Nup37	NUP37	2414
0	0	4	6	4	0	0	1	23.7669	22.8992	25.1958	25.8349	25.262	23.3094	23.0999	24.0529			0.242039	0.493154	0.596339	Q86Y56;H0Y650;E9PGY2;H7C3B1	Q86Y56;H0Y650	Dynein assembly factor 5, axonemal	DNAAF5	2333
0	0	0	2	1	1	0	0	24.5393	24.2253	24.131	24.7852	24.0452	23.7503	22.7398	25.1832			0.413668	0.490556	0.935213	H0Y2V6;Q5SW79;H0Y4T4;E7EWM2;E7EMW0;Q96L14	H0Y2V6;Q5SW79	Centrosomal protein of 170 kDa	CEP170	775
2	3	2	3	2	2	3	3	28.0299	27.8053	28.413	27.9009	27.0471	27.7757	27.8604	27.5108			1.12932	0.488758	2.15834	J3QR09;J3KTE4;P84098;J3QL15	J3QR09;J3KTE4;P84098;J3QL15	Ribosomal protein L19;60S ribosomal protein L19	RPL19	894
1	1	5	3	2	0	2	3	24.047	23.8509	24.3855	24.9122	24.0419	23.7294	23.1404	24.3446			0.674762	0.484813	1.39851	P49915	P49915	GMP synthase [glutamine-hydrolyzing]	GMPS	1670
1	4	5	5	5	1	1	5	23.338	26.3565	26.4333	26.2598	26.2347	22.7691	25.246	26.1994			0.169068	0.484579	0.436804	Q96DI7;Q9NSS8	Q96DI7	U5 small nuclear ribonucleoprotein 40 kDa protein	SNRNP40	2535
2	1	6	7	7	4	1	2	24.0716	22.9937	25.3668	25.9058	25.5142	23.6266	22.3895	24.882			0.199503	0.481412	0.504829	P52294;C9JYI4;C9J352;C9JWD9;F2Z3G4;C9J4U1	P52294;C9JYI4	Importin subunit alpha-5;Importin subunit alpha-5, N-terminally processed	KPNA1	1703
2	1	2	2	3	1	1	2	24.0906	23.4019	25.9186	25.4356	25.5587	22.1957	23.3547	25.8205			0.177358	0.479274	0.455564	Q5JRI1;O75494;R4GMP8;Q6IQ42;Q8WXF0	Q5JRI1;O75494	Serine/arginine-rich splicing factor 10	SRSF10	1120
3	3	3	2	1	3	1	3	25.834	25.634	24.9967	25.3537	25.4137	25.6854	23.4316	25.3863			0.375177	0.475341	0.862536	Q9H3K6;A0A087WZT3;H3BV85;H3BTW0;A0A0B4J295;H3BVE0	Q9H3K6;A0A087WZT3	BolA-like protein 2	BOLA2	2744
2	2	2	2	2	2	2	2	24.5328	23.5554	24.0304	24.1202	23.621	22.2342	23.8893	24.6031			0.3861	0.472802	0.88332	Q16563	Q16563	Synaptophysin-like protein 1	SYPL1	2134
2	2	3	3	3	4	4	4	26.9902	25.943	27.8945	27.0451	25.8783	26.7581	27.1288	26.2198			0.432207	0.471954	0.969686	P30049;A0A087WTL3	P30049	ATP synthase subunit delta, mitochondrial	ATP5D	1499
4	3	3	1	7	3	1	2	26.4673	26.2743	26.27	23.5515	26.3358	25.7132	22.98	25.6464			0.180206	0.471926	0.461968	Q7Z417	Q7Z417	Nuclear fragile X mental retardation-interacting protein 2	NUFIP2	2303
2	2	4	10	4	3	1	3	25.6331	24.597	25.4219	26.6839	25.7938	25.5722	23.9516	25.1367			0.33849	0.470408	0.791702	Q9H9A6	Q9H9A6	Leucine-rich repeat-containing protein 40	LRRC40	2776
7	13	13	14	13	16	4	10	27.3335	27.4567	27.9939	27.9997	28.0164	27.7104	26.1157	27.0788			0.461473	0.465612	1.02348	Q9HBD4;P51532;A0A0A0MT49;P51531;A0A0U1RQZ9;F6VDE0;A0A0U1RRG6;K7EP28;A0A0U1RQE1;A0A0U1RRF5;A0A0U1RRD6;A0A0U1RRF8;A0A0A0MSS5;F6UH26;A0A0U1RQU0;A0A0U1RR09;F6XE55;A0A0U1RQW7;A0A0U1RRN2;B1ALG1;A0A0U1RR83;A0A0U1RQX3;F6T8Q0;B1ALG2;A0A0U1RR26;B4DNT1;B1ALF6	Q9HBD4;P51532;A0A0A0MT49	Transcription activator BRG1	SMARCA4	1690
1	0	2	4	3	0	0	3	23.545	23.8948	24.9168	25.9709	25.2763	22.5271	23.24	25.4223			0.202584	0.465463	0.51159	Q9UNS2;H7C3P9;C9JLV5;J3QKR0;J3KTQ1;J3QL22;J3QS85;K7ELN6;K7ES36	Q9UNS2;H7C3P9	COP9 signalosome complex subunit 3	COPS3	2986
0	0	2	6	2	0	0	1	23.3981	23.5061	24.2841	24.7526	24.3296	22.921	23.8017	23.0494			0.445481	0.45985	0.994175	Q13043;A0A087WVN8;F5H5B4;A0A087WYT4	Q13043;A0A087WVN8;F5H5B4	Serine/threonine-protein kinase 4;Serine/threonine-protein kinase 4 37kDa subunit;Serine/threonine-protein kinase 4 18kDa subunit	STK4	1973
0	0	2	2	2	3	0	2	23.9017	24.0118	23.9009	23.8724	22.8047	23.4793	24.1454	23.435			0.825697	0.455598	1.65316	Q9H6S0;D6RA70;D6RF50;D6R9T8	Q9H6S0;D6RA70	Probable ATP-dependent RNA helicase YTHDC2	YTHDC2	2760
2	3	5	6	6	4	1	4	25.8683	26.4142	26.1343	26.8605	26.4272	26.1804	24.3839	26.4791			0.359913	0.45168	0.833264	Q8NBY1;B4E0Y9;Q9P289;B4DR80;Q9Y6E0;H0Y630;C9JDH9;C9J6L2;C9JCC0;C9J232;H7C279;O00506;C9JJV0;Q5JV98;Q5JV99	Q8NBY1;B4E0Y9;Q9P289	Serine/threonine-protein kinase 26	STK26	348
1	3	2	3	3	1	1	3	23.1388	24.2458	28.9957	28.6967	28.5701	23.029	23.3931	28.2814			0.075992	0.450885	0.21153	P62318;H3BT13	P62318;H3BT13	Small nuclear ribonucleoprotein Sm D3	SNRPD3	1815
3	3	2	2	3	1	4	2	25.5304	25.7958	23.1376	25.4549	25.0471	24.0826	25.2483	23.7405			0.25637	0.450052	0.626348	Q13443;F8WC54;A0AVL1;A0A0J9YY58	Q13443;F8WC54;A0AVL1	Disintegrin and metalloproteinase domain-containing protein 9	ADAM9	2004
8	8	13	11	16	8	9	12	24.1011	24.697	24.1615	22.4525	23.3008	23.789	23.4594	23.078			0.383331	0.44619	0.878064	Q9UMR2;H3BQK0;H3BN59;H3BMQ5	Q9UMR2;H3BQK0;H3BN59	ATP-dependent RNA helicase DDX19B	DDX19B	2968
0	0	0	4	2	0	0	0	24.2457	24.4365	24.5809	25.1599	24.7628	23.6839	24.5709	23.6278			0.590625	0.444376	1.25345	X6RLT1;H0UI80;Q8IXH7	X6RLT1;H0UI80;Q8IXH7	Negative elongation factor C/D	NELFCD;TH1L	774
1	2	2	3	0	1	0	0	23.6463	24.8583	23.2426	24.3179	23.289	24.205	23.8494	22.9593			0.433149	0.440597	0.971428	Q86V85	Q86V85	Integral membrane protein GPR180	GPR180	2322
2	1	1	1	1	1	1	1	26.0294	23.0644	23.5551	23.4805	23.9193	23.2456	23.8604	23.3432			0.259198	0.440234	0.632223	P62857	P62857	40S ribosomal protein S28	RPS28	1828
0	0	6	5	3	3	1	3	23.6465	24.294	25.8831	25.1236	24.9299	24.7625	22.686	24.8128			0.245932	0.43896	0.60453	P40939;H0YFD6	P40939	Trifunctional enzyme subunit alpha, mitochondrial;Long-chain enoyl-CoA hydratase;Long chain 3-hydroxyacyl-CoA dehydrogenase	HADHA	1585
1	1	1	2	1	1	0	1	25.1743	24.4526	23.173	23.4964	24.3143	23.8291	23.7372	22.6667			0.323618	0.437274	0.762502	F8W6G1;Q9UHY1;C9JHZ6	F8W6G1;Q9UHY1	Nuclear receptor-binding protein	NRBP1	710
2	5	14	21	15	5	4	5	26.1196	25.7573	27.4282	27.9809	27.6979	25.7964	25.7064	26.3371			0.255661	0.437058	0.624871	Q14008;H0YDX5;E9PQH5;H0YCF6;H0YEK7	Q14008	Cytoskeleton-associated protein 5	CKAP5	2030
1	2	2	7	3	3	2	2	24.0383	25.1408	25.459	25.8255	25.1925	25.0846	24.1848	24.2543			0.412003	0.436856	0.932101	E9PS17;E9PK59;Q96KG9;E9PPN3;A0A0A0MQX4;H0YCI6;H0YDH0	E9PS17;E9PK59;Q96KG9;E9PPN3;A0A0A0MQX4	N-terminal kinase-like protein	SCYL1	608
0	0	7	7	3	2	4	1	24.7728	23.9539	26.2852	26.2101	24.9885	25.2303	25.983	23.2824			0.21524	0.434443	0.539136	B9A067;Q16891;C9J406;H7C463;A0A087WYS0;D6RAW4	B9A067;Q16891;C9J406;H7C463	MICOS complex subunit MIC60	IMMT	388
6	9	7	6	7	8	6	10	31.4562	30.9807	30.9636	30.7199	30.2624	30.7611	30.9942	30.3855			0.961772	0.429333	1.87969	P46779;H0YKD8;H0YMF4;H0YLP6	P46779;H0YKD8;H0YMF4;H0YLP6	60S ribosomal protein L28	RPL28	1624
0	5	3	3	5	2	0	4	24.4631	25.5648	25.4925	25.1409	25.4427	24.9937	23.0782	25.4329			0.289822	0.428431	0.694975	Q14684	Q14684	Ribosomal RNA processing protein 1 homolog B	RRP1B	2058
0	0	2	6	2	1	0	0	23.944	23.2506	25.0643	25.3104	23.9205	24.1217	23.8185	24.0024			0.381973	0.426545	0.875484	F5GWT4;Q9H4A3;F6UYG0;K7ENT7;Q96J92;H0YH68;A6PVV2;F8W9F9;H0Y7T5;Q9Y3S1	F5GWT4;Q9H4A3	Serine/threonine-protein kinase WNK1	WNK1	643
0	0	6	4	1	3	3	3	23.6725	22.7137	25.2772	25.4244	23.1584	24.3936	23.4307	24.403			0.235977	0.425531	0.583527	K7EJE8;K7EKE6;P36776;K7ER27;K7ER56;K7ERR6	K7EJE8;K7EKE6;P36776	Lon protease homolog, mitochondrial	LONP1	918
1	1	3	2	3	1	0	0	23.6721	25.029	24.1914	24.9006	24.9484	23.5551	23.5617	24.0473			0.405907	0.42014	0.920682	P56945;H3BN62	P56945	Breast cancer anti-estrogen resistance protein 1	BCAR1	1749
1	1	4	5	6	3	1	2	25.1104	25.0778	25.4339	25.9405	26.4898	25.6663	22.7851	24.9445			0.202694	0.419201	0.511832	A6NEM2;P51610;H7C1C4;Q9Y5Z7	A6NEM2;P51610	Host cell factor 1;HCF N-terminal chain 1;HCF N-terminal chain 2;HCF N-terminal chain 3;HCF N-terminal chain 4;HCF N-terminal chain 5;HCF N-terminal chain 6;HCF C-terminal chain 1;HCF C-terminal chain 2;HCF C-terminal chain 3;HCF C-terminal chain 4;HCF C-terminal chain 5;HCF C-terminal chain 6	HCFC1	279
0	0	3	2	2	2	1	1	23.943	23.2218	24.9142	24.0103	22.9932	23.7107	23.9869	23.7293			0.46225	0.417317	1.02489	Q86VP6;A0A0C4DGH5;H0YH27	Q86VP6;A0A0C4DGH5	Cullin-associated NEDD8-dissociated protein 1	CAND1	2323
4	4	5	4	4	4	2	3	27.6755	27.7984	27.9575	27.9563	28.2098	27.6183	25.6916	28.2046			0.288829	0.415855	0.692964	Q5T8U5;O15260;B7Z1G8	Q5T8U5;O15260;B7Z1G8	Surfeit locus protein 4	SURF4	1024
4	5	4	5	4	4	4	5	27.67	26.5477	26.7618	26.6594	26.2511	26.4216	26.6129	26.7081			0.727014	0.411314	1.48731	F8W1R7;G3V1V0;P60660;J3KND3;G8JLA2;B7Z6Z4;F8VPF3;G3V1Y7;F8VZU9;F8W180;H0YI43;F8W1I5;P14649;F8VXL3	F8W1R7;G3V1V0;P60660;J3KND3;G8JLA2;B7Z6Z4;F8VPF3;G3V1Y7	Myosin light polypeptide 6	MYL6	707
13	11	21	23	21	20	12	16	28.9329	28.6788	28.9781	29.4895	29.1295	28.7455	28.0711	28.4888			0.716287	0.411098	1.46915	A0A0G2JH68;O60610;A0A140T8Z0;H9KV28;B4E2I7;E5RJ79	A0A0G2JH68;O60610;A0A140T8Z0;H9KV28	Protein diaphanous homolog 1	DIAPH1	203
0	0	2	2	2	1	0	1	24.6551	22.897	23.9854	24.0956	24.1245	22.5971	22.9166	24.3519			0.302817	0.410739	0.721141	Q96T76;H7C1W5;Q5T454;H0Y746;H0Y7V3;H7C0A9;F8WCH8;B0QZ77	Q96T76	MMS19 nucleotide excision repair protein homolog	MMS19	2608
0	3	4	4	2	3	0	4	24.5409	25.5358	25.0115	25.2517	25.3243	24.9566	23.299	25.1214			0.344097	0.40966	0.802637	Q9UNN5;B3KT28;B1ANM7	Q9UNN5;B3KT28;B1ANM7	FAS-associated factor 1	FAF1	2982
0	1	1	4	3	1	1	1	23.4999	24.7141	22.2971	24.9568	23.7475	24.1494	22.8659	23.0712			0.243647	0.408467	0.599725	Q9UJX3;H0YIW2;H0YIX7	Q9UJX3	Anaphase-promoting complex subunit 7	ANAPC7	2947
2	5	3	3	5	1	2	4	26.4313	27.2608	26.6747	26.3073	26.6178	24.7243	26.9696	26.7356			0.305818	0.406687	0.727146	H3BV80;H3BMM9;H3BTC0;Q15287;H3BPG5;H3BMS0	H3BV80;H3BMM9;H3BTC0;Q15287;H3BPG5;H3BMS0	RNA-binding protein with serine-rich domain 1	RNPS1	814
2	2	2	2	3	2	3	2	30.0835	29.9146	29.6961	29.4267	29.1249	29.6925	29.4443	29.2367			1.12088	0.405613	2.14426	O95197;F5H617	O95197;F5H617	Reticulon-3;Reticulon	RTN3	1161
1	1	1	4	2	3	3	1	24.4027	24.5864	23.1553	24.7926	24.3766	24.5165	24.5391	21.8835			0.216963	0.405335	0.54286	Q3LXA3;H0YCY6;I3L252;E9PJG8;E9PQR1	Q3LXA3;H0YCY6;I3L252	Bifunctional ATP-dependent dihydroxyacetone kinase/FAD-AMP lyase (cyclizing);ATP-dependent dihydroxyacetone kinase;FAD-AMP lyase (cyclizing)	DAK;TKFC	2157
0	0	4	6	5	1	0	2	22.8232	23.0599	24.1481	24.6922	23.7658	23.02	23.1438	23.1727			0.371267	0.405277	0.855062	Q5T4S7;A0A0A0MSW0;X6RE05;X6R960	Q5T4S7	E3 ubiquitin-protein ligase UBR4	UBR4	2199
6	5	4	0	4	2	5	4	27.0089	26.9912	26.4077	23.4184	26.1093	23.8222	26.015	26.2652			0.148759	0.40362	0.390047	E7ERS3;Q86VM9;H3BRH3;H3BRN6;H3BPD0;H3BP01	E7ERS3;Q86VM9	Zinc finger CCCH domain-containing protein 18	ZC3H18	557
5	6	5	5	5	5	6	5	23.5467	24.7251	21.9459	23.5643	23.315	23.2477	22.6482	22.9647			0.282307	0.401581	0.67972	K7ERQ8;K7ERI8;K7ENY4;F8VVK3;F8VUA5;K7ERS6;Q92830	K7ERQ8;K7ERI8;K7ENY4;F8VVK3		RAB5C	939
5	4	4	5	4	4	5	5	26.5028	24.3842	22.9793	23.6178	23.3722	23.2498	25.905	23.3522			0.153196	0.401209	0.400363	P84085;C9J1Z8;F5H1V1;F5H6T5;F8WDB3	P84085;C9J1Z8	ADP-ribosylation factor 5	ARF5	1882
0	1	2	3	1	0	0	0	24.5007	24.3201	22.8106	22.9817	22.6128	24.1157	22.7942	23.4925			0.299773	0.399498	0.715034	A0A0A0MS59;A0A0C4DFX4;Q6ZRS2;A0A087X0E3	A0A0A0MS59;A0A0C4DFX4;Q6ZRS2	Helicase SRCAP	SRCAP	123
7	7	6	8	8	7	7	9	28.1296	27.9041	28.6366	28.6923	28.4362	27.9982	27.2732	28.0606			0.608564	0.398582	1.28464	P28066	P28066	Proteasome subunit alpha type-5	PSMA5	1481
5	7	13	12	14	10	4	10	27.0533	26.961	27.602	27.4118	27.1771	27.0464	26.2609	26.9509			0.774486	0.398185	1.56734	E9PD53;Q9NTJ3;C9JR83;C9JVD8;C9J578;C9J9E4	E9PD53;Q9NTJ3	Structural maintenance of chromosomes protein;Structural maintenance of chromosomes protein 4	SMC4	585
4	4	7	5	7	6	4	7	29.3185	29.4239	29.2076	28.9102	28.3656	29.0689	28.9935	28.8466			1.06732	0.396422	2.05506	P27635;X1WI28;Q96L21;B8A6G2;A6QRI9	P27635;X1WI28	60S ribosomal protein L10	RPL10	1477
3	2	2	2	1	1	2	3	25.0997	24.947	24.2769	24.705	23.4546	24.243	24.9899	24.7692			0.459068	0.392962	1.01908	X6R2W0;Q5U8S2;O60499;K7ELY2;K7EIY4;K7EJ05;K7EPP9;F6RTM7;K7EQ84;K7EK75	X6R2W0;Q5U8S2;O60499;K7ELY2;K7EIY4	Syntaxin-10	STX10	1081
0	0	1	2	2	0	0	0	23.9654	24.1967	23.57	24.0938	23.0313	24.2462	23.268	23.7139			0.618706	0.391612	1.3022	Q9H6T3	Q9H6T3	RNA polymerase II-associated protein 3	RPAP3	2761
1	1	2	3	2	1	1	2	23.2225	24.247	24.2707	22.5137	23.0585	23.0262	23.1408	23.465			0.390433	0.390864	0.891528	A8MQB8;G3V0J0;Q06787;A0A087WXI3;R9WNI0;A0A087WWR6;Q8IXW7	A8MQB8;G3V0J0;Q06787;A0A087WXI3;R9WNI0;A0A087WWR6;Q8IXW7	Fragile X mental retardation protein 1	FMR1	300
1	1	2	3	4	1	1	3	23.4144	24.1224	23.391	24.4474	24.3124	23.4471	22.7365	23.3212			0.411366	0.389503	0.930909	A0A087WW40;Q9Y371	A0A087WW40;Q9Y371	Endophilin-B1	SH3GLB1	47
0	1	2	2	3	1	2	2	24.7602	25.1734	24.1275	24.2014	24.9477	23.6599	24.0727	24.0298			0.478511	0.38813	1.05447	P31350;C9JXC1	P31350;C9JXC1	Ribonucleoside-diphosphate reductase subunit M2	RRM2	1520
2	5	5	4	6	2	5	7	26.6752	26.2514	25.6547	26.2048	26.4667	23.8629	26.503	26.4185			0.225812	0.383794	0.561878	Q9ULX6;V9GZ50;M0R1Y5;M0R010;M0QYT7	Q9ULX6;V9GZ50	A-kinase anchor protein 8-like	AKAP8L	2967
7	5	11	19	11	8	6	6	26.9535	26.7439	27.7993	29.0051	28.0543	27.6528	26.8362	26.4318			0.245093	0.381696	0.602766	Q6P2E9;I3L2F4;I3L0V0;I3L3M2	Q6P2E9	Enhancer of mRNA-decapping protein 4	EDC4	2246
3	3	3	3	3	3	3	3	27.5691	27.061	27.7668	26.862	26.3742	27.2634	27.088	27.0219			0.62568	0.377819	1.31425	P60468;S4R3B5	P60468	Protein transport protein Sec61 subunit beta	SEC61B	1757
13	15	17	19	16	14	11	17	32.4705	31.9668	32.6252	32.428	32.2435	32.3268	31.732	31.6865			0.86065	0.375411	1.71151	P62701;Q8TD47;C9JEH7;P22090	P62701	40S ribosomal protein S4, X isoform	RPS4X	1818
7	7	8	8	9	9	7	7	24.63	23.1528	23.3391	23.5583	24.8479	21.5212	23.2422	23.5767			0.192847	0.37305	0.490148	F8W0G4	F8W0G4		PCBP2	703
3	1	3	1	2	1	2	1	23.1039	24.8959	23.7448	23.6231	24.2309	22.3382	23.4093	23.8994			0.275277	0.37249	0.665368	P27105;F8VSL7	P27105	Erythrocyte band 7 integral membrane protein	STOM	1475
0	3	2	2	3	1	2	2	23.7342	26.1753	25.8125	25.5035	26.1652	23.831	25.7636	23.9833			0.178576	0.370587	0.458307	P62244;I3L3P7;H3BVC7	P62244;I3L3P7	40S ribosomal protein S15a	RPS15A	1802
11	14	13	18	15	15	9	11	28.8861	28.5273	28.8782	29.0629	28.6748	28.6646	28.0923	28.4447			1.09004	0.369537	2.09287	P30153;B3KQV6;C9J9C1;E9PH38;P30154;H0YDG7	P30153;B3KQV6	Serine/threonine-protein phosphatase 2A 65 kDa regulatory subunit A alpha isoform	PPP2R1A	1504
0	0	3	4	2	2	1	1	25.0591	23.0213	24.9747	24.8262	23.9182	23.8586	24.8345	23.7936			0.281682	0.369121	0.678449	P34932;A0A087WYC1;A0A087WTS8	P34932;A0A087WYC1;A0A087WTS8	Heat shock 70 kDa protein 4	HSPA4	1541
0	0	2	4	2	1	1	0	23.9885	23.6889	24.7135	25.2399	24.8998	23.2879	23.9979	23.9733			0.323982	0.367988	0.763221	C9JFE4;Q13098;A0A096LP07;A0A096LPJ3;A8K070;J3QS88;J3KTB0;J3QLT0;J3KSA5;J3KRJ4;J3QQX0;J3QS84;J3QLE8;J3QL53;J3KRE8	C9JFE4;Q13098;A0A096LP07;A0A096LPJ3;A8K070	COP9 signalosome complex subunit 1	GPS1	423
0	3	3	1	4	1	2	1	23.216	24.8181	24.881	23.52	24.8136	22.964	22.8023	24.398			0.219169	0.364288	0.547617	Q9BVJ6;X6RJY0;Q5TAP6	Q9BVJ6	U3 small nucleolar RNA-associated protein 14 homolog A	UTP14A	2680
3	4	6	5	5	5	1	5	25.4974	26.5109	26.4137	26.1637	26.3856	26.1883	24.2077	26.3719			0.254098	0.358055	0.621615	P26196;Q8IV96	P26196	Probable ATP-dependent RNA helicase DDX6	DDX6	1466
4	5	12	14	13	10	4	8	27.7707	27.6122	28.348	28.068	28.3359	27.6762	26.7344	27.626			0.433369	0.356599	0.971836	Q8IVF2	Q8IVF2	Protein AHNAK2	AHNAK2	2341
3	3	3	3	3	4	2	5	26.1427	26.6947	26.1383	25.9655	26.0855	25.8222	25.205	26.4036			0.553836	0.356236	1.18899	K7EQ02;K7EQ55;K7EK33;Q96EP5	K7EQ02;K7EQ55;K7EK33;Q96EP5	DAZ-associated protein 1	DAZAP1	921
9	11	12	11	13	11	10	9	30.1625	30.1607	30.2155	29.7576	30.0077	29.7767	29.23	29.867			0.891536	0.353747	1.76295	P15880;H0YEN5;E9PMM9;E9PQD7;I3L404;E9PPT0;E9PM36;H3BNG3;H0YE27	P15880;H0YEN5;E9PMM9;E9PQD7;I3L404;E9PPT0;E9PM36	40S ribosomal protein S2	RPS2	1381
0	1	2	2	2	0	0	2	24.9293	23.7223	23.936	24.0833	22.6889	24.0933	24.6636	23.8128			0.301064	0.353079	0.717627	O95801	O95801	Tetratricopeptide repeat protein 4	TTC4	1192
0	1	1	2	2	1	0	2	23.5024	24.1063	24.7993	25.1234	22.6645	24.3278	23.9289	25.2009			0.220731	0.352366	0.550979	P20618	P20618	Proteasome subunit beta type-1	PSMB1	1422
0	2	0	2	1	2	2	0	24.0368	23.4334	23.562	23.6452	23.7282	23.2387	22.8937	23.4076			0.80764	0.352286	1.62295	P78346;Q5VU11;Q5VU10	P78346;Q5VU11	Ribonuclease P protein subunit p30	RPP30	1867
2	3	2	2	3	3	2	3	27.2949	26.9809	26.5264	26.9596	26.2931	26.6258	26.9209	26.516			0.86333	0.35148	1.71598	P62306;A0A0B4J254;F8W0W6	P62306;A0A0B4J254;F8W0W6	Small nuclear ribonucleoprotein F	SNRPF	1812
1	2	8	6	3	5	1	1	25.0278	24.665	26.3633	26.076	25.9423	25.6527	24.672	24.4695			0.263211	0.348893	0.640538	P35658;A0A0A0MSW3;E9PKD2;B7ZAV2;H0Y837;H0YF36	P35658;A0A0A0MSW3	Nuclear pore complex protein Nup214	NUP214	1555
3	5	4	5	7	4	3	3	27.6449	27.0323	26.9627	26.4569	26.5838	26.9234	26.7826	26.4126			0.61804	0.348598	1.30105	H0Y621;H0Y5K5;Q9Y282;A0A1W2PPS8;A6PVJ2;A0A0C4DH46;H0Y802;H0Y6Z0	H0Y621;H0Y5K5;Q9Y282;A0A1W2PPS8	Endoplasmic reticulum-Golgi intermediate compartment protein 3	ERGIC3	779
0	0	2	3	1	2	3	1	25.184	22.9335	26.1453	25.3573	23.6011	25.4959	25.6031	23.5306			0.147615	0.347399	0.387378	Q9NS69	Q9NS69	Mitochondrial import receptor subunit TOM22 homolog	TOMM22	2825
0	3	5	6	6	4	2	4	23.4206	24.013	23.3413	24.6947	22.891	23.8596	24.2822	23.049			0.322739	0.346956	0.760767	K4DI93;Q13620;A6NE76	K4DI93;Q13620	Cullin-4B	CUL4B	911
0	0	2	2	0	0	3	0	23.3873	24.4597	25.4733	24.4907	24.1291	23.4192	25.5202	23.3562			0.209127	0.346592	0.525876	Q9UQ80;F8VR77;H0YIN7;F8W0A3;F8VZ69	Q9UQ80;F8VR77	Proliferation-associated protein 2G4	PA2G4	2996
6	4	2	4	3	0	4	5	25.9609	26.6398	24.1513	26.0405	25.8225	22.8209	26.2962	26.475			0.127995	0.344457	0.340981	Q14244;A0A087WZ40	Q14244;A0A087WZ40	Ensconsin	MAP7	2042
2	2	2	1	3	2	2	2	26.0827	25.8238	26.2782	23.6786	25.7099	25.9185	25.9445	22.9164			0.136259	0.343488	0.360671	H7C2W9;C9JU56;B7Z4E3;B7Z4C8;P62899;B8ZZK4	H7C2W9;C9JU56;B7Z4E3;B7Z4C8;P62899;B8ZZK4	60S ribosomal protein L31	RPL31	363
2	1	8	5	5	2	1	3	26.1754	24.2219	26.5842	26.1439	26.4197	25.8751	23.7403	25.7202			0.16778	0.34254	0.433871	P37198;M0QXN5;M0QX10;M0QYY0;M0QX13;M0QZL5;M0R1S1;M0QX64;M0R302	P37198;M0QXN5	Nuclear pore glycoprotein p62	NUP62	1565
0	0	2	4	2	1	2	1	23.4227	23.1748	24.8165	25.5046	24.5298	23.0066	24.304	23.715			0.207117	0.340824	0.521498	A0A0U1RQQ9;Q6P3W7;F8VSC5;H0YIK6	A0A0U1RQQ9;Q6P3W7;F8VSC5	SCY1-like protein 2	SCYL2	224
0	0	1	4	0	0	0	0	23.6571	23.9298	23.6994	24.1188	22.259	23.8914	24.4118	23.5022			0.298089	0.335184	0.711651	A0A1W2PNW1;P42226;G3V5I8;G3V370;G3V5K5;Q5FBW6;G3V2L2;G3V2M3;G3V3E9;G3V2H4;G3V568;H0YJH6;G3V2X7	A0A1W2PNW1;P42226;G3V5I8;G3V370;G3V5K5	Signal transducer and activator of transcription 6	STAT6	254
4	5	6	7	7	6	3	4	27.5602	26.8251	26.9269	27.2186	27.2185	26.9363	26.3723	26.6671			0.653976	0.33417	1.36294	P35250;A0A087WVY3;H7C5P4;F8WC37;H7C5G4;H7C5P1;H7C5Q7;H7C5A0;H7C596;H7C5S7;F8WDC9	P35250;A0A087WVY3	Replication factor C subunit 2	RFC2	1546
1	2	2	4	5	3	0	0	23.0773	24.1758	23.9688	24.5255	24.412	24.0865	23.131	22.7818			0.280558	0.334041	0.676158	Q2KHR3;H0YCQ7	Q2KHR3	Glutamine and serine-rich protein 1	QSER1	2147
7	6	5	9	8	6	3	7	27.2031	26.7723	27.3201	27.1509	27.3305	26.6857	26.3637	26.7361			0.689116	0.332636	1.42299	P35249;C9JZI1;C9J8M3;C9JTT7;C9JXZ7;C9JGY5;F8WE44;H7C1P0;C9JW34	P35249;C9JZI1;C9J8M3;C9JTT7	Replication factor C subunit 4	RFC4	1545
0	0	2	0	1	2	2	0	24.4377	24.3193	24.3309	23.0679	23.1257	23.9309	24.9822	22.7877			0.228104	0.332307	0.566779	Q9NW13;C9JE21;C9JAA9;H7C5G8	Q9NW13	RNA-binding protein 28	RBM28	2853
1	1	1	4	7	1	1	2	24.2779	23.6849	23.2348	25.9839	26.0279	22.9351	23.1485	23.7424			0.134637	0.331887	0.356824	P40938;A0A087X270	P40938	Replication factor C subunit 3	RFC3	1584
4	4	8	8	6	5	5	5	27.7653	27.2289	27.3685	27.141	26.8154	27.1854	27.0592	27.1163			1.08091	0.331872	2.07766	Q9Y266;A0A0A0MSU9;A0A0A0MSS4	Q9Y266	Nuclear migration protein nudC	NUDC	3003
4	7	8	5	7	8	4	7	27.176	27.3353	27.4232	26.7432	26.6641	27.0327	26.8457	26.8121			1.00887	0.330782	1.95791	Q9BXP5;H7C3A1;H7C0U8;A0A0A0MSP6;H7C1K0	Q9BXP5;H7C3A1	Serrate RNA effector molecule homolog	SRRT	2692
20	24	28	29	30	30	16	23	30.4801	30.1988	30.475	30.5554	30.5304	30.3226	29.5825	29.9537			0.722055	0.330025	1.47892	P78347;C9J6M0;A0A087WW90;A0A0D9SF80;A0A0A0MSY2;Q86UP8;Q6EKJ0	P78347	General transcription factor II-I	GTF2I	1868
28	30	40	43	44	33	16	30	29.9845	29.9858	30.2886	30.3759	30.3739	30.0105	29.0765	29.854			0.52122	0.329952	1.1312	P11388;J3KTB7	P11388	DNA topoisomerase 2-alpha	TOP2A	1334
1	1	1	5	2	2	0	0	24.6196	24.8797	22.8519	25.8408	24.4332	23.9746	24.0554	24.4149			0.205285	0.328451	0.517499	P54136;E5RH09;E5RJM9	P54136	Arginine--tRNA ligase, cytoplasmic	RARS	1724
3	3	7	6	5	5	4	4	24.8736	23.4497	25.3205	24.5415	24.571	24.6505	23.7223	23.9294			0.298095	0.32803	0.711662	P27348;E9PG15	P27348;E9PG15	14-3-3 protein theta	YWHAQ	1476
0	1	4	4	3	0	2	1	23.8359	24.0009	28.6004	28.8936	28.9024	23.5807	28.3554	23.1861			0.0557794	0.326559	0.158227	Q9NTZ6;A6PVI1;A6PVI0;Q5JX62	Q9NTZ6	RNA-binding protein 12	RBM12	2834
24	27	30	37	41	23	21	31	30.4393	30.6803	31.0849	31.0781	30.9758	30.457	29.8372	30.7105			0.515093	0.325501	1.12027	Q08211	Q08211	ATP-dependent RNA helicase A	DHX9	1939
2	4	4	2	2	1	2	0	24.3517	25.0752	24.5909	22.5443	25.2439	22.4037	23.6081	24.0093			0.154177	0.324265	0.402636	Q5M775;J3QQM0;J3KSG2;J3KRN9	Q5M775;J3QQM0;J3KSG2;J3KRN9	Cytospin-B	SPECC1	2185
0	1	1	3	2	1	0	1	23.4677	23.8942	23.9143	24.9495	24.549	23.3005	23.5939	23.4904			0.326464	0.322993	0.768114	Q8IUF1;C9J3G2;Q9BRT8;F2Z2T4;A0A0A6YYH9;Q5RIA9;Q5JTY5;Q4V339;Q5JTY2;A0A087WTC0;Q6NVZ8;F8WEG4;A0A0B4J2E3;A0A087WZQ3;F8WEU0;E7EUZ7;A0A087WYD2;A0A087X140;A0A087WWG3;A0A0B4J2F1;Q5RIB0;H0Y5V3;A0A0A0MRU4;Q5RIB5;A0A087X1C0;A0A087WVU7;A0A087WU66;A0A0B4J1T6;Q5RIB3;H0Y857	Q8IUF1;C9J3G2;Q9BRT8;F2Z2T4;A0A0A6YYH9;Q5RIA9;Q5JTY5;Q4V339;Q5JTY2;A0A087WTC0;Q6NVZ8;F8WEG4;A0A0B4J2E3;A0A087WZQ3;F8WEU0;E7EUZ7;A0A087WYD2;A0A087X140;A0A087WWG3;A0A0B4J2F1;Q5RIB0;H0Y5V3;A0A0A0MRU4	COBW domain-containing protein 2;COBW domain-containing protein 1;COBW domain-containing protein 5;COBW domain-containing protein 3;COBW domain-containing protein 6	CBWD2;CBWD1;CBWD5;CBWD3;CBWD6;CBWD7	2339
7	7	7	14	6	7	7	4	26.5783	27.1611	26.9717	27.5363	26.9562	26.945	26.6917	26.392			0.627436	0.315628	1.31728	O43747;H3BNR4;H3BR36;H3BUN9;H3BN71;B4DGE1;H3BRM7	O43747	AP-1 complex subunit gamma-1	AP1G1	1060
23	22	28	28	30	26	18	27	29.9604	29.8939	30.258	30.1625	30.2427	29.8708	29.1562	29.7455			0.6213	0.314879	1.30669	Q7L014	Q7L014	Probable ATP-dependent RNA helicase DDX46	DDX46	2286
0	0	2	2	4	2	1	2	24.1512	23.3899	22.8022	22.5729	22.9601	23.185	23.1521	22.3603			0.335129	0.314687	0.78513	P49454	P49454	Centromere protein F	CENPF	1657
3	4	4	6	4	3	3	4	26.4503	27.0523	27.0889	27.1089	26.4709	26.7307	26.6733	26.5685			0.951025	0.314249	1.86184	P25789;H0YMZ1;H0YN18;H0YL69;H0YMA1;H0YKT8;H0YLC2;H0YMI6;H0YKS0;H0YLS6;H0YMV3	P25789;H0YMZ1;H0YN18;H0YL69;H0YMA1;H0YKT8;H0YLC2;H0YMI6	Proteasome subunit alpha type-4;Proteasome subunit alpha type;Proteasome subunit beta type	PSMA4	1464
2	1	2	3	3	2	1	1	25.3691	23.7997	25.1314	25.1183	25.0612	24.4735	24.6308	24.0031			0.31608	0.312467	0.747585	F8VV52;Q9NZN8;F8VP97;A0A087X050;F8VVY1;F8VUB4;F8VX63;F8VQD8;F8W145;F8VWH8;H0YHT6;F8VQF4;F8VRS8	F8VV52;Q9NZN8;F8VP97;A0A087X050;F8VVY1;F8VUB4;F8VX63;F8VQD8	CCR4-NOT transcription complex subunit 2	CNOT2	691
6	6	6	7	5	6	5	7	30.307	29.9368	29.1903	29.4199	29.0813	29.4811	29.42	29.6242			0.518126	0.311841	1.12569	P09496;F8WF69;C9J8P9	P09496;F8WF69;C9J8P9	Clathrin light chain A	CLTA	1301
15	13	14	13	12	14	13	14	25.2055	23.4428	25.4842	22.6846	23.9796	22.9321	24.3453	24.3254			0.156704	0.308668	0.408477	Q13509;A0A0B4J269;G3V2A3;G3V5W4;G3V2R8;G3V3R4;G3V2N6;G3V542;G3V3J6;G3V3W7	Q13509;A0A0B4J269	Tubulin beta-3 chain	TUBB3	2007
1	2	3	1	1	2	2	3	23.9176	23.5512	23.211	23.5917	22.3247	23.0483	23.9704	23.6941			0.334023	0.308515	0.782963	O75477	O75477	Erlin-1	ERLIN1	1118
0	2	2	3	7	0	0	0	24.5463	24.643	24.1391	24.9415	24.8983	23.8448	24.0708	24.2256			0.501223	0.307606	1.09543	Q8N3U4;B1AMT4;Q8WVM7;B1AMT1;B1AMT2;B1AMT3;Q68DW7;B1AMT0;C9JJQ0	Q8N3U4;B1AMT4	Cohesin subunit SA-2	STAG2	2374
5	2	7	5	8	8	1	7	25.816	24.7736	26.3906	26.0187	26.1999	26.1448	23.128	26.299			0.137027	0.306826	0.36249	Q96AC1;H0YJ34;A0A0U1RRM8;G3V281;G3V5R2;G3V3J0;G3V379;H0YJB6	Q96AC1;H0YJ34;A0A0U1RRM8	Fermitin family homolog 2	FERMT2	2516
3	3	4	3	2	3	3	2	26.6271	26.3327	26.1351	25.906	25.4984	26.3113	26.3554	25.6104			0.516145	0.306384	1.12215	C9JTE9;Q9UHQ4;B7Z2L0;H0Y7N8;H7C5E2;C9IYK6;F8WB99;C9JP06;F8WDG1;C9JGJ9	C9JTE9;Q9UHQ4;B7Z2L0;H0Y7N8;H7C5E2;C9IYK6	B-cell receptor-associated protein 29	BCAP29	437
2	5	5	7	4	3	2	4	26.2328	26.7163	26.6703	26.6371	26.2869	26.2758	25.9787	26.4914			1.02918	0.305963	1.99165	Q8WWM7;H3BUF6;H3BSK9;H3BSQ5;H3BUE3;H3BRB0;A0A0C4DGL7	Q8WWM7;H3BUF6;H3BSK9	Ataxin-2-like protein	ATXN2L	2458
4	7	7	7	5	6	6	7	26.8874	26.9842	27.0791	26.7857	26.7356	26.72	26.2718	26.799			1.16326	0.302515	2.21504	P48444;B0YIW6;Q6P1Q5;E9PK34	P48444;B0YIW6	Coatomer subunit delta	ARCN1	1639
13	16	18	18	14	14	13	13	29.222	29.5122	29.8448	29.7429	29.1416	29.0545	29.5999	29.3173			0.822909	0.302161	1.6485	F5GZS6;P08195;J3KPF3;F5GZI0;H0YFS2;H0YFX4	F5GZS6;P08195;J3KPF3	4F2 cell-surface antigen heavy chain	SLC3A2	657
4	5	8	6	10	7	2	7	25.8468	25.9856	26.7572	26.8511	27.0507	26.4697	24.8068	25.9205			0.219819	0.298274	0.549017	P35251;A0A1W2PP02;H0Y8U4;H0Y9P8;E0CX09;D6RAD2	P35251	Replication factor C subunit 1	RFC1	1547
10	10	10	11	12	12	12	11	30.6398	31.0685	30.4003	30.2433	30.1089	30.1269	30.578	30.3486			0.681768	0.297369	1.41047	Q15293;E9PP27	Q15293	Reticulocalbin-1	RCN1	2094
6	7	7	9	8	6	6	7	26.9035	27.4507	27.9559	27.5836	27.5993	27.1984	26.7667	27.1547			0.482455	0.293604	1.06161	Q9ULX3;H3BUR4	Q9ULX3	RNA-binding protein NOB1	NOB1	2966
0	0	1	3	5	2	0	0	24.3571	23.7236	24.3721	24.4846	24.5648	22.5656	25.0495	23.5854			0.200911	0.293008	0.507921	Q7LBC6;H0Y9V5	Q7LBC6	Lysine-specific demethylase 3B	KDM3B	2291
10	9	8	8	5	7	8	6	28.3559	28.2641	28.0832	27.6518	27.3032	28.1185	28.1779	27.6022			0.504212	0.288308	1.1008	Q8NBJ4;F8WAT9;C9JYM4;C9J941	Q8NBJ4	Golgi membrane protein 1	GOLM1	2390
2	2	4	3	4	4	1	3	25.6283	25.2079	25.409	25.72	25.734	25.9055	23.7725	25.4014			0.23149	0.287917	0.573997	P51665;H3BNT7;H3BTM8;H3BQV2	P51665;H3BNT7;H3BTM8	26S proteasome non-ATPase regulatory subunit 7	PSMD7	1694
0	0	1	2	2	1	1	1	24.275	24.0401	23.0188	23.5694	23.5335	22.9003	23.9084	23.4199			0.354202	0.285273	0.82224	Q99570;D6RJ98;D6RAC3;D6RBB7	Q99570	Phosphoinositide 3-kinase regulatory subunit 4	PIK3R4	2621
11	12	16	17	17	14	12	13	29.367	29.0003	29.622	29.3379	29.2177	29.2047	28.7639	29.0016			0.861778	0.284831	1.71339	P38919;I3L3H2;J3QQP0;E9PBH4;F8WE11;C9JUF0	P38919	Eukaryotic initiation factor 4A-III;Eukaryotic initiation factor 4A-III, N-terminally processed	EIF4A3	1573
10	13	19	25	21	19	8	22	28.784	29.0739	29.264	29.7984	29.4299	29.0955	28.0392	29.2198			0.319372	0.283942	0.754109	P55060	P55060	Exportin-2	CSE1L	1733
12	12	11	11	11	11	11	11	32.6828	32.9341	32.4443	32.5114	32.1647	32.5444	32.4102	32.3184			1.09309	0.283727	2.09795	Q9NQC3	Q9NQC3	Reticulon-4	RTN4	2806
3	5	2	5	4	5	4	3	25.3236	25.7301	25.8689	25.7531	25.2051	25.2754	25.3323	25.7403			0.829029	0.280622	1.65873	O43242;H0YGV8	O43242	26S proteasome non-ATPase regulatory subunit 3	PSMD3	1045
9	8	11	9	9	10	9	10	29.8728	29.4259	29.8439	29.5515	29.0988	29.7038	29.5336	29.2591			0.778209	0.274686	1.5736	Q02878;F8VZ45;U3KQR5;F8VR69;F8VZA3;F8VWR1;F8VU16	Q02878	60S ribosomal protein L6	RPL6	1910
1	1	1	3	3	2	0	0	24.2639	24.9547	22.4082	24.6169	24.9495	23.2565	23.2141	23.7299			0.149497	0.273422	0.391767	B1AJY5;B1AJY7;O75832	B1AJY5;B1AJY7;O75832	26S proteasome non-ATPase regulatory subunit 10	PSMD10	313
0	0	0	4	5	0	0	0	23.6071	23.8953	22.8474	24.8093	24.5639	22.0517	23.8264	23.6254			0.15727	0.272913	0.409784	Q9H4L7;D6RAY8	Q9H4L7	SWI/SNF-related matrix-associated actin-dependent regulator of chromatin subfamily A containing DEAD/H box 1	SMARCAD1	2754
0	2	3	5	4	2	1	2	24.2075	24.1414	25.0323	25.0139	24.8482	24.7645	23.5221	24.1717			0.288237	0.272169	0.691765	Q96RE7;K7ELC5;K7ENW4;Q96BF6	Q96RE7	Nucleus accumbens-associated protein 1	NACC1	2596
1	1	8	6	2	2	4	5	24.5545	23.427	27.4952	27.3646	25.2692	25.3634	25.0285	26.0927			0.0950583	0.271874	0.260187	P13804;H0YLU7;H0YK49;H0YL12;H0YNX6;H0YKF0;H0YL83;J3KN60	P13804;H0YLU7;H0YK49;H0YL12;H0YNX6;H0YKF0	Electron transfer flavoprotein subunit alpha, mitochondrial	ETFA	1362
1	1	3	3	0	1	2	1	24.5511	25.362	22.8149	24.4252	23.4326	24.3011	23.3319	25.0003			0.15745	0.271837	0.4102	A0A0J9YXF2;J3QT77;A0A0J9YYG4;Q15165;G3XAK4;A0A0J9YXU7;A0A0J9YYJ1	A0A0J9YXF2;J3QT77;A0A0J9YYG4;Q15165	Serum paraoxonase/arylesterase 2	PON2	219
8	7	9	8	9	6	4	9	28.6356	28.8093	28.1661	27.965	28.0345	28.19	28.1267	28.1429			0.648234	0.270473	1.35309	Q15637;F8WEV5;C9J792	Q15637	Splicing factor 1	SF1	2111
5	4	11	12	12	7	5	6	26.8874	26.2837	27.6291	27.5725	27.5009	26.9174	26.0268	26.8511			0.249624	0.269079	0.612268	Q8N1F7;H3BVG0;H3BM93;H3BRI8;H3BNN5;H3BV11;H3BP95;H3BPA9;H3BMX0;H3BV15;H3BVE2;H3BRD9;H3BNG7	Q8N1F7;H3BVG0	Nuclear pore complex protein Nup93	NUP93	2364
1	5	2	7	6	7	1	3	23.9014	25.315	25.1917	25.874	25.6737	25.6879	22.7054	25.1462			0.121067	0.267196	0.324303	Q16401;F2Z3J2;Q4VXH0	Q16401	26S proteasome non-ATPase regulatory subunit 5	PSMD5	2129
3	3	2	4	6	3	5	3	26.1799	25.6387	26.2031	25.6064	25.7145	25.5954	25.8052	25.4491			0.713606	0.265975	1.4646	Q9H444;Q96CF2	Q9H444	Charged multivesicular body protein 4b	CHMP4B	2749
0	0	2	0	0	0	2	0	23.5885	24.1093	25.4863	23.9137	23.3388	23.5824	25.426	23.6889			0.160856	0.265437	0.418038	P53999	P53999	Activated RNA polymerase II transcriptional coactivator p15	SUB1	1723
1	2	2	2	2	2	1	2	27.6346	27.9691	28.133	27.9171	28.42	28.0956	26.1702	27.9099			0.203694	0.264519	0.514021	P05386	P05386	60S acidic ribosomal protein P1	RPLP1	1250
6	6	7	8	6	7	7	7	29.6752	29.5153	29.444	29.0704	28.7594	29.2959	29.3648	29.2289			0.679746	0.263996	1.40702	Q02543;M0R3D6;M0R1A7;M0R117;M0R0P7	Q02543;M0R3D6;M0R1A7;M0R117;M0R0P7	60S ribosomal protein L18a	RPL18A	1905
1	2	2	3	3	3	1	5	23.9343	26.3385	26.1519	26.2273	26.4354	25.6133	23.5994	25.9523			0.114908	0.262894	0.309339	G3V1C3;Q9BZZ5;H0YER7;E9PQK6	G3V1C3;Q9BZZ5;H0YER7	Apoptosis inhibitor 5	API5	740
5	5	5	6	5	5	5	6	32.2268	31.3034	31.5989	31.3911	31.2388	31.5356	31.6182	31.0834			0.489163	0.261051	1.07373	P42677;Q5T4L4	P42677;Q5T4L4	40S ribosomal protein S27	RPS27	1601
14	9	11	17	13	11	11	12	29.1542	29.0768	29.1462	29.3826	29.1823	29.0766	28.7549	28.704			0.988394	0.260502	1.92391	P60228;E5RGA2;H0YBR5;E5RHS5;H0YAW4;E5RII3;E5RIP5;E5RJ25;H0YBP5	P60228;E5RGA2	Eukaryotic translation initiation factor 3 subunit E	EIF3E	1756
0	1	5	1	2	2	1	0	24.0303	23.2556	25.198	22.1289	22.8721	23.5216	23.6808	23.4982			0.147838	0.260015	0.3879	P18206;A0A096LPE1	P18206	Vinculin	VCL	1406
2	1	3	2	2	1	2	4	25.0829	25.2686	24.444	23.4331	22.9143	23.5405	25.0183	25.7311			0.124449	0.256086	0.332464	O60749;D6RC15	O60749	Sorting nexin-2	SNX2	1088
21	25	25	28	33	26	20	25	29.8486	29.7765	30.2438	30.2097	30.2861	29.7805	29.3107	29.6838			0.495307	0.254325	1.0848	E7EX73;E9PGM1;E7EUU4;C9K073;C9J2Z7;H7C044;H7C0V6;F8WCF2;C9JWH7;C9J556;REV__F5H7J8;C9JHW9;C9JSU8;C9JWW9;REV__Q8NEG2;REV__C9JQZ6;REV__J3KQX6	E7EX73;E9PGM1;E7EUU4		EIF4G1	568
46	51	61	62	59	55	38	61	30.8237	30.9822	31.1708	31.1262	30.7369	30.9202	30.4573	30.9725			0.91994	0.254014	1.81019	P49327;A0A0U1RQF0;A0A0U1RRG3;A0A1B0GTR5;J3KTF0	P49327;A0A0U1RQF0	Fatty acid synthase;[Acyl-carrier-protein] S-acetyltransferase;[Acyl-carrier-protein] S-malonyltransferase;3-oxoacyl-[acyl-carrier-protein] synthase;3-oxoacyl-[acyl-carrier-protein] reductase;3-hydroxyacyl-[acyl-carrier-protein] dehydratase;Enoyl-[acyl-carrier-protein] reductase;Oleoyl-[acyl-carrier-protein] hydrolase	FASN	1653
0	0	3	2	2	2	0	0	23.9532	23.7936	23.5162	24.3771	23.8556	23.325	23.6323	23.8119			0.5441	0.253812	1.17181	A0A087WZT0;M0QZ22;Q5PRF9;M0QY61;M0R0X3;M0QXV2	A0A087WZT0;M0QZ22;Q5PRF9;M0QY61;M0R0X3	Protein Smaug homolog 2	SAMD4B	73
2	1	1	4	3	1	0	6	25.5656	23.643	23.8722	26.0718	25.2581	23.6972	23.5623	25.633			0.11564	0.250503	0.311125	Q13177;H7C1X3;E9PM17;B3KNX7;A0A087X294;Q13153;O75914;B1AKS5;H0YCG5	Q13177	Serine/threonine-protein kinase PAK 2;PAK-2p27;PAK-2p34	PAK2	1985
0	3	4	2	2	4	1	5	24.825	25.5537	25.4319	24.8661	24.6123	25.5306	23.6954	25.8377			0.18906	0.250189	0.481747	P41252;A0A0A0MSX9;J3KR24;Q5TCD1;Q5TCC9	P41252;A0A0A0MSX9;J3KR24	Isoleucine--tRNA ligase, cytoplasmic	IARS	1592
12	14	17	16	17	14	9	15	29.0464	28.827	28.8529	28.9404	28.9052	28.7379	28.4466	28.5824			1.1821	0.248647	2.24657	Q99613;B5ME19;H3BPE3;H3BPE4;H3BTY8	Q99613;B5ME19	Eukaryotic translation initiation factor 3 subunit C;Eukaryotic translation initiation factor 3 subunit C-like protein	EIF3C;EIF3CL	2623
17	18	28	36	28	21	13	16	28.9924	28.9206	28.9771	29.1938	29.2063	28.8325	28.4298	28.623			0.678234	0.248038	1.40444	F5GWX5;A0A0C4DGG9;Q14839;Q8TDI0;K7EMY3;F5H6N4;F2Z2R5;K7EPV1;K7ESA5;I3L229;H7C3H7;H7C0J3	F5GWX5;A0A0C4DGG9;Q14839	Chromodomain-helicase-DNA-binding protein 4	CHD4	182
3	8	4	7	9	6	2	4	26.8916	26.8869	27.0569	26.6391	27.1562	26.6442	26.0492	26.6341			0.461351	0.247694	1.02325	Q96I24	Q96I24	Far upstream element-binding protein 3	FUBP3	2563
7	8	14	10	13	12	6	12	28.188	27.727	28.0002	27.8254	27.9124	27.7418	27.4966	27.6002			0.927357	0.247405	1.82252	Q6PKG0;A0A0B4J210;E5RH50;H0YC33;H0YBW1;Q659C4;H0YAN4;H0YC73;E5RHK4;H0YBR8;H0YAX9	Q6PKG0;A0A0B4J210	La-related protein 1	LARP1	2261
0	1	4	7	3	2	3	1	24.352	23.3022	25.8155	25.7978	24.9916	24.7497	25.2141	23.326			0.123977	0.246506	0.331328	Q9NVI7	Q9NVI7	ATPase family AAA domain-containing protein 3A	ATAD3A	2846
3	6	6	6	5	2	3	7	26.4342	26.3084	26.4394	26.2269	26.0876	25.6844	26.1614	26.4909			0.686675	0.246174	1.41883	A0A0A0MRA5;B7Z4B8;Q9BUJ2;M0R3F1;M0QYZ0;M0R203;M0QZV6;M0R0K8;M0QYI8;M0QYM5	A0A0A0MRA5;B7Z4B8;Q9BUJ2;M0R3F1;M0QYZ0	Heterogeneous nuclear ribonucleoprotein U-like protein 1	HNRNPUL1	107
2	3	2	4	3	3	2	3	24.9274	25.5343	25.2976	25.6599	25.1641	25.1514	24.7889	25.3309			0.586299	0.245985	1.24591	Q9BXS5;K7EJL1;E7ENJ6;K7ENA7;K7EQX3;K7EPJ8;A0A087WZX7	Q9BXS5;K7EJL1;E7ENJ6	AP-1 complex subunit mu-1	AP1M1	2693
5	4	4	4	4	4	5	5	28.7005	28.4219	28.7112	28.1586	28.16	28.4458	28.1225	28.2805			0.815323	0.245875	1.63581	Q15363;F5GX39;E7EQ72	Q15363;F5GX39;E7EQ72	Transmembrane emp24 domain-containing protein 2	TMED2	2096
8	11	5	6	6	4	5	7	26.8771	26.5757	25.5691	25.5759	25.6833	25.5578	26.3992	25.9749			0.260592	0.245684	0.635114	O75976;J3QQJ4	O75976	Carboxypeptidase D	CPD	1141
0	2	1	3	3	4	4	2	24.6112	24.2814	24.4854	23.9299	24.2133	24.3909	24.3762	23.3452			0.36731	0.245575	0.847483	E9PAM4;Q9BTU6	E9PAM4;Q9BTU6	Phosphatidylinositol 4-kinase type 2-alpha	PI4K2A	577
3	6	4	5	5	3	5	4	27.6942	27.6693	27.0988	27.3683	27.081	26.8769	27.4376	27.4531			0.57867	0.245489	1.23259	Q99733;E9PNW0;E9PJJ2;E9PS34;E9PNJ7;C9J6D1;C9JZI7;A8MXH2;E9PKT8;E9PKI2;E9PP22;C9J1B1;H0YCI4	Q99733;E9PNW0;E9PJJ2;E9PS34;E9PNJ7;C9J6D1;C9JZI7;A8MXH2;E9PKT8;E9PKI2;E9PP22	Nucleosome assembly protein 1-like 4	NAP1L4	2628
3	6	5	3	3	2	5	5	26.7987	26.7008	26.9505	26.5544	26.1955	26.9453	26.5349	26.3508			0.642511	0.244474	1.34325	Q9Y5M8;H7C4H2;C9J5Z8	Q9Y5M8;H7C4H2	Signal recognition particle receptor subunit beta	SRPRB	3066
0	0	3	0	1	0	0	1	23.5194	24.2605	24.533	22.534	23.3562	23.0241	23.453	24.0424			0.193041	0.242797	0.490578	O00566;U3KQ48	O00566;U3KQ48	U3 small nucleolar ribonucleoprotein protein MPP10	MPHOSPH10	980
0	0	3	2	2	1	1	1	24.0344	23.3211	24.2417	24.4416	24.1529	23.7779	23.5188	23.6199			0.375151	0.242342	0.862487	Q15061;C9IZK7	Q15061	WD repeat-containing protein 43	WDR43	2083
2	3	3	4	4	4	3	3	27.7352	28.3521	27.9679	27.4885	27.4917	27.8729	27.9218	27.2881			0.4567	0.242284	1.01475	Q8WXD5;B9A037;B8ZZ85	Q8WXD5	Gem-associated protein 6	GEMIN6	2462
4	4	4	4	6	4	4	3	26.9454	27.1556	26.9404	26.7374	26.6901	26.9304	26.7269	26.4638			0.966264	0.241901	1.88715	P15291;Q86XA6	P15291	Beta-1,4-galactosyltransferase 1;Lactose synthase A protein;N-acetyllactosamine synthase;Beta-N-acetylglucosaminylglycopeptide beta-1,4-galactosyltransferase;Beta-N-acetylglucosaminyl-glycolipid beta-1,4-galactosyltransferase;Processed beta-1,4-galactosyltransferase 1	B4GALT1	1378
4	8	5	15	9	6	3	6	25.5316	26.1359	25.8972	27.1854	26.649	26.0878	25.148	25.903			0.202076	0.240604	0.510478	Q9H2M9;F8WDJ2	Q9H2M9	Rab3 GTPase-activating protein non-catalytic subunit	RAB3GAP2	2737
3	2	3	3	3	3	2	3	25.7744	25.7151	25.4095	25.9151	25.5306	25.7448	25.0871	25.4932			0.662943	0.239586	1.37831	F5H6U7;Q9Y3E0;F5GWD8;F5GXH6;G3V1U5	F5H6U7;Q9Y3E0;F5GWD8;F5GXH6;G3V1U5	Vesicle transport protein GOT1B	GOLT1B	671
4	4	6	7	6	6	6	3	28.3953	28.5772	28.181	27.8318	27.7253	28.198	28.4612	27.6481			0.420056	0.238145	0.947128	Q9NWZ8;H7BYE2	Q9NWZ8	Gem-associated protein 8	GEMIN8	2858
4	3	4	3	4	4	4	3	28.1844	28.1288	28.0461	27.5393	27.2845	27.7336	27.9878	27.9425			0.496971	0.237563	1.08779	P61513;C9J4Z3;Q6P4E4;E9PEL3;G5E9R3;M0R0A1;M0R2L6;A6NKH3	P61513;C9J4Z3;Q6P4E4;E9PEL3;G5E9R3;M0R0A1;M0R2L6	60S ribosomal protein L37a	RPL37A	1786
3	6	9	8	9	2	3	5	25.8405	26.6302	26.6736	26.4625	26.8547	25.5147	25.8727	26.4144			0.279448	0.237548	0.673894	O94906	O94906	Pre-mRNA-processing factor 6	PRPF6	1152
13	14	14	15	15	15	11	13	30.309	30.6431	30.5037	30.0284	30.5083	30.1484	29.751	30.1264			0.539424	0.237481	1.16354	P23396;E9PL09;E9PPU1;H0YEU2;F2Z2S8;H0YCJ7;E9PQ96;E9PJH4;H0YF32;E9PK82;E9PSF4;E9PQX2;H0YES8	P23396;E9PL09;E9PPU1;H0YEU2;F2Z2S8;H0YCJ7	40S ribosomal protein S3	RPS3	1445
7	6	12	13	14	9	6	10	27.8668	27.2557	28.1306	28.3101	28.1077	27.8365	27.078	27.5923			0.315364	0.237141	0.746165	P36507;G5E9C7;A0A1B0GUL7;M0R1B6	P36507;G5E9C7;A0A1B0GUL7	Dual specificity mitogen-activated protein kinase kinase 2	MAP2K2	1559
26	29	25	26	28	27	24	25	31.0011	31.1015	30.679	30.694	30.5752	30.5942	30.7437	30.6148			1.08244	0.236915	2.08021	I3L2C7;P57678;I3L399;I3L4A4;I3L4M4;E7EN12;I3L1J7	I3L2C7;P57678	Gem-associated protein 4	GEMIN4	863
0	1	4	3	4	4	1	1	24.5199	23.066	25.558	25.6661	25.6057	25.4892	23.7606	23.01			0.0980583	0.236121	0.26771	Q8TF05;J3QLA6;J3KRU1;J3QL26;J3KSB0;J3QQV0	Q8TF05	Serine/threonine-protein phosphatase 4 regulatory subunit 1	PPP4R1	2441
3	4	6	4	4	6	4	4	27.9113	27.4484	27.5499	27.4715	27.1667	27.6218	27.2091	27.4419			0.768339	0.235377	1.55701	P61313;E7EQV9;E7ENU7;E7EX53;E7ERA2	P61313;E7EQV9;E7ENU7;E7EX53	60S ribosomal protein L15;Ribosomal protein L15	RPL15	1784
26	27	25	30	34	32	26	28	31.9974	32.0712	31.7557	31.3735	31.421	31.6292	31.8204	31.3992			0.587992	0.231947	1.24886	Q9UHI6;E9PJ60	Q9UHI6	Probable ATP-dependent RNA helicase DDX20	DDX20	2936
16	19	26	31	26	24	13	21	28.7813	29.113	29.1819	29.8258	29.4383	29.1454	28.1737	29.2234			0.266595	0.230312	0.647527	O00410;H0Y8C6;E7ETV3;E7EQT5;E7EV12;C9JMV5;H0Y3V4;E7EWK4;E7EX05;C9JZD8;C9JZ53;C9JQT6;E7ESA1;E7ESZ1;E7ETV8;C9J875;O60518;C9JXE0	O00410;H0Y8C6	Importin-5	IPO5	972
10	15	17	20	16	14	3	15	25.8854	26.7196	26.7823	26.6398	27.0089	26.5818	25.0597	26.4575			0.191594	0.229801	0.487373	Q02880;E9PCY5	Q02880;E9PCY5	DNA topoisomerase 2-beta;DNA topoisomerase 2	TOP2B	1911
9	5	6	7	6	7	6	7	31.4014	31.1142	32.3566	31.5033	31.0669	31.4095	31.3684	31.6135			0.337842	0.229289	0.790437	P62805	P62805	Histone H4	HIST1H4A	1821
5	6	5	5	7	9	6	8	23.3088	24.1061	22.6462	22.8594	23.3571	23.0257	23.2078	22.4181			0.241349	0.227947	0.594885	P30484;P30464;P30481;A0A140TA13;A0A140T953	P30484;P30464;P30481;A0A140TA13;A0A140T953	HLA class I histocompatibility antigen, B-46 alpha chain;HLA class I histocompatibility antigen, B-15 alpha chain;HLA class I histocompatibility antigen, B-44 alpha chain	HLA-B	1509
3	3	3	3	6	4	2	3	25.5416	24.0851	25.7107	25.4106	25.9003	25.3305	23.67	24.9377			0.143464	0.227392	0.377662	Q86YP4;V9GYX5;C9JVY3;V9GY85;H7C3H1;C9JMI3;C9JGN4;C9JHD7;C9JJK9	Q86YP4	Transcriptional repressor p66-alpha	GATAD2A	2335
2	2	3	3	2	1	3	3	25.272	24.857	25.2006	24.9316	25.0659	24.1197	24.8702	25.2962			0.357912	0.227286	0.829405	Q15008;C9J7B7;C9J0E9;H7C531	Q15008;C9J7B7	26S proteasome non-ATPase regulatory subunit 6	PSMD6	2073
3	3	3	4	3	3	3	5	27.3181	26.6672	23.8544	27.3283	23.7795	26.3182	27.4257	26.7407			0.0703736	0.22597	0.1969	H0YMV8;Q71UM5;C9J1C5;C9JLI6	H0YMV8;Q71UM5;C9J1C5;C9JLI6	40S ribosomal protein S27;40S ribosomal protein S27-like	RPS27L	808
8	11	7	7	5	8	6	6	27.3988	27.7502	27.3735	28.0009	27.2619	27.4758	27.5791	27.3194			0.634202	0.221795	1.32895	F5H365;Q15436;G3V4V1;G3V1W4;G3V3G5;G3V2R6;G3V5X8;G3V4Q2;G3V5K1	F5H365;Q15436	Protein transport protein Sec23A	SEC23A	664
10	10	12	16	18	14	10	13	28.3519	28.1562	28.2885	28.282	28.2873	28.1182	27.7259	28.0635			0.897412	0.220916	1.77273	O60264	O60264	SWI/SNF-related matrix-associated actin-dependent regulator of chromatin subfamily A member 5	SMARCA5	1071
10	7	8	7	8	8	9	6	28.5694	28.3079	28.5815	28.591	27.9813	28.3559	28.6784	28.1524			0.639888	0.220463	1.33874	P15170;H3BR35;H3BSV8	P15170;H3BR35	Eukaryotic peptide chain release factor GTP-binding subunit ERF3A	GSPT1	1377
11	15	20	18	16	15	17	12	28.548	28.8055	29.2839	29.1393	28.4553	28.7439	29.029	28.6782			0.486497	0.217607	1.06891	P05023;M0R116;A0A0A0MT26;P13637;B1AKY9;P50993;H0Y7C1;Q13733;Q5TC01;Q5TC02;E9PRA5;M0QXF2;P20648;Q5TC05	P05023	Sodium/potassium-transporting ATPase subunit alpha-1	ATP1A1	1244
6	9	17	15	14	11	8	11	27.1777	27.4477	27.9231	27.7744	27.4594	27.7127	26.9024	27.3788			0.402301	0.217379	0.91391	Q9UQE7	Q9UQE7	Structural maintenance of chromosomes protein 3	SMC3	2997
7	6	10	7	11	9	4	7	27.6671	27.6403	27.9463	27.9485	27.8912	27.8169	27.437	27.1878			0.543268	0.217319	1.17034	O15042;E7ET15;E7EW00;H0Y8D9;H7C4V2;C9J5L1;U3KPT1;C9JDJ7	O15042;E7ET15	U2 snRNP-associated SURP motif-containing protein	U2SURP	1012
0	2	11	9	3	8	4	7	24.6698	25.1292	28.0374	28.1082	24.8653	26.7031	26.4671	27.0443			0.0746064	0.216235	0.207935	P34897;G3V2Y4;H0YIZ0;G3V5L0;G3V4W5;G3V540;G3V2W0;G3V241;G3V3Y8;G3V4T0;G3V4X0;G3V2E4;G3V2D2;G3V2Y1;G3V3C6	P34897;G3V2Y4;H0YIZ0	Serine hydroxymethyltransferase, mitochondrial;Serine hydroxymethyltransferase	SHMT2	1540
3	5	8	6	6	7	2	4	26.6209	26.7524	27.2042	27.004	27.0926	26.9538	26.3422	26.3346			0.395012	0.214543	0.900182	O76094;D6RDY6;R4GNC1	O76094	Signal recognition particle subunit SRP72	SRP72	1146
5	4	4	2	5	3	3	4	25.8895	26.1286	25.9662	25.5976	25.9944	25.4828	25.6627	25.5949			0.649078	0.211774	1.35454	Q99615;K7EPP7;K7ESP1;K7EIH8;K7ER44;K7EJL5;K7EN19;K7EJV7;K7EJ24;K7ELJ8;K7EJE9;K7EK03;K7ENB7	Q99615;K7EPP7;K7ESP1;K7EIH8	DnaJ homolog subfamily C member 7	DNAJC7	2625
9	9	13	11	12	9	8	8	28.9007	29.1994	29.2501	29.6429	29.4626	29.1759	28.5671	28.9409			0.37934	0.211651	0.870473	Q14498;G3XAC6;H0Y4X3;A0A0U1RQH7;Q5QP23;A0A0U1RQW2;Q5QP22;F8WF24;F2Z3E6;F2Z2Z5;F8WF73;A8MYG5;A0A087X122;G3V5Z6;H0YJJ3	Q14498;G3XAC6;H0Y4X3;A0A0U1RQH7	RNA-binding protein 39	RBM39	2049
10	9	15	12	14	10	10	12	29.1755	29.3978	29.8626	29.8499	29.1352	29.4089	29.3614	29.5346			0.511326	0.211433	1.11354	P07355;H0YN42;H0YMD0;H0YMU9;A6NMY6;H0YM50;H0YKS4;H0YNP5;H0YN28;H0YL33;H0YMM1;H0YKZ7;H0YLV6;H0YMT9;H0YKX9;H0YKL9;H0YMW4;H0YNA0;H0YKV8;H0YN52;H0YMD9;H0YNB8;H0YKN4;H0YLE2	P07355;H0YN42;H0YMD0;H0YMU9;A6NMY6;H0YM50;H0YKS4;H0YNP5	Annexin A2;Annexin;Putative annexin A2-like protein	ANXA2;ANXA2P2	1271
1	2	1	3	1	2	2	2	23.1367	23.763	23.1675	23.9935	23.4098	23.1886	23.6811	22.937			0.337827	0.211074	0.790408	Q5JSZ5;A0A1W2PQP5;Q5JSZ9	Q5JSZ5;A0A1W2PQP5	Protein PRRC2B	PRRC2B	2181
0	0	2	5	1	2	1	0	24.751	24.0073	23.5598	25.1398	24.1276	25.0213	24.2578	23.22			0.155127	0.207798	0.404834	Q9Y4W2	Q9Y4W2	Ribosomal biogenesis protein LAS1L	LAS1L	3055
1	3	3	2	3	3	1	1	24.06	24.3736	23.6098	23.4251	23.9948	24.14	24.1891	22.3148			0.159854	0.207429	0.415734	Q9NSD9	Q9NSD9	Phenylalanine--tRNA ligase beta subunit	FARSB	2826
3	3	3	4	2	4	4	3	35.2948	34.6536	34.2464	33.4108	33.5447	34.0744	34.7623	34.3952			0.170341	0.207263	0.439696	A2NJV5;A0A0A0MRZ7;A0A075B6S2;A0A087X0Q4;A0A075B6S6;A0A075B6P5;A0A087WW87;P06310;P01615;P01614	A2NJV5;A0A0A0MRZ7;A0A075B6S2;A0A087X0Q4;A0A075B6S6;A0A075B6P5;A0A087WW87;P06310;P01615;P01614	Ig kappa chain V-II region RPMI 6410;Ig kappa chain V-II region FR;Ig kappa chain V-II region Cum	IGKV A18;IGKV2D-26;IGKV2D-29;IGKV2-40;IGKV2D-30;IGKV2D-28	11
9	5	8	9	8	8	6	8	28.7791	28.2262	28.0807	28.0319	28.0327	28.1884	28.2734	27.7972			0.463941	0.20655	1.02798	O60884;A0A087WT48;I3L320	O60884	DnaJ homolog subfamily A member 2	DNAJA2	1095
1	3	3	3	3	3	1	3	24.6223	25.937	26.0568	25.8222	25.8642	25.9667	23.7893	26.0007			0.120304	0.204337	0.322456	O15127;H3BV04;H3BN93;H3BUB6;H3BPL9	O15127	Secretory carrier-associated membrane protein 2	SCAMP2	1017
0	2	2	4	2	2	1	1	24.217	25.2154	23.8907	24.8745	24.7712	25.1602	23.4437	24.0059			0.160692	0.204148	0.41766	Q9Y6G9;E9PHI6;C9JGM7;C9JLW1	Q9Y6G9;E9PHI6	Cytoplasmic dynein 1 light intermediate chain 1	DYNC1LI1	3083
3	5	5	6	8	4	1	6	24.5257	25.8316	26.4637	26.6713	26.7615	25.7969	24.1182	26			0.101586	0.203941	0.276512	O00505;H0Y4S9	O00505	Importin subunit alpha-4	KPNA3	978
0	1	3	2	2	2	1	0	23.6982	25.5127	25.7548	25.062	25.5524	25.2792	23.7894	24.5916			0.126284	0.203788	0.336877	X6R700;Q9Y3Y2;A0A087X1B7;Q5T7Y7	X6R700;Q9Y3Y2;A0A087X1B7	Chromatin target of PRMT1 protein	CHTOP	3046
7	7	7	7	7	7	7	8	29.0467	28.9643	29.5431	29.0542	28.6447	28.9493	29.1984	29.0012			0.540577	0.203663	1.16558	P35613;A0A087WUV8;A0A087X2B5;I3L192	P35613;A0A087WUV8;A0A087X2B5;I3L192	Basigin	BSG	1554
23	33	27	32	34	29	24	25	30.3482	30.4298	30.0503	29.9299	29.7309	30.0305	30.3044	29.878			0.555641	0.203557	1.19217	Q8TEQ6	Q8TEQ6	Gem-associated protein 5	GEMIN5	2438
1	2	4	10	13	5	0	2	23.9592	24.2105	26.4052	27.1619	27.0413	25.7462	23.6269	24.5119			0.0662343	0.202608	0.186031	Q92797;A0A087WUE9;M0R3C7;M0R1C2;M0R180;M0QXP5;M0R039	Q92797;A0A087WUE9	Symplekin	SYMPK	2485
9	4	4	5	4	6	6	5	27.5909	27.5102	27.009	27.3633	26.8588	27.3564	27.4479	27.0016			0.481994	0.202183	1.06077	Q9Y657;Q5JUX0;A0A1W2PR54	Q9Y657	Spindlin-1	SPIN1	3076
0	1	3	4	4	4	0	2	24.3481	24.109	24.6593	24.5743	24.8649	24.8604	23.2191	23.9382			0.190133	0.202047	0.484132	Q969X6;H3BSH7;A0A0J9YXV4;A0A0J9YWM9;H3BPD7;I3L4T9;J3KSI1;H3BRM8;A0A0J9YX18;J3KSE6;J3KTR0;A0A0J9YWK2	Q969X6;H3BSH7;A0A0J9YXV4;A0A0J9YWM9	Cirhin	CIRH1A	2510
49	68	67	70	65	67	55	69	32.9225	33.3496	32.7964	33.0684	32.6279	32.8013	32.9878	32.9125			0.686432	0.201849	1.41842	A0A087WVQ6;Q00610;J3KS13;P53675;A0A087WX41;K7EJJ5;J3KSQ2;J3QL20;J3KRF5;F5H5N6;A0A087WV74;A0A087WXH4	A0A087WVQ6;Q00610	Clathrin heavy chain;Clathrin heavy chain 1	CLTC	44
1	0	1	4	3	1	2	2	24.5013	24.8546	24.5842	25.4012	24.7501	23.3391	25.2003	25.245			0.158128	0.201711	0.411762	O96008;K7EJ57;K7EKG4	O96008;K7EJ57	Mitochondrial import receptor subunit TOM40 homolog	TOMM40	1202
22	30	36	40	33	27	19	26	29.8191	29.8435	29.7337	30.0318	29.8998	29.7455	29.2798	29.6994			0.657735	0.200888	1.36939	Q14152	Q14152	Eukaryotic translation initiation factor 3 subunit A	EIF3A	2036
12	11	11	8	13	9	10	10	28.3943	28.4679	28.0073	27.4104	27.8126	27.772	27.9328	27.9599			0.350455	0.200663	0.814985	Q9H307;G3V5F0;G3V579	Q9H307	Pinin	PNN	2741
3	3	5	5	3	3	2	3	25.7587	26.0334	26.1403	26.2998	26.2414	25.8805	25.3256	25.985			0.39081	0.199925	0.892243	Q9NT62;F8WDI0	Q9NT62	Ubiquitin-like-conjugating enzyme ATG3	ATG3	2831
8	8	8	8	8	8	8	7	28.2708	28.2795	28.3018	28.2192	27.8013	28.1367	28.2751	28.0616			1.01711	0.199134	1.97159	P51148;K7EIP6	P51148	Ras-related protein Rab-5C	RAB5C	1685
4	4	5	6	5	6	4	5	28.0001	27.844	28.9748	28.2294	27.6982	28.054	28.3587	28.1452			0.288901	0.198044	0.69311	H0YD13;P16070;H0Y2P0;H0YE40;H0YDW7;H0YCV9;H0Y5E4;E9PKC6;H0YDX6;H0YD17;Q86UZ1;J3KN83	H0YD13;P16070;H0Y2P0;H0YE40	CD44 antigen	CD44	792
2	5	3	3	4	3	3	4	24.4488	25.3265	25.7426	25.5884	25.4985	24.7375	24.3708	25.7119			0.179418	0.196903	0.460198	Q9P035;H3BPZ1;H3BS72;H3BRL8;H3BMZ1	Q9P035;H3BPZ1;H3BS72	Very-long-chain (3R)-3-hydroxyacyl-CoA dehydratase 3	HACD3	2892
18	17	19	18	20	21	16	18	30.1219	30.0419	30.2068	30.3113	30.2001	30.1027	29.7965	29.7962			0.822253	0.196556	1.6474	P17987;E7ERF2;E7EQR6;F5H282;F5GZ03;F5H136;F5H676;F5H726;F5GZI8;F5H7Y1;F5GYL4	P17987;E7ERF2;E7EQR6;F5H282	T-complex protein 1 subunit alpha	TCP1	1401
9	9	21	22	14	15	14	14	27.8941	27.7301	27.6813	28.1511	27.734	27.73	27.5954	27.6132			0.881694	0.196007	1.74657	F8VPD4;P27708;H7C2E4;H7C3Z5;H7BZB3	F8VPD4;P27708	CAD protein;Glutamine-dependent carbamoyl-phosphate synthase;Aspartate carbamoyltransferase;Dihydroorotase	CAD	682
0	0	3	3	1	1	0	2	25.1053	23.6774	23.374	22.7572	24.9384	23.1518	23.9892	22.0517			0.0901067	0.195689	0.247693	Q8WWQ0;H7C409;H7BZR9;Q9NSI6	Q8WWQ0	PH-interacting protein	PHIP	2459
2	2	5	4	5	1	1	4	24.5997	25.025	25.1723	24.9757	25.2475	24.0347	24.3836	25.329			0.22875	0.194535	0.568157	Q9P2J5;A0A087WXY1	Q9P2J5	Leucine--tRNA ligase, cytoplasmic	LARS	2902
5	6	6	6	5	4	4	6	27.9569	27.9367	28.1561	27.8243	27.4997	27.7612	27.767	28.0704			0.693777	0.193924	1.43092	Q9NZ01;M0R3C3;M0QXM3;M0R329;B4DR74	Q9NZ01	Very-long-chain enoyl-CoA reductase	TECR	2877
0	0	2	2	3	2	1	1	24.4991	24.7689	23.9161	24.4905	24.8319	24.2011	23.9468	23.924			0.289614	0.192704	0.694554	Q15291	Q15291	Retinoblastoma-binding protein 5	RBBP5	2093
4	5	5	6	4	3	5	4	28.8188	28.3547	28.2724	27.9442	28.0362	28.2665	28.2726	28.0484			0.447666	0.191625	0.998192	Q9BV40;B8ZZT4;C9JXZ5	Q9BV40;B8ZZT4	Vesicle-associated membrane protein 8	VAMP8	2676
0	1	2	3	3	2	0	0	24.988	23.8737	24.6369	24.9532	25.1735	24.5815	23.6163	24.3158			0.180222	0.191152	0.462004	M0QZR4;Q92888;M0QYC1;M0R2C7;M0QYS3;M0QZH8;M0QXV6;M0R3H5	M0QZR4;Q92888;M0QYC1	Rho guanine nucleotide exchange factor 1	ARHGEF1	952
5	4	6	9	8	6	5	6	27.2377	27.4376	27.2994	27.3324	27.4914	27.1136	26.7846	27.1554			0.598082	0.190551	1.26643	Q9UN86;D6RAC7;D6RB17;D6RBM9;D6REX8;D6RBR0;D6RE13;D6RBW8;D6RGJ4;D6R9X5;D6R9A4	Q9UN86;D6RAC7;D6RB17	Ras GTPase-activating protein-binding protein 2	G3BP2	2974
2	2	2	2	4	1	1	1	24.4371	24.5826	24.8463	23.2943	25.2091	24.2528	23.5731	23.3638			0.133204	0.190354	0.353418	Q15019;B5MCX3;C9J2Q4;C9IZU3;C9J938;C9JB25;C9JZI2;C9IY94;C9JQJ4;H7C2Y0;A0A1B0GXJ2;C9JFT1;F8WB65;B5MD47;H7C310;C9JT15;C9JSE7	Q15019;B5MCX3;C9J2Q4;C9IZU3;C9J938;C9JB25	Septin-2	45171	2074
7	7	7	7	8	6	6	7	28.0087	28.4321	28.2623	28.7103	28.007	28.2395	28.103	28.314			0.533414	0.18744	1.15288	P18085;C9JPM4;C9JAK5;U3KQF2	P18085;C9JPM4;C9JAK5	ADP-ribosylation factor 4	ARF4	1404
0	0	0	4	3	1	0	0	23.895	23.2578	24.3526	25.2125	25.0851	23.5893	24.1722	23.1236			0.118063	0.186904	0.317022	Q8WUA4;A0A087WZD8;H0Y4Q6;H7C1A9;C9JNH7;H7C318;H7C3X9	Q8WUA4;A0A087WZD8	General transcription factor 3C polypeptide 2	GTF3C2	2446
6	8	6	5	7	9	7	8	23.9068	24.8387	23.6566	23.625	22.8535	23.1361	23.5638	25.727			0.0959405	0.186695	0.262403	P30453;P30457;A0A140T8W8;A0A1W2PR61;A0A1W2PPF8;A0A140T8Y4;A0A0G2JPD3;P30450;P18462;P30456;A0A140TA14;A0A140TA11;A0A140T9Y5;A0A140T997	P30453;P30457;A0A140T8W8;A0A1W2PR61;A0A1W2PPF8;A0A140T8Y4;A0A0G2JPD3;P30450;P18462;P30456	HLA class I histocompatibility antigen, A-34 alpha chain;HLA class I histocompatibility antigen, A-66 alpha chain;HLA class I histocompatibility antigen, A-26 alpha chain;HLA class I histocompatibility antigen, A-25 alpha chain;HLA class I histocompatibility antigen, A-43 alpha chain	HLA-A	1507
4	6	7	8	6	4	7	6	27.872	27.477	27.8061	27.4608	27.1361	27.6305	27.543	27.5618			0.558139	0.186113	1.19657	Q8NBS9	Q8NBS9	Thioredoxin domain-containing protein 5	TXNDC5	2395
11	11	12	13	15	11	9	12	29.3243	29.7807	30.1581	30.0471	30.2111	29.5655	28.7944	29.9959			0.202407	0.185864	0.511203	A0A0U1RRM4;P26599;A6NLN1;A0A0D9SF20;K7EKJ7;K7ES59;K7EK45;K7ELW5;A0A087WU68;A0A087WUW5;X6R242	A0A0U1RRM4;P26599;A6NLN1	Polypyrimidine tract-binding protein 1	PTBP1	229
5	5	8	7	7	5	6	7	26.672	23.1831	26.7529	26.2994	25.7422	26.4954	23.5748	26.3527			0.0603489	0.185546	0.170443	P31946;Q4VY20;Q4VY19;A0A0J9YWE8;A0A0J9YWZ2	P31946;Q4VY20;Q4VY19;A0A0J9YWE8	14-3-3 protein beta/alpha;14-3-3 protein beta/alpha, N-terminally processed	YWHAB	1526
9	12	15	16	16	16	8	14	30.2397	29.99	30.1244	30.4814	30.241	29.8441	29.6312	30.3849			0.397176	0.183529	0.904264	O43175;Q5SZU1	O43175;Q5SZU1	D-3-phosphoglycerate dehydrogenase	PHGDH	1043
12	14	14	16	15	14	14	18	31.3952	31.1434	30.8397	30.4821	30.5184	30.9912	31.0025	30.6174			0.333679	0.18273	0.78229	P08621;M0QYR1;M0QX04	P08621	U1 small nuclear ribonucleoprotein 70 kDa	SNRNP70	1290
5	9	12	12	19	13	5	11	27.1203	27.524	28.26	27.6001	28.0081	27.9709	26.2964	27.4999			0.149923	0.182281	0.39276	Q14683;G8JLG1;H0Y7K8;V9GY57;V9GYN9	Q14683;G8JLG1	Structural maintenance of chromosomes protein 1A;Structural maintenance of chromosomes protein	SMC1A	2057
41	40	59	59	59	56	42	53	30.874	30.6406	31.1787	31.1872	31.0544	30.9311	30.6942	30.4797			0.439288	0.18026	0.98277	Q14980;A0A087WY61;H0YFY6;F5H4J1;F5H6Y5;K4DIE0;F5H763;F5H0Z7;F5H2F3;F5H3L6;F5GZW1;F5H1L0;F8W6T3;F5GWK2;F5H073;F5H068;F5H7R5;F5H4Y4;F5GWA2	Q14980;A0A087WY61	Nuclear mitotic apparatus protein 1	NUMA1	2069
2	5	6	2	3	4	0	5	25.1908	25.2286	25.4133	25.8444	25.4926	25.5898	24.32	25.5553			0.209324	0.179849	0.526305	O00232;J3KTJ5;J3KSK1	O00232	26S proteasome non-ATPase regulatory subunit 12	PSMD12	966
11	14	22	26	20	13	14	14	29.1425	29.269	29.5183	29.3339	29.3472	29.2373	28.8168	29.1438			0.615398	0.179648	1.29648	Q9NR30	Q9NR30	Nucleolar RNA helicase 2	DDX21	2812
1	1	2	4	3	4	0	3	23.9538	24.5624	23.4424	22.6262	23.5856	24.2282	23.7434	22.3101			0.115068	0.179365	0.30973	A0A087WVC1;Q9BQ39	A0A087WVC1;Q9BQ39	ATP-dependent RNA helicase DDX50	DDX50	41
5	5	6	7	9	5	3	5	27.4754	27.149	26.9014	27.4451	27.6623	27.1248	26.702	26.7648			0.288791	0.179195	0.692887	O75400;F5H578;H0YG38;H7C2N3	O75400	Pre-mRNA-processing factor 40 homolog A	PRPF40A	1112
3	2	2	3	3	2	2	3	25.0048	24.6696	24.6954	24.7317	24.717	24.3514	24.7585	24.5638			0.719958	0.177678	1.47536	O00560;B4DHN5;E9PBU7	O00560;B4DHN5;E9PBU7	Syntenin-1	SDCBP	979
5	6	4	5	3	5	4	7	27.4529	27.4633	27.4506	26.6127	27.1743	26.9308	26.9887	27.1837			0.340942	0.175506	0.796489	P10909;H0YC35;H0YAS8;H0YLK8;E7ERK6;E7ETB4;E5RG36;E5RGB0;E5RH61;E5RJZ5	P10909;H0YC35	Clusterin;Clusterin beta chain;Clusterin alpha chain;Clusterin	CLU	1322
1	1	2	5	4	1	0	2	24.5888	23.4485	24.9003	25.1057	25.1414	22.7061	24.4927	25.0024			0.0952981	0.175168	0.260789	A2A2Q9;Q9Y312	A2A2Q9;Q9Y312	Protein AAR2 homolog	AAR2	270
10	11	14	9	14	12	8	12	28.9098	28.6974	28.9471	28.5376	28.6225	28.7751	28.6507	28.3489			0.630472	0.173671	1.32252	Q13435;E9PPJ0;E9PJ04;H0YCG1;E9PJT3;H0YEX5;E9PIL8	Q13435;E9PPJ0	Splicing factor 3B subunit 2	SF3B2	2003
3	4	5	4	4	4	3	4	26.5546	26.5464	27.0692	26.726	26.7591	26.737	26.2692	26.4451			0.45237	0.171443	1.00682	Q9H8S9	Q9H8S9	MOB kinase activator 1A	MOB1A	2772
10	13	17	21	19	13	15	16	28.6192	28.6131	28.5141	29.0498	28.7538	28.4979	28.509	28.3562			0.543227	0.169851	1.17027	P63010;A0A087X253;A0A087WU93;A0A087WZQ6;A0A087WYD1;K7ERB2;K7EN71;K7EJX1;K7EJ01;A0A087WXS3;K7EKZ5	P63010;A0A087X253;A0A087WU93;A0A087WZQ6;A0A087WYD1	AP-2 complex subunit beta	AP2B1	1842
6	8	6	10	9	9	9	6	28.34	27.8212	27.4268	27.8669	27.4086	27.675	28.2142	27.4796			0.267135	0.169345	0.648641	Q9BVN2;Q68CX2;A0A087WYB2;A0A087WZ68	Q9BVN2;Q68CX2;A0A087WYB2	RUN and SH3 domain-containing protein 1	RUSC1;DKFZp761A1822	2682
3	3	2	4	4	4	5	3	28.7045	28.6173	28.9172	28.1377	28.2384	28.5087	28.6881	28.2744			0.369982	0.166783	0.852603	P18077;F8WBS5;F8WB72;C9K025	P18077;F8WBS5;F8WB72;C9K025	60S ribosomal protein L35a	RPL35A	1403
2	2	1	2	3	2	1	1	24.6454	24.4863	23.2757	25.052	25.378	24.4192	23.0335	23.967			0.0977947	0.16539	0.26705	Q9ULR0;D6RC18;A8MVI5;H0YA89	Q9ULR0;D6RC18;A8MVI5	Pre-mRNA-splicing factor ISY1 homolog	ISY1	2963
16	20	21	19	23	23	17	22	31.9338	32.15	32.1308	31.9127	32.0743	31.9875	31.4387	31.9673			0.473634	0.164915	1.04562	P61978;S4R457;S4R359	P61978	Heterogeneous nuclear ribonucleoprotein K	HNRNPK	1795
4	5	3	2	3	6	3	5	25.6019	25.9007	25.5401	25.2646	25.3332	25.5596	25.2399	25.5196			0.49523	0.163763	1.08466	O95219;F8W9T3;F8WDD4	O95219;F8W9T3	Sorting nexin-4	SNX4	1164
5	8	10	10	9	6	5	8	28.1243	27.7894	28.823	28.6447	28.0638	28.4052	28.1093	28.155			0.267858	0.162046	0.650131	P63104;E7EX29;B0AZS6;E7ESK7;B7Z2E6;H0YB80;E5RIR4;E9PD24;E7EVZ2;E5RGE1	P63104;E7EX29;B0AZS6;E7ESK7	14-3-3 protein zeta/delta	YWHAZ	1844
10	8	14	13	17	10	11	12	28.969	28.716	29.3483	29.0359	29.2511	28.9226	28.3341	28.9142			0.292833	0.161822	0.701061	Q9NUU7;I3L0H8;H3BTB3;J3QRH0;H3BSL8;H3BP36;H3BP50	Q9NUU7;I3L0H8	ATP-dependent RNA helicase DDX19A	DDX19A	2841
0	1	2	3	3	2	0	2	24.1403	23.9887	24.8112	24.8493	24.383	24.0897	24.1436	24.527			0.271347	0.161553	0.657309	Q9UNN8;A0A0U1RQQ4	Q9UNN8;A0A0U1RQQ4	Endothelial protein C receptor	PROCR	2983
2	7	7	5	8	5	2	5	25.7386	26.938	26.4874	26.318	26.6972	26.1454	25.491	26.5033			0.172265	0.161248	0.444059	O15446	O15446	DNA-directed RNA polymerase I subunit RPA34	CD3EAP	1035
0	1	1	3	4	3	0	2	25.1905	24.3678	23.7467	25.0238	24.9724	24.6109	23.8425	24.2603			0.149879	0.160687	0.392657	Q09161;X6R941;F2Z2T1	Q09161	Nuclear cap-binding protein subunit 1	NCBP1	1948
0	1	1	2	3	1	0	1	24.4564	24.2857	23.1936	24.3831	25.1834	22.9892	24.0364	23.4715			0.105349	0.159554	0.28585	Q9UNP9;E9PKY5;E9PEQ6;E9PK21;E9PIB0	Q9UNP9;E9PKY5;E9PEQ6;E9PK21	Peptidyl-prolyl cis-trans isomerase E;Peptidyl-prolyl cis-trans isomerase	PPIE	2984
8	6	9	7	12	8	5	5	27.2632	27.5189	27.6128	27.7762	27.8913	27.4801	27.032	27.1372			0.297875	0.157631	0.711221	B4DXZ6;P51114;E9PFF5;E7EU85;C9JAJ4;H7C4S4;C9JZE0;C9JY20;C9IZ22;C9J5B4	B4DXZ6;P51114;E9PFF5;E7EU85	Fragile X mental retardation syndrome-related protein 1	FXR1	345
0	1	3	4	3	2	0	1	23.6485	24.1253	24.7468	25.3173	24.9113	24.1225	23.9112	24.2645			0.140868	0.157106	0.371558	Q9P000;E9PJ95	Q9P000;E9PJ95	COMM domain-containing protein 9	COMMD9	2888
1	3	6	5	3	3	1	2	25.2132	24.8143	25.223	25.2792	25.6469	24.648	24.6662	24.9404			0.249082	0.15704	0.611135	Q8TAT6;I3L4U9;A0A0D9SFI9	Q8TAT6	Nuclear protein localization protein 4 homolog	NPLOC4	2424
15	16	21	14	22	19	16	16	29.3383	29.2616	29.0206	28.9562	28.9501	29.068	28.9882	28.9442			0.807022	0.156565	1.62192	P16435;H0Y4R2;E7EMD0;E7EWU0;C9JU80	P16435;H0Y4R2;E7EMD0	NADPH--cytochrome P450 reductase	POR	1389
7	8	13	17	11	11	6	11	27.9383	28.2928	27.7782	28.132	28.0754	28.014	27.391	28.0389			0.334849	0.155542	0.784581	P53618;E9PP73;E9PP63;E9PKQ1	P53618	Coatomer subunit beta	COPB1	1717
11	14	14	13	15	12	13	17	28.3887	28.6764	27.8948	28.0934	28.0116	28.2929	28.1915	27.9401			0.350725	0.154328	0.815508	Q9NRW7;A0A087WU65;A0A1B0GXI6;B7Z7G7	Q9NRW7;A0A087WU65;A0A1B0GXI6	Vacuolar protein sorting-associated protein 45	VPS45	2820
0	1	2	3	1	2	2	3	25.4755	24.2878	23.5861	24.4389	23.704	24.3277	24.6593	24.4831			0.130701	0.153519	0.347453	Q14692	Q14692	Ribosome biogenesis protein BMS1 homolog	BMS1	2060
3	4	7	4	5	6	2	2	25.7897	25.868	26.3225	25.7535	25.6311	26.1442	25.5229	25.8232			0.346485	0.15307	0.807282	P09874;Q5VX84;Q5VX85	P09874	Poly [ADP-ribose] polymerase 1	PARP1	1306
10	9	10	11	9	10	8	9	29.5274	29.2813	29.3819	28.747	28.8645	29.2012	29.1331	29.1277			0.354601	0.15279	0.823012	Q8NC51	Q8NC51	Plasminogen activator inhibitor 1 RNA-binding protein	SERBP1	2397
4	6	5	7	5	6	3	7	27.539	27.6466	27.1515	27.3538	26.8193	27.3654	27.3513	27.5449			0.342668	0.152517	0.799854	P30040;F8VY02;F8W1G0	P30040;F8VY02	Endoplasmic reticulum resident protein 29	ERP29	1495
10	13	11	11	12	14	11	13	30.8527	30.6351	30.8088	30.1526	30.1923	30.6014	30.5879	30.4594			0.351109	0.152043	0.816254	P39023;G5E9G0;B5MCW2;H7C422;H7C3M2;F8WCR1;Q92901	P39023;G5E9G0;B5MCW2;H7C422	60S ribosomal protein L3	RPL3	1575
9	10	12	11	10	12	11	13	30.1241	29.9051	30.0001	29.8282	29.3588	30.0729	29.9123	29.9076			0.393912	0.151503	0.898105	Q06830;A0A0A0MSI0;A0A0A0MRQ5	Q06830;A0A0A0MSI0;A0A0A0MRQ5	Peroxiredoxin-1	PRDX1	1931
6	6	6	3	4	5	5	6	27.2626	27.2469	26.8479	26.5962	26.5909	26.6983	27.0678	26.9979			0.318633	0.149665	0.752647	Q9UL25	Q9UL25	Ras-related protein Rab-21	RAB21	2960
3	2	3	3	5	3	3	4	27.4788	27.1981	26.8805	26.2209	26.8474	26.6859	26.9536	26.6935			0.214533	0.149469	0.537606	P16401	P16401	Histone H1.5	HIST1H1B	1387
3	1	8	11	6	6	1	4	25.6807	23.6455	26.3696	27.1299	26.7971	26.2154	23.0322	26.1865			0.0457093	0.148609	0.130944	Q6NXE6;B4E1N1;F5H4P3;F5GWV0;F5H2X2;F5H2K4;F5H052;F5H3X1;H0YH65;F5GZP0;H0YGQ5;F5H6J3;F5H7V0;H0YGL0	Q6NXE6;B4E1N1;F5H4P3;F5GWV0	Armadillo repeat-containing protein 6	ARMC6	2241
0	0	3	2	6	5	1	2	24.3634	24.796	24.6059	25.3705	25.4474	24.8869	23.3926	24.8164			0.112629	0.148108	0.303769	Q7Z3B4	Q7Z3B4	Nucleoporin p54	NUP54	2296
2	4	2	3	4	4	4	5	27.4477	27.0399	26.2076	25.6943	26.1318	26.2124	27.1228	26.3318			0.12045	0.147653	0.322811	Q9BPZ2;Q5JZB8;Q99865;Q5JZB7;A0A087X074;A0A1B0GU50	Q9BPZ2;Q5JZB8;Q99865;Q5JZB7;A0A087X074	Spindlin-2B;Spindlin-2A	SPIN2B;SPIN2A	2637
1	2	3	2	2	1	2	3	23.5295	26.4792	26.1623	26.1965	25.6144	23.6812	26.4102	26.0736			0.0562392	0.147	0.159461	J9JIE6;Q9UM00;J3QQY2;J3KS45;J3KTQ7	J9JIE6;Q9UM00;J3QQY2;J3KS45	Transmembrane and coiled-coil domain-containing protein 1	TMCO1	910
0	1	7	8	4	6	2	1	23.1149	24.5571	25.027	25.7343	24.4944	25.2476	24.5719	23.5322			0.0806815	0.146803	0.223637	Q92621;U3KPX2;U3KQ97;U3KQ47	Q92621	Nuclear pore complex protein Nup205	NUP205	2478
35	30	34	33	34	35	30	42	33.3678	33.3629	33.6916	33.4967	33.3624	33.3355	33.0323	33.6034			0.472647	0.146307	1.04383	P08238;Q58FF7	P08238	Heat shock protein HSP 90-beta	HSP90AB1	1285
5	2	3	2	3	3	2	2	26.2867	26.373	25.4727	26.4327	26.4225	25.7081	25.9088	25.9458			0.213301	0.145001	0.534939	O60493	O60493	Sorting nexin-3	SNX3	1080
13	16	13	16	12	15	14	16	30.5127	30.372	29.868	29.7664	29.8991	30.1014	30.0738	29.8649			0.316979	0.144978	0.749369	Q9Y3F4;H0YH33	Q9Y3F4	Serine-threonine kinase receptor-associated protein	STRAP	3039
4	6	5	7	8	9	4	3	25.87	25.9783	25.9864	26.0933	26.4672	25.986	25.2279	25.6686			0.218081	0.144578	0.545271	I1E4Y6;Q6Y7W6;E7ESB6;C9JHW1;F8WCD5;C9JPV7;C9JXQ0;C9J0V6;C9JHT0;C9JRZ2;C9JW88;C9J7G1;C9JH18;B8ZZD2;C9J1A6;A0A1U8QZH8;C9JZC0;C9JH78;C9IYH5	I1E4Y6;Q6Y7W6;E7ESB6;C9JHW1	PERQ amino acid-rich with GYF domain-containing protein 2	GIGYF2	856
3	4	5	7	8	3	2	6	24.8892	25.8889	26.2164	26.2056	26.288	25.5725	24.5647	26.1966			0.105436	0.14457	0.286067	P45974;F5H571	P45974	Ubiquitin carboxyl-terminal hydrolase 5	USP5	1614
14	20	18	19	19	18	19	18	30.9912	31.0173	30.6309	30.9678	30.654	30.8319	31.0498	30.4947			0.427829	0.144195	0.961574	Q8WWY3;E7EVX8;E7EU94;E7ESX0;E7EN72	Q8WWY3;E7EVX8	U4/U6 small nuclear ribonucleoprotein Prp31	PRPF31	2460
6	5	6	5	7	7	7	6	30.2459	30.1705	30.4576	30.0233	30.0902	30.2019	30.0003	30.0284			0.692203	0.144104	1.42825	P62266;D6RD47;D6RDJ2;D6RIX0;D6R9I7	P62266;D6RD47;D6RDJ2;D6RIX0;D6R9I7	40S ribosomal protein S23	RPS23	1806
1	1	2	3	3	1	0	1	23.6831	23.2195	24.1081	25.5485	24.9493	23.7616	23.6978	23.574			0.0876696	0.144092	0.241507	F8VYN9;P40616;B4DZG7;F8VP99;F8VP63	F8VYN9;P40616;B4DZG7	ADP-ribosylation factor-like protein 1	ARL1	701
3	3	5	5	6	5	2	6	26.3435	26.472	26.2469	26.0342	26.4235	26.2927	25.7404	26.0719			0.347296	0.142032	0.808857	A0A087WTP3;Q92945;M0R0I5;M0QYH3;M0QXW7	A0A087WTP3;Q92945;M0R0I5	Far upstream element-binding protein 2	KHSRP	21
6	7	12	11	9	7	6	3	28.4786	28.2579	28.2384	28.2824	28.4845	28.2074	28.4467	27.5584			0.259551	0.140079	0.632956	Q5HYB6;D6RFM2	Q5HYB6		DKFZp686J1372	2177
4	5	6	4	6	5	6	7	28.4404	28.5815	28.7349	28.2761	28.1926	28.7011	28.3289	28.2537			0.408189	0.139151	0.92496	D3YTB1;F8W727;P62910;D3YTI8	D3YTB1;F8W727;P62910	60S ribosomal protein L32	RPL32	495
4	4	9	8	6	6	6	7	26.7179	26.3836	27.1328	26.7304	26.4198	26.6421	26.9408	26.4085			0.292379	0.138401	0.700145	P61981;F8WEB6;A2IDB1	P61981	14-3-3 protein gamma;14-3-3 protein gamma, N-terminally processed	YWHAG	1796
0	0	4	2	2	1	3	0	23.7743	23.0064	25.8799	23.6831	24.2102	22.7698	25.027	23.786			0.0626887	0.137697	0.176659	Q14137;A0A075B729	Q14137	Ribosome biogenesis protein BOP1	BOP1	2032
8	9	12	10	11	9	9	10	29.5975	29.4595	29.3969	28.957	29.0461	29.2354	29.5965	28.9831			0.294002	0.137437	0.70342	Q9BRK5;H0Y3T6;G3V1E2	Q9BRK5;H0Y3T6;G3V1E2	45 kDa calcium-binding protein	SDF4	2645
0	0	0	1	4	1	1	1	25.1815	24.0463	24.2986	22.8889	24.8616	22.4973	24.4127	24.0946			0.0702274	0.137261	0.196518	Q9HCK8;H0YJG4;G3V2T9;H0YJA4;C9JFU2;H7C294;Q8TD26	Q9HCK8	Chromodomain-helicase-DNA-binding protein 8	CHD8	2789
6	10	8	7	8	8	8	10	29.0702	29.3103	29.0641	28.9796	29.0624	28.7638	28.7824	29.2669			0.437612	0.137144	0.979677	P62280;M0QZC5;M0R1H5;M0R1H6	P62280;M0QZC5	40S ribosomal protein S11	RPS11	1810
7	7	11	7	9	8	8	9	29.4887	29.4838	29.3193	29.1974	28.9265	29.2134	29.7199	29.0818			0.310969	0.136906	0.737425	P62879;C9JIS1;C9JXA5;C9JZN1;E7EP32;C9JD14;Q9BRK4	P62879;C9JIS1;C9JXA5;C9JZN1;E7EP32	Guanine nucleotide-binding protein G(I)/G(S)/G(T) subunit beta-2	GNB2	1832
5	7	6	6	6	6	3	4	26.2473	27.103	26.6645	26.4449	26.8152	26.5333	26.1185	26.4459			0.237437	0.13671	0.586618	P26368;K7ENG2;K7ELP8	P26368;K7ENG2	Splicing factor U2AF 65 kDa subunit	U2AF2	1468
0	0	1	5	2	2	0	0	22.9943	23.8146	23.3053	25.054	24.847	21.6321	24.2755	23.8785			0.0563511	0.133779	0.159761	Q5SRE5;H7C4K7	Q5SRE5	Nucleoporin NUP188 homolog	NUP188	2192
2	4	9	5	4	3	2	3	25.6656	26.2252	27.2661	26.4727	26.136	26.3495	26.459	26.1531			0.148554	0.132995	0.38957	P00966;Q5T6L6;Q5T6L5	P00966;Q5T6L6;Q5T6L5	Argininosuccinate synthase	ASS1	1217
33	32	32	30	31	30	26	38	32.5065	32.8212	32.8691	32.6735	32.8721	32.5159	32.3305	32.6206			0.422616	0.132763	0.951893	P17844;J3KTA4;J3QRQ7;J3QSF1;J3KRX8;J3KRZ1;J3QR02;X6RLV5;J3QKN9;J3QRN5;J3QS79;J3QLG9	P17844;J3KTA4	Probable ATP-dependent RNA helicase DDX5	DDX5	1398
8	6	4	7	4	5	4	4	27.2593	27.0255	26.3226	26.8661	26.4928	26.6381	26.9598	26.8534			0.238076	0.132339	0.58797	Q14247;H0YCD9;H0YEV2	Q14247	Src substrate cortactin	CTTN	2043
5	6	5	5	5	5	4	5	23.8437	24.4842	24.4394	24.4218	24.1255	24.4836	23.7071	24.3453			0.234034	0.131874	0.579406	P61020	P61020	Ras-related protein Rab-5B	RAB5B	1769
4	4	1	4	1	3	2	2	23.2464	22.5973	22.4272	25.8721	22.7389	23.3677	23.9543	23.5566			0.0552457	0.131352	0.156793	P26374	P26374	Rab proteins geranylgeranyltransferase component A 2	CHML	1470
2	2	2	1	3	2	2	1	24.1068	25.3801	24.5171	24.0844	25.8216	25.215	23.6479	22.8826			0.0620929	0.130364	0.175079	F8WJN3;Q16630;F8W084	F8WJN3;Q16630	Cleavage and polyadenylation specificity factor subunit 6	CPSF6	734
5	4	7	8	9	8	4	9	27.0178	27.794	27.5455	27.6438	27.5759	27.5975	26.5656	27.7408			0.156769	0.130313	0.408628	Q9Y295;F8WEE0;H0YI06	Q9Y295	Developmentally-regulated GTP-binding protein 1	DRG1	3006
15	13	15	13	16	14	15	15	33.8611	33.2788	32.9702	32.6929	32.807	33.1051	33.1998	33.1737			0.190838	0.129358	0.485695	P62269;A0A0G2JQH2;Q5GGW2;J3JS69	P62269	40S ribosomal protein S18	RPS18	1807
7	10	14	10	15	11	8	11	28.1426	28.3096	28.2566	28.3484	28.56	28.184	27.5801	28.2166			0.253114	0.129164	0.619562	A0A0J9YVP6;A0A0J9YXX5;Q9UHX1;A0A0J9YYL3;A0A0J9YXJ8;A0A0J9YVR6;E9PQ56;A0A0J9YWM1;H0YEM1;E9PN18;E9PMU7;E9PL19;H0YCP8	A0A0J9YVP6;A0A0J9YXX5;Q9UHX1;A0A0J9YYL3;A0A0J9YXJ8;A0A0J9YVR6;E9PQ56;A0A0J9YWM1;H0YEM1	Poly(U)-binding-splicing factor PUF60	PUF60	216
0	5	6	3	5	4	2	5	24.763	24.7926	25.2145	25.3025	25.298	24.9981	24.4403	24.8201			0.228395	0.12904	0.5674	Q92620;H3BQT9;H3BV01;J3KTG2;J3KRT1;J3KSA8;H3BMS7	Q92620	Pre-mRNA-splicing factor ATP-dependent RNA helicase PRP16	DHX38	2477
3	3	6	7	5	3	3	5	25.3845	26.0618	25.3698	25.9305	25.8092	25.1713	25.8265	25.4256			0.21301	0.128506	0.534308	Q9UNM6;A0A087WUL9;J3KNQ3;E9PL38;H0YD73;E9PPD2;E9PQG3;F8W8J6	Q9UNM6;A0A087WUL9;J3KNQ3;E9PL38	26S proteasome non-ATPase regulatory subunit 13	PSMD13	2981
21	21	29	30	29	25	21	27	30.0994	30.4737	30.7245	30.8439	30.4885	30.4919	30.2682	30.3792			0.313729	0.128458	0.742917	P13639;M0R0I6	P13639	Elongation factor 2	EEF2	1359
2	5	3	3	4	4	2	4	24.8479	25.4698	25.1455	25.1877	24.8616	25.186	24.8733	25.2306			0.329969	0.12487	0.775008	P36543;C9J8H1;Q96A05	P36543;C9J8H1	V-type proton ATPase subunit E 1	ATP6V1E1	1561
1	7	8	9	9	6	2	6	25.0264	27.0001	26.7843	26.9282	27.1066	26.438	24.9627	26.7388			0.0658979	0.123262	0.185145	Q9BT78;D6RFN0;D6RAX7;D6RD63	Q9BT78;D6RFN0;D6RAX7;D6RD63	COP9 signalosome complex subunit 4	COPS4	2660
5	2	0	2	2	0	5	3	26.1349	26.1297	22.7478	25.0358	25.407	23.0995	25.9679	25.081			0.0423213	0.123204	0.121649	Q9HCD5;Q5JY17	Q9HCD5	Nuclear receptor coactivator 5	NCOA5	2788
1	0	4	3	2	3	1	3	23.6628	24.3182	26.2142	25.9441	25.3345	25.6196	22.799	25.8981			0.0450114	0.122016	0.129034	Q04837;A0A0G2JLD8;E7EUY5;C9K0U8	Q04837;A0A0G2JLD8;E7EUY5;C9K0U8	Single-stranded DNA-binding protein, mitochondrial	SSBP1	1918
10	9	12	9	11	13	12	11	30.8079	30.4218	30.6649	30.2012	30.3273	30.4582	30.5734	30.249			0.344426	0.121964	0.803277	P67809;C9J5V9;H0Y449;Q9Y2T7	P67809;C9J5V9;H0Y449	Nuclease-sensitive element-binding protein 1	YBX1	1852
36	41	40	38	43	41	39	43	34.1118	34.4139	33.9659	33.8963	33.874	34.023	34.0508	33.9547			0.44836	0.121325	0.999466	P52272;A0A087X0X3;M0R019;M0R2T0;M0R0N3;M0R2I7;M0QYQ7;M0R0Y6;M0QY96;M0QYL3	P52272;A0A087X0X3	Heterogeneous nuclear ribonucleoprotein M	HNRNPM	1701
7	5	6	7	6	6	5	6	28.7772	29.1329	28.9029	29.032	28.7113	28.5942	29.0214	29.0435			0.379163	0.118638	0.870136	O75396;A0A087X1A9	O75396	Vesicle-trafficking protein SEC22b	SEC22B	1111
2	2	2	2	3	2	2	2	26.1445	26.4418	26.0446	25.9868	25.9366	26.0482	26.2403	25.9191			0.419123	0.118413	0.94539	P25398	P25398	40S ribosomal protein S12	RPS12	1458
9	9	13	12	11	9	12	10	28.7567	28.8527	30.6717	30.1404	28.9166	29.679	29.658	29.6976			0.0830062	0.11756	0.229605	P05141;Q9H0C2	P05141	ADP/ATP translocase 2;ADP/ATP translocase 2, N-terminally processed	SLC25A5	1248
5	5	5	4	5	5	6	5	26.4602	27.0114	26.0594	26.3937	26.3033	25.9877	26.6875	26.4776			0.185933	0.1171	0.474784	A0A087X163;Q9NP72;Q5W0J0;H0Y6T8	A0A087X163;Q9NP72;Q5W0J0;H0Y6T8	Ras-related protein Rab-18	RAB18	80
7	8	10	9	10	10	10	8	30.1825	30.5057	30.1762	30.3024	30.3991	30.2049	29.9983	30.0986			0.454389	0.116443	1.01052	P05388;F8VWS0;F8VU65;F8VPE8;G3V210;F8VQY6;F8VRK7;F8VZS0;Q8NHW5;F8VS58;F8VWV4;F8W1K8	P05388;F8VWS0;F8VU65;F8VPE8;G3V210;F8VQY6;F8VRK7;F8VZS0;Q8NHW5;F8VS58;F8VWV4	60S acidic ribosomal protein P0;60S acidic ribosomal protein P0-like	RPLP0;RPLP0P6	1252
0	2	3	6	2	2	0	2	24.7845	24.0109	24.8452	25.1534	24.1486	24.4505	25.1866	24.5462			0.133309	0.115535	0.353668	P47897;A0A1B0GVU9;B4DDN1;A0A0U1RQM8;A0A0U1RQU2;H7C0R3;C9J165;A0A0U1RQT0;A0A0U1RRI9;A0A0U1RQE9;A0A0U1RQL2;A0A1B0GTT3;A0A0U1RQQ5;F2Z2V6;A0A0U1RQX5;A0A0U1RR79;A0A0U1RQX9;A0A0U1RRC8;A0A0U1RR66	P47897;A0A1B0GVU9;B4DDN1	Glutamine--tRNA ligase	QARS	1632
4	3	4	3	3	3	3	3	26.3196	26.9815	27.249	27.467	27.1815	27.0074	26.7872	26.5795			0.157472	0.115376	0.41025	F8VVA7;P61923;F8W651;F8VXB1;F8VUC5;F8W156;F8VYZ4;F8VYK5;F8VXR1	F8VVA7;P61923;F8W651;F8VXB1;F8VUC5;F8W156;F8VYZ4	Coatomer subunit zeta-1	COPZ1	692
25	31	30	28	29	23	20	33	30.7363	31.0851	31.3992	31.2453	31.2677	31.0885	30.5279	31.1252			0.210179	0.114113	0.528163	A0A0D9SFB3;A0A0D9SG12;A0A0D9SF53;O00571;O15523;A0A0J9YYH6;A0A0J9YVQ7;B4DLA0;C9J081;C9J8G5;A0A087WX09;A0A087WVZ1;D6RCM4;Q9NQI0;H0Y960	A0A0D9SFB3;A0A0D9SG12;A0A0D9SF53;O00571;O15523	ATP-dependent RNA helicase DDX3X;ATP-dependent RNA helicase DDX3Y	DDX3X;DDX3Y	199
2	8	6	8	10	9	4	4	26.7266	27.1763	27.106	27.1577	27.1231	26.8782	26.8323	26.8785			0.400192	0.113621	0.909943	P35606;D6RBZ7;D6RCL6;D6RBG7;D6RBT6;H0YAC7;D6R997;H0Y938	P35606	Coatomer subunit beta	COPB2	1552
2	4	5	4	4	3	3	4	27.0167	26.8974	26.872	26.6157	26.4697	26.7473	27.0119	26.7195			0.349766	0.113342	0.813649	Q8TCT9;A0A075B6F6;A0A0C4DGU3	Q8TCT9;A0A075B6F6	Minor histocompatibility antigen H13	HM13	2433
2	1	6	7	8	7	3	1	23.6923	23.0041	25.4664	26.295	26.0963	25.564	23.4995	22.8461			0.035625	0.11298	0.103098	Q9H0H5;H0YIK5;F8VRD2;F8W1E5;F8VWY4;F8VVE5;F8VQZ5;F8VWX0;F8W1T4;F8W0L1;F8VZ66;F8VV37;F8VV47;F8VVY0;F8VXH1;F8VQF5;F8VYH6;F8VUW9;F8VV39;F8VZ41;F8VS54	Q9H0H5	Rac GTPase-activating protein 1	RACGAP1	2724
2	2	2	2	2	1	1	2	27.4413	27.7104	27.2634	26.9741	26.9506	27.5044	27.3985	27.0842			0.224273	0.112864	0.558583	Q9NRX5	Q9NRX5	Serine incorporator 1	SERINC1	2823
10	11	12	15	16	14	11	13	28.7199	28.6078	28.8097	29.2826	29.066	28.7226	28.5992	28.5819			0.246201	0.112607	0.605093	P46060;H0Y4Q3;B0QYT5;B0QYT4;B0QYT6	P46060	Ran GTPase-activating protein 1	RANGAP1	1617
7	6	10	10	7	8	10	12	30.061	30.4535	29.9898	29.901	29.8121	29.4769	30.2828	30.385			0.17895	0.112069	0.459148	P49257	P49257	Protein ERGIC-53	LMAN1	1651
2	3	4	3	2	2	6	4	26.0236	25.5157	25.3653	25.579	25.1717	25.6899	25.6995	25.478			0.239542	0.111125	0.591069	Q9UEU0;H0YJL5;H0YJJ5;J3KMW2;G3V5I2	Q9UEU0	Vesicle transport through interaction with t-SNAREs homolog 1B	VTI1B	2922
0	1	2	3	3	2	1	2	24.5812	24.6532	24.3625	25.3382	24.9702	24.4992	24.221	24.8016			0.158762	0.110773	0.413223	A0A087WY55;Q9NP79;Q5TGM0	A0A087WY55;Q9NP79;Q5TGM0	Vacuolar protein sorting-associated protein VTA1 homolog	VTA1	58
6	5	6	5	5	6	6	5	30.3817	30.3496	30.6194	30.0639	30.3918	30.3373	30.1623	30.0813			0.351851	0.110477	0.817691	P62854;Q5JNZ5	P62854;Q5JNZ5	40S ribosomal protein S26;Putative 40S ribosomal protein S26-like 1	RPS26;RPS26P11	1827
5	5	5	5	5	5	3	5	28.2375	28.0198	28.2076	27.9606	27.3119	28.123	28.0948	28.4619			0.165577	0.108432	0.428849	P40429;M0QYS1;Q8J015;Q6NVV1;M0QZU1;A0A096LPE0	P40429;M0QYS1;Q8J015;Q6NVV1	60S ribosomal protein L13a;Putative 60S ribosomal protein L13a protein RPL13AP3	RPL13A;RPL13a;RPL13AP3	1579
7	6	6	6	5	6	7	4	28.6804	28.8058	28.7706	28.6717	28.2914	28.5335	28.7763	28.9015			0.325019	0.106459	0.765266	P62906	P62906	60S ribosomal protein L10a	RPL10A	1835
7	6	12	13	10	6	5	7	26.4853	26.8257	26.6732	27.3009	27.1918	26.8306	26.1585	26.6807			0.145757	0.105849	0.383036	Q92900	Q92900	Regulator of nonsense transcripts 1	UPF1	2490
11	7	11	11	12	8	6	11	28.6169	28.6278	28.4668	28.9642	28.9173	28.521	28.2072	28.609			0.23682	0.105307	0.585312	O60664;K7ERZ3;K7EL96;K7ER39	O60664;K7ERZ3	Perilipin-3	PLIN3	1086
8	10	11	12	11	11	8	10	29.3902	29.7238	29.7403	29.453	29.4801	29.3584	29.4712	29.5767			0.471745	0.105257	1.04219	P61247;D6RG13;E9PFI5;D6RAT0;H0Y8L7;H0Y9Y4;D6RB09;D6RAS7;D6R9B6;D6RED7;D6RI02;D6RGE0	P61247;D6RG13;E9PFI5;D6RAT0;H0Y8L7;H0Y9Y4;D6RB09;D6RAS7;D6R9B6	40S ribosomal protein S3a	RPS3A	1781
7	9	10	9	11	7	5	8	28.3549	28.2869	28.3098	28.1787	28.412	28.2232	28.0184	28.0564			0.491758	0.10505	1.07841	Q9UMS4;F5GY56;H0YGF3;F5H2I0;H0YGZ5	Q9UMS4	Pre-mRNA-processing factor 19	PRPF19	2970
12	8	13	17	19	17	9	10	27.6799	27.4398	28.1182	28.3316	28.0415	27.8508	27.7131	27.5501			0.176629	0.103533	0.453921	P53621	P53621	Coatomer subunit alpha;Xenin;Proxenin	COPA	1718
6	8	7	9	6	6	7	7	26.9366	27.4579	26.4067	26.8242	26.6424	26.3732	26.9191	27.2793			0.133467	0.102835	0.354043	Q7Z2W4;C9J6P4;H7C5K1;G5E9U9;Q9H0J9	Q7Z2W4;C9J6P4	Zinc finger CCCH-type antiviral protein 1	ZC3HAV1	2293
0	1	2	1	2	0	0	0	24.7474	24.8056	22.8523	23.0415	23.872	23.0079	23.9982	24.1586			0.0617431	0.102548	0.17415	J3KPP4;O95232;D6RDI2;H7C5U7;C9JL41	J3KPP4;O95232;D6RDI2	Luc7-like protein 3	LUC7L3	883
17	17	24	23	22	22	12	19	29.5275	29.4638	30.2087	30.129	30.1218	30.0006	29.2093	29.5936			0.13356	0.100974	0.354264	Q14974;J3KTM9;J3QR48;J3QKQ5;J3QRG4;J3KS06	Q14974;J3KTM9	Importin subunit beta-1	KPNB1	2068
1	2	2	2	2	2	1	2	24.0019	27.5813	27.3002	27.0165	27.2172	27.2643	23.4898	27.5293			0.0268198	0.0997767	0.078329	P62273;A0A087WTT6	P62273;A0A087WTT6	40S ribosomal protein S29	RPS29	1808
2	2	1	2	2	1	1	3	24.5045	24.8758	22.9849	22.5825	24.5523	22.8735	22.3587	24.7662			0.0419747	0.0992489	0.120694	P50995;H0Y6E1;E5RIN3;P27216	P50995	Annexin A11	ANXA11	1683
0	1	2	2	1	1	0	1	23.1878	23.201	23.2574	23.0925	23.2469	22.7796	23.0505	23.2662			0.361766	0.0988789	0.836832	Q9H6R4;A0A0A0MRW6;A0A0C4DFX0	Q9H6R4;A0A0A0MRW6	Nucleolar protein 6	NOL6	2759
6	9	12	10	10	8	6	6	27.9023	28.4302	28.4619	28.5057	28.3039	28.2428	27.9436	28.4148			0.228624	0.0987592	0.567888	Q13838;Q5STU3;A0A0G2JJZ9;A0A140T9X3;F6WLT2;A0A140T9X9;A0A140T996;F6UJC5;A0A140TA18;F6S4E6;A0A0A0MT12;F6TRA5;A0A140T9L4;A0A140T973;A0A140T9K1;H0Y400;H0YCC6;F6QYI9;A0A0G2JJL7;F6R6M7;K7EN69;K7ENP6;A0A0G2JHN7;K7EL56;K7EIL8;F6U6E2;F6S2B7;F6SXL5;A0A140T9K2;A0A140T9N3	Q13838;Q5STU3;A0A0G2JJZ9;A0A140T9X3;F6WLT2;A0A140T9X9;A0A140T996;F6UJC5;A0A140TA18;F6S4E6;A0A0A0MT12;F6TRA5	Spliceosome RNA helicase DDX39B	DDX39B	2026
0	1	2	2	2	2	1	4	23.9887	24.3409	24.6898	24.3736	23.8119	24.9094	23.241	25.0418			0.0762744	0.0972366	0.212262	Q53GQ0;A0A1B0GV93;A0A1B0GVY6;E9PI21	Q53GQ0;A0A1B0GV93	Very-long-chain 3-oxoacyl-CoA reductase	HSD17B12	2164
2	2	2	1	2	1	2	4	26.0341	24.1276	25.7428	23.1227	23.9031	22.8424	26.0105	25.8836			0.0322159	0.0968828	0.0935601	P30825;Q5JR49	P30825	High affinity cationic amino acid transporter 1	SLC7A1	1513
2	3	5	4	2	2	5	3	24.7535	25.2997	25.7571	25.129	25.1104	24.9344	25.0167	25.4904			0.153364	0.0968542	0.400752	Q08J23;A0A140T9Y7	Q08J23	tRNA (cytosine(34)-C(5))-methyltransferase	NSUN2	1946
20	19	23	29	28	25	20	23	31.5854	31.3735	31.8498	32.4851	32.2232	31.7475	31.4312	31.5064			0.119799	0.0963879	0.321232	Q99832;F8WAM2;F8WBP8;A0A0D9SG95	Q99832	T-complex protein 1 subunit eta	CCT7	2634
4	5	4	3	6	5	2	5	27.7497	27.2065	27.3179	26.9901	27.4053	27.1937	27.081	27.201			0.221435	0.0958281	0.552492	A0A0A0MRM9;Q14978;S4R349;S4R402;S4R341;S4R3C2	A0A0A0MRM9;Q14978	Nucleolar and coiled-body phosphoprotein 1	NOLC1	110
6	7	7	6	6	8	7	7	29.3585	29.1242	29.2404	28.7484	28.7415	29.1259	29.1459	29.0752			0.238539	0.0957351	0.58895	P46777;Q5T7N0	P46777	60S ribosomal protein L5	RPL5	1622
1	3	2	2	2	1	2	2	24.0268	24.5045	24.5811	24.6106	24.6581	23.6563	24.2317	24.7942			0.123325	0.0956697	0.329757	O95983;K7EIE8;A0A0A0MTS6;A0A087WT34;A0A087X1H1	O95983;K7EIE8	Methyl-CpG-binding domain protein 3	MBD3	1200
0	0	1	2	2	2	0	2	22.4796	24.7294	23.0485	23.501	23.1682	23.0459	24.6861	22.4765			0.0498011	0.0954533	0.142091	Q9BSJ2;F2Z2B9;B3KTU7;R4GMM4	Q9BSJ2;F2Z2B9	Gamma-tubulin complex component 2	TUBGCP2	2653
21	16	22	23	19	23	20	22	32.5784	32.5094	33.744	33.7847	32.6727	33.2987	33.1846	33.0809			0.0914016	0.0948973	0.250969	P63261;I3L3I0;I3L1U9;I3L4N8;K7EM38;I3L3R2;J3KT65	P63261;I3L3I0;I3L1U9	Actin, cytoplasmic 2;Actin, cytoplasmic 2, N-terminally processed	ACTG1	1850
1	3	5	5	4	2	1	2	23.1784	24.6263	25.7814	25.6838	25.1443	24.9194	24.1085	24.727			0.0503744	0.0926919	0.143646	P43246;E9PHA6;C9J809	P43246;E9PHA6	DNA mismatch repair protein Msh2	MSH2	1606
3	3	3	6	7	5	2	5	25.8614	25.981	26.4545	26.7619	26.5202	26.2402	25.8069	26.1226			0.13593	0.0922308	0.359891	Q07960;H0YE29;E9PNR6	Q07960;H0YE29;E9PNR6	Rho GTPase-activating protein 1	ARHGAP1	1937
0	1	2	2	3	1	1	0	23.0426	24.6305	22.9241	23.5275	23.8275	22.5006	23.8817	23.5463			0.0649689	0.0921788	0.182693	Q9NVM9;F5H5W1;F5H457;H0YH12;H0YIA9	Q9NVM9	Protein asunder homolog	ASUN	2848
5	5	6	5	5	6	3	4	26.5534	26.3073	25.7663	26.1835	26.2503	26.0242	26.0299	26.1412			0.20965	0.0911818	0.527013	P17655	P17655	Calpain-2 catalytic subunit	CAPN2	1394
0	0	2	4	1	1	1	0	24.1565	24.7775	24.2579	23.2132	24.1406	24.4767	24.2633	23.1637			0.0740485	0.0901761	0.206485	A0A0A0MT60;Q5T1M5	A0A0A0MT60;Q5T1M5	Peptidyl-prolyl cis-trans isomerase;FK506-binding protein 15	FKBP15	140
3	4	4	4	5	4	2	4	26.715	27.3779	27.8022	27.252	27.2048	27.1497	26.8796	27.5533			0.128224	0.0899367	0.34153	P51571;A6NLM8	P51571;A6NLM8	Translocon-associated protein subunit delta	SSR4	1691
3	3	3	2	2	3	4	3	26.4547	26.3525	26.9058	26.0262	26.0758	26.5241	26.5175	26.2636			0.163093	0.08951	0.423168	O15427;J3QQV2;J3QSC3;J3KTI8;J3QQS9;J3QRP8;J3QLE3;J3KTM6;J3QRU2;J3KT83;J3QRA0	O15427;J3QQV2;J3QSC3	Monocarboxylate transporter 4	SLC16A3	1034
5	6	5	5	5	6	6	7	28.7697	29.3464	29.3026	29.5119	29.5357	29.1885	28.9111	28.9379			0.158608	0.0893683	0.412867	P62277;J3KMX5;E9PS50	P62277;J3KMX5	40S ribosomal protein S13	RPS13	1809
4	7	6	8	7	5	2	6	26.0991	26.85	26.1112	26.6169	26.2384	26.4794	25.9851	26.6207			0.143608	0.0883875	0.377999	Q9Y6Y8;A0A0C4DH82;H7C0V8;H7C4C4	Q9Y6Y8	SEC23-interacting protein	SEC23IP	3086
4	8	15	18	16	11	5	5	25.6564	26.4767	27.3554	27.5699	27.5002	27.2572	25.638	26.3103			0.05028	0.0881653	0.14339	Q9H583;Q5T3Q7;Q6P664	Q9H583;Q5T3Q7	HEAT repeat-containing protein 1;HEAT repeat-containing protein 1, N-terminally processed	HEATR1	2755
1	1	1	1	2	2	1	2	24.0156	23.9622	23.0823	23.5623	22.9253	23.9826	23.482	23.8825			0.0993068	0.087491	0.270831	Q13636;J3QR51;Q9UL26	Q13636;J3QR51;Q9UL26	Ras-related protein Rab-31;Ras-related protein Rab-22A	RAB31;RAB22A	2018
0	2	2	3	4	4	0	1	23.7861	23.5393	23.683	23.396	24.4985	23.4131	22.427	23.7176			0.0712766	0.0870328	0.199261	Q9Y2X9	Q9Y2X9	Zinc finger protein 281	ZNF281	3023
9	11	13	10	11	10	10	12	30.6079	30.1807	29.9766	29.9064	29.9101	30.245	30.2948	29.8777			0.174059	0.0859885	0.44812	Q9P0L0;J3QKM9	Q9P0L0	Vesicle-associated membrane protein-associated protein A	VAPA	2894
8	11	10	12	15	10	9	13	28.1461	28.1873	28.5854	28.8978	28.7636	28.4053	28.1543	28.1512			0.141561	0.0855641	0.373191	P52292;J3QLL0;J3KS65;J3QL07	P52292	Importin subunit alpha-1	KPNA2	1702
8	13	15	11	14	12	11	10	28.1018	27.672	27.9528	27.8593	27.7679	28.0341	27.728	27.7243			0.297881	0.0829248	0.711233	Q13200;C9JPC0;H7C1H2;H7C2Q3;F8WBS8	Q13200	26S proteasome non-ATPase regulatory subunit 2	PSMD2	1989
1	1	2	1	2	1	1	2	24.8525	24.7302	24.7213	21.9424	23.4586	24.0162	23.8895	24.5507			0.038692	0.0828199	0.111624	Q49A26;K7EMM8;K7EQB2;K7ELL0;K7EPU6	Q49A26;K7EMM8;K7EQB2	Putative oxidoreductase GLYR1	GLYR1	2160
2	2	6	2	5	3	5	3	25.5119	25.5759	25.759	25.4518	25.6554	25.4763	25.4195	25.4166			0.421744	0.0827112	0.95027	O60832;C9IYT0;H7C0M1;H7C2Q9;H7BZF2;H7C2Q2	O60832;C9IYT0;H7C0M1	H/ACA ribonucleoprotein complex subunit 4	DKC1	1093
2	4	7	4	6	5	4	4	26.0309	26.0155	26.0323	26.0065	25.7225	26.0584	26.0471	25.9292			0.475365	0.0820022	1.04876	Q15738;C9JDR0	Q15738;C9JDR0	Sterol-4-alpha-carboxylate 3-dehydrogenase, decarboxylating	NSDHL	2119
7	8	9	8	11	8	7	10	27.9569	27.9218	28.3905	28.1497	28.3786	28.1138	27.921	27.6824			0.171533	0.0807843	0.442401	P49756;E9PQU5;H0YE46;E9PSE8	P49756	RNA-binding protein 25	RBM25	1666
11	9	10	8	10	10	9	9	29.5464	28.949	28.3811	28.3244	28.7456	28.6498	28.8216	28.6612			0.102747	0.0806718	0.279399	Q9Y5A9;S4R3J8;S4R3V3	Q9Y5A9	YTH domain-containing family protein 2	YTHDF2	3060
3	1	12	19	10	4	1	5	24.8554	23.7109	27.1655	28.1942	27.3117	25.8473	24.3525	26.0924			0.022961	0.0804935	0.0673339	Q14C86;F8W9S7;C9IZ08;B4DGD8;B0QZ65;H0Y7I9;H0Y4E7;A0A0A0MQV8;C9IZX9	Q14C86;F8W9S7;C9IZ08	GTPase-activating protein and VPS9 domain-containing protein 1	GAPVD1	2070
11	15	14	15	16	14	14	17	31.6175	31.7343	31.0352	31.1455	31.1044	31.2854	31.4808	31.3417			0.163267	0.0800524	0.423566	O43852;H0Y875	O43852	Calumenin	CALU	1067
5	13	16	22	25	13	9	13	27.0746	27.6655	27.694	28.2544	27.8333	27.7381	27.4495	27.3498			0.110137	0.0794601	0.297658	Q13085;Q59FY4;O00763;A0A087WWN5;A0A087X0W4;A0A0C4DGT1;S4R3S7;A0A087WVR6;A0A087X2F8;A0A087WYS8;A0A087X126;A0A087WYK6	Q13085;Q59FY4	Acetyl-CoA carboxylase 1;Biotin carboxylase	ACACA	1977
4	3	4	2	3	3	2	4	26.5216	26.1385	26.0224	26.2027	26.1827	26.3288	25.9868	26.0704			0.247855	0.0790954	0.608564	Q9Y2Z0	Q9Y2Z0	Suppressor of G2 allele of SKP1 homolog	SUGT1	3024
0	0	4	7	4	2	0	2	22.9517	23.4168	25.1782	25.951	25.5521	23.6294	23.5422	24.4578			0.0319898	0.0790744	0.0929253	Q9Y5L0;C9J7E5;E9PFH4	Q9Y5L0;C9J7E5;E9PFH4	Transportin-3	TNPO3	3065
2	2	1	4	4	2	0	2	25.7373	24.0514	22.9776	25.2713	25.6528	23.5482	23.2682	25.2522			0.0315108	0.0790582	0.0915791	Q9H832;I3L286;I3L4C5;D6RB11;I3L3V3;H0Y9X8	Q9H832	Ubiquitin-conjugating enzyme E2 Z	UBE2Z	2767
5	9	12	13	10	8	6	9	27.5033	27.9724	28.2071	28.0029	27.6951	27.7185	28.1919	27.7732			0.155546	0.0767846	0.405802	P29401;A0A0B4J1R6;E9PFF2;F8W888	P29401;A0A0B4J1R6	Transketolase	TKT	1491
4	5	5	5	5	5	5	6	29.1673	29.3014	29.9436	28.7165	29.1023	28.9609	29.3419	29.4185			0.102121	0.076323	0.277843	P61353;K7ELC7;K7EQQ9;K7ERY7	P61353;K7ELC7;K7EQQ9	60S ribosomal protein L27	RPL27	1785
2	1	4	5	3	3	1	3	25.9353	23.674	26.1879	25.8247	25.4884	26.129	23.9734	25.7269			0.0350779	0.0760555	0.101572	Q12792;F8VS81;F8VRG3;F8W1Q9	Q12792;F8VS81	Twinfilin-1	TWF1	1958
0	1	3	2	3	0	2	5	24.3625	24.1959	24.528	24.6262	24.4548	23.1584	25.1189	24.677			0.0623698	0.0758986	0.175814	P13674	P13674	Prolyl 4-hydroxylase subunit alpha-1	P4HA1	1361
0	1	3	5	1	3	0	1	23.3132	23.4852	23.9754	24.7122	22.7537	23.2469	24.9131	24.2688			0.0456605	0.0758805	0.130811	Q9NU22;Q5T795;M0QXR3	Q9NU22	Midasin	MDN1	2835
0	1	1	2	2	1	0	2	22.5444	24.6852	23.0377	23.7756	23.7319	23.321	23.4314	23.2588			0.0552614	0.0749335	0.156836	O43264;F5H3C1	O43264	Centromere/kinetochore protein zw10 homolog	ZW10	1047
2	3	2	2	2	2	0	3	25.2365	25.3813	25.1599	25.1729	25.6399	25.748	23.9553	25.3112			0.0631099	0.0740342	0.177776	A0A087WYR0;P09132;A0A087WWU9;D6RBG4	A0A087WYR0;P09132;A0A087WWU9	Signal recognition particle 19 kDa protein	SRP19	63
10	10	10	10	9	10	7	13	30.1372	30.1328	30.1702	29.7801	29.7939	29.9671	30.2193	29.9454			0.233478	0.0736876	0.578224	P62424;Q5T8U3;Q5T8U2	P62424;Q5T8U3	60S ribosomal protein L7a	RPL7A	1816
13	10	14	13	10	14	13	19	24.0582	24.4041	24.305	23.5424	22.8991	23.4053	23.5566	26.1553			0.0334648	0.0733485	0.0970618	E9PK54	E9PK54		HSPA8	607
3	0	2	2	3	2	3	2	25.6143	24.4251	25.528	24.4566	25.5904	22.8583	25.9707	25.3127			0.0323705	0.0730052	0.0939939	Q15427;Q5SZ64	Q15427	Splicing factor 3B subunit 4	SF3B4	2106
2	3	3	2	3	0	1	2	24.8907	23.557	25.2777	22.7472	24.7699	22.3335	23.9368	25.1406			0.0292317	0.0729346	0.0851574	P14868;H7BZ35;C9J7S3;C9JLC1;C9JQM9;H7C278	P14868;H7BZ35	Aspartate--tRNA ligase, cytoplasmic	DARS	1374
5	4	5	4	6	5	4	5	27.9716	27.781	28.1142	27.5922	28.0299	27.5621	27.7257	27.851			0.189021	0.0725498	0.48166	Q13185;C9JMM0;B8ZZ43;S4R2Y4;K7ELA4	Q13185	Chromobox protein homolog 3	CBX3	1986
26	27	34	31	33	29	30	28	31.376	31.1221	32.1175	31.2764	31.2568	31.5239	31.5453	31.2762			0.114826	0.0724406	0.309139	P02545;H0YAB0;A0A0C4DGC5;REV__Q5VX52;REV__A0A1W2PQB0	P02545	Prelamin-A/C;Lamin-A/C	LMNA	1225
6	7	9	7	8	7	6	7	27.8943	27.6279	28.073	27.2474	27.4124	27.6695	27.9617	27.5097			0.125532	0.0723567	0.335071	P50402;Q5HY57;F8WEQ1	P50402;Q5HY57	Emerin	EMD	1673
9	12	16	20	13	12	11	14	25.9235	26.3416	26.0355	26.7995	26.4633	26.3347	25.5927	26.4215			0.0924439	0.0719419	0.253602	Q10567;C9J1E7;H7C034	Q10567;C9J1E7	AP-1 complex subunit beta-1	AP1B1	1952
19	20	24	25	24	21	16	22	30.5931	31.049	31.0989	31.688	31.5772	31.0833	30.5098	30.9763			0.0811957	0.0705633	0.224959	P50991	P50991	T-complex protein 1 subunit delta	CCT4	1682
21	24	33	27	26	27	25	31	31.6623	31.5072	33.4897	32.8241	32.0079	32.3258	32.7315	32.1383			0.048968	0.0699553	0.139828	P08670;B0YJC4;B0YJC5;A0A1B0GTT5;A0A1B0GVG8;H7C5W5;P17661;P41219;F8W835;E7EMV2;E7ESP9;Q16352;P07196;P07197	P08670;B0YJC4	Vimentin	VIM	1293
2	1	3	2	1	1	1	0	24.2073	24.0613	23.4227	22.928	23.0818	22.6857	24.4621	24.112			0.0472982	0.0694389	0.135283	Q9H074;D6REB4;D6RJF2;H0YA44;D6RD97;D6RJ02;D6R9H8	Q9H074;D6REB4	Polyadenylate-binding protein-interacting protein 1	PAIP1	2719
1	0	1	3	1	0	0	0	24.3421	24.7445	23.2889	24.1183	23.9828	24.0607	23.2618	24.9125			0.0531659	0.0690074	0.151195	G5EA31;P53992	G5EA31;P53992	Protein transport protein Sec24C	SEC24C	769
2	2	2	1	2	2	2	1	23.7093	23.8097	23.1374	24.3951	23.8197	23.9273	23.8976	23.1315			0.0775035	0.0688066	0.215443	A0A1W2PRF6;A0A1W2PPX5;A0A1W2PQR6;A0A1W2PQB7;A0A1W2PS43;A0A1W2PRS1;Q14108	A0A1W2PRF6;A0A1W2PPX5;A0A1W2PQR6;A0A1W2PQB7;A0A1W2PS43;A0A1W2PRS1;Q14108	Lysosome membrane protein 2	SCARB2	259
1	0	1	2	3	1	1	5	23.8741	24.564	24.3753	25.4324	25.5797	23.1461	23.3354	25.9097			0.0296326	0.0687056	0.0862891	J3KR44;Q96FW1;F5GYN4;F5H6Q1;F5GYJ8;F5H3F0	J3KR44;Q96FW1;F5GYN4;F5H6Q1;F5GYJ8;F5H3F0	Ubiquitin thioesterase OTUB1	OTUB1	888
14	13	12	13	12	11	11	12	29.465	29.2147	29.185	28.7151	29.0895	28.9331	29.1484	29.1365			0.15944	0.0680704	0.414783	Q96PK6;A0A0A6YYI9;F8WDX3;A0A0A0MSL8;B8ZZ74	Q96PK6	RNA-binding protein 14	RBM14	2586
0	0	2	7	4	1	0	3	23.9368	23.7343	24.2303	24.9931	24.467	23.5436	24.8439	23.7702			0.0582806	0.0674586	0.164926	Q13045;J3KS54;J3QQQ2;K7EP37;J3QQU5;K7EP27;J3KS39;J3QLR6	Q13045	Protein flightless-1 homolog	FLII	1974
5	3	8	11	12	7	2	3	26.5996	25.4119	26.83	27.3346	27.5265	27.0363	25.5713	25.7728			0.0371381	0.0673161	0.107311	A0A0B4J1V9;Q9NRZ9;F6XU50;A0A087WSW7;Q9NW36;B1ALG6	A0A0B4J1V9;Q9NRZ9;F6XU50;A0A087WSW7	Lymphoid-specific helicase	HELLS	158
11	13	14	16	16	16	15	17	31.5143	31.4974	31.9042	31.1182	31.0533	31.3314	31.6235	31.7593			0.109678	0.0666385	0.29653	P27797;K7EJB9;K7EL50	P27797;K7EJB9	Calreticulin	CALR	1479
3	3	5	4	3	2	3	3	31.3647	30.4886	31.7522	30.7961	30.7848	31.0468	31.2134	31.0907			0.0807405	0.0664883	0.223789	K7EK07;Q71DI3;Q16695;P84243;P68431;K7EMV3;B4DEB1;K7ES00;Q6NXT2;K7EP01	K7EK07;Q71DI3;Q16695;P84243;P68431;K7EMV3;B4DEB1;K7ES00;Q6NXT2;K7EP01	Histone H3;Histone H3.2;Histone H3.1t;Histone H3.3;Histone H3.1;Histone H3.3C	H3F3B;HIST2H3A;HIST3H3;H3F3A;HIST1H3A;H3F3C	920
4	3	3	2	2	2	3	4	28.0435	27.7453	26.9134	27.378	27.1812	27.5183	27.8693	27.2469			0.082508	0.0661368	0.228328	F8VX04;Q9H2H9;F8VX12	F8VX04;Q9H2H9	Sodium-coupled neutral amino acid transporter 1	SLC38A1	695
0	0	3	2	4	3	0	1	24.018	23.5761	24.3823	24.1596	24.4478	24.1017	24.9791	22.3433			0.0384204	0.0660362	0.110871	Q9NPQ8;H0YEN0;E9PSI0;E9PLE5;REV__E9PNP5;E9PI04	Q9NPQ8;H0YEN0	Synembryn-A	RIC8A	2804
9	11	11	12	12	10	11	10	30.1624	30.1815	29.0829	29.2419	29.4192	29.7065	29.7808	29.5002			0.0770959	0.0654607	0.214389	Q9BS26	Q9BS26	Endoplasmic reticulum resident protein 44	ERP44	2649
2	2	3	2	2	2	2	3	26.2722	25.5936	25.4891	25.2621	25.4954	25.1374	26.1305	25.6041			0.0749384	0.0624266	0.208797	O15173;U3KQM0	O15173;U3KQM0	Membrane-associated progesterone receptor component 2	PGRMC2	1020
20	19	21	21	24	22	21	22	32.8452	32.5443	33.0753	33.0667	33.2964	32.8814	32.2452	32.8623			0.0895916	0.0615873	0.246387	P68104;Q5VTE0;A0A087WVQ9;A0A087WV01;Q5JR01;A6PW80	P68104;Q5VTE0;A0A087WVQ9;A0A087WV01	Elongation factor 1-alpha 1;Putative elongation factor 1-alpha-like 3;Elongation factor 1-alpha	EEF1A1;EEF1A1P5	1857
19	22	19	21	18	20	21	19	30.3451	30.4805	30.6846	30.3175	30.0781	30.4486	30.5456	30.5157			0.169439	0.0599079	0.437648	P07237;H7BZ94;H0Y3Z3;I3L398;I3L312;I3L4M2;I3NI03;I3L0S0;I3L3U6;I3L514;I3L3P5;I3L1Y5	P07237;H7BZ94;H0Y3Z3	Protein disulfide-isomerase	P4HB	1270
2	2	2	3	4	4	3	5	24.7481	25.2422	25.0482	25.5539	25.3668	24.9376	24.7872	25.2642			0.0999881	0.0591578	0.272531	Q13561;F8W1I6;F8VW18;H0YI98;F8VX93;H0YHL1;F8VRV7	Q13561;F8W1I6;F8VW18;H0YI98;F8VX93	Dynactin subunit 2	DCTN2	2012
0	0	0	0	2	0	0	1	23.8403	23.7195	23.7267	23.3815	25.8945	22.6716	23.2053	22.6605			0.0259048	0.0589962	0.0757296	Q9NTX5;H0Y5L2;H0Y525;H0YCS9;J3KP84;E9PPG7;E9PRU6;F2Z2D6;E9PJS8;E9PLY6	Q9NTX5	Ethylmalonyl-CoA decarboxylase	ECHDC1	2833
19	19	19	21	21	21	20	19	31.1527	30.8044	30.1771	30.9461	30.4779	30.92	31.0197	30.4345			0.0796466	0.0570531	0.220974	Q15208	Q15208	Serine/threonine-protein kinase 38	STK38	2090
5	15	20	13	18	13	6	16	26.4192	28.1142	28.0633	28.1956	28.0356	27.9086	26.6227	28.0043			0.0349236	0.0552874	0.101141	P78344;D3DQV9;H0Y3P2;H0YCH5;E9PKF8;H0YD77;H0YEC5;H0YE22;H0YCF8;H0YD99;H0YE44;H0YEN8;H0YDC0	P78344;D3DQV9;H0Y3P2	Eukaryotic translation initiation factor 4 gamma 2	EIF4G2	1865
2	5	6	6	9	6	4	4	26.2174	26.6706	26.2942	26.4348	26.5682	26.4215	26.172	26.2349			0.157557	0.0551314	0.410445	E7EM64;Q7L5N1;H7C3T0	E7EM64;Q7L5N1	COP9 signalosome complex subunit 6	COPS6	540
5	3	5	6	5	5	4	5	28.3631	28.7794	28.989	28.7484	29.2151	28.8794	27.683	28.8878			0.0521759	0.0536623	0.148522	Q07666;Q5VWX1;O75525	Q07666	KH domain-containing, RNA-binding, signal transduction-associated protein 1	KHDRBS1	1934
1	2	2	3	2	2	0	1	23.0667	24.7514	23.9441	24.7603	24.9222	23.7713	23.7095	23.9052			0.0376008	0.0535774	0.108597	Q9BUK6;REV__P04114	Q9BUK6	Protein misato homolog 1	MSTO1	2669
5	9	14	14	12	11	8	10	27.8043	27.8166	28.3247	28.1103	28.1433	28.1984	27.8689	27.6325			0.108413	0.0532212	0.293416	Q9Y2X3;H7BZ72;F8WED0	Q9Y2X3	Nucleolar protein 58	NOP58	3022
8	7	8	6	10	9	8	12	31.0239	31.0782	30.7094	30.3364	30.4583	30.6681	30.9881	30.8205			0.0950105	0.0532146	0.260067	P26373;J3QSB4;H3BTH3;J3KS98;H3BUK8	P26373;J3QSB4	60S ribosomal protein L13	RPL13	1469
2	3	4	5	2	4	4	4	25.8306	26.9309	27.7015	27.8923	25.5907	27.5402	27.6686	27.3444			0.0268113	0.052856	0.0783049	P62937;F8WE65;C9J5S7;P0DN26;A0A0H2UH34;A0A0B4J2A2;A0A075B767;A0A075B759;Q9Y536;F5H284;E5RIZ5;P0DN37	P62937;F8WE65;C9J5S7	Peptidyl-prolyl cis-trans isomerase A;Peptidyl-prolyl cis-trans isomerase A, N-terminally processed;Peptidyl-prolyl cis-trans isomerase	PPIA	1838
6	11	28	36	38	17	3	21	28.4323	27.4018	28.9444	29.4583	29.1987	28.707	27.4891	28.6309			0.0319294	0.0527592	0.0927556	Q9Y490	Q9Y490	Talin-1	TLN1	3051
4	3	7	13	9	8	2	7	26.6338	26.526	26.9384	27.6183	27.2378	27.2067	25.9152	27.1511			0.0443154	0.0514283	0.127127	Q92973;S4R398;E7EW37;K7ENW1;K7ESC1	Q92973	Transportin-1	TNPO1	2494
16	18	20	20	19	24	21	22	30.3418	30.2189	30.0924	29.726	29.5522	30.1381	30.3937	30.0952			0.0815832	0.0500193	0.225955	Q9Y2W1	Q9Y2W1	Thyroid hormone receptor-associated protein 3	THRAP3	3020
3	5	4	5	5	4	3	4	26.232	25.6991	25.6415	25.899	25.5429	25.9627	26.1397	25.627			0.0938474	0.0497875	0.25714	Q8TB61	Q8TB61	Adenosine 3-phospho 5-phosphosulfate transporter 1	SLC35B2	2425
9	14	19	26	23	18	9	15	28.0368	28.4536	28.5694	29.0902	29.032	28.581	27.85	28.4922			0.0525068	0.0487199	0.149416	A0A024R4E5;Q00341;H0Y394;H7C0A4;C9J5E5;C9JIZ1;H7C2D1;C9JZI8;H7BZC3;C9JHZ8;C9JES8;C9JHS7;C9JT62;C9JK79;C9JBS3;C9JEJ8;C9JHN6;C9JMQ6;C9JQ82;C9JHS9;C9J739;H7C3D0	A0A024R4E5;Q00341;H0Y394	Vigilin	HDLBP	1
1	5	11	8	8	7	0	8	23.4853	26.8771	27.0925	27.2229	27.112	26.941	23.4807	26.951			0.0129516	0.0482898	0.0383954	P42285;H0YAC4;H0Y8U3;D6REC7	P42285	Superkiller viralicidic activity 2-like 2	SKIV2L2	1598
2	5	7	3	7	7	2	4	26.009	26.2523	25.8829	26.017	26.4755	26.0132	25.3821	26.0991			0.0714102	0.0478296	0.19961	P48960	P48960	CD97 antigen;CD97 antigen subunit alpha;CD97 antigen subunit beta	CD97	1648
0	0	2	3	1	2	0	3	23.7423	22.4724	24.8244	24.8112	22.6297	24.8667	23.2853	24.8792			0.0202182	0.0473728	0.059465	P22102;F8WD69;C9JBJ1;C9JTV6;C9JZG2;C9JKQ7;A0A140TA71;H7C366	P22102	Trifunctional purine biosynthetic protein adenosine-3;Phosphoribosylamine--glycine ligase;Phosphoribosylformylglycinamidine cyclo-ligase;Phosphoribosylglycinamide formyltransferase	GART	1433
3	1	3	3	2	3	1	3	24.2882	24.705	25.0601	25.2498	24.9479	24.7785	24.2944	25.0983			0.0592897	0.0459952	0.16762	Q13724;C9J8D4	Q13724;C9J8D4	Mannosyl-oligosaccharide glucosidase	MOGS	2022
4	5	5	7	5	5	7	7	29.1965	28.7397	28.4252	28.2431	28.2838	28.6634	28.8946	28.5801			0.0667196	0.0456829	0.18731	O00264	O00264	Membrane-associated progesterone receptor component 1	PGRMC1	967
17	11	18	19	24	20	16	19	29.4422	29.5567	29.3653	29.8464	29.6746	29.63	29.2867	29.4368			0.123177	0.0456352	0.329399	P50990;H7C4C8;H7C2U0	P50990	T-complex protein 1 subunit theta	CCT8	1681
13	15	21	22	27	22	20	18	31.1093	30.9061	31.1465	31.41	31.5424	31.1269	30.8867	30.8393			0.0836027	0.0441794	0.231132	P40227;J3KRI6	P40227	T-complex protein 1 subunit zeta	CCT6A	1578
3	4	4	5	4	2	3	4	25.7076	26.1404	26.976	26.3746	26.5953	25.8049	26.099	26.5242			0.0473382	0.0437689	0.135392	P31942	P31942	Heterogeneous nuclear ribonucleoprotein H3	HNRNPH3	1524
9	6	7	9	9	5	5	8	27.3253	27.4734	27.3209	27.1231	27.2634	27.0166	27.351	27.4383			0.142038	0.0433717	0.374311	Q9HB71;B2ZWH1	Q9HB71	Calcyclin-binding protein	CACYBP	2784
9	12	12	11	14	14	8	13	27.7524	28.276	28.6159	29.0811	28.8409	28.4334	27.9202	28.3575			0.0447687	0.0433478	0.128369	Q15645;H0YAL2	Q15645	Pachytene checkpoint protein 2 homolog	TRIP13	2113
7	7	5	4	6	6	8	5	26.826	26.4395	26.7498	25.941	26.3493	26.4168	26.6695	26.3477			0.0720155	0.0432367	0.20119	P16989;A0A0D9SEI8	P16989	Y-box-binding protein 3	YBX3	1391
6	5	7	7	7	9	4	7	27.2071	27.3883	27.572	27.6087	27.8714	27.3242	27.0896	27.3214			0.0804372	0.0423698	0.223009	O96019;H7C5S0;C9JQT2;O94805	O96019;H7C5S0	Actin-like protein 6A	ACTL6A	1203
0	0	3	1	1	1	0	1	22.6183	22.9871	26.1114	23.5063	23.388	23.7251	24.6283	23.3134			0.0168714	0.0421076	0.0498015	Q9Y277;E5RJN6;E5RHZ6;E5RHE1;E5RK27;E5RFP6	Q9Y277;E5RJN6;E5RHZ6;E5RHE1;E5RK27;E5RFP6	Voltage-dependent anion-selective channel protein 3	VDAC3	3004
13	16	21	21	23	19	10	21	28.242	28.5871	28.6418	28.7117	28.8083	28.6834	28.0107	28.5128			0.0735248	0.0418267	0.205123	Q15029;K7EP67;K7EJ74;K7EIT3;K7EIV5	Q15029	116 kDa U5 small nuclear ribonucleoprotein component	EFTUD2	2076
7	8	10	9	8	8	4	9	28.3541	28.9367	28.7812	29.4244	29.3902	28.8837	28.2574	28.7992			0.0451817	0.0414834	0.1295	O00303;H0YDT6;E9PQV8;A0A1W2PP79	O00303	Eukaryotic translation initiation factor 3 subunit F	EIF3F	971
3	5	6	3	4	5	6	4	26.7646	26.381	26.6905	26.086	26.0147	26.6074	26.6879	26.4497			0.0668884	0.0405879	0.187754	E5RHW4;O94905;E5RJ09;B0QZ43	E5RHW4;O94905	Erlin-2	ERLIN2	534
10	11	12	16	14	12	10	16	28.0554	28.0474	27.788	28.0099	28.083	27.7856	28.0765	27.7995			0.14198	0.0390215	0.374176	B1ANR0;Q13310;H0YCC8;H0YEQ8;B1ANR1;H0YER0;P0CB38	B1ANR0;Q13310	Polyadenylate-binding protein;Polyadenylate-binding protein 4	PABPC4	319
0	0	4	2	0	3	2	3	23.415	24.3815	25.1613	23.1557	23.5385	25.1704	22.6205	24.6364			0.0171031	0.0369654	0.0504728	Q7KZF4;H7C597	Q7KZF4	Staphylococcal nuclease domain-containing protein 1	SND1	2285
1	2	2	2	2	2	2	2	24.5113	27.7235	26.9283	26.7137	26.6326	27.5435	23.8043	27.7507			0.010765	0.0364704	0.0319904	P81605	P81605	Dermcidin;Survival-promoting peptide;DCD-1	DCD	1876
1	1	2	3	2	3	3	1	24.1963	24.0586	24.8962	25.5248	25.0116	24.8876	25.7517	22.8806			0.0174257	0.0360785	0.0514068	Q9Y679	Q9Y679	Ancient ubiquitous protein 1	AUP1	3078
3	2	4	11	6	4	3	4	24.5122	22.9949	24.0175	24.5534	24.6471	23.8618	23.7161	23.7094			0.0289154	0.0359101	0.0842639	A0A0D9SFE4;A0A0U1RQP1;Q05193;A0A0D9SFB1;A0A1B0GU67;A0A1B0GUX5	A0A0D9SFE4;A0A0U1RQP1;Q05193;A0A0D9SFB1;A0A1B0GU67;A0A1B0GUX5	Dynamin-1	DNM1	202
1	0	1	1	3	2	0	1	24.7463	24.2978	23.4428	22.8907	23.542	23.6413	23.9571	24.0951			0.027859	0.0355282	0.0812752	Q8NI27;A0A0C4DG98;F2Z2V2;H0Y815	Q8NI27;A0A0C4DG98	THO complex subunit 2	THOC2	2422
8	9	8	9	12	9	5	7	28.3386	28.4449	28.3354	28.153	28.4684	28.3755	28.1275	28.1637			0.125413	0.0342259	0.334784	O75821;K7EL20;K7ENA8;K7EP16;K7EL60;K7ENH0	O75821;K7EL20;K7ENA8	Eukaryotic translation initiation factor 3 subunit G	EIF3G	1131
5	5	5	5	4	4	4	6	29.6414	29.7642	29.3464	29.2356	29.747	29.175	29.4346	29.4968			0.0703497	0.0335584	0.196837	P62263;H0YB22;E5RH77	P62263;H0YB22;E5RH77	40S ribosomal protein S14	RPS14	1805
1	1	3	6	2	2	1	1	25.1548	23.2221	25.3657	25.4538	25.1013	24.5999	24.5889	24.7753			0.0205597	0.0328059	0.0604471	P52701;A0A087WWJ1;A0A087WYT6;F8WAX8	P52701;A0A087WWJ1	DNA mismatch repair protein Msh6	MSH6	1706
8	8	7	7	10	10	8	8	28.6409	28.7499	28.3132	28.244	28.3207	28.5457	28.67	28.2818			0.0757042	0.0324593	0.210784	P54920;M0R0Y2;M0R2M1;M0R058;M0R213;M0R027;M0R0I4;A0A087WZQ7;Q9H115;M0QZM9;M0QZN5;M0R031	P54920;M0R0Y2;M0R2M1	Alpha-soluble NSF attachment protein	NAPA	1730
15	12	20	16	14	17	9	15	29.3248	29.2502	29.3789	29.1215	29.2019	29.1688	29.2922	29.2861			0.195926	0.0316358	0.496953	Q00839;A0A1X7SBS1;A0A1W2PPS1;A0A1W2PP35;Q5RI18;A0A1W2PPH7;A0A1W2PPL4;A0A1W2PQL0;A0A1W2PP34;A0A1W2PRZ7;A0A1W2PQ74;A0A1W2PQD4;A0A1W2PRI6;A0A087WVI9;A0A1W2PPE9;A0A1W2PP22	Q00839;A0A1X7SBS1;A0A1W2PPS1;A0A1W2PP35;Q5RI18;A0A1W2PPH7;A0A1W2PPL4;A0A1W2PQL0;A0A1W2PP34;A0A1W2PRZ7;A0A1W2PQ74	Heterogeneous nuclear ribonucleoprotein U	HNRNPU	1894
23	23	50	65	50	40	19	48	28.6259	28.8529	29.5792	29.8776	29.6898	29.4165	28.051	29.6572			0.0210705	0.0302496	0.0619151	Q14204;H0YJ21	Q14204	Cytoplasmic dynein 1 heavy chain 1	DYNC1H1	2040
16	14	19	18	15	18	16	17	28.6761	28.9678	29.0371	28.8337	28.6371	28.8997	28.889	28.9678			0.103293	0.0302467	0.280755	P04843;B7Z4L4;F8WF32	P04843;B7Z4L4	Dolichyl-diphosphooligosaccharide--protein glycosyltransferase subunit 1	RPN1	1241
13	17	18	17	18	21	18	14	30.1664	30.2677	30.2991	30.0406	30.2442	30.3062	29.8935	30.2105			0.100472	0.0298538	0.273738	Q15233;H7C367;C9JYS8;C9IZL7;C9J4X2	Q15233;H7C367	Non-POU domain-containing octamer-binding protein	NONO	2091
5	6	5	6	8	5	5	7	27.3743	27.8198	28.0318	27.7709	27.7999	27.6338	27.9401	27.5141			0.0580099	0.0272484	0.164202	Q92734;C9JUE0;C9JJP5;C9JTY3	Q92734;C9JUE0;C9JJP5;C9JTY3	Protein TFG	TFG	2483
7	7	9	8	8	9	6	13	30.0477	29.7511	29.8808	29.6222	29.6288	29.8148	29.8358	29.9174			0.0869363	0.0262365	0.239641	P62917;E9PKZ0;E9PKU4;G3V1A1;E9PP36	P62917;E9PKZ0;E9PKU4;G3V1A1;E9PP36	60S ribosomal protein L8	RPL8	1837
2	2	1	3	5	4	1	3	26.6569	26.7299	23.1305	26.1968	26.5609	26.5858	23.0873	26.3773			0.00710538	0.0256948	0.0212016	B0QYV1;A0A0G2JRA5;O43251;S4R469;F8VR27;F8VZY7;B0QYY4;A0A087X2B1;J3KNW3;B7Z1U7;F8VZG9;Q9NWB1;I3L1D4;J3QRF4;F8VRS4;A6NFN3;A0A0G2JSB3;B0QYY7;A0A0G2JRD1;S4R3K7;B0QYY6;J3QQZ2;F5H0M1	B0QYV1;A0A0G2JRA5;O43251;S4R469;F8VR27;F8VZY7;B0QYY4;A0A087X2B1;J3KNW3;B7Z1U7;F8VZG9;Q9NWB1;I3L1D4;J3QRF4;F8VRS4;A6NFN3;A0A0G2JSB3;B0QYY7;A0A0G2JRD1;S4R3K7	RNA binding protein fox-1 homolog;RNA binding protein fox-1 homolog 2;RNA binding protein fox-1 homolog 1;RNA binding protein fox-1 homolog 3	RBFOX2;RBFOX1;RBFOX3	213
3	6	6	4	5	5	5	6	28.2049	28.2603	27.9998	27.1836	27.6073	27.8633	27.8555	28.2203			0.0314416	0.025526	0.0913848	Q13151	Q13151	Heterogeneous nuclear ribonucleoprotein A0	HNRNPA0	1983
0	3	4	3	2	4	0	2	24.115	24.472	25.5841	25.2849	24.6544	26.2475	23.704	24.7503			0.0134199	0.0249496	0.039763	P09211;A8MX94;A0A087X2E9;A0A087X243	P09211;A8MX94;A0A087X2E9	Glutathione S-transferase P	GSTP1	1298
0	0	0	1	0	1	2	0	24.0973	23.479	22.8602	23.0092	22.5852	23.4573	23.9273	23.3807			0.020548	0.0237899	0.0604136	Q99497;K7ELW0;K7EN27	Q99497;K7ELW0;K7EN27	Protein deglycase DJ-1	PARK7	2614
2	5	2	2	6	5	3	3	25.1694	25.4574	25.3914	25.7144	26.0041	25.4093	24.9608	25.2661			0.0323362	0.0231018	0.0938977	Q92890;C9IZG3;C9J6N9;C9JNP9	Q92890;C9IZG3;C9J6N9	Ubiquitin fusion degradation protein 1 homolog	UFD1L	2488
23	25	30	32	28	26	24	31	31.8979	31.7872	32.4437	32.8685	32.8251	32.3327	31.7105	32.0381			0.0224298	0.0227151	0.0658134	P78371;F5GWF6;F8VQ14	P78371;F5GWF6;F8VQ14	T-complex protein 1 subunit beta	CCT2	1869
9	11	21	26	22	16	8	14	28.1436	28.1774	28.4769	29.1384	29.1021	28.4641	27.9956	28.2849			0.0232193	0.022377	0.0680725	P50570;K7EPK9;H7C5U0	P50570	Dynamin-2	DNM2	1677
6	5	7	9	6	8	5	4	25.5578	25.7818	25.312	25.3675	25.5455	25.3657	25.6906	25.3315			0.0559208	0.0214396	0.158606	Q5TCU3;Q5TCU8;P07951	Q5TCU3;Q5TCU8;P07951	Tropomyosin beta chain	TPM2	2207
10	16	17	17	17	20	12	16	28.3687	28.6769	28.4233	28.823	28.5288	28.7661	28.6583	28.253			0.0486554	0.0213995	0.138979	I3L0N3;P46459;I3L2G1;I3L0L3;K7EQD6;I3L338;I3L4Q9	I3L0N3;P46459	Vesicle-fusing ATPase	NSF	858
12	11	11	13	13	12	11	11	29.6	29.557	29.3259	29.5114	29.6765	29.5206	29.3086	29.4038			0.0766424	0.0212388	0.213215	Q13347;Q5TFK1	Q13347	Eukaryotic translation initiation factor 3 subunit I	EIF3I	1996
5	3	6	5	5	4	2	5	26.3451	26.754	26.7269	26.7919	26.9828	26.5707	26.0024	26.9821			0.0269205	0.0199847	0.0786149	B4DY09;Q12905;X6R6Z1;A0A0A0MRL0	B4DY09;Q12905;X6R6Z1	Interleukin enhancer-binding factor 2	ILF2	346
11	14	15	12	14	14	11	12	29.0506	29.1822	28.8492	29.1128	29.1782	28.9787	28.923	29.0357			0.0789908	0.0197954	0.219283	F8W726;Q14157;Q5VU77;Q5VU79;Q5VU78;Q5VU81;Q5VU80;H0Y5H6;H7C2T8	F8W726;Q14157;Q5VU77	Ubiquitin-associated protein 2-like	UBAP2L	712
16	16	15	14	16	14	14	15	29.6537	29.5967	29.4293	29.0569	29.3588	29.5202	29.4245	29.3567			0.0478898	0.0191436	0.136895	P23246;H0Y9K7;H0Y9U2	P23246	Splicing factor, proline- and glutamine-rich	SFPQ	1441
11	9	10	11	11	11	11	8	28.7558	28.6335	28.5342	28.889	28.9655	28.7257	28.6739	28.3717			0.0459216	0.0189557	0.131524	Q13501;E7EMC7;E9PFW8;C9JRJ8;E3W990;D6RBF1;C9J6J8	Q13501;E7EMC7	Sequestosome-1	SQSTM1	2006
4	7	6	6	6	6	7	7	27.1172	27.3418	27.1716	26.918	26.568	27.0328	27.5201	27.3545			0.0276596	0.0183282	0.0807104	P57088;D6RAA6;H0Y8N0;J3KN43;D6RBY2	P57088;D6RAA6	Transmembrane protein 33	TMEM33	1750
7	8	14	13	13	10	5	10	27.1467	27.5427	27.6012	28.2376	28.0554	27.8646	26.9413	27.6002			0.0170239	0.0166736	0.0502434	Q14694;J3KT19;H3BQP1;H3BQC6;H3BNA1;H3BNS8	Q14694	Ubiquitin carboxyl-terminal hydrolase 10	USP10	2061
6	6	5	4	6	4	5	6	22.9352	24.7662	23.9663	23.5675	24.3683	22.3713	24.7727	23.6565			0.00855531	0.0166044	0.0254865	Q9BYJ9;Q5JXC6	Q9BYJ9	YTH domain-containing family protein 1	YTHDF1	2698
7	6	8	8	8	8	6	8	29.6692	29.6854	29.5675	29.0943	29.6905	29.3361	29.4344	29.4898			0.0358543	0.0163736	0.103737	P62750;H7BY10;K7ERT8;A8MUS3;K7EJV9;K7EMA7	P62750;H7BY10;K7ERT8;A8MUS3;K7EJV9;K7EMA7	60S ribosomal protein L23a	RPL23A	1819
11	10	9	6	8	9	8	8	28.2904	28.1562	27.6931	27.2728	27.8446	27.8229	28.017	27.6698			0.0203869	0.0145431	0.0599504	Q9BWF3;E9PB51;Q9BQ04;D6R9K7;J3QRR5;E9PLB0;E9PM61;U3KQD5	Q9BWF3;E9PB51;Q9BQ04;D6R9K7;J3QRR5;E9PLB0;E9PM61;U3KQD5	RNA-binding protein 4;RNA-binding protein 4B	RBM4;RBM4B	2689
8	6	9	10	9	8	10	10	28.1592	28.0521	27.8287	27.9737	28.2653	27.9916	27.9322	27.7696			0.0383048	0.0137539	0.110551	O15371;B0QYA5;B0QYA6;B0QYA4;B0QYA8	O15371;B0QYA5	Eukaryotic translation initiation factor 3 subunit D	EIF3D	1030
12	15	17	14	15	16	13	15	30.4623	30.884	31.2868	32.0484	31.9192	31.173	30.5173	31.0215			0.00951441	0.0126004	0.0283133	Q15366;H3BSS4	Q15366	Poly(rC)-binding protein 2	PCBP2	2098
8	10	10	11	12	11	7	10	28.5762	28.6461	28.3612	28.5559	28.7601	28.5776	28.4522	28.3009			0.0365905	0.0121474	0.105788	Q92769;H3BM24;E5RFI6;E5RJ04;E5RGV4;E5RHE7;E5RH52;E5RG37;E5RFP9;E5RK19	Q92769	Histone deacetylase 2	HDAC2	2484
3	6	3	6	5	4	4	3	25.477	26.454	25.4248	26.4189	26.3542	25.7098	26.1439	25.5192			0.0116803	0.0119119	0.034675	Q13049;Q5JVY0	Q13049	E3 ubiquitin-protein ligase TRIM32	TRIM32	1975
23	22	27	26	24	27	26	27	30.7622	30.7259	31.0469	30.4687	30.5067	30.8395	31.0085	30.6019			0.0244786	0.0117664	0.0716685	P20700;E9PBF6;A0A0D9SFE5;A0A0D9SFY5	P20700;E9PBF6;A0A0D9SFE5	Lamin-B1	LMNB1	1424
21	16	26	26	29	29	27	30	33.0082	32.4051	33.5741	33.7137	33.4608	33.1367	33.0723	32.9848			0.0124301	0.0116568	0.0368704	P05783;F8VZY9;CON__Q92764	P05783;F8VZY9	Keratin, type I cytoskeletal 18	KRT18	1258
8	8	10	11	11	8	6	10	28.3935	28.7896	28.2873	28.6181	28.6536	28.4877	28.278	28.6244			0.0271811	0.0112333	0.079354	Q9UMX0;H0YDS0;H0YEZ9	Q9UMX0	Ubiquilin-1	UBQLN1	2971
7	16	18	20	14	14	13	17	27.6711	29.245	29.7732	29.2462	28.6793	28.9756	29.0258	29.2111			0.00784226	0.0109444	0.023381	P14618;H3BTN5;B4DNK4;H3BR70;H3BQ34;H3BUW1;H3BTJ2;H3BT25;H3BU13;H3BN34;H3BQZ3;P30613	P14618;H3BTN5;B4DNK4;H3BR70;H3BQ34	Pyruvate kinase PKM;Pyruvate kinase	PKM	1369
10	12	16	13	11	14	16	10	28.0485	28.0283	28.2282	27.8152	27.8198	28.085	28.3053	27.8715			0.0235675	0.00963545	0.0690677	Q03252	Q03252	Lamin-B2	LMNB2	1915
9	7	6	9	7	12	6	7	27.5959	27.4283	27.0002	27.16	27.0942	27.3494	27.4378	27.2668			0.0202945	0.0090785	0.0596844	Q7Z3C6;H7C152;H7C1G6;C9JX27;C9JD65;C9IYZ9;C9JKV7;C9JDK4;C9JXG2;C9JS65;C9JFV2;F2Z3I6	Q7Z3C6	Autophagy-related protein 9A	ATG9A	2297
4	3	5	8	6	6	5	5	26.2878	25.8575	26.3433	26.7604	26.6946	26.1994	26.0733	26.2488			0.0121334	0.00824213	0.0360023	Q9Y5Q8;Q5T7U1;Q5T7U0;Q5T7U4;H7BY84;H0Y5D2	Q9Y5Q8;Q5T7U1;Q5T7U0	General transcription factor 3C polypeptide 5	GTF3C5	3067
2	3	5	6	6	4	4	3	25.1391	25.8191	25.9008	25.5762	25.9024	25.5428	25.4348	25.5247			0.0128309	0.00759935	0.0380425	Q9Y285;K7ER00;K7ER16;K7EK06;K7EPH2;K7ERS0	Q9Y285;K7ER00;K7ER16;K7EK06;K7EPH2	Phenylalanine--tRNA ligase alpha subunit	FARSA	3005
8	3	9	9	6	7	5	2	26.3183	23.465	26.1039	25.887	26.0136	26.2871	26.4546	22.9907			0.00223015	0.00706768	0.00669136	P67936;K7ENT6;K7EMU5;K7EPB9;K7EPV9;U3KQK2;Q2TAC2	P67936;K7ENT6	Tropomyosin alpha-4 chain	TPM4	1854
16	18	25	23	20	21	20	23	29.3468	29.4704	31.1466	30.5773	29.7399	30.0812	30.5608	30.1317			0.00490313	0.00685596	0.0146667	P38646;D6RJI2;D6RA73;H0YBG6;H0Y8S0	P38646	Stress-70 protein, mitochondrial	HSPA9	1572
13	13	20	22	20	18	11	22	30.9097	31.3068	31.5344	31.6231	31.7004	31.3766	30.6518	31.618			0.0079235	0.00677156	0.023621	P60842;J3KT12;J3QS69;J3KTB5;J3KSZ0;J3QL43;J3QR64;J3QLN6;J3QKZ9;J3KS25;J3QL52	P60842;J3KT12;J3QS69;J3KTB5;J3KSZ0;J3QL43	Eukaryotic initiation factor 4A-I	EIF4A1	1761
20	20	23	22	25	24	19	21	31.0892	30.8225	30.7278	30.8358	31.07	30.9066	30.7627	30.713			0.0175084	0.00575495	0.051646	A0A0G2JIW1;P0DMV9;P0DMV8;V9GZ37	A0A0G2JIW1;P0DMV9;P0DMV8;V9GZ37	Heat shock 70 kDa protein 1B;Heat shock 70 kDa protein 1A	HSPA1B;HSPA1A	206
21	25	22	23	26	25	17	25	29.7148	29.9289	29.8164	29.8719	30.0522	29.7922	29.7041	29.7624			0.0199447	0.00525236	0.0586778	P55884;C9JZG1;C9JQN7	P55884	Eukaryotic translation initiation factor 3 subunit B	EIF3B	1743
7	7	8	9	9	7	6	8	28.5869	28.677	28.1154	28.5848	28.7219	28.3781	28.4325	28.412			0.0110554	0.00492048	0.0328426	Q16576;E9PC52;Q5JP01;C9J7L0;Q5JNZ6	Q16576;E9PC52	Histone-binding protein RBBP7	RBBP7	2135
10	10	11	8	8	9	8	8	28.9949	29.0912	28.4069	28.311	28.5711	28.632	28.7459	28.8365			0.00747454	0.00463724	0.0222938	Q14444;G3V153;E9PLA9	Q14444;G3V153;E9PLA9	Caprin-1	CAPRIN1	2048
27	23	29	28	31	27	26	29	31.2021	31.1263	31.2617	31.8098	31.7242	31.4525	31.1743	31.0342			0.00562992	0.00367451	0.0168269	P49368;B4DUR8;E9PRC8;Q5SZX6;E9PM09;Q5SZX9;Q5SZW8;E9PQ35	P49368;B4DUR8	T-complex protein 1 subunit gamma	CCT3	1654
0	0	1	2	2	4	1	1	24.7698	23.3746	23.4276	25.1586	23.8158	25.504	23.5829	23.8181			0.00125988	0.00241661	0.00378436	A0A0C4DGL3;H0YNW5;H0YKC5;P33316;H0YMP1;H0YMM5;H0YNJ9;H0YKI0	A0A0C4DGL3;H0YNW5;H0YKC5;P33316;H0YMP1;H0YMM5;H0YNJ9;H0YKI0	Deoxyuridine 5-triphosphate nucleotidohydrolase, mitochondrial	DUT	183
8	9	5	6	7	11	8	6	27.8144	27.7288	27.4992	27.3087	27.2714	27.8367	27.9411	27.2925			0.00373256	0.00235176	0.01118	O43823;M0QYL4	O43823	A-kinase anchor protein 8	AKAP8	1066
9	9	8	11	11	8	9	10	28.3778	28.5596	28.5909	28.5921	28.8791	28.4801	28.1122	28.6464			0.00129015	0.000656128	0.00387512	Q13283;E5RIZ6;E5RIF8;E5RH42;E5RJU8;E5RI46;E5RH00	Q13283	Ras GTPase-activating protein-binding protein 1	G3BP1	1994
5	4	4	4	5	4	4	5	24.5879	24.22	22.8582	23.688	23.0986	22.7241	22.7693	22.5556			NaN	0	NaN	A0A024R7W5;A0A087X0Q1;A0A087WY31;Q7Z739	A0A024R7W5;A0A087X0Q1;A0A087WY31;Q7Z739	YTH domain-containing family protein 3	YTHDF3	4
1	1	1	0	2	1	1	2	23.7517	24.1684	24.047	22.8932	22.3736	22.2457	24.9146	22.8174			NaN	0	NaN	A0A075B7D9;Q92804;A0A075B7F4	A0A075B7D9;Q92804	TATA-binding protein-associated factor 2N	TAF15	14
6	6	11	10	8	7	5	3	23.9228	23.9955	23.2346	24.2187	23.0019	22.9056	23.4669	23.0521			NaN	0	NaN	A0A087WWU8;D6R904	A0A087WWU8		TPM3	50
0	0	1	1	1	1	0	1	23.6567	22.6872	23.6646	23.4223	22.8912	22.1869	24.1438	22.6757			NaN	0	NaN	A0A087WY71;E9PFW3;Q96CW1;C9JJ47;C9JTK4;C9JGT8;C9JJD3;C9JPV8	A0A087WY71;E9PFW3;Q96CW1;C9JJ47;C9JTK4;C9JGT8	AP-2 complex subunit mu	AP2M1	59
1	1	1	1	1	1	1	1	24.6552	23.9143	22.8204	22.8728	23.1407	22.2647	22.9872	23.9416			NaN	0	NaN	A0A087WYT3;Q15185;B4DDC6	A0A087WYT3;Q15185;B4DDC6	Prostaglandin E synthase 3	PTGES3	65
0	0	3	0	0	0	0	0	24.9706	23.5762	23.6766	23.3929	23.0526	23.067	24.6526	23.651			NaN	0	NaN	A0A087WZN1;O43837;A0A087X2E5;A0A0D9SG66	A0A087WZN1;O43837;A0A087X2E5;A0A0D9SG66	Isocitrate dehydrogenase [NAD] subunit, mitochondrial;Isocitrate dehydrogenase [NAD] subunit beta, mitochondrial	IDH3B	72
0	0	1	1	1	1	0	0	23.957	23.8662	23.6712	23.5028	23.3172	22.9815	23.432	23.8288			NaN	0	NaN	A0A087X1K9;E5RGR0;O75608;E5RJ48;B4DP64;E5RI35	A0A087X1K9;E5RGR0;O75608;E5RJ48;B4DP64	Acyl-protein thioesterase 1	LYPLA1	85
0	0	0	0	0	0	0	0	23.5524	23.63	23.1904	22.7021	24.1889	22.9395	23.5514	22.5604			NaN	0	NaN	A0A087X279;P09913	A0A087X279;P09913	Interferon-induced protein with tetratricopeptide repeats 2	IFIT2	93
3	4	6	4	6	6	3	6	24.3053	23.9101	22.7435	22.8884	23.0558	23.4035	22.7526	22.6048			NaN	0	NaN	A0A0A0MSA7;A0A0U1RQK7;O43432	A0A0A0MSA7;A0A0U1RQK7;O43432	Eukaryotic translation initiation factor 4 gamma 3	EIF4G3	124
0	1	0	2	1	1	1	1	24.0704	23.8121	22.5631	23.2535	22.8099	23.2448	22.9992	23.4385			NaN	0	NaN	J3KNW4;A0A0A0MSG2;Q14192	J3KNW4;A0A0A0MSG2;Q14192	Four and a half LIM domains protein 2	FHL2	126
0	1	1	2	2	0	0	1	25.036	23.082	21.8681	22.3167	23.1096	23.5975	23.9998	23.5486			NaN	0	NaN	A0A0A0MSM0;Q92598;D6RJ96;E9PDE8;O95757	A0A0A0MSM0;Q92598	Heat shock protein 105 kDa	HSPH1	129
0	0	1	0	1	1	0	0	24.3087	23.1036	23.6048	22.6548	22.9145	23.3026	23.1247	24.4571			NaN	0	NaN	A8MV53;A0A0A6YYI3;A0A0B4J1V8;Q9NQ55;H7C446;C9J3W3	A8MV53;A0A0A6YYI3;A0A0B4J1V8;Q9NQ55;H7C446	Suppressor of SWI4 1 homolog	PPAN;PPAN-P2RY11	154
0	0	1	2	2	0	0	0	23.6609	23.6809	22.9557	23.1406	22.2313	23.8053	24.4405	23.1146			NaN	0	NaN	E7EXA6;A0A0D9SF58;Q8WVB6;F8WCC1;H0Y7D3	E7EXA6;A0A0D9SF58;Q8WVB6;F8WCC1	Chromosome transmission fidelity protein 18 homolog	CHTF18	200
6	7	8	7	8	8	9	9	23.8905	24.0644	23.6822	23.9753	23.0837	24.4574	24.4431	24.1403			NaN	0	NaN	O19617;A0A140T921;A2AEA2;A0A140T9H5;A0A140T9U8;P10321;A0A140TA05;A0A1W2PRU9;A0A140T9L3;A0A140T9E1;A0A140T942;F8W9Z8;A0A140TA12;A0A140T9Z7;A0A140TA03;A0A140TA19;A0A140T9S7;A0A140T9Q4;Q09160;A0A0G2JKJ1	O19617;A0A140T921;A2AEA2;A0A140T9H5;A0A140T9U8;P10321;A0A140TA05;A0A1W2PRU9;A0A140T9L3;A0A140T9E1;A0A140T942	HLA class I histocompatibility antigen, Cw-7 alpha chain	HLA-C	232
2	3	4	5	4	3	4	6	24.243	24.1429	23.204	23.1668	22.5915	23.0187	24.075	22.6811			NaN	0	NaN	A6NHL2	A6NHL2	Tubulin alpha chain-like 3	TUBAL3	287
0	0	0	1	0	1	1	2	23.0078	23.5573	23.9613	23.4712	24.555	23.0005	24.2425	23.1066			NaN	0	NaN	A6NIT2;A6NMN0;P46020	A6NIT2;A6NMN0;P46020	Phosphorylase b kinase regulatory subunit alpha, skeletal muscle isoform	PHKA1	289
1	2	6	11	7	6	3	5	24.299	24.0308	22.4017	22.4454	23.2788	23.5301	24.7997	25.1063			NaN	0	NaN	J3KNE0;A6NKT7;Q7Z3J3;J3KQ37;Q99666;O14715;F8W705;H0YBN8;C9J6W1	J3KNE0;A6NKT7;Q7Z3J3;J3KQ37;Q99666;O14715	RanBP2-like and GRIP domain-containing protein 3;RanBP2-like and GRIP domain-containing protein 4;RANBP2-like and GRIP domain-containing protein 5/6;RANBP2-like and GRIP domain-containing protein 8	RGPD3;RGPD4;RGPD8;RGPD5	291
0	0	0	1	1	0	0	0	23.338	24.0391	23.3717	23.4596	23.5686	22.6587	24.0855	23.5272			NaN	0	NaN	B4DKA4;Q9H9T3	B4DKA4;Q9H9T3	Elongator complex protein 3	ELP3	339
1	0	0	1	0	0	0	0	22.9184	23.7105	22.8554	23.2902	23.7817	23.2767	23.6642	23.7445			NaN	0	NaN	B9ZVN9;O95602	B9ZVN9;O95602	DNA-directed RNA polymerase;DNA-directed RNA polymerase I subunit RPA1	POLR1A	390
5	3	4	5	4	6	5	5	25.2424	23.3871	24.0882	24.4269	22.8814	22.7104	23.9424	23.1246			NaN	0	NaN	E5RIT4	E5RIT4		EIF3E	537
2	1	4	3	2	3	3	3	24.6031	23.7484	23.4939	24.0484	23.2721	23.3589	23.5207	24.5096			NaN	0	NaN	E7EQR4;P15311	E7EQR4;P15311	Ezrin	EZR	554
1	0	2	2	1	2	1	1	24.505	22.3861	23.2384	23.5419	23.6319	23.9331	24.1338	24.7007			NaN	0	NaN	E7EQY1;Q96C01;C9J2Y4;C9JF51	E7EQY1;Q96C01	Protein FAM136A	FAM136A	556
1	1	1	1	0	1	1	1	24.4732	24.1157	22.3716	23.1188	23.5209	23.0382	23.6151	22.9295			NaN	0	NaN	E7ESI2;G3V5T9;P24941;K7EJ83;Q00526	E7ESI2;G3V5T9;P24941	Cyclin-dependent kinase 2	CDK2	559
0	0	0	0	0	0	1	1	23.2874	23.8649	22.8809	23.1895	22.3733	23.3243	22.7009	24.4251			NaN	0	NaN	E7EX70	E7EX70		POLR1E	575
0	0	1	1	0	0	0	0	24.5651	24.0171	22.6614	23.4846	22.5252	23.9842	23.0364	23.8831			NaN	0	NaN	E9PCR7;Q02218;A0A0D9SFS3;E9PDF2;E9PFG7;Q9ULD0;C9J4G7	E9PCR7;Q02218;A0A0D9SFS3;E9PDF2;E9PFG7	2-oxoglutarate dehydrogenase, mitochondrial	OGDH	584
6	6	6	7	4	5	6	4	24.1347	24.171	22.687	22.4779	23.1334	23.9063	22.0736	22.9456			NaN	0	NaN	F5H0E2;F5GZR9	F5H0E2		SLC3A2	658
3	4	4	5	5	3	4	4	24.1843	23.978	24.1483	24.1574	23.5626	23.0973	23.8528	23.1095			NaN	0	NaN	F8W020;F8VXI6;F8VUX1;F8VY35;F8W0J6;F5H4R6;H0YIV4;P55209;F8VVB5	F8W020;F8VXI6;F8VUX1;F8VY35;F8W0J6;F5H4R6;H0YIV4;P55209;F8VVB5	Nucleosome assembly protein 1-like 1	NAP1L1	666
8	7	13	11	16	8	9	11	23.5488	24.1352	22.1349	23.0759	23.229	23.6515	25.5428	22.2564			NaN	0	NaN	F6QDS0;I3L352;H3BTX1;H0YD26;A0A1B0GV69;E9PR46;J3QL17;Q9UHL0	F6QDS0;I3L352		DDX19A	674
3	5	6	5	4	6	3	6	24.1247	23.666	23.1997	23.6063	23.0155	23.9522	23.7222	23.5713			NaN	0	NaN	F8VRH0	F8VRH0		PCBP2	686
12	15	17	14	15	17	13	16	24.0339	24.053	23.9172	22.4296	23.3562	23.4202	24.0991	24.3864			NaN	0	NaN	F8VZX2;H3BRU6;F8VXH9;F8W1G6;H3BND9	F8VZX2;H3BRU6		PCBP2	702
0	0	2	2	1	1	0	0	23.8622	24.2049	23.4095	22.9135	23.9256	23.7465	24.7366	23.4699			NaN	0	NaN	F8W8R3;P49005;A0A087WWF6;C9JLE1;C9JHC7;C9IZD2;C9J8Z7;H7C1B3	F8W8R3;P49005;A0A087WWF6;C9JLE1;C9JHC7	DNA polymerase delta subunit 2	POLD2	720
1	0	1	0	0	0	0	0	24.3975	24.0242	23.6946	23.719	22.5268	23.2695	23.3375	23.194			NaN	0	NaN	F8WAE5;Q9BY44;C9IZE1;H7C5Q3;H7C5R5;F8WF18;F8WAT3	F8WAE5;Q9BY44	Eukaryotic translation initiation factor 2A;Eukaryotic translation initiation factor 2A, N-terminally processed	EIF2A	726
12	14	12	12	11	10	13	13	25.3626	24.5078	24.0595	23.538	24.8441	21.6394	23.409	24.2675			NaN	0	NaN	G3V2Q1;P07910;G3V576;G3V555;G3V575	G3V2Q1;P07910;G3V576;G3V555;G3V575	Heterogeneous nuclear ribonucleoproteins C1/C2	HNRNPC	746
4	4	12	10	10	8	2	7	23.3456	22.9653	22.812	23.5753	23.7259	24.2888	23.3035	23.0084			NaN	0	NaN	G8JLD5;F8VUJ9;H0YHY4;H0YI79	G8JLD5		DNM1L	771
0	1	1	1	1	0	0	0	24.0983	23.5998	24.2794	23.6636	22.2157	23.5855	24.1418	21.9796			NaN	0	NaN	H0Y8E6;P49736	H0Y8E6;P49736	DNA replication licensing factor MCM2	MCM2	786
0	0	0	0	1	0	0	0	24.1781	23.9862	22.8669	23.0626	22.9349	24.0802	24.2068	24.3019			NaN	0	NaN	H7BXY3;Q7L2E3	H7BXY3;Q7L2E3	Putative ATP-dependent RNA helicase DHX30	DHX30	838
3	4	4	4	4	4	5	4	24.1633	23.4629	23.2013	22.4853	23.5908	25.1415	24.5847	22.6649			NaN	0	NaN	H7BZJ3	H7BZJ3		PDIA3	842
2	2	7	11	7	3	2	3	22.771	23.8115	23.3603	22.3457	22.9596	22.6307	23.3602	23.6285			NaN	0	NaN	H7C1M2;H7C2G8;H7C1S4;H7C257	H7C1M2		SON	848
2	1	0	3	4	3	2	1	24.3472	23.1229	23.1194	23.339	23.1735	23.712	24.2878	23.6179			NaN	0	NaN	I3L213	I3L213		PHKB	860
1	2	4	2	2	3	2	3	23.8347	23.8802	23.4229	23.0921	22.613	22.5399	23.6472	23.7824			NaN	0	NaN	J3KN66	J3KN66		TOR1AIP1	872
5	6	5	6	6	5	6	5	23.3444	24.0035	22.8339	23.1969	23.4163	23.5123	23.4072	23.5115			NaN	0	NaN	J3KQL8	J3KQL8		APOL2	886
6	5	8	9	8	7	5	7	23.7066	23.8828	23.6386	24.1423	23.7957	22.9986	24.2113	24.3171			NaN	0	NaN	J3KTN0	J3KTN0		EIF4A1	896
0	1	2	1	2	2	0	2	23.8846	22.6664	23.2493	22.5336	23.2741	22.5423	24.6321	24.1553			NaN	0	NaN	J3QR62	J3QR62		DDX5	902
6	7	5	7	10	8	4	5	23.9536	22.2937	23.962	23.9297	23.23	23.5943	24.125	23.9552			NaN	0	NaN	K7ER90	K7ER90		EIF3G	936
3	2	4	3	5	3	3	3	23.8177	23.6738	23.688	22.6987	24.8122	23.5879	23.2666	23.3447			NaN	0	NaN	M0QYT0;M0QXS7;M0R280;M0R1A2	M0QYT0			948
22	25	24	23	27	24	25	27	23.1939	23.5122	23.3735	22.985	23.9979	23.0138	23.9359	22.1579			NaN	0	NaN	M0QZM1	M0QZM1		HNRNPM	951
0	0	1	2	2	1	0	1	24.3076	24.0289	23.6462	23.5473	24.054	22.9191	24.6723	23.7703			NaN	0	NaN	O14787;A0A075B780	O14787;A0A075B780	Transportin-2	TNPO2	999
0	0	0	0	0	0	0	0	23.0807	23.3967	23.164	23.845	24.1146	23.7137	23.6021	23.0728			NaN	0	NaN	O14879	O14879	Interferon-induced protein with tetratricopeptide repeats 3	IFIT3	1003
0	1	1	1	2	1	2	1	23.4983	25.3098	23.8904	23.1052	24.7406	23.9871	23.8487	23.576			NaN	0	NaN	O60488;D6RFW9;D6RDA8;D6RD96;D6RF95;H0Y9A0	O60488	Long-chain-fatty-acid--CoA ligase 4	ACSL4	1079
0	1	1	1	1	1	1	1	23.1586	25.1787	23.8876	24.1196	22.8657	23.7905	23.4478	23.5759			NaN	0	NaN	O60828;H7C053;C9JQA1	O60828;H7C053	Polyglutamine-binding protein 1	PQBP1	1091
1	2	1	1	2	2	1	1	23.7433	23.6568	22.6946	24.0694	23.8302	24.0632	23.5848	24.1348			NaN	0	NaN	O75822;H0YLP3;H0YGJ7	O75822;H0YLP3	Eukaryotic translation initiation factor 3 subunit J	EIF3J	1132
1	1	1	1	2	2	1	1	25.0185	24.7104	22.7426	23.8085	23.798	24.956	23.5677	24.4098			NaN	0	NaN	O95104	O95104	Splicing factor, arginine/serine-rich 15	SCAF4	1157
1	0	1	0	2	0	0	0	23.7744	23.2235	23.3456	24.2445	23.0542	23.6005	24.5356	22.9567			NaN	0	NaN	O95235;D6R9E4;D6RBN1	O95235	Kinesin-like protein KIF20A	KIF20A	1166
0	0	1	0	1	0	0	0	22.6808	23.8665	24.4559	22.2934	22.5035	23.1092	23.9126	24.0603			NaN	0	NaN	O95478;A0A0A0MQZ6;H0YAI9	O95478;A0A0A0MQZ6	Ribosome biogenesis protein NSA2 homolog	NSA2	1180
0	0	2	2	3	3	2	2	23.7798	23.4126	23.6318	23.8915	23.0385	23.9914	23.0252	24.5309			NaN	0	NaN	P04049;H7C155;H7C560;P15056;A0A0B4J1W9;H7C4S5	P04049;H7C155;H7C560;P15056	RAF proto-oncogene serine/threonine-protein kinase;Serine/threonine-protein kinase B-raf	RAF1;BRAF	1230
0	1	0	1	2	0	0	2	24.8545	23.6308	24.039	22.9918	22.675	23.3117	24.336	23.7088			NaN	0	NaN	P07741;H3BQZ9;H3BQF1;H3BQB1;H3BSW3	P07741;H3BQZ9;H3BQF1;H3BQB1	Adenine phosphoribosyltransferase	APRT	1275
1	1	2	2	2	0	1	1	23.4896	23.6078	22.744	23.4579	23.4674	22.8506	23.6792	24.0506			NaN	0	NaN	P08579	P08579	U2 small nuclear ribonucleoprotein B	SNRPB2	1289
0	0	2	0	1	1	1	0	25.1282	24.1079	23.223	22.8606	23.4736	23.6429	23.7364	23.3098			NaN	0	NaN	Q5T7C4;P09429;B2RPK0;P23497	Q5T7C4;P09429;B2RPK0	High mobility group protein B1;Putative high mobility group protein B1-like 1	HMGB1;HMGB1P1	1300
0	0	0	0	0	0	0	0	23.2915	23.4475	23.1169	23.0098	22.1123	23.9421	24.2013	23.2381			NaN	0	NaN	P09914;Q5T764	P09914	Interferon-induced protein with tetratricopeptide repeats 1	IFIT1	1307
6	2	4	3	5	5	2	6	24.0643	23.8871	22.0991	22.8906	23.4013	23.5266	23.43	24.0907			NaN	0	NaN	P10412;P16402;Q02539;P22492	P10412;P16402	Histone H1.4;Histone H1.3	HIST1H1E;HIST1H1D	1316
1	0	1	1	1	1	1	1	23.8215	24.4255	22.7657	23.5078	23.8919	22.3954	24.1647	23.9816			NaN	0	NaN	P11172;E9PFD2;F2Z3P2;F2Z303;F8WDG4	P11172;E9PFD2	Uridine 5-monophosphate synthase;Orotate phosphoribosyltransferase;Orotidine 5-phosphate decarboxylase	UMPS	1327
0	0	3	3	2	2	1	2	23.7546	23.7286	23.9213	24.0815	23.0663	23.1736	23.3162	24.3446			NaN	0	NaN	P11908;B1ALA9;B7ZB02;A6NMS2;H7C540;D3YTJ7	P11908;B1ALA9	Ribose-phosphate pyrophosphokinase 2	PRPS2;PRPS1	1342
6	6	9	7	7	6	7	7	23.5444	23.1199	22.4695	23.3706	23.9214	23.8053	24.1152	23.0425			NaN	0	NaN	P12235;V9GYG0	P12235;V9GYG0	ADP/ATP translocase 1	SLC25A4	1345
0	1	11	7	3	5	6	5	24.9371	23.5874	23.4504	22.9178	23.1258	23.4502	24.3291	22.2835			NaN	0	NaN	P12814;H9KV75;G3V2W4;G3V2N5;H7C5W8;H0YJ11	P12814;H9KV75	Alpha-actinin-1	ACTN1	1351
2	3	5	5	4	5	4	3	23.8056	23.5484	22.645	22.9836	23.7906	24.7602	23.6504	23.1469			NaN	0	NaN	P15531	P15531	Nucleoside diphosphate kinase A	NME1	1380
10	9	10	11	10	10	9	10	23.6816	24.6131	22.3181	22.6744	22.976	25.0371	23.8711	22.6842			NaN	0	NaN	P17066;P48741	P17066;P48741	Heat shock 70 kDa protein 6;Putative heat shock 70 kDa protein 7	HSPA6;HSPA7	1392
6	6	12	8	9	10	4	9	23.8744	23.9737	23.3947	22.8241	23.972	22.6797	23.2963	23.6117			NaN	0	NaN	P17980;E9PM69;E9PKD5;E9PMD8;E9PLG2	P17980;E9PM69;E9PKD5;E9PMD8	26S protease regulatory subunit 6A	PSMC3	1400
0	1	0	1	1	0	0	0	23.259	23.9577	24.536	24.1353	23.1615	22.4929	24.0332	23.7094			NaN	0	NaN	P19525;F8WBH4;C9JZT2	P19525	Interferon-induced, double-stranded RNA-activated protein kinase	EIF2AK2	1414
1	2	2	6	2	1	1	2	22.8335	23.7941	23.1758	23.7252	23.7305	24.1027	24.2268	23.2051			NaN	0	NaN	P24468;H3BTC2	P24468	COUP transcription factor 2	NR2F2	1451
0	1	1	2	1	2	0	0	24.0876	24.294	22.6343	23.6559	23.4156	23.8535	23.6602	22.8232			NaN	0	NaN	P24928;A0A087WWE2	P24928;A0A087WWE2	DNA-directed RNA polymerase II subunit RPB1;DNA-directed RNA polymerase	POLR2A	1455
0	0	2	1	0	0	0	0	23.9919	24.1539	24.3817	23.1053	23.7191	23.9001	24.0741	23.6351			NaN	0	NaN	P26640;A0A140T936;A2ABF4;A0A0G2JJT9;A0A140T954;A0A140T904	P26640;A0A140T936;A2ABF4;A0A0G2JJT9;A0A140T954	Valine--tRNA ligase	VARS	1472
0	1	1	1	1	1	2	1	23.8587	24.6203	24.521	22.3662	24.0851	23.7282	24.668	23.2104			NaN	0	NaN	P28288	P28288	ATP-binding cassette sub-family D member 3	ABCD3	1485
2	3	4	3	3	3	4	4	23.9298	24.8799	23.064	24.2403	23.4083	24.6657	24.5192	23.3426			NaN	0	NaN	P31947	P31947	14-3-3 protein sigma	SFN	1527
0	1	1	1	1	0	0	0	23.6127	24.6376	22.7028	23.2107	22.8629	23.8479	23.5957	24.0218			NaN	0	NaN	P35244;B5MC59	P35244;B5MC59	Replication protein A 14 kDa subunit	RPA3	1544
0	1	0	0	0	1	0	0	23.4763	23.9816	23.2601	22.4798	23.005	22.6657	23.2674	22.5052			NaN	0	NaN	P40121;E7ENU9;H7C0X8;B8ZZL6	P40121;E7ENU9	Macrophage-capping protein	CAPG	1577
1	1	0	2	1	1	0	0	25.1152	24.149	23.3267	22.7607	22.616	23.0704	23.8532	23.2241			NaN	0	NaN	P42025	P42025	Beta-centractin	ACTR1B	1593
0	0	1	0	0	1	0	0	23.8106	24.3989	22.4542	23.1736	23.2336	24.3329	23.3198	23.2548			NaN	0	NaN	P49588	P49588	Alanine--tRNA ligase, cytoplasmic	AARS	1659
0	0	0	0	1	0	1	0	22.563	23.9859	23.0293	23.7442	23.2527	23.0564	23.506	23.4511			NaN	0	NaN	P50213;H0YL72;H0YKD0;H0YLI6;H0YMU3;H0YM64;H0YM46;H0YNF5	P50213;H0YL72;H0YKD0;H0YLI6;H0YMU3	Isocitrate dehydrogenase [NAD] subunit alpha, mitochondrial	IDH3A	1671
1	2	2	1	1	2	2	2	23.7319	23.4369	22.4717	23.3346	23.1606	22.4464	24.0596	24.2718			NaN	0	NaN	P50750;X6RE90	P50750	Cyclin-dependent kinase 9	CDK9	1679
2	2	2	2	2	2	1	1	24.1697	23.4945	23.7575	22.1072	22.666	24.3356	24.5107	23.632			NaN	0	NaN	P51153;A0A087WWB9	P51153;A0A087WWB9	Ras-related protein Rab-13	RAB13	1688
0	0	0	1	1	0	0	2	24.2192	24.3212	23.3985	21.8534	22.4506	23.2511	23.7074	23.7267			NaN	0	NaN	P51812;B1AXG1;F2Z2J1;Q15349;B7Z3B5;Q9UK32;B1AXG2;D6RA62;D6RE03	P51812	Ribosomal protein S6 kinase alpha-3	RPS6KA3	1697
0	0	2	2	0	1	1	1	23.1695	25.7695	24.5924	22.6406	23.0458	22.9382	23.8852	23.7412			NaN	0	NaN	P53007;B4DP62	P53007	Tricarboxylate transport protein, mitochondrial	SLC25A1	1711
0	1	0	1	0	1	0	1	24.6254	23.6444	23.5629	23.9132	23.0452	23.6062	23.6128	24.4808			NaN	0	NaN	P54577;A0A0C4DGZ5	P54577	Tyrosine--tRNA ligase, cytoplasmic;Tyrosine--tRNA ligase, cytoplasmic, N-terminally processed	YARS	1726
0	0	1	2	1	0	1	0	23.3988	24.0938	23.2073	22.2399	22.7744	23.103	24.0752	22.9071			NaN	0	NaN	P56192;H0YHV5;H0YIC2;F8VPL7;F8VS26;F8W0M7;F8W0S4;F8VZZ9;F5H2V6;H0YIP0	P56192	Methionine--tRNA ligase, cytoplasmic	MARS	1746
21	16	22	23	19	22	20	22	24.7914	24.3027	23.6793	22.824	22.7279	22.9492	23.3728	24.2949			NaN	0	NaN	P60709;G5E9R0;E7EVS6;C9JZR7;C9JTX5;C9JUM1;Q562R1;F8WCH0;Q9BYX7	P60709	Actin, cytoplasmic 1;Actin, cytoplasmic 1, N-terminally processed	ACTB	1760
2	2	1	2	3	1	3	1	23.549	23.0089	23.5273	24.0356	23.8808	23.345	24.0448	23.954			NaN	0	NaN	P62834;A0A075B6Q0	P62834;A0A075B6Q0	Ras-related protein Rap-1A	RAP1A	1825
21	26	25	27	33	26	21	25	23.7006	24.0759	23.9126	22.8165	23.2053	23.0334	23.7425	23.4801			NaN	0	NaN	Q04637;C9JF13;C9J6B6	Q04637	Eukaryotic translation initiation factor 4 gamma 1	EIF4G1	1917
1	2	4	3	2	2	4	3	23.8858	23.8269	23.3063	22.3167	23.2092	22.9814	23.5225	24.9451			NaN	0	NaN	Q04917;A2IDB2	Q04917	14-3-3 protein eta	YWHAH	1919
0	0	2	0	1	1	2	1	24.0305	22.9915	23.6503	24.6963	23.8126	22.7055	24.2892	24.0285			NaN	0	NaN	Q08945;E9PMD4;A0A0U1RRK2	Q08945	FACT complex subunit SSRP1	SSRP1	1944
3	5	6	9	8	6	3	6	24.2071	24.4352	23.5032	23.9844	23.409	22.6038	24.3913	23.1573			NaN	0	NaN	Q12873	Q12873	Chromodomain-helicase-DNA-binding protein 3	CHD3	1962
0	0	1	0	1	1	0	1	23.0797	23.5753	23.1759	23.7126	24.3689	23.8173	23.3995	22.9745			NaN	0	NaN	Q12965;H0YLE5;H0YNQ8;O00160	Q12965;H0YLE5	Unconventional myosin-Ie	MYO1E	1968
0	0	0	1	0	1	1	1	24.8952	25.3033	22.7921	22.9181	23.5602	24.1791	24.3575	22.7484			NaN	0	NaN	Q13011;M0R248;M0QZW4	Q13011;M0R248	Delta(3,5)-Delta(2,4)-dienoyl-CoA isomerase, mitochondrial	ECH1	1971
0	1	1	0	0	0	0	0	24.4727	23.2824	23.1782	23.3779	23.7332	23.4881	23.2394	23.9002			NaN	0	NaN	Q13123;A0A0C4DGW5;D6REL4;E7EQZ7	Q13123	Protein Red	IK	1978
0	0	1	5	1	1	0	0	24.4594	23.0799	22.3465	22.8618	23.2211	22.9425	24.1959	24.772			NaN	0	NaN	Q13188	Q13188	Serine/threonine-protein kinase 3;Serine/threonine-protein kinase 3 36kDa subunit;Serine/threonine-protein kinase 3 20kDa subunit	STK3	1987
0	0	1	0	0	0	0	1	23.1756	23.7032	23.2088	22.5659	22.5436	22.9103	22.9791	24.0785			NaN	0	NaN	Q13423;D6RHU2;D6RAI5;E9PCX7;H0Y8P5;D6RCR6	Q13423;D6RHU2;D6RAI5;E9PCX7	NAD(P) transhydrogenase, mitochondrial	NNT	2001
1	1	1	0	4	1	2	1	24.0373	24.085	23.3268	22.9512	23.4815	23.4946	23.6022	23.5149			NaN	0	NaN	Q13428;J3KQ96;E7ETY2;H0YA99	Q13428;J3KQ96;E7ETY2	Treacle protein	TCOF1	2002
2	2	1	3	2	2	2	1	23.6603	24.0677	23.3497	24.1441	23.1758	23.1537	23.7509	22.935			NaN	0	NaN	Q13596;H0YK42;H0YK43	Q13596;H0YK42	Sorting nexin-1	SNX1	2014
0	0	1	1	1	2	0	2	24.2157	23.8674	22.6938	23.584	23.0925	23.7224	23.6283	23.6717			NaN	0	NaN	Q14151	Q14151	Scaffold attachment factor B2	SAFB2	2035
0	0	1	0	0	1	0	1	24.9985	22.6546	22.8625	23.5832	23.4777	24.3833	23.651	23.9022			NaN	0	NaN	Q14232;H0YGG4;F5H0D0	Q14232;H0YGG4;F5H0D0	Translation initiation factor eIF-2B subunit alpha	EIF2B1	2041
1	2	0	1	1	1	0	1	25.3204	24.539	23.8696	23.4665	23.4646	24.2325	23.1071	22.9528			NaN	0	NaN	Q14562;F5H658;K7EQH7	Q14562;F5H658	ATP-dependent RNA helicase DHX8	DHX8	2050
0	0	1	1	1	2	0	1	23.1106	23.9345	23.7044	22.8221	22.6398	23.1778	23.7879	24.0911			NaN	0	NaN	Q15424;K7EII0	Q15424	Scaffold attachment factor B1	SAFB	2105
1	3	2	2	1	1	1	1	23.465	22.9994	22.5792	22.6671	24.3704	24.2936	23.1487	23.6364			NaN	0	NaN	Q15437;Q5QPE2;Q5QPE1	Q15437;Q5QPE2	Protein transport protein Sec23B	SEC23B	2108
0	0	0	0	0	0	0	0	24.317	23.8922	23.0258	23.3356	22.6801	23.8277	24.1606	23.3233			NaN	0	NaN	Q15646	Q15646	2-5-oligoadenylate synthase-like protein	OASL	2114
0	1	0	0	2	1	0	0	23.7496	23.3394	22.5306	22.6316	22.7388	23.7723	23.3913	24.2126			NaN	0	NaN	Q15785	Q15785	Mitochondrial import receptor subunit TOM34	TOMM34	2122
1	0	1	1	3	1	1	1	24.7975	23.8033	23.5255	22.4459	22.9006	23.3957	24.7988	24.1472			NaN	0	NaN	Q2TAY7	Q2TAY7	WD40 repeat-containing protein SMU1;WD40 repeat-containing protein SMU1, N-terminally processed	SMU1	2150
21	22	28	25	28	25	24	22	23.4917	23.9975	23.0401	24.2156	22.8813	23.9269	23.7316	23.9828			NaN	0	NaN	Q3BDU5	Q3BDU5		LMNA	2154
3	2	3	3	3	3	2	2	24.318	24.2529	23.4629	23.3951	22.4309	24.1906	24.6032	23.6247			NaN	0	NaN	Q58FG1	Q58FG1	Putative heat shock protein HSP 90-alpha A4	HSP90AA4P	2173
15	16	18	16	20	19	14	17	24.0048	23.903	23.231	23.0247	23.2306	22.8137	23.8737	24.1728			NaN	0	NaN	Q5T6W2	Q5T6W2		HNRNPK	2200
0	0	4	6	3	1	1	0	24.5733	23.5084	23.7585	22.8194	23.9996	23.4638	24.8746	24.1975			NaN	0	NaN	Q5T9A4	Q5T9A4	ATPase family AAA domain-containing protein 3B	ATAD3B	2203
0	0	2	1	1	2	2	1	24.3154	22.8106	23.8087	23.3114	23.705	23.5517	24.1659	23.9141			NaN	0	NaN	Q6RFH5;E9PS41;H0YFP2;F5H0Q8;F5GYL6	Q6RFH5;E9PS41	WD repeat-containing protein 74	WDR74	2264
0	0	1	1	0	0	0	0	23.3896	23.8345	22.6494	22.1533	23.452	24.2331	24.1736	24.195			NaN	0	NaN	Q7L0Y3;C9JVB6	Q7L0Y3;C9JVB6	Mitochondrial ribonuclease P protein 1	TRMT10C	2287
0	1	5	2	4	3	2	3	24.8378	23.8116	23.7208	22.3895	23.6069	23.2824	24.1129	23.2034			NaN	0	NaN	Q7Z406;M0QY43	Q7Z406;M0QY43	Myosin-14	MYH14	2302
0	0	1	1	2	0	1	0	22.9326	23.9327	23.9688	23.8272	23.2309	23.5288	23.4062	23.356			NaN	0	NaN	Q86TB9	Q86TB9	Protein PAT1 homolog 1	PATL1	2312
0	0	1	2	1	0	0	0	24.2485	23.3069	22.6273	23.7211	23.1659	23.9475	24.1758	24.8418			NaN	0	NaN	Q86U86;H0Y5B5;E7EVG2;C9JPI5;C9JCJ2;C9J053;C9JQF1	Q86U86;H0Y5B5;E7EVG2	Protein polybromo-1	PBRM1	2316
0	0	0	2	1	0	0	0	24.4166	24.6503	24.6872	22.4488	23.8427	23.1572	23.5125	23.2936			NaN	0	NaN	Q86W50;K7EKQ8;I3L3W3;I3L4V1;I3L362	Q86W50;K7EKQ8;I3L3W3;I3L4V1;I3L362	Methyltransferase-like protein 16	METTL16	2327
0	0	0	2	1	0	0	0	25.2659	24.0235	22.6908	23.6232	23.0892	23.2191	22.6255	25.501			NaN	0	NaN	Q8IU81	Q8IU81	Interferon regulatory factor 2-binding protein 1	IRF2BP1	2337
3	2	2	2	3	2	2	3	24.012	24.7126	23.2718	24.6726	23.5734	24.0466	24.8478	23.4834			NaN	0	NaN	Q8IUE6;REV__H0Y672;REV__E7EQ67;REV__H7BY63;REV__A0A087X2A7;REV__Q8NB25	Q8IUE6	Histone H2A type 2-B	HIST2H2AB	2338
7	4	4	4	5	4	5	2	24.5573	24.2086	23.8006	23.3574	22.8174	23.1537	23.053	23.7498			NaN	0	NaN	Q8IYD1	Q8IYD1	Eukaryotic peptide chain release factor GTP-binding subunit ERF3B	GSPT2	2356
4	4	5	5	6	4	3	5	24.5145	23.9031	23.9396	23.1454	23.4802	23.2288	23.3546	23.2567			NaN	0	NaN	Q8NEY8;F8W6A0	Q8NEY8;F8W6A0	Periphilin-1	PPHLN1	2410
0	0	0	0	1	0	0	1	22.495	24.6278	23.5292	23.6215	22.4903	23.6078	23.9165	24.5363			NaN	0	NaN	Q8TDD1;F8VRX4;H0YHH7	Q8TDD1	ATP-dependent RNA helicase DDX54	DDX54	2434
0	0	1	0	0	0	0	0	23.3333	24.4773	23.768	22.22	22.66	23.8627	23.6473	23.1234			NaN	0	NaN	Q99459	Q99459	Cell division cycle 5-like protein	CDC5L	2612
0	1	0	0	1	1	0	1	24.1299	24.4317	23.3539	24.1488	23.4157	23.5641	24.0979	24.0498			NaN	0	NaN	Q9BUA3	Q9BUA3	Uncharacterized protein C11orf84	C11orf84	2666
0	1	1	1	0	1	0	0	23.1397	23.2539	23.8718	23.219	23.2885	23.2582	23.6783	23.1143			NaN	0	NaN	Q9GZS1	Q9GZS1	DNA-directed RNA polymerase I subunit RPA49	POLR1E	2714
0	1	1	0	1	0	0	1	24.9389	23.7493	24.109	23.6809	23.5635	23.6639	23.6802	24.1348			NaN	0	NaN	Q9GZS3;H0YN81;H0YMF9;H0YL19;H0YM76;H0YLA1;H3BQA8	Q9GZS3;H0YN81;H0YMF9;H0YL19	WD repeat-containing protein 61;WD repeat-containing protein 61, N-terminally processed	WDR61	2715
0	1	1	2	1	0	0	1	24.7049	22.9855	23.977	23.8418	23.7114	23.2027	23.0495	23.5311			NaN	0	NaN	Q9H0S4;F5H1N9	Q9H0S4	Probable ATP-dependent RNA helicase DDX47	DDX47	2725
0	0	1	1	0	1	0	0	23.901	25.0024	23.44	22.3972	23.8111	23.5822	23.4865	22.8154			NaN	0	NaN	Q9H5Q4	Q9H5Q4	Dimethyladenosine transferase 2, mitochondrial	TFB2M	2756
4	5	6	4	4	5	4	4	24.3778	24.5879	22.5548	23.6555	23.3146	22.9955	22.9646	21.4391			NaN	0	NaN	Q9HAV0;H7C5J5	Q9HAV0	Guanine nucleotide-binding protein subunit beta-4	GNB4	2781
0	1	1	0	3	2	0	2	23.6357	23.4332	23.1248	24.2659	23.9869	23.2882	24.8792	24.4719			NaN	0	NaN	Q9HD26;F5H1Y4;A0A0J9YVX5	Q9HD26;F5H1Y4	Golgi-associated PDZ and coiled-coil motif-containing protein	GOPC	2793
0	2	2	1	1	1	0	1	24.8845	23.1082	23.1605	23.209	23.9042	21.9849	23.6827	24.1656			NaN	0	NaN	Q9NQG5;A2A2M0;E9PIQ9;E9PQF3;A0A087X2D2	Q9NQG5	Regulation of nuclear pre-mRNA domain-containing protein 1B	RPRD1B	2807
0	0	1	1	0	0	1	1	23.0435	23.5227	22.2447	23.0345	23.7762	24.3163	22.9981	23.8721			NaN	0	NaN	Q9NSE4	Q9NSE4	Isoleucine--tRNA ligase, mitochondrial	IARS2	2827
0	0	1	1	1	1	1	0	24.2448	23.4979	24.286	23.0953	23.6444	22.9762	24.6984	24.1458			NaN	0	NaN	Q9NW64;E5RJW4;E5RHA8	Q9NW64	Pre-mRNA-splicing factor RBM22	RBM22	2854
1	1	1	0	2	1	1	1	24.3235	24.3578	22.8373	23.3657	23.6609	23.0758	22.7167	23.1604			NaN	0	NaN	Q9NY12	Q9NY12	H/ACA ribonucleoprotein complex subunit 1	GAR1	2867
0	2	1	2	2	1	0	0	23.3995	24.4261	23.1231	22.7697	22.6842	22.5974	23.2763	23.7033			NaN	0	NaN	Q9P2N5;U3KPZ7;A0A087X0H9;Q5T8P6	Q9P2N5;U3KPZ7	RNA-binding protein 27	RBM27	2903
0	0	2	1	2	2	0	2	23.2305	24.244	23.9219	23.0162	23.5793	22.8262	22.5273	22.8366			NaN	0	NaN	Q9UHR4	Q9UHR4	Brain-specific angiogenesis inhibitor 1-associated protein 2-like protein 1	BAIAP2L1	2937
0	0	0	0	0	0	0	0	23.5096	23.0623	23.8744	22.6631	22.9753	22.7824	24.2544	23.2024			NaN	0	NaN	Q9UII4;E9PBL0	Q9UII4;E9PBL0	E3 ISG15--protein ligase HERC5	HERC5	2941
0	0	1	1	0	1	0	1	23.2246	24.1181	23.0126	23.5545	22.9588	23.9689	23.7399	23.102			NaN	0	NaN	Q9UKD2	Q9UKD2	mRNA turnover protein 4 homolog	MRTO4	2952
1	2	1	1	2	1	0	2	23.8175	23.5742	22.5416	23.2456	22.7385	22.3329	23.7423	23.9987			NaN	0	NaN	Q9Y2L1;G3V1J5;F2Z2C0	Q9Y2L1;G3V1J5;F2Z2C0	Exosome complex exonuclease RRP44	DIS3	3010
0	0	1	1	1	1	1	0	24.8438	23.5225	22.9592	22.8923	22.9468	24.8345	24.039	22.9858			NaN	0	NaN	Q9Y2P8;Q5VZU2;Q5VZU3	Q9Y2P8	RNA 3-terminal phosphate cyclase-like protein	RCL1	3011
0	0	0	1	0	0	0	0	23.9191	23.2302	24.7673	24.1394	22.9528	23.1015	24.1041	23.9641			NaN	0	NaN	Q9Y3P9;A0A0U1RQV7	Q9Y3P9	Rab GTPase-activating protein 1	RABGAP1	3042
1	3	4	3	4	5	2	3	24.8644	24.3408	22.2483	22.5042	23.7193	23.5503	24.0139	23.1764			NaN	0	NaN	Q9Y6B6;D6RD69;Q9H029;D6R9R5;D6RDB2;X1WI22;D6RAA2	Q9Y6B6;D6RD69;Q9H029;D6R9R5;D6RDB2	GTP-binding protein SAR1b	SAR1B;DKFZp434B2017	3079
5	3	5	6	5	5	6	3	26.8592	26.8522	27.2366	27.0648	26.6879	27.3293	27.1525	26.8492			0.00296083	-0.00152349	-0.00887626	P61006	P61006	Ras-related protein Rab-8A	RAB8A	1766
2	2	3	4	6	5	3	4	26.0292	25.5307	26.2263	25.8657	26.472	26.0521	25.471	25.6635			0.00213575	-0.00170517	-0.0064088	Q71RC2;X6RLN4;Q96J85;F8W1I4;F8W1Z5;Q8TBL5;A0A087WTL9;F8VY40	Q71RC2;X6RLN4	La-related protein 4	LARP4	2283
0	0	3	2	3	2	0	5	24.6263	23.1288	24.9304	24.4613	24.3949	23.865	24.3099	24.5883			0.00221525	-0.00283432	-0.00664674	Q9BQG0;I3L1L3;I3L2H8	Q9BQG0;I3L1L3	Myb-binding protein 1A	MYBBP1A	2643
28	27	27	27	28	28	27	30	31.4741	31.5792	30.6409	31.5164	31.03	31.2374	31.6723	31.2827			0.00378998	-0.00294018	-0.0113513	P31150;G5E9U5	P31150	Rab GDP dissociation inhibitor alpha	GDI1	1516
0	1	2	2	3	3	3	2	23.8955	23.389	24.076	24.343	24.6986	24.5627	22.8682	23.5875			0.00235567	-0.00336552	-0.00706693	E9PEI0;Q69YH5	E9PEI0;Q69YH5	Cell division cycle-associated protein 2	CDCA2	589
14	13	16	18	18	20	12	16	27.8954	27.8767	28.1472	28.673	28.7872	28.1432	27.7296	27.9517			0.00550943	-0.00483704	-0.016469	Q9BUF5;K7ESM5;K7EL29;K7EN98;K7ESQ3;K7EQT3;K7EJ64;K7ERA8;K7EJZ4;K7ES63;K7EPE5;K7EK43	Q9BUF5;K7ESM5	Tubulin beta-6 chain	TUBB6	2668
3	4	6	4	5	7	4	6	29.2204	29.7898	29.6637	29.4799	29.5212	29.8861	29.3157	29.4564			0.0124829	-0.00642014	-0.0370251	P62753;A2A3R5;A2A3R7	P62753;A2A3R5	40S ribosomal protein S6	RPS6	1820
5	6	6	6	6	5	4	8	30.0715	29.9427	29.5466	29.0051	29.3409	29.779	29.7417	29.7412			0.0119415	-0.00925589	-0.0354403	P20645;F5GX30;H0YF90;H0YGE9;H0YGT2;F5GXE0;F5GXU0;F5H883	P20645;F5GX30	Cation-dependent mannose-6-phosphate receptor	M6PR	1423
0	0	2	0	0	0	0	2	23.1534	23.7583	25.1252	23.4487	22.4163	24.0983	24.357	24.6522			0.00478815	-0.00951338	-0.0143246	P08574	P08574	Cytochrome c1, heme protein, mitochondrial	CYC1	1288
4	5	5	3	6	4	3	3	27.3988	27.629	27.2359	27.389	27.4097	27.2111	27.9341	27.1367			0.0167597	-0.00976086	-0.0494777	P61586	P61586	Transforming protein RhoA	RHOA	1787
6	9	12	12	11	10	7	11	26.7257	27.5376	27.4321	27.7035	27.5245	27.252	26.9823	27.6798			0.0126397	-0.00991869	-0.0374834	Q9Y678;H0Y8X7;H0Y8G2	Q9Y678	Coatomer subunit gamma-1	COPG1	3077
17	22	27	29	29	27	18	31	31.0106	30.9946	30.9617	31.4348	31.3733	31.1306	30.9531	30.9913			0.0272192	-0.0116687	-0.079462	P48643;B7ZAR1;E9PCA1;E7ENZ3;D6RIZ7;H0Y914	P48643;B7ZAR1;E9PCA1;E7ENZ3	T-complex protein 1 subunit epsilon	CCT5	1643
0	0	0	3	1	0	0	1	23.8667	23.7072	23.5926	22.9098	22.7112	23.7739	24.332	23.3059			0.00974693	-0.0117083	-0.0289978	Q99549;H0Y6J1;A0A0A0MT47	Q99549	M-phase phosphoprotein 8	MPHOSPH8	2619
3	5	5	4	4	4	4	4	28.2637	28.6024	27.7888	27.938	28.396	27.5708	28.2977	28.3783			0.0157275	-0.0124612	-0.0464827	E7ETK0;A0A087WUS0;P62847	E7ETK0;A0A087WUS0;P62847	40S ribosomal protein S24	RPS24	35
12	13	6	10	8	11	10	7	28.7701	28.7599	27.4925	28.4625	28.1351	28.2715	28.8756	28.254			0.0125169	-0.0127878	-0.0371243	P24386	P24386	Rab proteins geranylgeranyltransferase component A 1	CHM	1449
1	5	10	8	5	5	5	2	24.5022	25.8796	26.5455	26.7915	26.5966	26.2938	25.6352	25.2462			0.00741281	-0.0132251	-0.0221112	Q9UHB9	Q9UHB9	Signal recognition particle subunit SRP68	SRP68	2930
4	4	9	8	5	5	6	5	27.3785	27.5831	27.845	28.0446	27.6644	27.6696	27.7267	27.8496			0.0334422	-0.0147753	-0.0969983	P23528;G3V1A4;E9PP50;E9PK25;E9PQB7;E9PS23;E9PLJ3;Q9Y281	P23528;G3V1A4;E9PP50;E9PK25;E9PQB7;E9PS23	Cofilin-1	CFL1	1447
9	12	11	16	14	12	8	11	28.3408	28.0512	27.6669	28.0147	28.196	27.8531	28.1729	27.9137			0.0327225	-0.0155425	-0.0949815	P35998;A0A1W2PQS1;C9JLS9	P35998;A0A1W2PQS1	26S protease regulatory subunit 7	PSMC2	1557
4	5	6	6	5	5	5	6	25.393	26.4791	26.2993	26.6579	26.1537	26.2314	25.9689	26.5377			0.0173548	-0.0156207	-0.0512014	P84077;P61204;F5H423;F5H0C7;H0YGG7	P84077;P61204;F5H423;F5H0C7	ADP-ribosylation factor 1;ADP-ribosylation factor 3	ARF1;ARF3	1779
8	3	5	4	6	6	3	7	29.5684	29.1613	28.9462	28.2111	29.0746	28.7039	29.1207	29.0514			0.0179703	-0.0159016	-0.0529819	P16403	P16403	Histone H1.2	HIST1H1C	1388
13	14	8	11	10	14	11	10	27.8852	27.8831	27.6286	27.4754	27.4689	27.8122	28.0977	27.5592			0.0325908	-0.016418	-0.0946122	Q01804;D6RI06	Q01804	OTU domain-containing protein 4	OTUD4	1902
4	4	6	6	7	6	6	6	28.097	28.3038	27.539	27.8272	27.9936	27.8281	28.0802	27.931			0.0325552	-0.0164666	-0.0945123	P50502;Q8NFI4;H7C3I1;Q3KNR6;Q8IZP2;F6VDH7;F8WAQ7	P50502;Q8NFI4;H7C3I1;Q3KNR6;Q8IZP2	Hsc70-interacting protein;Putative protein FAM10A5;Putative protein FAM10A4	ST13;ST13P5;ST13P4	1676
12	15	12	14	14	13	15	16	31.3557	31.6125	31.4731	31.0806	31.3351	31.3487	31.2908	31.6144			0.0432379	-0.0167246	-0.124169	G8JLB6;P31943;E9PCY7;D6RBM0;D6RIT2;D6RIU0;H0YB39;D6RAM1;E5RGV0;D6R9T0;D6RFM3;D6RDU3;D6RJ04;D6RIH9;E7EQJ0;E7EN40;H0YBD7;D6RDL0;H0YBG7;E5RGH4;D6R9D3;D6RF17;H0YAQ2;E5RJ94	G8JLB6;P31943;E9PCY7;D6RBM0;D6RIT2;D6RIU0;H0YB39	Heterogeneous nuclear ribonucleoprotein H;Heterogeneous nuclear ribonucleoprotein H, N-terminally processed	HNRNPH1	770
0	1	2	4	3	1	1	1	23.5653	23.2548	24.1774	24.7331	24.5831	23.7247	25.1496	22.3401			0.00809669	-0.0167451	-0.0241326	O14733	O14733	Dual specificity mitogen-activated protein kinase kinase 7	MAP2K7	992
22	36	48	43	35	46	33	40	29.4377	29.8043	30.3732	30.3064	29.772	30.0835	29.9359	30.1974			0.023966	-0.0168114	-0.0702058	P35579;P35749;P35580;Q5BKV1;A0A0C4DFM8;B1AH99;A1L2Z2;E7ERA5;REV__S4R3H4;REV__E7EQT4;REV__Q9UKV3;P12883;P13535;Q9UKX3;Q9Y623;P13533;P12882;P11055;Q9UKX2	P35579	Myosin-9	MYH9	1551
4	3	4	5	4	4	4	4	26.8496	26.3256	26.7486	26.5463	26.9973	26.4643	26.6367	26.4402			0.0341126	-0.017118	-0.0988745	P61964	P61964	WD repeat-containing protein 5	WDR5	1794
2	2	3	2	5	3	0	1	23.5955	22.9026	24.4446	25.2021	24.8579	23.6284	24.8628	22.8676			0.00858785	-0.0179296	-0.0255825	Q9BQ70;H3BQ53;H3BMJ8;Q9H7D3;H3BSP8;H3BR53;H3BS87	Q9BQ70;H3BQ53	Transcription factor 25	TCF25	2640
0	0	2	2	1	0	0	0	23.5639	23.7094	24.1987	23.6718	24.076	24.226	23.4114	23.5039			0.0254041	-0.0183878	-0.0743054	G5EA06;Q92552;D6RH20;D6RJC7	G5EA06;Q92552;D6RH20	28S ribosomal protein S27, mitochondrial	MRPS27	766
5	5	6	5	7	4	3	6	26.8469	26.9071	26.5097	26.7114	27.213	26.4216	26.6006	26.8135			0.0331169	-0.0184226	-0.0960872	O15160;E7EQB9;D6RDJ3;H0Y723	O15160;E7EQB9	DNA-directed RNA polymerases I and III subunit RPAC1	POLR1C	1018
8	8	8	6	8	8	7	7	28.6229	28.6157	28.5704	28.249	28.4309	28.4385	28.7362	28.5266			0.0573437	-0.0185342	-0.16242	C9J9K3;A0A0C4DG17;P08865;F8WD59	C9J9K3;A0A0C4DG17;P08865	40S ribosomal protein SA	RPSA	174
4	5	3	4	5	5	3	5	26.1224	26.6506	26.97	25.9478	26.4721	26.3477	26.3737	26.5726			0.0266512	-0.0187855	-0.0778503	A0A0A6YYJ8;Q9Y383;B8ZZ10;A8MYV2;B8ZZ09	A0A0A6YYJ8;Q9Y383	Putative RNA-binding protein Luc7-like 2	LUC7L2	155
4	5	3	3	2	3	4	5	26.0144	26.6071	25.905	26.1504	25.8699	26.1789	26.187	26.5206			0.0336568	-0.0198779	-0.0975993	Q96D15;M0QZH0;M0QYB8	Q96D15;M0QZH0;M0QYB8	Reticulocalbin-3	RCN3	2532
6	8	8	7	6	8	6	9	28.0271	28.6633	28.8607	28.5495	28.5054	28.6025	28.4168	28.6574			0.0379729	-0.0203695	-0.10963	Q96AG4;I3L223	Q96AG4	Leucine-rich repeat-containing protein 59	LRRC59	2517
2	1	3	2	3	0	1	3	24.5838	23.5163	25.4135	24.1606	25.1181	24.3415	23.311	24.9878			0.0123865	-0.021059	-0.0367431	P23921;E9PL69;E9PP77;H0YCY7	P23921;E9PL69	Ribonucleoside-diphosphate reductase large subunit	RRM1	1448
3	3	5	5	4	4	2	4	25.9255	25.936	26.4895	25.9592	26.2633	25.8346	26.1983	26.1014			0.0457498	-0.021852	-0.131055	P56537;B7ZBH1;A0A0U1RQV5;F8WD20;A0A0B4J1Y7;F8WDS6	P56537	Eukaryotic translation initiation factor 6	EIF6	1748
4	2	4	5	2	4	2	4	26.2429	25.9997	25.9229	26.0047	25.73	26.0059	26.4042	26.12			0.0505911	-0.0224805	-0.144234	C9JIR6;O75688;B8ZZF0;E9PKB5;P35813;E9PL75;E9PJN3	C9JIR6;O75688;B8ZZF0	Protein phosphatase 1B	PPM1B	428
18	17	21	20	14	18	18	19	30.8598	31.1328	31.241	30.8678	30.9148	31.0091	31.1518	31.1161			0.0736874	-0.0225916	-0.205546	P27824;H0Y9Q7;D6RGY2;D6RB85;D6RDP7;D6RFL1;D6RAU8;H0Y9H1;D6RAQ8;D6RHJ3;D6RD16	P27824	Calnexin	CANX	1480
3	6	7	8	8	8	4	7	27.0933	27.7991	27.8745	28.3696	28.2404	27.8127	27.5207	27.6586			0.0268671	-0.0239739	-0.0784633	Q9UBQ5;A0A087WVB9;K7ERF1;K7EQM4;K7ES31;K7EK53;B4DQ48	Q9UBQ5;A0A087WVB9;K7ERF1;K7EQM4;K7ES31	Eukaryotic translation initiation factor 3 subunit K	EIF3K	2915
4	4	4	4	3	3	3	4	28.4759	28.5106	28.2927	28.4319	28.2488	28.4763	28.6294	28.4538			0.0970426	-0.0242991	-0.265167	P62913;Q5VVC9;Q5VVC8	P62913;Q5VVC9;Q5VVC8	60S ribosomal protein L11	RPL11	1836
6	6	7	6	7	5	6	9	30.3748	30.7384	29.7116	30.3865	30.0437	30.2206	30.5385	30.5107			0.0360416	-0.0255642	-0.104259	P83731;C9JXB8;C9JNW5	P83731;C9JXB8;C9JNW5	60S ribosomal protein L24	RPL24	1880
13	16	16	16	16	16	15	15	31.883	31.9701	32.3635	32.878	32.9864	32.3138	31.5944	32.3024			0.0240283	-0.0255985	-0.0703836	Q15365	Q15365	Poly(rC)-binding protein 1	PCBP1	2097
6	4	4	3	5	5	3	6	26.6847	26.9233	26.8879	26.4035	26.7465	26.7103	26.8039	26.7415			0.0763929	-0.0256987	-0.212569	P09012;M0R268;M0R221;M0R2B8;M0QXK2;M0QZG7;M0R0G9	P09012;M0R268;M0R221;M0R2B8;M0QXK2;M0QZG7	U1 small nuclear ribonucleoprotein A	SNRPA	1296
6	5	9	9	9	9	5	9	27.5932	27.8179	27.9329	28.4166	28.4897	28.0979	27.2738	28.0064			0.0299495	-0.0268102	-0.0871832	Q7L2H7;J3KNJ2;H0YCQ8;E9PRY0;E9PN86;E7ESM3;E9PRI2	Q7L2H7;J3KNJ2;H0YCQ8	Eukaryotic translation initiation factor 3 subunit M	EIF3M	2289
0	2	1	2	2	1	1	1	24.3223	24.2828	22.3597	24.4611	23.8166	24.0786	23.0145	24.6239			0.0151306	-0.0269437	-0.0447479	P08240	P08240	Signal recognition particle receptor subunit alpha	SRPR	1286
0	1	2	3	7	1	0	2	23.6766	23.3993	22.7626	25.5102	25.5927	23.1733	23.0251	23.6666			0.0109761	-0.0272498	-0.0326099	H3BRB3;Q14807;H3BTH5;I3L306	H3BRB3;Q14807	Kinesin-like protein;Kinesin-like protein KIF22	KIF22	826
0	2	0	2	2	2	2	0	23.3725	23.5863	22.9776	23.2576	22.8861	23.4057	22.9313	24.0822			0.0313283	-0.0278273	-0.091066	P21283;E7EV59	P21283	V-type proton ATPase subunit C 1	ATP6V1C1	1426
6	8	6	8	8	7	5	8	28.7824	29.0986	28.4615	28.8602	28.8281	28.718	29.0224	28.7481			0.0685493	-0.0284925	-0.192119	J3QLE5;P63162;P14678;J3KRY3;S4R3P3	J3QLE5;P63162;P14678;J3KRY3;S4R3P3	Small nuclear ribonucleoprotein-associated protein N;Small nuclear ribonucleoprotein-associated proteins B and B	SNRPN;SNRPB	898
4	3	4	4	5	5	4	5	27.1807	27.3565	26.5851	26.973	27.2189	26.5457	27.4703	26.9802			0.0404244	-0.0299606	-0.116418	K7EIY6;Q9BV68;U3KQF4	K7EIY6;Q9BV68;U3KQF4	E3 ubiquitin-protein ligase RNF126	RNF126	916
10	9	12	10	11	10	9	13	28.5707	29.1551	28.6228	28.8589	28.8412	28.8042	28.8008	28.8839			0.0821123	-0.0306396	-0.227313	P50454;E9PPV6;E9PR70;E9PKH2;E9PK86;E9PMI5;E9PNX1;E9PJH8;E9PIG2;E9PRS3;E9PQ34;H0YEP8;E9PLA6	P50454;E9PPV6;E9PR70;E9PKH2	Serpin H1	SERPINH1	1675
1	1	3	3	3	5	3	2	24.0709	23.7322	27.0051	26.9417	26.1969	26.0907	26.672	22.9131			0.00832366	-0.0307055	-0.0248028	P54709;C9JA36;C9JXZ1;H7C547;F8WBY4;H7C4L9	P54709;C9JA36;C9JXZ1	Sodium/potassium-transporting ATPase subunit beta-3	ATP1B3	1727
6	8	11	14	12	9	7	11	27.2582	27.7323	27.6382	28.1038	28.1503	27.6114	27.6233	27.4738			0.048279	-0.0315776	-0.137954	O00231;J3QRY4;J3QS13;J3KSW3	O00231	26S proteasome non-ATPase regulatory subunit 11	PSMD11	965
2	6	6	7	6	3	3	4	25.9002	25.9629	25.4582	25.7127	25.9003	25.6923	25.586	25.9836			0.0792229	-0.0320487	-0.219882	Q9Y5K5;Q5LJA5;Q5LJA9;Q5LJB0;H0Y6Y4;H0Y4E0;H0Y636;H0Y4K0	Q9Y5K5;Q5LJA5;Q5LJA9;Q5LJB0;H0Y6Y4;H0Y4E0	Ubiquitin carboxyl-terminal hydrolase isozyme L5;Ubiquitin carboxyl-terminal hydrolase	UCHL5	3064
28	27	28	25	25	24	25	31	32.0196	31.96	31.7921	31.5904	31.957	31.8495	31.812	31.8799			0.126462	-0.0340981	-0.337305	A0A0R4J2E8;A8MXP9;P43243;D6REM6;D6R991;B3KM87;H0Y8T4;Q68E03;D6R8Z5;D6RCM3;D6REK4;D6RBK5;D6RB45;A0A1B0GX04;D6R9F3;D6RBS2;D6RBI2;D6RE02;D6RAM9;D6RAY2	A0A0R4J2E8;A8MXP9;P43243;D6REM6;D6R991	Matrin-3	MATR3	221
2	2	3	1	4	4	4	3	27.2712	27.4379	26.9152	27.3926	27.4927	26.6339	27.4478	27.5857			0.050154	-0.0358081	-0.143048	P62314;J3QLI9;J3QLR7	P62314;J3QLI9	Small nuclear ribonucleoprotein Sm D1	SNRPD1	1813
9	8	11	12	11	10	7	11	27.8862	28.0385	28.0804	27.7428	27.7582	27.9045	27.9589	28.2721			0.100857	-0.036478	-0.274696	P51659;E7EWE5;E7ER27;G5E9S2;E7ET17;E7EPL9	P51659;E7EWE5;E7ER27;G5E9S2;E7ET17	Peroxisomal multifunctional enzyme type 2;(3R)-hydroxyacyl-CoA dehydrogenase;Enoyl-CoA hydratase 2	HSD17B4	1693
2	1	3	3	2	2	1	2	25.3891	23.5724	24.996	25.2168	24.9178	25.4741	23.8121	25.1175			0.022881	-0.0367928	-0.0671051	P25788;G3V4X5;G3V3W4;G3V5N4	P25788	Proteasome subunit alpha type-3	PSMA3	1463
3	13	19	41	38	17	2	19	25.2713	26.8012	28.1091	28.6384	28.815	27.9395	24.2348	27.9796			0.00986418	-0.0372343	-0.0293428	Q92616	Q92616	Translational activator GCN1	GCN1L1	2476
6	8	6	7	6	7	6	9	27.4343	27.2202	27.1932	27.1091	27.1354	27.4023	27.3578	27.2134			0.156887	-0.038034	-0.408899	Q99614;H0YB37	Q99614	Tetratricopeptide repeat protein 1	TTC1	2624
0	2	1	2	1	3	2	2	23.9151	25.2195	22.4793	24.5477	23.4501	25.1343	23.7916	23.9424			0.0193081	-0.0392141	-0.0568439	P23526	P23526	Adenosylhomocysteinase	AHCY	1446
16	17	17	19	18	19	17	22	31.5562	31.4338	30.8468	31.2929	31.0685	31.2727	31.7045	31.2439			0.0694674	-0.0399799	-0.194527	P19474;H0YDP8	P19474	E3 ubiquitin-protein ligase TRIM21	TRIM21	1413
2	3	3	2	4	3	2	5	26.6899	26.9223	25.8611	25.925	26.798	26.1689	26.1513	26.4428			0.0461239	-0.040669	-0.132077	O76071	O76071	Probable cytosolic iron-sulfur protein assembly protein CIAO1	CIAO1	1145
3	4	3	4	4	7	4	4	26.8322	26.6344	25.948	25.9194	26.117	26.6305	26.5117	26.2387			0.0549298	-0.0409727	-0.155944	O95721;C9JAF7	O95721;C9JAF7	Synaptosomal-associated protein 29;Synaptosomal-associated protein	SNAP29	1187
35	34	36	41	33	43	50	42	34.8491	34.2926	34.1274	34.1472	33.8501	34.6269	34.7754	34.3318			0.0558409	-0.0419683	-0.158392	E7EX17;P23588;F8VX11;F8VP89;F8VSC7;F8W0K0;F8VYE9;F8VRU1;REV__F8VX11;REV__P23588;REV__E7EX17	E7EX17;P23588;F8VX11	Eukaryotic translation initiation factor 4B	EIF4B	574
19	18	22	22	22	21	20	23	28.7212	28.9316	29.2905	29.7417	29.8596	29.0807	28.6008	29.3152			0.0433293	-0.0428071	-0.12442	P68366;C9JEV8;C9JQ00;C9JJQ8;C9JDL2	P68366	Tubulin alpha-4A chain	TUBA4A	1859
8	11	11	10	11	13	12	11	29.9266	30.0927	30.0758	29.7116	30.0206	30.0276	29.9278	30.0056			0.187767	-0.0436945	-0.47887	P52597;A0A1B0GW42	P52597	Heterogeneous nuclear ribonucleoprotein F;Heterogeneous nuclear ribonucleoprotein F, N-terminally processed	HNRNPF	1705
0	1	5	2	3	1	3	4	24.0436	24.0439	25.26	24.4605	24.9851	22.9281	25.0825	24.9891			0.0253058	-0.0441628	-0.0740253	B7Z6D5;Q96GQ7;A0A087X059;A0A087WYH5	B7Z6D5;Q96GQ7	Probable ATP-dependent RNA helicase DDX27	DDX27	368
1	0	2	5	4	2	1	1	24.0226	23.657	24.9667	25.4839	25.4563	25.0524	23.9163	23.8894			0.027219	-0.0460415	-0.0794616	Q00653;M0R119	Q00653	Nuclear factor NF-kappa-B p100 subunit;Nuclear factor NF-kappa-B p52 subunit	NFKB2	1891
13	11	13	9	9	10	12	12	30.2364	30.2171	29.8413	29.6571	29.9414	29.9282	30.1731	30.097			0.112236	-0.0469303	-0.302806	Q15907;H3BMH2;H3BSC1;P62491;B4DQU5;M0R2D0;M0R377;H3BN38;P57735	Q15907;H3BMH2;H3BSC1;P62491	Ras-related protein Rab-11B;Ras-related protein Rab-11A	RAB11B;RAB11A	2127
11	10	7	8	7	10	10	10	28.3986	28.3658	27.506	27.8088	27.7872	28.2482	28.3489	27.8881			0.0668688	-0.0482922	-0.187703	V9HW75;A0A087WSV8;E9PKG6;P80303;Q2L696;E9PLR0;E9PLE9;H0YEG8;E9PJP3;H0YD18;E9PM22	V9HW75;A0A087WSV8;E9PKG6;P80303;Q2L696;E9PLR0;E9PLE9	Nucleobindin-2;Nesfatin-1	HEL-S-109;NUCB2;Nucb2	15
9	8	12	9	8	10	10	9	29.5487	29.2163	29.2474	29.0823	28.9773	29.3594	29.615	29.3412			0.112021	-0.0495634	-0.302279	K7ELL7;P14314;A0A0C4DGP4;K7EPW7;K7EKX1;K7EJ70	K7ELL7;P14314	Glucosidase 2 subunit beta	PRKCSH	926
13	20	13	16	19	18	16	15	29.469	29.4435	29.1727	28.8978	29.2961	29.2175	29.4731	29.1988			0.128518	-0.0505962	-0.342235	P52948;H7C3P6;H0YEN4;H0YCR0;H0YDF4;H0YDA1;H0YCT1	P52948	Nuclear pore complex protein Nup98-Nup96;Nuclear pore complex protein Nup98;Nuclear pore complex protein Nup96	NUP98	1710
9	10	9	10	12	10	11	10	29.7	29.8437	29.2708	29.3511	29.4644	29.7228	29.6801	29.5045			0.127799	-0.0515294	-0.340513	O95816	O95816	BAG family molecular chaperone regulator 2	BAG2	1194
15	19	24	22	20	22	20	22	29.1796	29.2355	29.2182	29.1427	29.1085	29.0786	29.481	29.3157			0.214332	-0.0519385	-0.537172	Q14697;F5H6X6;E9PKU7;E9PNH1	Q14697;F5H6X6;E9PKU7	Neutral alpha-glucosidase AB	GANAB	2063
1	3	1	3	3	3	0	2	24.2177	25.1557	23.4232	25.1691	25.4674	25.0822	24.7609	22.8673			0.0253981	-0.05304	-0.0742883	B4DGM3;Q969G3;J3QKS7;K7EMQ8;H7C048;J3QR61;J3KS99;J3QL66;J3KT85;J3QKX6	B4DGM3;Q969G3;J3QKS7;K7EMQ8;H7C048	SWI/SNF-related matrix-associated actin-dependent regulator of chromatin subfamily E member 1	SMARCE1	333
3	3	4	4	4	3	5	5	26.2343	26.6637	26.8145	26.7044	26.8176	26.4995	26.5176	26.7962			0.130923	-0.053535	-0.347983	H0YA96;H0Y8G5;Q14103;D6RAF8;D6RF44;D6RBQ9;D6RD83	H0YA96;H0Y8G5;Q14103;D6RAF8;D6RF44;D6RBQ9	Heterogeneous nuclear ribonucleoprotein D0	HNRNPD	787
3	6	8	10	6	6	8	7	27.5472	27.8243	27.7096	27.7854	27.9652	27.45	27.9273	27.7421			0.157888	-0.0545354	-0.411209	A0A024R4M0;P46781;B5MCT8;C9JM19;F2Z3C0;A8MXK4	A0A024R4M0;P46781;B5MCT8;C9JM19	40S ribosomal protein S9	RPS9	2
1	5	5	5	4	4	5	3	23.9832	25.8287	26.3284	26.85	26.7345	25.9992	24.7101	25.7659			0.0249511	-0.0548596	-0.0730154	B4DDF4;B4DUT8;Q99439;A0A087X271;A0A087X1X5;H3BVI6;K7ES69;H3BQH0;A0A087WV51;U3KPS3	B4DDF4;B4DUT8;Q99439;A0A087X271;A0A087X1X5;H3BVI6;K7ES69	Calponin;Calponin-2	CNN2	328
7	8	11	11	13	11	11	12	27.5335	27.4435	27.4832	27.4481	27.572	27.5786	27.4766	27.5015			0.839869	-0.0551004	-1.67684	Q15393;J3QL37;I3L4G7;J3QRB2;H3BMB0;J3QKV4	Q15393	Splicing factor 3B subunit 3	SF3B3	2102
0	0	3	4	2	2	0	1	23.4344	23.7254	25.1013	25.7611	25.1309	25.2208	24.2622	23.6291			0.0282175	-0.0552273	-0.08229	P60891;B1ALA7;A0A0B4J207;P21108	P60891	Ribose-phosphate pyrophosphokinase 1	PRPS1	1763
10	11	11	11	13	13	10	13	31.0335	31.3728	31.128	30.852	30.89	31.1844	31.3635	31.1701			0.144194	-0.0553942	-0.379375	P62820;E7END7;H0YMN7;H0YNE9;Q92930;H0YLJ8;H0YL94;P59190	P62820;E7END7	Ras-related protein Rab-1A	RAB1A	1823
10	12	12	12	12	12	15	14	30.2356	30.5781	30.161	30.3289	30.0879	30.5484	30.5021	30.3921			0.158149	-0.0567245	-0.411809	P36578;H3BM89;H3BTP7;H3BU31	P36578;H3BM89	60S ribosomal protein L4	RPL4	1562
10	10	13	13	12	13	11	16	24.083	24.395	23.2789	24.5032	25.0615	24.1272	22.8774	24.4243			0.0371894	-0.0575514	-0.107454	Q5SX86	Q5SX86		GDI2	2193
2	4	3	4	7	2	3	2	26.2738	26.3275	25.0284	25.6711	26.1279	25.4275	26.1243	25.8534			0.0593479	-0.0580912	-0.167775	O43809;H3BND3;H3BV41	O43809;H3BND3;H3BV41	Cleavage and polyadenylation specificity factor subunit 5	NUDT21	1064
10	8	10	12	12	11	12	8	27.5637	27.4405	26.852	27.6941	27.4859	27.5718	27.718	27.012			0.0897749	-0.059382	-0.246852	O15294;C9JZL3	O15294	UDP-N-acetylglucosamine--peptide N-acetylglucosaminyltransferase 110 kDa subunit	OGT	1027
33	31	35	36	32	36	31	38	32.0635	32.0113	32.1821	32.2704	32.2173	32.2185	31.8895	32.4421			0.183359	-0.0599923	-0.469035	P07900;G3V2J8;Q14568;Q58FG0	P07900	Heat shock protein HSP 90-alpha	HSP90AA1	1278
2	2	2	2	4	3	5	2	23.1621	25.3361	25.3622	24.8733	25.0468	25.4262	25.1464	23.3589			0.0300094	-0.0611186	-0.087352	Q8WXF1;X6RDA4	Q8WXF1;X6RDA4	Paraspeckle component 1	PSPC1	2463
3	4	4	4	3	4	4	2	28.2162	26.9788	26.8833	27.0357	27.0847	27.112	27.8994	27.2657			0.059629	-0.0619178	-0.168525	O43760;K7ELD9;K7ENG9;K7ELS8;K7EJ35	O43760;K7ELD9;K7ENG9;K7ELS8	Synaptogyrin-2	SYNGR2	1062
0	2	6	4	4	2	3	3	23.8937	24.2404	24.813	24.4048	24.4524	24.859	24.1157	24.1768			0.0898615	-0.063035	-0.247072	Q9UNX4	Q9UNX4	WD repeat-containing protein 3	WDR3	2987
4	4	4	2	3	5	3	2	24.5254	25.2674	24.9991	24.9107	24.8857	24.9543	25.3525	24.765			0.119113	-0.0637002	-0.31957	Q9BZG1;C9JBG0;Q96PJ7;E7ES60;C9JY26;V9GY61;K7EJW7;K7EIF2;H7C0Y7;J3QLC6	Q9BZG1;C9JBG0;Q96PJ7;E7ES60;C9JY26	Ras-related protein Rab-34	RAB34	2704
19	20	22	16	21	22	22	23	30.7204	30.6166	30.7643	30.4364	30.5053	30.7336	30.6703	30.8859			0.243469	-0.0643382	-0.59935	P30101	P30101	Protein disulfide-isomerase A3	PDIA3	1503
10	10	12	11	12	11	9	9	32.1207	31.6574	32.0023	31.59	32.2377	31.7315	31.9324	31.7316			0.14154	-0.0657434	-0.37314	P62249;M0R210;M0R3H0;Q6IPX4;M0R1M5;M0QX76	P62249;M0R210;M0R3H0	40S ribosomal protein S16	RPS16	1803
20	20	24	25	23	22	23	25	28.9852	29.2075	29.534	30.2719	29.9276	29.7982	28.9674	29.571			0.0671575	-0.066421	-0.188462	F5H5D3;Q9BQE3;A0A1W2PQM2;F8VVB9;F8VRZ4;F8VS66;F8VWV9;F8VX09;F8VRK0;F8W0F6;F8VXZ7	F5H5D3;Q9BQE3;A0A1W2PQM2	Tubulin alpha-1C chain	TUBA1C	667
0	1	2	3	4	2	0	1	24.8287	22.9457	24.9319	24.7288	24.9004	24.9984	24.1355	23.668			0.04074	-0.0668192	-0.11729	G5E9W3;Q9UKF6;C9JZH6	G5E9W3;Q9UKF6	Cleavage and polyadenylation specificity factor subunit 3	CPSF3	764
0	2	2	4	2	0	0	1	23.8652	24.4728	24.8751	24.7945	24.6691	24.0017	24.7397	24.865			0.0805229	-0.0669618	-0.223229	P00533;E9PFD7;Q504U8;C9JYS6;A0A1W2PRR9	P00533;E9PFD7;Q504U8	Epidermal growth factor receptor;Receptor protein-tyrosine kinase	EGFR	1213
10	14	26	17	23	21	11	17	28.2204	28.8218	28.827	28.6518	28.8486	28.7596	28.4842	28.7011			0.161673	-0.0681443	-0.419913	O75533;H7C341;B4DGZ4;F8WC19	O75533	Splicing factor 3B subunit 1	SF3B1	1121
1	2	1	3	3	3	2	1	24.4229	24.4553	23.965	24.8131	24.2602	24.9813	24.926	23.7624			0.0723067	-0.0683904	-0.20195	E9PF19;Q9Y4P3;Q96E41;A0A087WXC6;F8WDI9	E9PF19;Q9Y4P3;Q96E41	Transducin beta-like protein 2	TBL2	591
5	4	6	5	5	6	5	4	26.1834	26.3329	26.4402	25.7688	25.9542	26.2882	26.1733	26.5853			0.131436	-0.0689225	-0.349206	Q96A33;A0A087WYW6;J3QR89	Q96A33	Coiled-coil domain-containing protein 47	CCDC47	2512
4	7	4	4	6	6	7	7	26.455	26.5691	26.6039	26.4135	26.4517	26.4847	26.9577	26.4253			0.205082	-0.0694942	-0.517055	E9PKG1;H7C2I1;Q99873;E9PIX6;E9PQ98;E9PNR9;H0YDE4;Q9NR22;E9PMW9	E9PKG1;H7C2I1;Q99873;E9PIX6;E9PQ98;E9PNR9;H0YDE4	Protein arginine N-methyltransferase 1	PRMT1	612
0	0	1	8	8	1	1	0	24.6278	24.0292	22.6852	26.3986	25.9712	24.7997	23.8042	23.4451			0.0249597	-0.0698361	-0.0730399	P33981;D6RF82;D6REX1;D6RIC6;D6RFY1	P33981	Dual specificity protein kinase TTK	TTK	1535
6	10	11	11	16	10	8	9	27.4693	27.4788	27.5801	27.3742	27.8466	27.4448	27.556	27.3377			0.244888	-0.0707026	-0.602335	P31948;F5H783;H0YGI8;F5GXD8	P31948	Stress-induced-phosphoprotein 1	STIP1	1528
1	0	2	3	2	3	0	2	23.124	23.9102	23.9739	24.3527	23.736	23.7686	23.9712	24.1723			0.0946898	-0.0718317	-0.25926	Q8N766;Q5TG59;H7C4E3	Q8N766	ER membrane protein complex subunit 1	EMC1	2382
10	9	9	6	14	5	7	10	27.8551	27.9061	27.1236	27.2619	27.7645	27.6764	27.5513	27.4447			0.128018	-0.0725513	-0.341038	E9PEB5;Q96AE4;C9JSZ1;M0R251;M0QYG1;M0R263;M0R0C6;M0R3J3	E9PEB5;Q96AE4	Far upstream element-binding protein 1	FUBP1	588
3	2	7	5	5	6	2	8	26.01	25.6357	26.1945	25.8594	26.1437	25.9679	25.809	26.0712			0.209397	-0.0730481	-0.526464	Q12874	Q12874	Splicing factor 3A subunit 3	SF3A3	1963
2	2	4	5	5	4	2	2	24.4143	25.3218	25.3422	25.8702	25.917	25.4347	24.9498	24.9402			0.0685786	-0.0733247	-0.192196	Q9NVU7;E7EW05;F8W8T7;D6RC74;D6RIR5	Q9NVU7;E7EW05	Protein SDA1 homolog	SDAD1	2852
1	1	2	4	3	2	2	2	23.5056	23.5325	24.1236	24.0073	24.2945	24.0304	22.8797	24.2611			0.0716833	-0.0741763	-0.200323	Q96QK1;I3L4S0;A0A1W2PP10;I3L4P4	Q96QK1	Vacuolar protein sorting-associated protein 35	VPS35	2593
4	5	3	4	4	5	7	4	25.5198	25.8155	25.1736	25.375	25.2482	25.3405	26.0568	25.5402			0.125279	-0.0754466	-0.334463	P78332;E9PGM9;F8WCA5;F8WF63;C9J250;C9JSL1	P78332;E9PGM9;F8WCA5	RNA-binding protein 6	RBM6	1863
4	5	3	2	4	4	5	6	26.7739	26.7922	26.2689	25.8721	26.4785	26.5741	26.5558	26.4069			0.128955	-0.0770292	-0.34328	Q7RTV0	Q7RTV0	PHD finger-like domain-containing protein 5A	PHF5A	2292
10	7	10	11	11	11	9	12	31.9391	32.1345	31.7407	32.6066	32.4426	32.3446	31.8349	32.1075			0.125869	-0.0771499	-0.33588	P62829;J3KT29;C9JD32;J3KTJ3;B9ZVP7;J3QQT9	P62829;J3KT29;C9JD32;J3KTJ3;B9ZVP7	60S ribosomal protein L23	RPL23	1824
4	5	11	8	9	7	7	4	25.8201	25.7119	26.1723	26.1984	26.3743	26.1841	26.0238	25.6296			0.146706	-0.0772572	-0.385255	P46013	P46013	Antigen KI-67	MKI67	1615
6	8	12	6	10	11	5	11	27.3541	27.6301	27.5088	27.4462	27.7255	27.549	27.4102	27.5653			0.393086	-0.0777297	-0.896546	Q15459;F8WB66;H7C1L2;F8WC79	Q15459	Splicing factor 3A subunit 1	SF3A1	2109
0	2	7	3	4	3	2	6	24.1421	25.0646	25.6672	24.9498	25.1602	24.9269	24.2718	25.777			0.0626907	-0.0780201	-0.176665	Q9H0A0;A0A087WV29;E9PMU0;E9PJN6	Q9H0A0;A0A087WV29	N-acetyltransferase 10	NAT10	2720
22	24	23	26	25	22	21	23	31.6061	31.0656	31.0704	31.3983	31.2557	31.5314	31.3188	31.3497			0.217319	-0.0788002	-0.543628	Q9Y230;M0R0Y3;X6R2L4;M0QXI6;M0R0Z0;M0QXZ7;A0A1W2PS48	Q9Y230;M0R0Y3	RuvB-like 2	RUVBL2	3000
13	25	40	32	35	25	22	26	28.2865	29.0669	29.2871	28.9267	29.0105	28.9568	28.9334	28.9817			0.138352	-0.078826	-0.365622	Q13813;A0A0D9SGF6;A0A0D9SF54;A0A0D9SFF6;A0A1B0GTB7;A0A1B0GUH3;A0A0D9SFH4;A0A1B0GV13	Q13813;A0A0D9SGF6;A0A0D9SF54	Spectrin alpha chain, non-erythrocytic 1	SPTAN1	2024
4	4	3	3	3	3	3	4	23.6982	23.7279	24.1085	23.4799	23.0389	22.6977	23.1463	26.4496			0.0308241	-0.0795197	-0.0896473	R4GMX5;R4GN83	R4GMX5;R4GN83		BSG	3087
0	0	2	1	0	2	1	1	24.1508	23.6473	24.8868	23.5157	23.5522	24.885	23.7108	24.3739			0.0652977	-0.0803142	-0.183561	P09382;F8WEI7	P09382	Galectin-1	LGALS1	1299
24	22	26	26	22	23	26	27	31.2884	31.5514	31.4189	31.1844	31.2304	31.4245	31.4347	31.6766			0.276081	-0.0808311	-0.667013	P11021	P11021	78 kDa glucose-regulated protein	HSPA5	1323
20	19	15	19	23	19	16	28	28.4755	29.0363	28.7713	28.7193	28.7463	28.7711	28.8664	28.9447			0.272116	-0.0815115	-0.658888	P55072;C9IZA5;C9JUP7	P55072	Transitional endoplasmic reticulum ATPase	VCP	1734
0	1	8	13	6	3	0	3	23.2813	23.5786	26.37	27.1509	26.3945	25.2942	23.773	25.247			0.0251155	-0.0819201	-0.0734835	Q68CZ2;E9PCX8;C9JHU5;C9JWN9;C9JTD0;H0Y4U1;F8VV64;A0A087WWW7;E9PGF5;E9PF55;Q63HR2;Q9HBL0	Q68CZ2;E9PCX8	Tensin-3	TNS3	2226
6	10	9	11	11	10	9	12	27.7766	28.6708	28.577	28.6466	28.4687	28.3641	28.4686	28.6975			0.137175	-0.0819578	-0.362841	Q9H0U4;E9PLD0;Q92928	Q9H0U4;E9PLD0	Ras-related protein Rab-1B	RAB1B	2726
3	4	14	11	13	7	9	4	25.589	25.902	26.6952	26.9607	26.9308	26.464	26.2388	25.8436			0.0750015	-0.0825667	-0.208961	Q8WUM0	Q8WUM0	Nuclear pore complex protein Nup133	NUP133	2449
6	9	9	9	8	9	8	10	28.5441	28.5966	29.2722	28.7142	28.7849	28.9276	28.9967	28.7483			0.18194	-0.0825891	-0.465858	P22087;M0QXL5;M0R2Q4;M0R0P1;M0R299;M0R2U2;M0R1H0;M0R2B0;M0QXC9	P22087;M0QXL5;M0R2Q4;M0R0P1;M0R299;M0R2U2;M0R1H0;M0R2B0	rRNA 2-O-methyltransferase fibrillarin	FBL	1432
5	5	4	3	4	5	6	4	29.7031	29.0288	29.1292	28.7956	29.128	29.3441	29.5096	29.0088			0.142176	-0.0834303	-0.374636	Q10589	Q10589	Bone marrow stromal antigen 2	BST2	1954
10	10	9	16	15	13	16	10	27.3902	27.1714	27.0808	27.8504	27.4532	27.4397	27.7449	27.1944			0.158695	-0.0848503	-0.413067	Q9Y4E8;H0YI31;F8W0H4;F8VZG8;F8VVY7;H0YHM4;H0YH96;H0YI26;H7C189;Q13107	Q9Y4E8	Ubiquitin carboxyl-terminal hydrolase 15	USP15	3052
1	2	1	2	2	2	2	3	23.4835	24.2009	24.5784	22.6619	24.6028	22.975	24.4826	23.2075			0.0503526	-0.085793	-0.143587	Q9Y487;F5H5F3;Q8TBM3	Q9Y487	V-type proton ATPase 116 kDa subunit a isoform 2	ATP6V0A2	3050
3	2	9	19	13	9	0	7	24.7794	23.9322	26.9272	27.5919	26.9721	26.2158	23.7887	26.5972			0.0260779	-0.0857964	-0.0762218	Q7Z6Z7;H0Y659;A0A1B0GXC7;A0A087X146	Q7Z6Z7	E3 ubiquitin-protein ligase HUWE1	HUWE1	2306
20	19	20	23	21	23	18	23	30.4829	30.6995	30.7383	30.7388	31.0563	30.7363	30.5825	30.629			0.292132	-0.0861297	-0.699645	P11940;E7EQV3;A0A087WTT1;E7ERJ7;H0YAR2;Q9H361;H0YBN4;H0YB86;E5RJB9;E5RGH3;E5RH24;H0YAP2;H0YAS6;H0YB75;Q4VXU2;H0YAS7;E5RHG7;H0YC10;E5RGC4;E5RFD8;Q96DU9;E5RJM8;H0YAW6;Q5JQF8	P11940;E7EQV3;A0A087WTT1;E7ERJ7;H0YAR2	Polyadenylate-binding protein 1;Polyadenylate-binding protein	PABPC1	1343
32	34	34	37	36	34	34	34	30.3324	30.5811	29.6758	30.2536	29.992	30.2761	30.6722	30.2473			0.137169	-0.0861611	-0.362825	P35573;A0A1C7CYW1	P35573	Glycogen debranching enzyme;4-alpha-glucanotransferase;Amylo-alpha-1,6-glucosidase	AGL	1550
16	17	20	19	19	19	15	18	28.0074	27.8897	27.599	27.5508	27.8048	27.7939	27.7761	28.0192			0.290092	-0.0868154	-0.695522	A0A1X7SBZ2;A0A1W2PQ51;Q92841;A0A0U1RQJ0	A0A1X7SBZ2;A0A1W2PQ51;Q92841	Probable ATP-dependent RNA helicase DDX17	DDX17	260
7	10	9	10	10	11	7	8	29.1907	29.4791	28.9435	28.9347	29.4384	29.081	29.0521	29.3257			0.21932	-0.087306	-0.547941	P78406;E9PQ57;E9PPG9;B0QZ36;B0QZ37	P78406;E9PQ57;E9PPG9	mRNA export factor	RAE1	1870
0	1	3	3	7	4	1	2	24.0283	24.3456	25.2051	25.557	25.99	25.3635	24.0218	24.1129			0.0514619	-0.0880446	-0.146591	Q9BSC4;H7C1Z3	Q9BSC4	Nucleolar protein 10	NOL10	2650
5	5	6	5	7	4	6	5	29.1223	29.1982	28.8767	28.9052	29.038	29.012	29.1429	29.2626			0.396085	-0.0882859	-0.902206	P30050	P30050	60S ribosomal protein L12	RPL12	1500
29	31	21	16	27	28	28	27	29.64	29.3764	28.723	28.6693	28.8887	29.2298	29.2921	29.3514			0.126294	-0.088306	-0.336901	P11717;S4R328	P11717	Cation-independent mannose-6-phosphate receptor	IGF2R	1340
37	31	35	35	33	37	31	40	33.8022	33.6918	33.6858	33.8365	33.9098	33.9037	33.7201	33.8368			0.743548	-0.0885067	-1.51525	P11142;E9PKE3;E9PNE6;A8K7Q2;E9PLF4;E9PQQ4;E9PQK7;E9PPY6;P54652;E9PN25;E9PS65;E9PI65;E9PM13	P11142;E9PKE3;E9PNE6;A8K7Q2	Heat shock cognate 71 kDa protein	HSPA8	1325
2	2	5	7	3	4	3	4	25.5627	25.8398	26.4606	26.9568	25.8835	26.4497	26.5738	26.2679			0.0931863	-0.0887508	-0.255475	P52907	P52907	F-actin-capping protein subunit alpha-1	CAPZA1	1709
8	8	9	10	13	9	6	12	28.7346	28.6556	28.6569	28.8763	29.071	29.1208	28.1032	28.9846			0.136819	-0.0890779	-0.361998	O95433;G3V438;H0YJG7;H0YJU2;G3V3W9;H0YJ63	O95433;G3V438;H0YJG7	Activator of 90 kDa heat shock protein ATPase homolog 1	AHSA1	1178
1	2	2	2	2	2	1	2	23.4053	25.5605	26.0918	25.6546	25.3879	25.4217	24.7102	25.5501			0.0496615	-0.0894365	-0.141712	P55769;B1AHD1	P55769;B1AHD1	NHP2-like protein 1;NHP2-like protein 1, N-terminally processed	NHP2L1	1740
10	11	11	10	13	11	11	15	29.7104	29.9454	29.3976	29.0093	29.5873	29.4569	29.9309	29.4466			0.147279	-0.0897303	-0.386595	Q96A49	Q96A49	Synapse-associated protein 1	SYAP1	2513
2	2	3	3	3	2	2	4	25.2252	25.8131	25.3346	25.4805	25.3426	25.442	25.6943	25.7359			0.22769	-0.0903525	-0.565894	O43402;M0R1B0	O43402;M0R1B0	ER membrane protein complex subunit 8	EMC8	1054
3	4	4	2	2	3	1	4	25.0751	25.0323	25.2227	23.1621	24.8006	24.8809	24.1018	25.0753			0.0608894	-0.0915766	-0.171881	Q15006;E5RGJ2;H0YAS9	Q15006	ER membrane protein complex subunit 2	EMC2	2071
1	1	2	1	0	1	1	2	25.1477	24.0807	23.7143	23.311	23.9462	23.3437	24.0756	25.2548			0.0576851	-0.091692	-0.163334	C9J2C4;A0A0J9YX62;O75190;C9JB42;C9JDR7;C9JDX6;F8WCZ4;C9J2P2;E9PH18;C9JN01;C9JRD2;C9JXB9;Q8WWF6;Q8NHS0;P25686	C9J2C4;A0A0J9YX62;O75190;C9JB42;C9JDR7;C9JDX6;F8WCZ4;C9J2P2;E9PH18;C9JN01	DnaJ homolog subfamily B member 6	DNAJB6	217
3	5	5	6	6	5	3	6	27.7676	27.96	27.0527	27.3212	27.5389	27.3397	27.8727	27.7199			0.149046	-0.0924387	-0.390717	P63173;J3KT73;J3QL01;J3KSP2	P63173;J3KT73;J3QL01;J3KSP2	60S ribosomal protein L38	RPL38	1847
5	7	5	7	6	7	6	5	27.5298	28.4835	27.5706	28.0993	27.9195	27.947	27.9401	28.2503			0.147471	-0.0933971	-0.387042	Q7L5D6;C9JPA8;C9JHN8;C9JY46	Q7L5D6	Golgi to ER traffic protein 4 homolog	GET4	2290
7	6	8	5	7	6	8	6	26.045	26.3465	25.7909	23.2168	22.955	26.3794	26.4516	25.9869			0.0290708	-0.0934329	-0.0847028	P62873;F6UT28;B1AKQ8;F6X3N5;B3KVK2;F5H8J8;F5H100;F5H0S8;E9PCP0;P16520	P62873;F6UT28;B1AKQ8;F6X3N5	Guanine nucleotide-binding protein G(I)/G(S)/G(T) subunit beta-1	GNB1	1829
6	7	7	3	8	6	9	5	27.1871	27.1715	27.2903	26.8844	26.9757	27.3074	27.5282	27.0964			0.256261	-0.0936279	-0.62612	H7C2Q8;Q99848	H7C2Q8;Q99848	Probable rRNA-processing protein EBP2	EBNA1BP2	853
2	3	3	4	4	4	2	2	26.394	26.0333	25.4688	25.9147	25.7803	26.278	26.1858	25.9469			0.165385	-0.0950398	-0.428409	Q9H4A6;D6REM1	Q9H4A6	Golgi phosphoprotein 3	GOLPH3	2750
0	3	7	5	4	7	3	6	24.3602	25.2414	26.2867	26.2133	25.4136	25.8832	25.0797	26.1058			0.0663457	-0.0951729	-0.186325	P22314;Q5JRR6;Q5JRR9;Q5JRS0;Q5JRS2;Q5JRS1;Q5JRS3	P22314	Ubiquitin-like modifier-activating enzyme 1	UBA1	1436
3	5	3	4	5	3	4	4	27.0907	27.3017	27.1585	26.7478	27.4782	27.253	26.8002	27.15			0.206888	-0.0956831	-0.520998	F8W118;F8VV59;B7Z9C2;H0YHC3;F8VRJ2;H0YH88;F8W543	F8W118;F8VV59;B7Z9C2;H0YHC3;F8VRJ2;H0YH88;F8W543		NAP1L1	371
8	18	25	23	16	22	14	18	27.5156	28.5137	28.7436	28.4599	28.1706	28.446	28.3368	28.6623			0.123392	-0.0957384	-0.329918	Q01082;A0A087WUZ3;F8W6C1	Q01082;A0A087WUZ3	Spectrin beta chain, non-erythrocytic 1	SPTBN1	1895
0	0	2	2	3	1	0	1	22.8384	23.8158	24.0661	24.5086	24.7337	23.4475	24.4712	22.9616			0.062317	-0.0962777	-0.175674	P18858;F5GZ28;M0R0Q7;B4E135	P18858;F5GZ28;M0R0Q7	DNA ligase 1;DNA ligase	LIG1	1410
4	4	4	5	5	6	5	5	27.9395	27.7735	27.5596	28.1599	27.7133	28.116	27.865	28.1277			0.243642	-0.0973563	-0.599715	O43765;K7EMD6;K7ERW5	O43765;K7EMD6	Small glutamine-rich tetratricopeptide repeat-containing protein alpha	SGTA	1063
10	9	9	8	10	9	8	9	29.0994	28.9122	28.4462	28.5783	28.8796	28.6768	29.1589	28.7141			0.210547	-0.0982981	-0.528964	P61019;E9PKL7;H7C125;Q8WUD1;H0YD31;E9PE37;A0A1D5RMT4;Q6PIK3	P61019;E9PKL7	Ras-related protein Rab-2A	RAB2A	1768
5	7	7	5	7	5	7	5	29.6437	29.6899	29.2363	28.9839	29.3751	29.621	29.5902	29.3619			0.215802	-0.0986099	-0.540352	P62316;K7ERG4;K7EJB5	P62316;K7ERG4	Small nuclear ribonucleoprotein Sm D2	SNRPD2	1814
2	2	6	6	5	3	2	5	25.4898	26.35	27.8146	27.5267	26.6178	26.7872	27.0677	27.1072			0.0643432	-0.0997071	-0.18104	C9JFR7;P99999;CON__P62894	C9JFR7;P99999	Cytochrome c	CYCS	425
15	17	19	19	20	20	18	17	30.3074	30.45	29.8377	30.0005	30.0458	30.1545	30.5065	30.2902			0.236839	-0.100385	-0.585353	Q6DD88;F5H6I7;F5GWF8	Q6DD88;F5H6I7	Atlastin-3	ATL3	2232
1	2	3	4	3	2	2	5	24.8419	24.473	24.345	24.683	25.3234	24.1681	24.8103	24.4549			0.144502	-0.10346	-0.380097	Q9Y224;G3V4C6;H0YJB9;G3V4E7	Q9Y224;G3V4C6	UPF0568 protein C14orf166	C14orf166	2999
2	3	4	5	3	3	3	4	25.8835	26.1425	25.6545	26.0636	25.8832	26.1075	26.2477	25.9216			0.320134	-0.103972	-0.755617	A0A024QZP7;P06493;A0A087WZZ9;E5RIU6;K7ELV5;H0YAZ9;Q9BVE2;E7EUK8;E5RGN0;A0A087X209;A0A087WZU2;F5H6Z0;Q00535;Q96Q40;O94921;Q07002;Q00536;Q00537;Q14004	A0A024QZP7;P06493;A0A087WZZ9;E5RIU6	Cyclin-dependent kinase 1	CDC2;CDK1	0
1	4	1	3	4	3	2	3	25.2656	24.4995	22.7364	23.774	24.6539	23.7885	23.9619	24.2976			0.0663947	-0.106557	-0.186454	P52756;C9JFQ5;C9J9P7	P52756	RNA-binding protein 5	RBM5	1708
0	1	3	1	3	1	1	1	25.1193	23.286	25.2791	22.8634	25.1585	23.7767	24.2739	23.7707			0.0542568	-0.108034	-0.154134	B5MCF9;O00541;B3KXD6;H7C267	B5MCF9;O00541;B3KXD6	Pescadillo homolog	PES1	354
1	6	7	7	7	7	3	8	23.941	26.5064	26.7455	26.4133	26.605	26.266	24.6892	26.4805			0.0478498	-0.108635	-0.136786	P33993;C9J8M6	P33993	DNA replication licensing factor MCM7	MCM7	1538
1	3	7	5	9	9	2	3	23.9193	25.5623	26.3026	26.4418	26.4169	26.2583	24.8378	25.1488			0.0547779	-0.10896	-0.155536	A0A0X1KG71;Q8WX92	A0A0X1KG71;Q8WX92	Negative elongation factor B	NELFB	230
11	13	8	13	10	14	12	7	28.1493	28.3135	27.1686	27.798	27.846	28.1337	28.1378	27.75			0.153975	-0.109517	-0.402169	H7BXI1;A0A087WXU3;A0FGR8	H7BXI1;A0A087WXU3;A0FGR8	Extended synaptotagmin-2	ESYT2	836
13	18	23	15	16	19	15	25	28.7973	29.0711	29.1223	28.8084	28.8625	28.9231	29.3149	29.1428			0.355798	-0.11107	-0.825325	P16615;H7C5W9;O14983;Q93084;H3BVB2;A0A0C4DH86;H3BTW4	P16615;H7C5W9	Sarcoplasmic/endoplasmic reticulum calcium ATPase 2	ATP2A2	1390
2	3	2	5	4	4	6	3	25.8365	25.6268	25.6327	25.7234	25.4381	25.5087	26.2795	26.0406			0.211681	-0.111844	-0.531425	P46019	P46019	Phosphorylase b kinase regulatory subunit alpha, liver isoform	PHKA2	1616
5	6	12	19	15	10	6	8	26.9891	26.9961	27.5923	27.9736	27.8677	27.7665	27.3263	27.0392			0.137153	-0.112121	-0.362787	P18583;J3QSZ5	P18583	Protein SON	SON	1407
3	5	8	9	7	4	4	5	26.1994	26.0119	26.8602	27.4309	27.3202	26.8564	26.4706	26.3041			0.104556	-0.112203	-0.283888	Q6P996;H3BND4;Q86XE2;J3KNK7;Q6P474;Q6XYB5;H3BNL6;H3BPV5;H3BM88;A0A0J9YXH6;H3BU11;H3BQ54	Q6P996;H3BND4	Pyridoxal-dependent decarboxylase domain-containing protein 1	PDXDC1	2253
0	2	3	1	2	1	1	0	23.3575	23.6528	24.9315	23.863	24.7342	23.4279	24.4361	23.6595			0.0889939	-0.113235	-0.244871	Q9Y2Q3;E9PFN5;C9JNT3	Q9Y2Q3;E9PFN5	Glutathione S-transferase kappa 1	GSTK1	3012
0	1	0	1	1	0	2	1	24.6313	24.631	21.8305	23.0688	23.6908	23.1849	24.1629	23.5767			0.0565406	-0.113438	-0.160269	G3V1Q4;E7ES33;E7EPK1;Q16181;A0A0U1RRE1;A0A0U1RRH9;Q5JXL7;Q6ZU15	G3V1Q4;E7ES33;E7EPK1;Q16181;A0A0U1RRE1;A0A0U1RRH9	Septin-7	45176	548
2	2	2	1	1	1	2	1	27.9478	24.7244	22.9005	21.7156	22.6415	22.8571	27.3251	24.9209			0.0223133	-0.11407	-0.0654799	A6NGW1;O95070;E9PS11;E9PIZ0;C9JST7	A6NGW1;O95070;E9PS11;E9PIZ0;C9JST7	Protein YIF1A	YIF1A	285
27	22	42	49	38	42	42	38	30.078	29.8562	30.2154	30.1293	29.9228	30.2252	30.3914	30.2003			0.41164	-0.115208	-0.931421	P21333;Q5HY54;Q60FE5;A0A087WWY3;F8WE98;H0Y5C6;Q14315;H0Y5F3;H7C2E7	P21333;Q5HY54;Q60FE5;A0A087WWY3	Filamin-A	FLNA	1427
5	8	11	10	9	10	6	6	27.9591	28.0395	28.0723	28.1175	28.3922	28.021	28.419	27.8174			0.325892	-0.115263	-0.766987	P31153;Q00266	P31153	S-adenosylmethionine synthase isoform type-2	MAT2A	1518
4	3	5	5	5	4	5	2	26.9203	26.6385	26.929	26.4475	26.7397	26.7378	27.1114	26.8089			0.336377	-0.115626	-0.787573	Q9Y5S9;A0A0J9YW13	Q9Y5S9	RNA-binding protein 8A	RBM8A	3069
1	2	2	3	3	3	1	3	23.1718	25.4498	25.4116	25.7959	25.2623	24.614	24.4286	25.9974			0.0599568	-0.118341	-0.169398	P61088;F8VQQ8;F8VSD4;F8VV71;Q5JXB2;F8VZ29	P61088;F8VQQ8;F8VSD4;F8VV71;Q5JXB2	Ubiquitin-conjugating enzyme E2 N;Putative ubiquitin-conjugating enzyme E2 N-like	UBE2N;UBE2NL	1773
3	4	1	2	2	1	4	4	24.8444	25.2045	23.7681	25.1139	25.3097	24.1456	24.9276	25.0219			0.105564	-0.118478	-0.286383	J3KMZ9;P01130;H0YMD1;H0YM92;H0YMQ3	J3KMZ9;P01130;H0YMD1	Low-density lipoprotein receptor	LDLR	869
2	2	2	2	2	1	1	2	27.4432	28.7411	27.6003	28.2779	28.6249	27.8861	27.7844	28.2482			0.126106	-0.120255	-0.336451	P60866;E5RJX2;E5RIP1;G3XAN0	P60866;E5RJX2	40S ribosomal protein S20	RPS20	1762
4	3	2	3	2	2	3	4	24.1559	24.7879	22.4934	24.1525	23.6233	24.0378	23.7412	24.6727			0.0803538	-0.121307	-0.222794	A0A0A0MTC4;A0A0A0MTD1;F8VPI7;E7EPX0;A0A0A0MTC6;E7EVJ4;E9PH62;A0A0A0MTC5;Q9NUL3;G5EA18;E5RJN7;E5RJ67;H0YBY0;E7EVI1;E5RFK1	A0A0A0MTC4;A0A0A0MTD1;F8VPI7;E7EPX0;A0A0A0MTC6;E7EVJ4;E9PH62;A0A0A0MTC5;Q9NUL3;G5EA18;E5RJN7;E5RJ67;H0YBY0;E7EVI1	Double-stranded RNA-binding protein Staufen homolog 2	STAU2	143
7	6	7	5	6	6	7	7	23.862	23.7728	26.4606	24.0033	24.3387	23.2815	23.9785	26.9882			0.0408692	-0.122032	-0.117646	Q58FF6	Q58FF6	Putative heat shock protein HSP 90-beta 4	HSP90AB4P	2171
4	4	5	4	4	3	3	6	25.9886	26.3127	26.1415	25.8542	26.0064	25.7757	26.5266	26.477			0.238175	-0.122204	-0.58818	O14818;H0Y586;Q8TAA3;A0A087WYS6;F5GY34	O14818;H0Y586	Proteasome subunit alpha type-7	PSMA7	1001
7	7	8	9	10	7	6	9	28.7588	28.8631	29.6235	29.4703	29.8129	29.4368	28.5886	29.3674			0.138129	-0.122507	-0.365096	P62081;B5MCP9	P62081;B5MCP9	40S ribosomal protein S7	RPS7	1797
7	6	8	10	8	5	5	5	27.5304	28.1825	27.7975	28.07	28.3895	28.0161	27.7278	27.9424			0.251827	-0.123852	-0.616876	B3KS98;O15372;A0A087WZK9;E5RJT0;E5RFW7;E5RFH0;E5RGU4;E5RHC7;E5RH59	B3KS98;O15372;A0A087WZK9	Eukaryotic translation initiation factor 3 subunit H	EIF3H	324
6	4	6	5	5	5	4	6	28.737	29.1942	28.5751	28.7457	28.787	28.8713	29.1932	28.8963			0.330344	-0.123943	-0.775746	P62888;E5RI99;A0A0C4DH44;A0A0B4J213;E5RJH3	P62888;E5RI99;A0A0C4DH44	60S ribosomal protein L30	RPL30	1833
1	2	10	6	9	4	0	3	23.737	23.9106	26.4241	25.8419	26.2889	25.3164	23.8463	24.9589			0.051634	-0.124268	-0.147057	Q14690;S4R3Q4	Q14690	Protein RRP5 homolog	PDCD11	2059
7	7	7	9	7	8	6	6	29.1373	29.1252	29.0136	29.6347	29.2942	29.3173	29.6351	29.1616			0.305698	-0.124336	-0.726907	P11441;Q5HY81;F8WB70	P11441;Q5HY81	Ubiquitin-like protein 4A	UBL4A	1336
20	20	23	26	24	23	23	26	33.9949	33.9373	34.3631	34.7398	34.6796	34.4161	34.07	34.367			0.222733	-0.124428	-0.555279	P68363;C9JDS9	P68363	Tubulin alpha-1B chain	TUBA1B	1858
0	0	4	5	3	2	0	3	25.2637	23.801	25.6998	25.4376	25.6736	25.314	24.285	25.4293			0.0863716	-0.124964	-0.238203	Q12906;K7EKJ9;K7EQR9;K7ERM6;K7ENK6;K7EM82;K7EJ09;K7ER69;K7EQ75	Q12906	Interleukin enhancer-binding factor 3	ILF3	1965
8	9	15	14	14	13	10	13	28.4861	28.3695	29.6333	29.5719	28.9188	28.9337	29.3499	29.3606			0.130412	-0.125549	-0.346764	P25705;K7ERX7;K7ENJ4;K7ESA0	P25705	ATP synthase subunit alpha, mitochondrial	ATP5A1	1461
3	5	3	5	4	4	6	3	25.8644	26.0169	25.9418	26.2031	26.025	26.0398	26.6206	25.8487			0.289147	-0.126963	-0.693608	P61224;E7ESV4;A0A0J9YXB3;F5H7Y6;A6NIZ1;F5H004;F5GX62;F5H823;B7ZB78;F5GZG1;F5H6R7;F5H4H0;F5GYH7;F5H077;F5GWU8;F5H491;F5H0B7;F5H500;F5GYB5;F8WBC0	P61224;E7ESV4;A0A0J9YXB3;F5H7Y6;A6NIZ1;F5H004;F5GX62;F5H823;B7ZB78;F5GZG1;F5H6R7	Ras-related protein Rap-1b;Ras-related protein Rap-1b-like protein	RAP1B	1780
9	7	9	8	9	8	10	12	30.1374	30.6394	29.8174	29.904	29.9631	30.1771	30.4921	30.3761			0.236653	-0.127532	-0.584959	P23284	P23284	Peptidyl-prolyl cis-trans isomerase B	PPIB	1443
1	3	3	3	3	3	2	2	23.601	25.9696	26.0683	25.6825	26.5002	25.7817	23.252	26.2979			0.0469289	-0.127565	-0.134275	P43307;C9J3L8;C9J5W0;E9PAL7;C9IZQ1;C9JBX5	P43307;C9J3L8;C9J5W0;E9PAL7;C9IZQ1	Translocon-associated protein subunit alpha	SSR1	1608
1	2	5	3	6	4	1	5	24.1534	25.5716	26.4617	26.2153	26.3253	26.4653	23.5023	26.6216			0.0495	-0.128104	-0.141274	D6R9P3;D6RD18;D6RBZ0;Q99729	D6R9P3;D6RD18;D6RBZ0;Q99729	Heterogeneous nuclear ribonucleoprotein A/B	HNRNPAB	502
4	2	4	7	5	3	2	3	24.4203	25.0033	25.3805	26.0307	25.8795	25.559	24.7695	25.1434			0.11549	-0.129134	-0.31076	Q13671;E9PNR2	Q13671;E9PNR2	Ras and Rab interactor 1	RIN1	2021
1	4	2	2	1	2	0	1	23.6694	22.5818	24.1306	23.3852	23.7803	23.0961	23.8085	23.5988			0.133553	-0.129173	-0.354248	Q9UPQ9;H0Y720	Q9UPQ9;H0Y720	Trinucleotide repeat-containing gene 6B protein	TNRC6B	2993
5	6	6	9	9	6	4	8	27.1783	27.0384	26.9693	27.0896	27.2756	27.3252	26.945	27.2471			0.640387	-0.129325	-1.3396	P38606;C9JA17;C9JVW8	P38606	V-type proton ATPase catalytic subunit A	ATP6V1A	1571
3	4	4	3	5	4	3	4	27.4531	28.3527	27.2435	27.3653	27.6943	27.9214	27.9768	27.3403			0.172281	-0.129534	-0.444097	O14893;H0YEL0;H0YDP6;G5EA29	O14893;H0YEL0;H0YDP6	Gem-associated protein 2	GEMIN2	1004
8	23	40	28	35	23	12	20	26.6693	28.5768	29.1012	28.8951	28.9405	28.5504	27.7058	28.5665			0.0759586	-0.130189	-0.211444	O75643;B4E0P5	O75643	U5 small nuclear ribonucleoprotein 200 kDa helicase	SNRNP200	1125
6	8	20	33	31	18	8	12	26.7858	27.0116	27.9954	28.8953	28.5714	28.1286	27.0523	27.46			0.0798478	-0.13104	-0.221492	A5YKK6;H3BMZ2;H3BNB1;H3BVC9;H3BTH2;H3BR89;H3BMH0;H3BT18;H3BU44	A5YKK6	CCR4-NOT transcription complex subunit 1	CNOT1	277
5	6	6	6	6	5	6	6	27.154	27.695	27.4151	27.3838	27.6977	27.6676	27.2368	27.5702			0.37186	-0.131112	-0.856197	P55735;A8MXL6;E7ERC8	P55735;A8MXL6	Protein SEC13 homolog	SEC13	1739
26	26	27	29	32	28	28	30	33.6453	33.4858	33.9772	34.5382	34.4121	34.1501	33.5691	34.0426			0.175758	-0.131861	-0.451958	P68371;M0R2D3;M0QY85;M0QZL7;M0R0X0;M0QY37;M0QX14;M0R2T4;A0A075B724	P68371	Tubulin beta-4B chain	TUBB4B	1860
7	10	12	10	10	12	13	14	29.5088	29.359	29.1212	28.8803	28.965	29.3569	29.7185	29.3627			0.265777	-0.133418	-0.64584	Q9NYF8;H0YF14	Q9NYF8	Bcl-2-associated transcription factor 1	BCLAF1	2870
2	5	7	7	6	6	5	4	26.8489	27.3533	27.2173	27.5627	27.1091	27.2923	27.8321	27.2908			0.255845	-0.135526	-0.625254	Q32Q12;J3KPD9;P22392;E7ERL0;O60361;F6XY72;E5RHP0;C9K028	Q32Q12;J3KPD9;P22392;E7ERL0;O60361	Nucleoside diphosphate kinase;Nucleoside diphosphate kinase B;Putative nucleoside diphosphate kinase	NME1-NME2;NME2;NME1;NME2P1	2152
9	9	12	12	13	11	10	12	29.8209	30.1825	29.8958	29.776	30.0531	29.7923	30.0237	30.3543			0.411862	-0.137041	-0.931837	Q12907;D6RBV2;D6RDX1;D6RIU4;D6RBH1	Q12907;D6RBV2;D6RDX1;D6RIU4	Vesicular integral-membrane protein VIP36	LMAN2	1966
5	4	6	5	6	4	4	7	30.7607	31.0976	30.9463	31.036	30.8667	30.9749	31.3361	31.2136			0.480304	-0.137684	-1.05771	P62979;J3QS39;J3QTR3;F5H6Q2;F5GYU3;F5H2Z3;F5H265;B4DV12;F5H388;F5H747;F5GXK7;J3QKN0;Q5PY61;Q96C32;P62987;P0CG47;P0CG48;M0R1M6;M0R2S1;M0R1V7;Q49A90;J3QSA3;F5GZ39	P62979;J3QS39;J3QTR3;F5H6Q2;F5GYU3;F5H2Z3;F5H265;B4DV12;F5H388;F5H747;F5GXK7;J3QKN0;Q5PY61;Q96C32;P62987;P0CG47;P0CG48;M0R1M6;M0R2S1	Ubiquitin-40S ribosomal protein S27a;Ubiquitin;40S ribosomal protein S27a;Ubiquitin-60S ribosomal protein L40;Ubiquitin;60S ribosomal protein L40;Polyubiquitin-B;Ubiquitin;Polyubiquitin-C;Ubiquitin	RPS27A;UBB;UBC;UBA52	1839
2	0	4	7	4	4	2	2	24.1354	24.3281	23.8316	22.8901	24.3847	22.9012	24.5714	23.8904			0.105483	-0.14064	-0.286182	P26232;C9IZ88;C9J144	P26232	Catenin alpha-2	CTNNA2	1467
0	0	1	1	2	2	2	0	23.027	24.0179	23.2991	23.0986	22.8116	24.4018	23.1486	23.6451			0.128286	-0.141133	-0.341678	J3QL05;J3KP15;Q01130;Q9BRL6	J3QL05;J3KP15;Q01130;Q9BRL6	Serine/arginine-rich splicing factor 2;Serine/arginine-rich splicing factor 8	SRSF2;SRSF8	882
23	28	27	27	24	27	29	32	31.6469	31.5117	31.0734	31.1513	31.2361	31.3797	31.8798	31.4548			0.304296	-0.14177	-0.724102	A0A0A0MR66;P98175	A0A0A0MR66;P98175	RNA-binding protein 10	RBM10	106
26	28	18	26	30	27	28	28	30.3746	30.2338	29.87	30.1688	30.1917	30.3061	30.4012	30.3176			0.583456	-0.142371	-1.24095	Q9BSJ8;F8VZB1	Q9BSJ8	Extended synaptotagmin-1	ESYT1	2654
0	0	1	0	3	2	0	1	24.8016	24.4781	23.261	23.1394	25.7713	23.506	22.8802	24.0923			0.0676446	-0.142421	-0.189743	Q15428;K7EMT0	Q15428;K7EMT0	Splicing factor 3A subunit 2	SF3A2	2107
3	2	4	4	3	3	4	4	27.9535	28.2807	27.8522	27.766	27.9564	27.8616	28.3107	28.2944			0.38716	-0.142665	-0.885331	Q9Y3U8;J3QSB5;J3KTD3	Q9Y3U8	60S ribosomal protein L36	RPL36	3045
11	11	10	11	11	11	11	11	22.4635	23.7106	25.2838	26.0725	26.052	25.6217	22.8917	23.5363			0.0445667	-0.142817	-0.127816	F8W914;H7C106;A0A0U1RQR6	F8W914;H7C106	Reticulon	RTN4	722
1	1	1	3	4	0	0	2	25.0054	23.4328	24.2112	24.881	24.7605	24.3802	24.4738	24.4876			0.146832	-0.142885	-0.385549	Q92541;H0YKX1	Q92541;H0YKX1	RNA polymerase-associated protein RTF1 homolog	RTF1	2471
6	9	8	9	15	12	8	8	26.7001	27.7155	26.5839	27.3332	27.137	27.3229	27.3514	27.0991			0.208795	-0.144412	-0.525154	Q9NRG9;F8VZ44;H3BU82;F8VUB6	Q9NRG9;F8VZ44;H3BU82	Aladin	AAAS	2817
6	7	7	5	6	6	4	5	27.548	27.4452	27.5331	27.2886	27.8666	27.4593	27.4504	27.6198			0.602151	-0.14529	-1.27351	J3QT28;O43684;J3QSX4	J3QT28;O43684	Mitotic checkpoint protein BUB3	BUB3	908
4	3	4	3	4	4	4	4	28.8771	28.2955	28.3343	27.7961	28.2795	28.6539	28.6599	28.2925			0.240674	-0.145689	-0.59346	P11279	P11279	Lysosome-associated membrane glycoprotein 1	LAMP1	1332
3	2	4	5	5	2	2	3	25.6815	25.5372	25.8399	26.182	26.0696	26.1676	25.9388	25.6488			0.352018	-0.146062	-0.818015	Q13895;H7BY94;F8WBL2	Q13895	Bystin	BYSL	2029
3	5	2	3	4	5	4	4	25.815	25.7834	25.4018	25.4036	25.5218	25.798	25.7653	25.9041			0.472436	-0.146347	-1.04344	Q13445;K7EIN4;K7EQ63	Q13445	Transmembrane emp24 domain-containing protein 1	TMED1	2005
12	10	13	14	17	13	13	13	28.1535	27.7583	27.6958	28.3113	28.2301	28.2799	28.2522	27.7427			0.313547	-0.146506	-0.742555	P52732	P52732	Kinesin-like protein KIF11	KIF11	1707
0	0	4	3	1	2	1	2	23.3621	23.1997	25.3095	25.1502	23.5976	24.8332	24.2894	24.8923			0.0835349	-0.147739	-0.230959	P53396;K7ESG8;K7EIE7	P53396	ATP-citrate synthase	ACLY	1714
1	2	2	4	3	2	2	2	23.4576	24.7374	25.012	25.6606	24.9235	25.2047	24.7051	24.6269			0.114648	-0.148185	-0.308704	Q92600;F8WBZ6	Q92600	Cell differentiation protein RCD1 homolog	RQCD1	2474
4	7	7	6	8	9	6	9	27.2776	26.9877	26.7561	26.6659	26.859	27.269	27.1166	27.0364			0.40636	-0.14844	-0.921533	A0A0C4DFL7;Q16850;H7C0D0	A0A0C4DFL7;Q16850	Lanosterol 14-alpha demethylase	CYP51A1	168
7	5	6	5	7	8	6	8	28.8497	28.9827	28.0676	28.8149	28.7871	28.6324	28.9676	28.9215			0.279565	-0.148443	-0.674132	A0A087WXS7;O43681;K7ERW9	A0A087WXS7;O43681	ATPase ASNA1	ASNA1	56
4	6	11	5	7	7	8	14	26.7244	25.9804	26.8971	26.2187	26.3364	26.5613	26.6557	26.8622			0.25304	-0.148735	-0.619409	A0A087X054;Q9Y4L1;E9PJ21;A0A087WWI4;K7EQK2;J3KTF1;J3QL06;Q9BST8;J3QQH7;J3QLE9;A0A087X214;A0A087WW13	A0A087X054;Q9Y4L1;E9PJ21;A0A087WWI4;K7EQK2	Hypoxia up-regulated protein 1	HYOU1	75
1	2	4	1	2	1	2	2	23.1187	25.1398	25.9063	23.5682	24.9168	23.7369	24.7519	24.9325			0.0760844	-0.151274	-0.21177	P45973;F8VNY3	P45973	Chromobox protein homolog 5	CBX5	1613
5	5	10	6	7	6	7	9	32.3859	32.5446	34.5002	33.102	32.8348	33.1556	33.715	33.4333			0.108365	-0.151477	-0.293296	P62807;U3KQK0;Q99880;Q99879;Q99877;P58876;O60814;P57053	P62807;U3KQK0;Q99880;Q99879;Q99877;P58876;O60814;P57053	Histone H2B type 1-C/E/F/G/I;Histone H2B;Histone H2B type 1-L;Histone H2B type 1-M;Histone H2B type 1-N;Histone H2B type 1-D;Histone H2B type 1-K;Histone H2B type F-S	HIST1H2BC;HIST1H2BN;HIST1H2BL;HIST1H2BM;HIST1H2BD;HIST1H2BK;H2BFS	1822
1	2	2	3	6	3	4	1	24.5845	25.0126	24.7469	25.0638	25.8249	25.6466	25.0995	23.4461			0.101055	-0.152319	-0.275191	Q8NEJ9;H0YJ17;G3V4G1	Q8NEJ9;H0YJ17	Neuroguidin	NGDN	2406
1	0	4	2	2	2	2	2	24.4015	23.0926	24.6791	24.622	24.7524	24.5407	23.4425	24.6721			0.118021	-0.153089	-0.31692	Q96HY6;A0A0A0MRX2	Q96HY6;A0A0A0MRX2	DDRGK domain-containing protein 1	DDRGK1	2562
10	12	9	9	7	11	10	10	29.9948	29.9459	29.499	29.2558	29.3718	29.7522	30.3175	29.8711			0.236147	-0.154274	-0.583888	P61106;X6RFL8	P61106;X6RFL8	Ras-related protein Rab-14	RAB14	1774
5	6	4	4	5	7	5	9	25.9405	26.4918	25.6316	26.0462	26.0858	25.9668	26.3669	26.3127			0.328413	-0.155521	-0.771949	P21281;H0YC04;C9JL73;P15313;E5RGH6;C9JZ02;C9J5E3;C9JNS9	P21281;H0YC04	V-type proton ATPase subunit B, brain isoform	ATP6V1B2	1425
2	3	5	9	12	5	2	5	25.119	26.0507	26.7178	26.8323	27.3984	26.5789	25.0054	26.3625			0.0897667	-0.156371	-0.246831	P43490;A0A0C4DFS8;C9JF35;C9JG65	P43490;A0A0C4DFS8	Nicotinamide phosphoribosyltransferase	NAMPT	1610
0	0	3	4	4	2	0	1	23.8247	23.3924	24.3384	24.6047	24.6773	23.5979	24.6133	23.8987			0.158835	-0.156769	-0.41339	Q9ULT8;A0A087X2H1;H0YJP0;G3V4V5;H0YJD4;A0A087WVU6	Q9ULT8;A0A087X2H1;H0YJP0	E3 ubiquitin-protein ligase HECTD1	HECTD1	2964
4	5	6	5	5	4	5	5	29.584	30.3199	29.8637	29.5512	30.2268	29.8928	29.8028	30.0254			0.335177	-0.157235	-0.785224	P05387;H0YDD8	P05387	60S acidic ribosomal protein P2	RPLP2	1251
46	41	45	44	45	47	46	56	36.0048	35.9739	35.3265	35.8891	35.5672	35.8923	36.3018	36.0664			0.298899	-0.158328	-0.71328	P50395;Q5SX87;Q5SX91;V9GYF8;Q5SX90;V9GYJ7	P50395	Rab GDP dissociation inhibitor beta	GDI2	1672
2	3	6	5	4	4	3	5	26.2362	26.6301	26.3907	26.208	26.2533	26.4989	26.7201	26.6283			0.523037	-0.158896	-1.13444	P11166;A6NL68;A0A0D9SG74;A0A0D9SFK9	P11166	Solute carrier family 2, facilitated glucose transporter member 1	SLC2A1	1326
1	1	2	3	3	2	0	0	22.9938	23.1061	24.1334	24.2015	24.1755	24.3035	23.235	23.3665			0.144834	-0.16142	-0.380874	Q9UKZ1;H7C0C7	Q9UKZ1	CCR4-NOT transcription complex subunit 11	CNOT11	2958
7	9	11	12	12	10	10	11	29.4567	29.1689	30.4541	29.9043	29.9908	29.903	29.679	30.059			0.222133	-0.161938	-0.553991	P22626;A0A087WUI2	P22626;A0A087WUI2	Heterogeneous nuclear ribonucleoproteins A2/B1	HNRNPA2B1	1437
1	3	3	1	3	1	2	2	23.8763	23.0664	23.0358	23.5509	23.0082	22.698	25.4092	23.0626			0.0894911	-0.162115	-0.246132	H3BN98;I3L246;H3BV27;H3BT37;I3L303;H3BPJ2;Q15041	H3BN98;I3L246		RPS15A	816
2	5	8	7	9	8	4	6	25.7706	26.4374	26.939	27.2557	27.5397	26.9223	25.8453	26.7442			0.127603	-0.162199	-0.340042	P61011;G3V4F7;G3V480;G3V346;A0A0D9SFN7;G3V3L9	P61011;G3V4F7	Signal recognition particle 54 kDa protein	SRP54	1767
2	7	7	9	5	3	6	9	25.9868	27.1268	26.8312	26.9006	26.6656	26.7944	27.0555	26.9824			0.251253	-0.163104	-0.615677	O95573;F5GWH2;F5H062	O95573	Long-chain-fatty-acid--CoA ligase 3	ACSL3	1185
3	3	7	14	12	8	5	5	25.4141	25.6395	26.6179	27.1876	26.9185	26.4614	25.9799	26.1566			0.133396	-0.164331	-0.353875	Q8IWZ3;E9PDP5;H7C2F5;H3BLS9;H0Y4P6;H0Y785;H0Y472;D6RHC4;A0A0A0MQZ8;H0Y7Y3;H7C0V5	Q8IWZ3;E9PDP5	Ankyrin repeat and KH domain-containing protein 1	ANKHD1	2349
0	1	4	3	1	1	1	1	22.9465	23.2997	24.2616	23.8048	22.1157	23.2913	25.2863	24.2819			0.081118	-0.165663	-0.224759	Q9Y446;E9PKC4;E9PJR7;E9PRW6;E9PK71;E9PQ15	Q9Y446	Plakophilin-3	PKP3	3048
2	4	5	4	6	6	6	6	26.7769	26.742	26.6231	26.4359	26.8886	26.6843	26.9045	26.764			0.902471	-0.165837	-1.78114	Q08380;K7ESM3;K7EKQ5;K7EP36;K7ERZ6;K7EJD3;K7ES75;K7EN99;K7EJY8;K7EQT9	Q08380;K7ESM3;K7EKQ5;K7EP36	Galectin-3-binding protein	LGALS3BP	1941
1	1	5	3	4	4	3	2	24.0188	24.1018	24.4553	24.3519	24.5144	24.9973	24.7324	23.3522			0.171951	-0.167112	-0.443348	Q9BZF1;F8VUA7;F8VQX7;Q9H0X9	Q9BZF1;F8VUA7;F8VQX7	Oxysterol-binding protein-related protein 8;Oxysterol-binding protein	OSBPL8	2703
4	4	4	3	3	4	3	4	25.8046	25.9985	25.5066	25.146	25.8412	25.5226	25.8588	25.9071			0.352901	-0.168489	-0.819723	O15400	O15400	Syntaxin-7	STX7	1032
0	0	3	2	2	2	1	1	24.2706	23.1692	25.0693	25.2742	25.2234	25.6701	24.1768	23.3914			0.0877428	-0.169588	-0.241694	A0A0A0MTB8;Q8NI36	A0A0A0MTB8;Q8NI36	WD repeat-containing protein 36	WDR36	141
2	4	7	6	7	6	3	4	26.0914	26.6636	26.5113	27.007	26.9763	26.6228	26.7414	26.614			0.353005	-0.170287	-0.819924	O60684;Q5TFJ7;S4R3E5	O60684;Q5TFJ7	Importin subunit alpha-7	KPNA6	1087
4	3	5	4	7	6	6	4	27.5596	27.2473	27.5103	27.6246	27.4913	27.6275	27.9586	27.5457			0.603526	-0.170349	-1.2759	B5MDF5;P62826;J3KQE5;F5H018;B4DV51;H0YFC6;A0A087X0W0	B5MDF5;P62826;J3KQE5;F5H018;B4DV51	GTP-binding nuclear protein Ran	RAN	357
9	7	9	7	8	12	13	12	27.6193	28.0679	28.408	28.1971	28.2041	28.0719	28.239	28.4605			0.406618	-0.170761	-0.922016	Q13162;H7C3T4;A6NJJ0;A6NG45	Q13162;H7C3T4	Peroxiredoxin-4	PRDX4	1984
3	2	2	3	4	3	3	3	26.0737	26.4969	25.9525	26.3712	26.2813	26.2022	26.5899	26.5052			0.5012	-0.171074	-1.09539	Q8TC12;G3V2G6;G3V234;H0YJ46;H0YIZ8	Q8TC12;G3V2G6;G3V234	Retinol dehydrogenase 11	RDH11	2429
28	23	37	40	36	40	28	38	32.1086	32.1328	33.3671	33.1783	32.9341	32.9184	32.7467	32.8733			0.200882	-0.1714	-0.507858	P10809;E7EXB4;E7ESH4;C9JL25;C9JCQ4;C9JL19;C9J0S9;F8WBB1	P10809	60 kDa heat shock protein, mitochondrial	HSPD1	1321
1	4	5	3	5	3	2	2	23.9412	25.9797	25.7532	26.1429	25.9541	26.0135	24.9475	25.5904			0.112709	-0.172132	-0.303965	Q92905;E5RHH5;E5RHF2	Q92905;E5RHH5	COP9 signalosome complex subunit 5	COPS5	2491
2	3	3	12	5	5	4	5	24.1493	26.19	25.8346	27.096	25.6486	26.3721	25.9455	25.9939			0.0998798	-0.172572	-0.272261	O95487	O95487	Protein transport protein Sec24B	SEC24B	1182
0	2	4	3	4	4	3	2	25.2424	26.2703	26.4379	26.1364	26.1018	26.2112	26.3409	26.1246			0.260317	-0.172868	-0.634546	Q92520;C9JP35;C9JMN4	Q92520;C9JP35;C9JMN4	Protein FAM3C	FAM3C	2468
4	6	8	8	7	7	6	7	27.0958	27.3918	28.0641	27.9618	27.4606	27.9844	28.1034	27.6577			0.258827	-0.173136	-0.631453	P00338;F5GYU2;F5GXY2;F5GXH2;F5H5J4;F5H6W8;F5GZQ4;F5H8H6;F5GXC7;F5GWW2;F5GXU1	P00338	L-lactate dehydrogenase A chain	LDHA	1205
3	4	5	3	4	4	4	2	25.2221	25.903	26.1621	25.6755	25.8752	26.1778	26.0314	25.5747			0.308667	-0.17407	-0.732837	Q8IVT2	Q8IVT2	Mitotic interactor and substrate of PLK1	MISP	2343
1	3	2	1	1	2	4	4	23.263	25.3432	25.5203	23.4875	22.4844	25.0561	25.6434	25.1281			0.0670502	-0.174506	-0.18818	A0A0C4DGG1;Q9UKS6;E9PIY1;E9PJ75;E9PNM9;E9PJ33;H0YDM6	A0A0C4DGG1;Q9UKS6;E9PIY1	Protein kinase C and casein kinase substrate in neurons protein 3	PACSIN3	181
2	3	8	12	12	11	4	4	26.542	26.3452	27.5159	27.8828	28.1167	27.6134	26.4587	26.8014			0.124295	-0.176098	-0.332095	B0QY89;Q9Y262;B0QY90;C9JHP4;C9K0Q7;H7C3A0;H0Y7E6	B0QY89;Q9Y262;B0QY90	Eukaryotic translation initiation factor 3 subunit L	EIF3L	308
20	21	21	22	23	24	22	26	31.2452	30.9951	30.8601	31.2276	31.3488	31.3285	31.1256	31.2313			0.828588	-0.176556	-1.658	Q9Y265;E7ETR0;H7C4G5;H7C4I3;J3QLR1	Q9Y265;E7ETR0;H7C4G5	RuvB-like 1	RUVBL1	3002
10	10	10	10	13	10	8	11	30.2243	30.1504	29.4528	29.1857	29.9923	30.0755	29.8021	29.8522			0.27752	-0.177202	-0.669956	Q13148;B1AKP7;G3V162;A0A087X260;A0A087WYY0;K7EN94;A0A087WX29;K7EJM5;A0A087WXQ5;A0A087WV68;A0A087WXV3;A0A1W2PNU8;A0A087WW61;A0A087WX67;K7EJ99;A0A0A0MSV7;A0A087WZC9;A0A087WZM1;A0A087WYE7;A0A087WTZ4;K7EL26	Q13148;B1AKP7;G3V162;A0A087X260;A0A087WYY0;K7EN94;A0A087WX29;K7EJM5;A0A087WXQ5;A0A087WV68	TAR DNA-binding protein 43	TARDBP	1982
1	5	3	8	6	6	5	5	25.285	26.5519	26.7946	27.1585	26.7526	26.7471	26.6491	26.3521			0.164105	-0.177763	-0.425485	Q8N0X7	Q8N0X7	Spartin	SPG20	2361
9	9	15	12	14	12	11	14	27.9416	28.3917	28.6659	28.0264	28.2077	28.339	28.3919	28.7996			0.365898	-0.178133	-0.844773	P13667	P13667	Protein disulfide-isomerase A4	PDIA4	1360
9	9	10	12	15	10	8	8	27.6023	27.7365	27.8803	27.9351	28.3781	28.0711	27.6456	27.7728			0.444099	-0.178351	-0.991633	P43686	P43686	26S protease regulatory subunit 6B	PSMC4	1611
4	5	6	4	6	5	4	7	25.9887	25.923	25.9482	26.0079	26.4819	26.078	25.7929	26.2329			0.579119	-0.179485	-1.23337	P21964;E7EMS6;E7EUU8;F8WBW9;H7BZ45	P21964;E7EMS6;E7EUU8	Catechol O-methyltransferase	COMT	1430
5	4	6	6	8	5	4	6	26.9141	27.1333	26.7809	27.1754	27.4285	27.3053	26.9575	27.0333			0.584393	-0.180213	-1.24258	M0QXB4;O14579;M0R061	M0QXB4;O14579;M0R061	Coatomer subunit epsilon	COPE	942
4	6	5	4	4	6	6	5	30.6341	30.9923	30.1409	30.5748	30.5391	30.7561	31.2739	30.4955			0.303942	-0.18064	-0.723395	Q00765;E2QRG8;B7Z332;B7Z510;H0Y8J8	Q00765;E2QRG8	Receptor expression-enhancing protein 5;Receptor expression-enhancing protein	REEP5	1893
4	2	3	4	3	5	4	3	27.4575	26.9127	26.6019	26.9215	27.1121	27.2354	27.2671	27.003			0.429399	-0.181023	-0.964485	Q9Y3A6;B1AKT3;M0R072	Q9Y3A6;B1AKT3	Transmembrane emp24 domain-containing protein 5	TMED5	3032
0	0	1	2	0	1	0	0	23.2632	23.6015	23.7528	24.6904	24.8642	23.4026	24.3788	23.3991			0.147187	-0.184199	-0.386379	H0Y8R1;F5H5I6;H0YAK1;Q12849;H0YAM1	H0Y8R1;F5H5I6;H0YAK1;Q12849	G-rich sequence factor 1	GRSF1	668
1	1	1	2	4	2	0	2	23.6431	24.6249	21.8549	25.4735	25.8037	24.7722	23.3705	22.3876			0.0602971	-0.184392	-0.170305	Q5QPM7;Q92530;Q5QPM9;H0Y555;F5H4Z3	Q5QPM7;Q92530;Q5QPM9	Proteasome inhibitor PI31 subunit	PSMF1	2189
4	2	5	4	3	4	2	3	25.7738	25.8423	25.6824	25.3547	26.0488	25.7215	25.7736	25.8532			0.695816	-0.185957	-1.43439	P55036;Q5VWC4;A6PVX3;H0Y3Y9;H0Y561;A2A3N6	P55036;Q5VWC4;A6PVX3	26S proteasome non-ATPase regulatory subunit 4	PSMD4	1732
0	3	5	2	2	3	3	3	24.4661	25.6453	25.7178	25.4456	25.4809	25.663	25.4767	25.4041			0.260557	-0.187451	-0.635043	Q86UE4;E5RJU9;H0YB56;H0YBE0;H0YBJ8	Q86UE4;E5RJU9	Protein LYRIC	MTDH	2318
8	13	11	11	13	15	11	9	28.1205	28.5794	27.9637	27.7794	28.3052	28.3708	28.3751	28.1422			0.473184	-0.187564	-1.0448	Q9UQ35;I3L4D8;I3L1C0;I3L0N7;A0A087X1W1;I3L1I8;I3L182;I3L4U6;I3L3Q8	Q9UQ35	Serine/arginine repetitive matrix protein 2	SRRM2	2995
4	4	5	4	5	5	4	4	25.8565	26.6061	26.5289	26.4933	26.4149	26.6089	26.7409	26.4736			0.450083	-0.188363	-1.00263	P00387;B1AHF3	P00387	NADH-cytochrome b5 reductase 3;NADH-cytochrome b5 reductase 3 membrane-bound form;NADH-cytochrome b5 reductase 3 soluble form	CYB5R3	1207
6	10	13	10	10	11	8	8	27.7337	28.0014	28.0327	28.0012	28.0598	28.0073	28.29	28.1676			1.04232	-0.188934	-2.01349	P26641	P26641	Elongation factor 1-gamma	EEF1G	1473
3	3	3	2	4	2	4	5	25.0805	25.83	25.2121	25.4354	25.534	25.5964	25.4361	25.7517			0.489295	-0.190029	-1.07397	Q14257;A8MXP8;H0YL43	Q14257;A8MXP8	Reticulocalbin-2	RCN2	2044
13	12	11	11	11	12	11	12	33.0025	33.1587	32.5641	32.5612	32.9268	33.0134	33.0139	33.095			0.569475	-0.190623	-1.21648	P20339	P20339	Ras-related protein Rab-5A	RAB5A	1420
0	1	1	3	2	1	1	0	23.2921	24.8499	22.3008	24.1652	24.4322	24.2559	23.9029	22.7821			0.106134	-0.191268	-0.287792	Q66K14;H0YB08;Q6ZT07	Q66K14	TBC1 domain family member 9B	TBC1D9B	2223
3	3	3	3	7	5	2	3	25.7462	25.1793	25.5582	25.4577	26.3646	25.6957	25.4521	25.1946			0.28715	-0.191368	-0.689562	P54727;Q5W0S5;Q5W0S4;K7ENJ0;K7ELW1;P54725;H0Y579	P54727;Q5W0S5	UV excision repair protein RAD23 homolog B	RAD23B	1728
0	0	2	1	0	1	0	1	23.0615	24.2916	23.6396	23.1894	23.5314	23.955	24.0797	23.3888			0.242534	-0.193197	-0.597382	Q16795;F5H0J3;H3BRM9	Q16795	NADH dehydrogenase [ubiquinone] 1 alpha subcomplex subunit 9, mitochondrial	NDUFA9	2143
6	6	7	6	7	7	4	9	29.8723	30.0237	30.1047	28.8459	30.1256	29.6941	29.5118	30.29			0.226086	-0.193706	-0.562465	P08708;H0YN88;A0A075B716;H0YN73;H3BNC9	P08708;H0YN88;A0A075B716	40S ribosomal protein S17	RPS17	1294
2	1	3	2	2	2	0	0	25.1796	22.9092	25.6058	25.0703	25.138	24.9583	25.9834	23.4605			0.0878493	-0.193814	-0.241964	O14929;F8WEW1;F8W9G7	O14929	Histone acetyltransferase type B catalytic subunit	HAT1	1005
0	1	4	3	2	1	2	2	23.3509	23.9964	26.0233	25.7362	25.1067	23.8421	25.5102	25.4256			0.093537	-0.194489	-0.256359	P18669;P15259;Q8N0Y7	P18669	Phosphoglycerate mutase 1	PGAM1	1409
3	3	3	3	3	3	3	3	28.4621	28.5852	28.4542	28.21	28.8426	28.3876	28.727	28.5323			0.745804	-0.194526	-1.51905	Q01628;E9PS44;H7BYV1;E9PQN9;Q01629;C9JQL5	Q01628;E9PS44	Interferon-induced transmembrane protein 3	IFITM3	1899
1	2	3	3	4	1	2	3	23.3658	26.0128	25.2295	26.1581	26.0189	23.774	26.0582	25.6953			0.0839062	-0.195071	-0.231909	Q6ICB0	Q6ICB0	Desumoylating isopeptidase 1	DESI1	2234
3	2	3	7	8	7	3	5	26.1581	24.2327	25.5808	26.2796	26.0658	26.0158	25.4725	25.4816			0.150956	-0.196145	-0.395162	F8VYE8;P36873;F8VR82;F8W0W8;P62140;A0A087WYY5;E7ETD8;C9J9S3;C9JP48;H0Y3Y6;F5H1L6;F5H037;F8WE71;F8W1A0	F8VYE8;P36873;F8VR82;F8W0W8;P62140;A0A087WYY5	Serine/threonine-protein phosphatase;Serine/threonine-protein phosphatase PP1-gamma catalytic subunit;Serine/threonine-protein phosphatase PP1-beta catalytic subunit	PPP1CC;PPP1CB	700
3	1	6	8	10	2	4	5	25.1863	24.3867	25.8322	26.1845	26.189	25.3776	25.1982	25.6107			0.168846	-0.196429	-0.436297	C9JZR2;O60716;H0YC95;E9PKY0;E9PRE2;E9PKL1	C9JZR2;O60716	Catenin delta-1	CTNND1	443
2	0	3	9	6	2	0	2	24.3125	24.1945	25.0476	26.1705	26.0326	25.9337	23.208	25.337			0.089359	-0.196539	-0.245798	Q9UNF1;Q5H909;Q5H907;A0A087X070;G5E9N2;Q9Y5V3;Q12816	Q9UNF1;Q5H909;Q5H907	Melanoma-associated antigen D2	MAGED2	2976
3	8	19	23	18	13	5	8	25.6833	27.2148	28.1653	28.0055	27.8748	27.637	27.1836	27.1627			0.124352	-0.197283	-0.332232	Q6P2Q9;I3L0J9;I3L3Z8;I3L1T8	Q6P2Q9	Pre-mRNA-processing-splicing factor 8	PRPF8	2248
3	5	5	6	5	6	5	5	26.8959	27.3293	26.992	26.9745	27.0721	27.2846	27.3539	27.2704			0.876416	-0.197342	-1.73778	P51151;A0A1B0GUI0;Q9NP90	P51151	Ras-related protein Rab-9A	RAB9A	1687
21	26	26	29	24	25	25	34	30.5035	30.5264	30.6658	30.3682	30.5052	30.6327	30.8534	30.8719			0.947656	-0.199848	-1.85625	P14625;Q96GW1;A0A1W2PRR1;Q58FF3;H0YIV0;F8W026;F8VPC7	P14625	Endoplasmin	HSP90B1	1370
23	24	25	28	31	26	26	29	32.3864	32.3536	32.7371	33.1918	33.2806	33.0048	32.3236	32.8598			0.298969	-0.199963	-0.713421	Q5JP53;P07437;Q5ST81;A6NNZ2;CON__ENSEMBL:ENSBTAP00000025008;Q9H4B7	Q5JP53;P07437;Q5ST81	Tubulin beta chain	TUBB	1273
13	15	14	15	13	14	16	15	28.4685	28.5096	27.7437	28.5256	28.2603	28.7013	28.8782	28.2085			0.341114	-0.200209	-0.796826	Q9Y2H1;F5GY51;F5H7Z3;I3L0D0;F5H277;F5H5E6;F5H0V1;H0YGN4	Q9Y2H1	Serine/threonine-protein kinase 38-like	STK38L	3009
10	10	11	11	12	12	9	12	28.3741	29.0354	28.9092	29.6646	29.9224	29.4139	28.2203	29.2354			0.177043	-0.202199	-0.454855	Q3ZCM7;A0A075B736;Q5SQY0	Q3ZCM7;A0A075B736;Q5SQY0	Tubulin beta-8 chain	TUBB8	2158
4	5	4	3	4	7	5	5	24.3435	25.8429	23.8512	23.4163	22.8939	25.5935	23.5679	26.2253			0.0778761	-0.206721	-0.216406	Q13547;Q5TEE2;E7ESJ6;O15379	Q13547;Q5TEE2	Histone deacetylase 1	HDAC1	2011
1	3	6	5	3	3	4	5	24.1391	23.4743	23.375	22.5416	24.5149	23.3969	22.8239	23.6217			0.166311	-0.206802	-0.430524	O75369;E7EN95;H7C5L4	O75369;E7EN95	Filamin-B	FLNB	1109
2	3	4	4	6	6	6	5	25.1218	26.0962	25.7743	25.7338	25.8093	26.1555	25.7721	25.8222			0.414833	-0.208218	-0.937388	O00116;A0A1B0GWA2;B8ZZ81	O00116;A0A1B0GWA2	Alkyldihydroxyacetonephosphate synthase, peroxisomal	AGPS	960
1	0	1	4	4	2	1	1	24.5272	24.1974	23.7164	25.1372	25.1585	25.3503	24.332	23.5745			0.159109	-0.209284	-0.414021	O60216;E5RI01;E5RFZ5;E5RFV8;E5RIN7;E5RG18;E5RJW1;E5RJK5;Q9H4I0	O60216	Double-strand-break repair protein rad21 homolog	RAD21	1070
6	6	7	5	6	7	6	8	28.2986	27.9842	27.7274	27.4254	27.982	27.8743	28.1817	28.243			0.46647	-0.211335	-1.03259	O15126;A0A087WXB0;A0A087WU14;A0A087WTX8;A0A087WZA6	O15126;A0A087WXB0	Secretory carrier-associated membrane protein 1	SCAMP1	1016
1	2	5	3	2	4	3	3	24.3215	24.8677	25.6959	25.2781	24.999	25.3437	25.3161	25.3673			0.294941	-0.215722	-0.705313	A0A0A0MSK5;Q5JTV8;H0YD16;H0Y4R4;H0YDU3	A0A0A0MSK5;Q5JTV8;H0YD16	Torsin-1A-interacting protein 1	TOR1AIP1	128
0	1	2	4	2	3	0	1	23.1279	22.6985	25.3052	25.161	25.6858	25.1032	23.0202	23.3522			0.0836592	-0.217222	-0.231277	A9Z1X7;Q8IYB3;E9PCT1;M0R088;M0R1E7;M0QXG5	A9Z1X7;Q8IYB3;E9PCT1;M0R088	Serine/arginine repetitive matrix protein 1	SRRM1	307
0	0	9	7	2	2	3	3	24.1805	23.4451	26.8838	26.1926	25.003	25.2551	25.6717	25.6421			0.0959069	-0.217476	-0.262318	P00558;P07205	P00558	Phosphoglycerate kinase 1	PGK1	1214
6	6	8	8	9	7	6	6	27.4493	28.169	27.3969	27.6039	27.8797	27.8969	28.1316	27.5853			0.472914	-0.218632	-1.04431	O75340;A0A024QZ42;E7EPW6;H0Y9X3;A0A087WZ38;D6RA21;Q86W51	O75340;A0A024QZ42	Programmed cell death protein 6	PDCD6	1105
1	2	2	0	3	2	2	4	23.9533	24.6058	23.8545	23.1483	23.9657	24.1245	24.2341	24.1177			0.304864	-0.220003	-0.725239	C9JIZ6;P07602;A0A0J9YXB8;Q5BJH1	C9JIZ6;P07602;A0A0J9YXB8	Prosaposin;Saposin-A;Saposin-B-Val;Saposin-B;Saposin-C;Saposin-D	PSAP	429
7	7	8	7	9	7	5	9	28.6655	28.366	29.5248	28.8845	28.9759	29.104	29.2381	29.0044			0.380149	-0.2204	-0.872013	F8W6I7;P09651;F8VZ49;Q32P51;F8W646;F8VTQ5;H0YH80;F8VYN5	F8W6I7;P09651;F8VZ49;Q32P51;F8W646	Heterogeneous nuclear ribonucleoprotein A1;Heterogeneous nuclear ribonucleoprotein A1, N-terminally processed;Heterogeneous nuclear ribonucleoprotein A1-like 2	HNRNPA1;HNRNPA1L2	711
7	5	3	4	7	7	4	6	26.8498	26.8893	26.2561	26.9608	26.941	27.032	26.8772	26.9908			0.636577	-0.221266	-1.33304	J3KNN3;P15735;H3BP07;H3BTW6;H3BTI9;H3BN16	J3KNN3;P15735;H3BP07;H3BTW6	Phosphorylase b kinase gamma catalytic chain, liver/testis isoform	PHKG2	879
0	1	4	7	7	5	1	0	23.2513	23.3371	25.9607	26.0191	25.9839	25.6584	23.448	24.366			0.0822495	-0.222005	-0.227665	O00425;F8WD15;F8W930;Q9Y6M1	O00425	Insulin-like growth factor 2 mRNA-binding protein 3	IGF2BP3	973
3	4	5	4	6	5	4	5	28.2779	28.5002	28.2803	28.1532	28.5151	28.5494	28.3615	28.6743			1.21268	-0.222182	-2.29786	A0A087WXM6;J3QQT2;J3KRX5;A0A0A6YYL6;P18621;J3QLC8;A0A0A0MRF8;J3KRB3;A0A087WWH0;J3QS96;A0A087WY81;J3KSJ0	A0A087WXM6;J3QQT2;J3KRX5;A0A0A6YYL6;P18621;J3QLC8;A0A0A0MRF8;J3KRB3;A0A087WWH0;J3QS96;A0A087WY81	60S ribosomal protein L17	RPL17;RPL17-C18orf32	54
2	3	3	4	4	4	3	3	25.401	25.4448	25.2755	25.3249	25.6757	25.5016	25.8736	25.2868			0.857788	-0.222871	-1.70674	O60573;B9A044;B8ZZ50;B8ZZL3;C9JEL3;B4E1E4;B9A023	O60573;B9A044;B8ZZ50;B8ZZL3;C9JEL3	Eukaryotic translation initiation factor 4E type 2	EIF4E2	1085
10	10	15	13	16	14	11	14	27.3705	27.2601	27.6204	27.2847	27.5549	27.4371	28.041	27.3946			0.624582	-0.22297	-1.31236	P42167;G5E972;H0YJH7	P42167;G5E972	Lamina-associated polypeptide 2, isoforms beta/gamma;Thymopoietin;Thymopentin	TMPO	1596
0	1	1	1	2	2	3	1	24.0188	23.1428	23.1491	23.0762	23.2356	23.2102	23.7292	24.1041			0.30132	-0.223032	-0.71814	Q86SF2;E9PBY3;H0YAK0;H0YAH3	Q86SF2	N-acetylgalactosaminyltransferase 7	GALNT7	2310
0	1	3	1	4	3	2	1	23.1931	24.1441	24.9017	25.4167	24.7367	24.9511	25.1565	23.7086			0.147121	-0.224297	-0.386226	P01111;P01116;P01112;G3V4K2;G3V5T7	P01111;P01116;P01112	GTPase NRas;GTPase KRas;GTPase KRas, N-terminally processed;GTPase HRas;GTPase HRas, N-terminally processed	NRAS;KRAS;HRAS	1222
0	0	3	1	1	0	1	1	24.1609	22.5773	24.3357	24.3417	24.4623	25.0826	23.2857	23.4879			0.142729	-0.225747	-0.375935	O75489;E9PKL8;G3V194;E9PS48	O75489	NADH dehydrogenase [ubiquinone] iron-sulfur protein 3, mitochondrial	NDUFS3	1119
6	9	6	6	10	8	10	8	28.3854	28.0121	27.6889	27.6814	28.267	28.1912	28.6906	27.5222			0.326992	-0.225778	-0.769154	Q9NZD8;H0YMB7;H0YKB0;H0YLT5;H0YKM6;H3BRR0;H0YML6;H0YLD7;H0YLW1	Q9NZD8;H0YMB7;H0YKB0	Maspardin	SPG21	2880
22	23	57	53	39	44	41	45	29.3315	29.9738	31.6625	31.4384	30.4945	30.8483	31.0569	30.9197			0.150955	-0.228303	-0.395159	P31327;Q5R211;E7EWJ3;C9JTA4	P31327	Carbamoyl-phosphate synthase [ammonia], mitochondrial	CPS1	1519
15	15	20	22	22	20	14	19	29.2478	29.3218	29.2891	29.6919	29.9524	29.5688	29.4524	29.5142			0.757091	-0.234337	-1.53808	P42166	P42166	Lamina-associated polypeptide 2, isoform alpha;Thymopoietin;Thymopentin	TMPO	1595
0	0	3	1	0	2	0	0	24.0692	22.9012	23.9682	23.1435	23.1923	24.2484	24.2278	23.3555			0.234855	-0.235497	-0.581147	Q01518;Q5T0R7;Q5T0R6;Q5T0R5;Q5T0R4;Q5T0R3;Q5T0R2;Q5T0R1;Q5T0R9;Q5T0R8;Q5T0S3;B7Z385;A0A087X0J3;A0A087WZ15;E9PDI2;P40123	Q01518;Q5T0R7;Q5T0R6;Q5T0R5;Q5T0R4;Q5T0R3;Q5T0R2;Q5T0R1;Q5T0R9	Adenylyl cyclase-associated protein 1;Adenylyl cyclase-associated protein	CAP1	1898
2	2	7	5	3	5	6	6	24.7471	25.4025	25.9188	25.6117	25.4577	25.5366	25.8961	25.736			0.387324	-0.236585	-0.885641	Q9UGP8;A6PVC9	Q9UGP8	Translocation protein SEC63 homolog	SEC63	2925
5	5	4	7	8	6	6	5	28.097	27.9523	27.6858	28.2552	28.083	28.2994	28.555	28.0013			0.657722	-0.237109	-1.36936	P17931;G3V3R6	P17931;G3V3R6	Galectin-3;Galectin	LGALS3	1399
4	6	5	9	7	7	8	6	28.0936	28.5859	27.9018	28.0078	28.3274	28.5009	28.5095	28.2025			0.682468	-0.237813	-1.41166	F5GYQ1;P61421;R4GN72;J3QL14;H3BQJ1;H3BQB4;H3BSG7	F5GYQ1;P61421;R4GN72;J3QL14	V-type proton ATPase subunit d 1	ATP6V0D1	654
3	7	7	5	5	6	6	6	27.0614	27.4849	27.3111	27.3301	27.6618	27.3853	27.4986	27.6014			1.18434	-0.239888	-2.25031	J3QRS3;P19105;O14950;P24844;J3KTJ1	J3QRS3;P19105;O14950;P24844;J3KTJ1	Myosin regulatory light chain 12A;Myosin regulatory light chain 12B;Myosin regulatory light polypeptide 9	MYL12A;MYL12B;MYL9	905
3	4	4	2	4	5	5	6	26.7312	26.8838	27.0501	25.3986	26.4296	26.8237	26.92	26.8614			0.251345	-0.242769	-0.615869	P05198;H0YJS4;G3V4T5	P05198;H0YJS4;G3V4T5	Eukaryotic translation initiation factor 2 subunit 1	EIF2S1	1249
2	2	6	8	10	4	1	7	24.5976	24.6981	26.1566	26.9087	27.0464	25.8276	23.8764	26.5836			0.099165	-0.243233	-0.270477	Q9HAV4;E2QRM3;H0Y3W3;H0Y9I3;H0Y3Q8	Q9HAV4	Exportin-5	XPO5	2782
0	1	1	1	1	2	0	1	23.8242	24.8151	22.4977	23.0355	23.0788	24.2567	24.2517	23.5657			0.162879	-0.245084	-0.422678	U3KQC1;A0A0A0MQU0;Q9BV38;K7EIR0;K7EML4	U3KQC1;A0A0A0MQU0;Q9BV38;K7EIR0	WD repeat-containing protein 18	WDR18	99
0	2	3	1	2	3	3	2	23.7388	24.095	24.6878	23.6106	24.0323	24.2154	24.1918	24.6758			0.386535	-0.245811	-0.884145	H0YNG3;P67812;H0YNX5;H0YNA5;H0YKT4	H0YNG3;P67812;H0YNX5;H0YNA5	Signal peptidase complex catalytic subunit SEC11;Signal peptidase complex catalytic subunit SEC11A;Signal peptidase I	SEC11A	810
0	4	2	4	5	3	0	3	23.9475	24.8515	23.7051	24.7357	24.9757	24.6421	23.9512	24.6542			0.286564	-0.245868	-0.688373	E7ESY4;Q13330;H0Y4T7;F8W9Y9;H7C3F3	E7ESY4;Q13330;H0Y4T7	Metastasis-associated protein MTA1	MTA1	562
0	0	1	3	3	1	1	1	23.9191	22.8082	24.2352	23.7112	23.3802	23.5222	25.2784	23.4823			0.175241	-0.247324	-0.45079	Q9H1A4;H0Y564;F8WAS1	Q9H1A4;H0Y564	Anaphase-promoting complex subunit 1	ANAPC1	2730
1	1	4	1	2	2	1	1	24.3763	23.5171	24.5919	23.3426	25.0214	24.6961	23.9401	23.1596			0.187104	-0.247324	-0.477395	Q96EE3;K7ELV2;K7ENI5;K7EP88	Q96EE3;K7ELV2;K7ENI5;K7EP88	Nucleoporin SEH1	SEH1L	2541
4	3	3	4	5	6	4	5	26.9143	27.3546	26.7897	27.1618	27.0824	27.372	27.5551	27.209			0.75527	-0.249535	-1.53501	Q5TD07;P16083;Q5TD05;A2A2U4	Q5TD07;P16083;Q5TD05	Ribosyldihydronicotinamide dehydrogenase [quinone]	NQO2	1384
2	4	6	5	8	4	4	3	24.9197	25.8939	26.0218	26.1252	26.3171	26.0776	25.646	25.92			0.344413	-0.249995	-0.803252	Q8N163;H0YB24;G3V119;A0A087X2B6;E5RFJ3;H0YC69;E5RGU7;H0YC58;E5RHJ4;E5RHH8	Q8N163;H0YB24;G3V119	Cell cycle and apoptosis regulator protein 2	CCAR2	2362
1	1	2	1	3	0	2	3	24.9891	23.4759	25.2424	24.0639	24.8369	24.0441	25.1635	24.7284			0.21091	-0.250377	-0.529752	Q9HD45;Q5TB53	Q9HD45;Q5TB53	Transmembrane 9 superfamily member 3	TM9SF3	2795
2	2	3	6	6	3	4	4	25.0847	25.2588	24.7438	25.5057	25.8126	25.4452	24.9748	25.3653			0.486866	-0.251188	-1.06958	O60784;B0QY01;V9GYF4;B0QY02;Q6UW50;F8WB30;F8WAW7;F8WE29;F8WBB0;V9GZ68;H7BYN7	O60784;B0QY01	Target of Myb protein 1	TOM1	1090
1	3	0	1	3	3	1	2	25.0263	25.4903	23.1366	24.7761	24.8721	25.1124	24.3137	25.1395			0.179807	-0.252091	-0.461073	S4R3H4;E7EQT4;Q9UKV3;G3V3B0;G3V3T3	S4R3H4;E7EQT4;Q9UKV3;G3V3B0	Apoptotic chromatin condensation inducer in the nucleus	ACIN1	3124
1	3	3	1	3	3	1	2	23.0898	23.9759	23.9099	22.1037	25.0444	24.1665	22.5854	22.2924			0.119637	-0.252339	-0.320842	Q96GM5;F8VUB0;F8VZ70;F8VW95;F8VRQ4;Q6STE5;C9JYI7	Q96GM5;F8VUB0;F8VZ70;F8VW95;F8VRQ4	SWI/SNF-related matrix-associated actin-dependent regulator of chromatin subfamily D member 1	SMARCD1	2552
4	5	6	4	6	7	6	6	26.9537	27.0934	27.1597	26.7406	26.8746	27.3129	27.4499	27.3313			0.812187	-0.255307	-1.63057	Q9H3N1;G3V448	Q9H3N1	Thioredoxin-related transmembrane protein 1	TMX1	2745
16	19	16	19	30	26	22	18	28.4037	28.629	28.0333	28.0014	28.7445	28.4889	28.7509	28.1091			0.560212	-0.256562	-1.20022	Q15643;H0YJ97;H0YJI2;G3V4R7	Q15643;H0YJ97	Thyroid receptor-interacting protein 11	TRIP11	2112
3	9	11	9	9	8	10	9	25.9221	26.7684	27.6861	27.6327	27.319	27.2914	27.2826	27.1461			0.250835	-0.257466	-0.614803	P62258;B4DJF2;I3L3T1;K7EM20;I3L0W5;K7EIT4	P62258	14-3-3 protein epsilon	YWHAE	1804
1	2	4	4	5	3	1	3	23.8985	25.2581	25.3703	25.3278	25.6381	25.7513	23.97	25.5252			0.182892	-0.257468	-0.467989	P27694;I3L4R8;I3L524;I3L2M5	P27694;I3L4R8	Replication protein A 70 kDa DNA-binding subunit;Replication protein A 70 kDa DNA-binding subunit, N-terminally processed	RPA1	1478
1	3	1	3	2	1	1	5	24.5618	23.9489	23.4147	23.4161	23.2267	24.8738	23.4651	24.806			0.198272	-0.2575	-0.502121	F8W8I6;P31483;E5RGV5;E5RG67	F8W8I6;P31483;E5RGV5;E5RG67	Nucleolysin TIA-1 isoform p40	TIA1	719
2	5	5	5	7	4	5	4	26.7321	27.4728	27.6285	27.5713	27.9869	27.8264	27.3724	27.2504			0.417582	-0.257836	-0.942517	P46783;F6U211;A0A1W2PQS6;S4R435;Q9NQ39	P46783;F6U211;A0A1W2PQS6;S4R435;Q9NQ39	40S ribosomal protein S10;Putative 40S ribosomal protein S10-like	RPS10;RPS10-NUDT3;RPS10P5	1625
1	0	2	8	7	2	0	1	24.3057	23.3201	24.8087	25.812	25.7077	25.3907	24.297	23.8856			0.145446	-0.25863	-0.382309	Q12789;H3BRD0	Q12789	General transcription factor 3C polypeptide 1	GTF3C1	1957
3	3	4	4	6	4	2	1	27.2229	26.3552	26.5324	26.6672	27.0594	27.0603	26.6638	27.0301			0.576098	-0.258996	-1.22809	P18124;A8MUD9;C9JZ88;C9JIJ5	P18124;A8MUD9	60S ribosomal protein L7	RPL7	1405
4	4	7	8	9	10	5	5	26.5351	27.0129	27.2991	27.1746	27.4785	27.147	27.3845	27.0502			0.635779	-0.259611	-1.33167	O43143	O43143	Pre-mRNA-splicing factor ATP-dependent RNA helicase DHX15	DHX15	1038
3	3	4	3	4	4	3	4	25.9966	26.4254	25.7919	26.0715	26.1598	26.321	26.4934	26.3507			0.882617	-0.259883	-1.7481	P32969;D6RAN4;H0Y9V9;E7ESE0;H0Y9R4	P32969;D6RAN4;H0Y9V9;E7ESE0	60S ribosomal protein L9	RPL9	1532
0	1	2	6	6	2	0	2	23.6294	22.1474	23.432	24.7875	24.639	22.6089	24.3229	23.4666			0.139273	-0.260274	-0.367798	F8WA11;Q7Z460;H0Y5T1;C9JP76;C9J151	F8WA11;Q7Z460;H0Y5T1	CLIP-associating protein 1	CLASP1	725
1	2	5	3	5	3	1	3	23.616	24.8194	24.8393	25.2028	25.431	25.2909	23.4527	25.3471			0.171911	-0.261083	-0.443258	Q9H0D6	Q9H0D6	5-3 exoribonuclease 2	XRN2	2722
0	0	5	5	2	4	3	3	24.3379	24.0841	25.7244	25.7594	25.0338	25.4562	25.3938	25.0679			0.229905	-0.261446	-0.570621	P11177;C9J634;F8WF02	P11177;C9J634;F8WF02	Pyruvate dehydrogenase E1 component subunit beta, mitochondrial	PDHB	1328
9	10	13	14	14	13	18	14	27.9677	28.1225	27.8575	28.1883	28.0163	28.4094	28.573	28.1837			0.926379	-0.261561	-1.82089	Q08379;A0A1W2PQY5;B7ZC06;A0A087WYC0;H0Y7B8;R4GND7	Q08379	Golgin subfamily A member 2	GOLGA2	1940
3	4	8	7	7	6	4	6	26.0662	27.3864	27.6881	27.6127	27.9841	27.6503	26.3981	27.7681			0.198304	-0.261815	-0.502193	P14866;M0QXS5;M0R1W6;M0QYL7;M0R076;B4DVF8	P14866;M0QXS5	Heterogeneous nuclear ribonucleoprotein L	HNRNPL	1373
5	6	11	9	11	9	9	12	27.2328	27.718	28.3058	27.8102	28.0828	27.7498	28.325	27.9685			0.480377	-0.264828	-1.05785	P19338;H7BY16;C9JYW2;C9JLB1;C9J1H7;C9JWL1	P19338;H7BY16	Nucleolin	NCL	1411
1	2	4	3	5	2	1	4	24.1755	25.1128	25.0457	25.5169	25.6671	25.6317	23.236	26.3774			0.135019	-0.265324	-0.357731	P50579;F8VQZ7;F8VRR3;G3V1U3;F8VSC4;F8VY03;F8VZX9	P50579;F8VQZ7;F8VRR3;G3V1U3	Methionine aminopeptidase 2	METAP2	1678
2	6	5	5	4	3	5	5	23.776	26.4128	27.2436	27.2293	26.1811	26.5051	26.6525	26.3964			0.121332	-0.268334	-0.324944	Q15758;M0QXM4;M0QX44;M0R144	Q15758;M0QXM4;M0QX44	Neutral amino acid transporter B(0);Amino acid transporter	SLC1A5	2121
4	4	6	6	7	6	5	6	25.9012	26.0571	26.2678	26.1637	26.5519	26.0296	26.3839	26.4985			0.975297	-0.268522	-1.90216	Q8NF37;A0A0G2JQ62;A0A0G2JRI7	Q8NF37;A0A0G2JQ62	Lysophosphatidylcholine acyltransferase 1	LPCAT1	2412
1	1	5	2	4	5	1	3	25.1309	24.1807	25.3257	25.5779	25.7366	25.3257	24.279	25.9526			0.225348	-0.269679	-0.560887	Q99460;A0A087WW66;H7C378;H7BZR6;C9J9M4;F8WCE3	Q99460;A0A087WW66	26S proteasome non-ATPase regulatory subunit 1	PSMD1	2613
0	0	3	1	0	1	0	0	23.1771	22.1579	24.3344	23.2642	23.1505	23.3556	24.6912	22.8176			0.173272	-0.270298	-0.44634	J3KNQ4;Q9NVD7;E9PS97	J3KNQ4;Q9NVD7;E9PS97	Alpha-parvin	PARVA	881
3	5	6	4	7	4	4	8	28.1263	28.3356	28.104	27.3752	28.1987	28.1737	28.0719	28.5823			0.526467	-0.271377	-1.14054	Q9BVK6	Q9BVK6	Transmembrane emp24 domain-containing protein 9	TMED9	2681
1	1	1	2	2	0	1	0	22.9584	25.1108	24.2231	23.3856	24.2694	25.3894	23.5029	23.6019			0.162257	-0.271453	-0.421251	P19387;H3BRR2	P19387	DNA-directed RNA polymerase II subunit RPB3	POLR2C	1412
19	20	23	25	24	22	23	26	23.8602	24.1176	24.1048	22.4767	23.3806	23.5676	24.5165	24.182			0.231831	-0.271875	-0.574723	Q71U36;Q13748;F8VQQ4;Q6PEY2	Q71U36;Q13748;F8VQQ4;Q6PEY2	Tubulin alpha-1A chain;Tubulin alpha-3C/D chain;Tubulin alpha-3E chain	TUBA1A;TUBA3C;TUBA3E	2284
2	4	0	4	3	2	1	5	25.6747	26.0467	23.0477	26.5309	26.2461	25.8391	24.4062	25.91			0.116456	-0.27534	-0.313114	O15498;H7C3K7	O15498	Synaptobrevin homolog YKT6	YKT6	1036
1	4	7	6	8	4	3	5	23.9994	26.3007	26.2723	25.9087	25.9027	26.0708	25.7354	25.8738			0.196869	-0.275426	-0.499032	P25205;J3KQ69;Q7Z6P5	P25205;J3KQ69	DNA replication licensing factor MCM3	MCM3	1456
1	1	2	1	1	0	1	1	24.0986	23.821	24.5293	22.5914	24.4458	23.7031	23.9073	24.0867			0.253243	-0.275668	-0.619832	E9PIR7;F8W809;A0A087WSW9;A0A182DWI3;A0A087WSY9;Q16881;E2QRB9;E9PLT3;E9PKI4;A0A0B4J225;E9PIZ5;E9PKD3;E9PQI3;A0A096LPD9;E7EWK1;A0A096LPK7;A0A182DWF2;D3YTF8;A0A182DWF3;Q9NNW7	E9PIR7;F8W809;A0A087WSW9;A0A182DWI3;A0A087WSY9;Q16881;E2QRB9;E9PLT3;E9PKI4;A0A0B4J225;E9PIZ5;E9PKD3	Thioredoxin reductase 1, cytoplasmic	TXNRD1	16
10	10	12	12	8	11	10	12	29.0952	29.6985	29.3998	29.2835	29.6747	29.6069	29.6669	29.6372			1.13993	-0.277131	-2.17605	P51149;C9J592;C9J8S3;C9J4V0;C9IZZ0;C9J4S4;C9J7D1	P51149;C9J592;C9J8S3;C9J4V0;C9IZZ0	Ras-related protein Rab-7a	RAB7A	1686
1	3	6	3	3	4	5	2	24.1671	26.013	25.5428	25.6097	25.9099	25.3495	25.8395	25.3474			0.266329	-0.278381	-0.646979	P09661;H0YMA0;H0YLR3;H0YKK0	P09661;H0YMA0;H0YLR3;H0YKK0	U2 small nuclear ribonucleoprotein A	SNRPA1	1304
6	6	11	7	9	10	5	9	26.7774	26.8119	27.1662	26.9912	27.5978	27.2924	26.6694	27.308			0.61882	-0.28021	-1.3024	R4GNH3;E9PN50	R4GNH3;E9PN50		PSMC3	3089
4	9	14	15	14	13	10	10	26.5142	27.142	27.0947	27.3862	27.4703	27.3535	27.3262	27.1112			0.681381	-0.281031	-1.40981	Q16531;F5GY55;F5H2L3;F5GWI0;F5GZY8;F5GYG8;F5H198	Q16531;F5GY55	DNA damage-binding protein 1	DDB1	2132
5	5	17	15	22	8	8	13	26.3322	25.9946	28.0465	27.7441	28.0585	26.7131	27.0808	27.3895			0.189293	-0.281122	-0.482266	P12270;Q5SWX9	P12270	Nucleoprotein TPR	TPR	1348
3	3	10	6	4	7	7	6	26.1101	26.1682	28.5186	27.8375	26.804	27.6027	27.9598	27.3939			0.166981	-0.281502	-0.432053	P35232;C9JW96;C9JZ20;E7ESE2;E9PCW0;D6RBK0	P35232;C9JW96;C9JZ20;E7ESE2;E9PCW0	Prohibitin	PHB	1543
1	2	3	1	4	4	2	3	23.7994	26.6422	27.1368	24.4516	26.4968	26.4757	23.2196	26.9739			0.0866477	-0.283963	-0.238907	H3BLV0;B1AP13;H7BY55;P08174;B1AP15	H3BLV0;B1AP13;H7BY55;P08174;B1AP15	Complement decay-accelerating factor	CD55	321
5	16	18	27	22	21	7	19	26.3026	27.98	28.3136	29.2246	28.9207	28.5277	26.9673	28.5427			0.144363	-0.28439	-0.379771	O14980;C9JKM9;C9J673;C9IZS4;C9JQ02;C9JV99;F8WF71;C9IYM2;C9JF49;H7BZC5	O14980	Exportin-1	XPO1	1010
1	2	3	3	3	3	1	2	24.1013	24.6362	24.8	25.142	25.4323	25.2987	24.1055	24.9925			0.332021	-0.2874	-0.779038	Q9NRH3;P23258;K7EIS0;K7EKE5	Q9NRH3;P23258;K7EIS0;K7EKE5	Tubulin gamma-2 chain;Tubulin gamma-1 chain;Tubulin gamma chain	TUBG2;TUBG1	1442
5	8	5	13	11	9	12	9	26.7965	27.3203	26.2363	27.146	27.103	27.0698	27.4038	27.0806			0.530853	-0.289536	-1.14834	Q6WKZ4;E7EX40;Q7L804	Q6WKZ4;E7EX40	Rab11 family-interacting protein 1	RAB11FIP1	2273
3	3	2	2	2	3	3	4	28.2453	28.0823	27.6224	27.5991	28.292	27.6954	28.5373	28.1856			0.563963	-0.290315	-1.20681	Q15836	Q15836	Vesicle-associated membrane protein 3	VAMP3	2125
2	2	2	2	2	2	2	2	26.9993	27.6479	26.5892	26.9557	27.4416	27.4969	27.4614	26.9549			0.52661	-0.290695	-1.1408	C9JYN0;A0A0U1RQT9	C9JYN0;A0A0U1RQT9		SYPL1	441
1	3	1	2	1	2	2	3	25.2638	26.0269	23.3371	25.6612	23.5437	25.9268	26.3525	25.6304			0.126087	-0.29108	-0.336405	Q9UHA4	Q9UHA4	Ragulator complex protein LAMTOR3	LAMTOR3	2929
8	9	11	3	10	8	7	10	27.3646	27.6483	27.7201	26.8971	27.9676	27.6471	27.247	27.9451			0.543414	-0.294155	-1.1706	A0A087X2I1;P62333;H0YJC0;H0YJS8;H0YJX2;H0YJE9;H0YJT1	A0A087X2I1;P62333;H0YJC0	26S protease regulatory subunit 10B	PSMC6	97
7	12	9	7	8	7	11	11	27.6374	28.4986	27.4728	27.1904	27.8375	27.7391	28.5464	27.8529			0.379826	-0.294174	-0.871398	Q5T3I0;A0A0A0MRK1;E9PAV9;F8W895;E9PPY4;F2Z3C6	Q5T3I0;A0A0A0MRK1;E9PAV9;F8W895	G patch domain-containing protein 4	GPATCH4	2198
2	1	4	4	4	1	1	1	23.2318	23.9125	23.3209	23.8677	24.0397	23.7717	24.4285	23.2734			0.437872	-0.295105	-0.980157	Q9BVQ7;H0YCA5	Q9BVQ7	Spermatogenesis-associated protein 5-like protein 1	SPATA5L1	2684
13	15	13	13	12	11	14	14	30.0637	29.9776	30.9384	30.3471	30.6666	30.5192	30.6613	30.6717			0.64834	-0.297992	-1.35327	B2R5W2;G3V4C1;G3V4W0;B4DY08;G3V5X6;G3V3K6;G3V251;G3V2D6;B4DSU6;G3V5V7;A0A0G2JPF8;A0A0G2JNQ3;P0DMR1;O60812;B7ZW38;B2RXH8;G3V4M8;G3V2H6;E5RG71;B3KT61;Q86SE5	B2R5W2;G3V4C1;G3V4W0;B4DY08;G3V5X6;G3V3K6;G3V251;G3V2D6		HNRNPC	323
0	1	2	2	1	0	2	0	22.9052	23.4723	23.77	24.2745	23.404	23.9002	24.5478	23.7678			0.344648	-0.29945	-0.803709	Q9NP66;H0YKL0	Q9NP66;H0YKL0	High mobility group protein 20A	HMG20A	2797
8	8	11	11	13	12	11	12	29.1299	29.3255	29.7389	30.3331	30.5378	30.1948	29.5483	29.4459			0.344831	-0.299829	-0.804066	P61289;K9J957;K7ESG5;K7ENH2;B3KQ25;A0A087WTV2;K7EPX6;K7EKR3;K7EMD0;B7Z8D3;K7EJF8	P61289;K9J957;K7ESG5;K7ENH2;B3KQ25;A0A087WTV2	Proteasome activator complex subunit 3	PSME3	1783
4	2	3	5	3	3	2	4	27.9847	28.8679	27.7325	27.9009	28.1472	28.6529	28.6567	28.2316			0.472343	-0.300564	-1.04327	P46776;E9PLL6;E9PJD9;E9PLX7	P46776;E9PLL6;E9PJD9	60S ribosomal protein L27a	RPL27A	1621
4	3	5	7	5	4	5	4	27.0318	27.6564	26.2923	27.2252	27.0028	27.3045	27.8358	27.2655			0.395197	-0.300763	-0.900532	Q9H6H4;E5RGS2	Q9H6H4;E5RGS2	Receptor expression-enhancing protein 4;Receptor expression-enhancing protein	REEP4	2758
1	3	5	3	3	3	5	3	24.5459	25.4855	25.0266	25.1573	25.1056	25.527	25.5911	25.2154			0.642358	-0.305937	-1.34299	Q9NTJ5;E9PGZ4;C9JV50;F8WDN7;F8WCQ2;C9J3E3	Q9NTJ5;E9PGZ4;C9JV50	Phosphatidylinositide phosphatase SAC1	SACM1L	2832
0	2	3	6	5	4	0	1	23.2568	23.4488	23.3549	24.5638	24.3165	24.4318	23.6651	23.4443			0.338564	-0.308343	-0.791848	O75691	O75691	Small subunit processome component 20 homolog	UTP20	1127
8	11	11	10	13	12	9	12	27.8126	27.9819	27.9797	28.2864	28.6309	28.3377	28.1686	28.1569			1.0833	-0.308409	-2.08165	P62195;J3QSA9;J3QQM1;J3KRP2;J3QLH6;J3QRW1;J3QSE0;J3QRR3	P62195;J3QSA9;J3QQM1;J3KRP2;J3QLH6	26S protease regulatory subunit 8	PSMC5	1800
12	11	18	14	17	10	16	14	27.8399	28.68	29.7857	29.8258	29.1668	29.2201	29.6561	29.3232			0.257788	-0.308707	-0.629295	P06576;H0YH81;F8W079;F8W0P7;H0YI37	P06576;H0YH81;F8W079	ATP synthase subunit beta, mitochondrial;ATP synthase subunit beta	ATP5B	1261
3	1	5	9	10	6	3	1	27.5333	22.7169	27.1895	27.0042	26.9067	26.9836	27.2639	24.5251			0.0859369	-0.30884	-0.237095	Q96R06;K7ELG0;J3KTQ0;K7ELC8;E9PMD0;F5GZT2	Q96R06	Sperm-associated antigen 5	SPAG5	2595
3	4	3	2	4	5	2	6	26.6603	27.0921	27.0702	26.6267	26.7643	27.4332	26.4319	28.0564			0.346805	-0.30911	-0.807903	P0DP25;P0DP24;P0DP23;H0Y7A7;E7ETZ0;E7EMB3;Q96HY3;M0QZ52;G3V361;F8WBR5;G3V226;G3V479;P27482	P0DP25;P0DP24;P0DP23;H0Y7A7;E7ETZ0;E7EMB3;Q96HY3;M0QZ52;G3V361		CALM2;CALM1;CALM3	784
2	3	2	1	3	3	2	2	23.9585	24.352	24.0635	23.5608	24.2277	24.2958	24.3268	24.3256			0.96004	-0.310277	-1.87682	Q9UNK0;I3L305;K7EQB1	Q9UNK0;I3L305;K7EQB1	Syntaxin-8	STX8	2980
6	7	12	7	12	11	9	11	27.7189	27.4735	27.8206	27.089	27.4424	27.7793	27.9664	28.1659			0.674289	-0.312968	-1.39771	P04040	P04040	Catalase	CAT	1229
0	1	8	8	2	4	4	2	24.128	24.0422	27.0953	26.9052	25.1258	26.2416	26.438	25.6172			0.131756	-0.312976	-0.349969	P31930	P31930	Cytochrome b-c1 complex subunit 1, mitochondrial	UQCRC1	1522
0	2	2	2	2	2	0	2	23.7036	23.5427	23.892	23.9959	23.9018	24.0257	24.0965	24.3663			1.17494	-0.314017	-2.23457	P09110;C9JDE9;H7C131;B4DVF4;H0Y4D4	P09110;C9JDE9;H7C131	3-ketoacyl-CoA thiolase, peroxisomal	ACAA1	1297
0	3	1	3	3	2	1	1	23.7741	25.308	23.3866	25.1149	25.5414	25.0518	24.6679	23.5822			0.195542	-0.314941	-0.496104	Q9UBW8;F5H7C6;F5GYF7;F5H248;F5H4U8;F5H4Z0;F5H3M6;G3XAP1;F5GXT7	Q9UBW8;F5H7C6;F5GYF7;F5H248	COP9 signalosome complex subunit 7a	COPS7A	2920
7	9	9	9	9	10	9	12	31.4285	31.4693	31.2426	31.0341	32.0632	31.7527	31.0841	31.5359			0.663822	-0.315363	-1.37981	P06748;E5RGW4;E5RI98	P06748	Nucleophosmin	NPM1	1265
0	0	0	3	2	0	0	0	24.4587	23.6421	22.3595	22.9119	22.7273	24.2986	23.7827	23.8298			0.225808	-0.316552	-0.56187	Q03164	Q03164	Histone-lysine N-methyltransferase 2A;MLL cleavage product N320;MLL cleavage product C180	KMT2A	1914
3	4	5	5	6	6	3	5	28.1626	28.0371	27.7531	27.5807	28.0547	28.0295	28.3236	28.3928			1.01138	-0.316782	-1.96208	P46778;G3V1B3;M0R181	P46778;G3V1B3;M0R181	60S ribosomal protein L21	RPL21	1623
4	2	6	5	6	4	5	7	31.2364	31.0638	32.8274	32.0546	31.7375	31.7805	32.2981	32.6335			0.286958	-0.31686	-0.689171	Q16777;Q6FI13	Q16777;Q6FI13	Histone H2A type 2-C;Histone H2A type 2-A	HIST2H2AC;HIST2H2AA3	2141
0	1	1	1	2	2	3	1	23.5656	23.7444	23.9809	24.2464	24.4239	24.1945	24.8801	23.3123			0.385598	-0.31836	-0.882368	J3QRG6;P42771;K7ES20;K7ENC6;G3XAG3;P42772	J3QRG6;P42771;K7ES20;K7ENC6	Cyclin-dependent kinase inhibitor 2A	CDKN2A	904
7	10	10	9	11	11	11	10	28.5122	28.8055	29.5171	29.5595	29.2481	29.4915	29.2544	29.7112			0.53528	-0.327699	-1.1562	P04406;E7EUT5;O14556	P04406;E7EUT5	Glyceraldehyde-3-phosphate dehydrogenase	GAPDH	1237
2	2	7	9	8	5	2	5	24.379	23.7089	22.7032	23.5396	23.6847	23.5487	24.7367	23.6724			0.313051	-0.327924	-0.741569	H0YM23;O75179;H0YLQ3;A0A1W2PQ15	H0YM23;O75179;H0YLQ3	Ankyrin repeat domain-containing protein 17	ANKRD17	806
6	10	9	8	7	7	7	10	24.2682	25.829	25.3508	25.8099	25.3882	25.3692	25.9857	25.8272			0.355712	-0.328109	-0.825159	P55795	P55795	Heterogeneous nuclear ribonucleoprotein H2	HNRNPH2	1741
1	1	2	4	3	3	0	2	24.1256	23.8374	26.307	26.0437	25.9224	25.866	24.1596	25.6901			0.167603	-0.331107	-0.433468	Q9NRX1;F8WBJ6	Q9NRX1;F8WBJ6	RNA-binding protein PNO1	PNO1	2821
6	5	4	4	5	6	5	6	26.1141	26.729	25.67	26.1928	26.448	26.3608	26.8134	26.4195			0.670024	-0.333944	-1.39042	Q8NCG7;E7ET49;C9JA85;F8WBN0	Q8NCG7;E7ET49	Sn1-specific diacylglycerol lipase beta	DAGLB	2401
3	4	2	3	4	4	2	5	25.5985	25.8996	24.8743	25.6348	25.6265	26.1101	25.9691	25.6385			0.636474	-0.334274	-1.33286	P67775;P62714;H0YC23;E5RHC1;H0YBN9;E7ESG8;E5RI56;E5RFI3;E5RHP4	P67775;P62714;H0YC23	Serine/threonine-protein phosphatase 2A catalytic subunit alpha isoform;Serine/threonine-protein phosphatase 2A catalytic subunit beta isoform	PPP2CA;PPP2CB	1851
0	3	11	11	14	10	3	8	24.0908	24.797	26.1922	26.5601	26.3961	25.8866	24.3063	26.4028			0.171605	-0.337941	-0.442563	P78527;H0YG84;F5GX40	P78527	DNA-dependent protein kinase catalytic subunit	PRKDC	1872
5	5	7	12	10	11	5	8	26.559	26.3906	26.4895	27.4448	27.4562	27.3647	26.6885	26.7406			0.491932	-0.341516	-1.07872	P17812;Q9NRF8	P17812	CTP synthase 1	CTPS1	1396
0	2	1	4	3	0	1	1	24.2068	22.877	23.5709	24.5749	24.7875	23.121	24.298	24.393			0.273364	-0.342446	-0.661448	O95239;Q2VIQ3;Q5JRK0;H0Y718;J3KPF9;A0A087X011;E9PES4;Q9Y496	O95239;Q2VIQ3	Chromosome-associated kinesin KIF4A;Chromosome-associated kinesin KIF4B	KIF4A;KIF4B	1167
2	4	6	4	6	4	5	5	25.7495	25.5236	26.1136	26.0633	26.2834	26.2991	26.2398	26.011			1.18101	-0.345811	-2.24474	Q9BYG3;C9J808;C9J6C5;H7BZL0	Q9BYG3;C9J808;C9J6C5	MKI67 FHA domain-interacting nucleolar phosphoprotein	NIFK	2697
8	7	6	7	6	10	5	9	28.1701	28.4382	27.833	28.3032	28.5572	28.805	28.2591	28.5079			1.04629	-0.346199	-2.02008	P04792;F8WE04;C9J3N8	P04792;F8WE04	Heat shock protein beta-1	HSPB1	1239
2	3	2	3	3	2	3	2	24.5591	25.69	25.1423	24.9844	25.2856	25.4476	25.8799	25.1627			0.585275	-0.350051	-1.24412	Q8N5K1;D6RCF4;I3L1N9	Q8N5K1;D6RCF4	CDGSH iron-sulfur domain-containing protein 2	CISD2	2377
5	5	13	8	8	9	8	9	27.3724	27.8286	28.8849	28.8984	28.4938	28.4566	28.7342	28.7009			0.393192	-0.350293	-0.896745	P21796;C9JI87	P21796;C9JI87	Voltage-dependent anion-selective channel protein 1	VDAC1	1428
1	3	2	1	6	1	2	2	24.0651	26.7349	26.3518	23.523	26.6399	23.0768	25.9322	26.4305			0.112752	-0.35113	-0.304071	Q01085;E7ETJ9;E7ETC0;A6NKZ9	Q01085;E7ETJ9;E7ETC0	Nucleolysin TIAR	TIAL1	1896
0	2	5	5	4	3	1	6	22.8356	25.2209	25.1216	25.0415	24.7419	25.2013	24.6249	25.0751			0.245286	-0.355949	-0.603171	P46940;A0A0J9YXZ5;H0YLE8;H0YKA5;A0A087X225	P46940;A0A0J9YXZ5;H0YLE8	Ras GTPase-activating-like protein IQGAP1	IQGAP1	1627
0	2	5	4	6	5	2	2	23.1559	24.2831	25.4087	26.0006	25.9562	25.8515	23.6825	24.788			0.167688	-0.35743	-0.433662	Q8TEX9;H0YN14;H0YLV0;H0YL92;H0YN07;H0YMR4;H0YKG5;H0YK93	Q8TEX9;H0YN14	Importin-4	IPO4	2440
0	5	11	10	6	8	4	5	24.4913	27.2179	28.4804	28.1036	26.931	27.9747	27.6838	27.1424			0.146998	-0.359668	-0.385939	P04075;H3BQN4;J3KPS3;H3BPS8;H3BUH7;H3BR04;H3BMQ8;H3BR68;H3BU78;A0A087WXX2;P05062	P04075;H3BQN4;J3KPS3;H3BPS8	Fructose-bisphosphate aldolase A;Fructose-bisphosphate aldolase	ALDOA	1231
0	2	3	4	3	4	3	3	24.0133	24.9552	24.0421	24.6826	24.6741	24.9088	24.6568	24.8976			0.718894	-0.361019	-1.47356	Q96JB5;J3QRM1;J3QL95;J3KRI2;J3KRK4;J3KS63;J3QS62;J3QQY1	Q96JB5;J3QRM1	CDK5 regulatory subunit-associated protein 3	CDK5RAP3	2573
4	4	6	4	3	2	2	6	23.7694	25.6543	25.3292	25.6814	25.6307	25.8349	25.1587	25.2611			0.319994	-0.362737	-0.755341	E9PHA2;Q15003;C9J470;C9JZP1;H7C415	E9PHA2;Q15003;C9J470	Condensin complex subunit 2	NCAPH	597
1	2	1	2	3	1	1	0	23.1391	24.2605	23.0534	24.6308	26.9625	24.1712	22.7215	22.6833			0.126238	-0.363678	-0.336767	P39019;M0R2L9;M0QXK4;M0QYF7;M0R140;A0A075B6E2	P39019;M0R2L9;M0QXK4;M0QYF7;M0R140	40S ribosomal protein S19	RPS19	1574
2	3	3	3	2	3	2	3	25.5941	25.9952	25.8073	25.8458	26.4147	26.3994	25.74	26.1433			1.06044	-0.363777	-2.04361	Q9Y3B4	Q9Y3B4	Splicing factor 3B subunit 6	SF3B6	3033
1	2	3	2	4	2	1	1	25.1051	25.1946	25.3156	23.8597	25.8947	25.3599	24.5621	25.1197			0.360915	-0.365381	-0.835192	P49770;H0YJJ8;G3V5E5;H0YK01	P49770;H0YJJ8;G3V5E5	Translation initiation factor eIF-2B subunit beta	EIF2B2	1667
4	4	6	6	6	6	5	7	26.7757	27.5128	28.7414	28.5175	28.0882	28.2135	28.3588	28.3505			0.339347	-0.365885	-0.793377	Q07021;I3L3Q7;I3L3B0	Q07021;I3L3Q7;I3L3B0	Complement component 1 Q subcomponent-binding protein, mitochondrial	C1QBP	1932
3	2	2	2	4	4	4	4	26.6714	26.7733	26.3496	26.7186	26.7471	26.8035	27.2239	27.2056			1.21782	-0.366804	-2.30649	Q9Y2B0;H0YI18	Q9Y2B0	Protein canopy homolog 2	CNPY2	3008
1	5	7	6	8	8	6	4	25.589	27.0044	26.9917	27.4932	26.9166	27.4221	27.4093	26.804			0.360753	-0.368416	-0.834882	P30041	P30041	Peroxiredoxin-6	PRDX6	1496
1	2	1	3	2	2	2	2	23.8894	23.0711	22.8808	24.0483	24.134	23.6731	23.5806	23.9761			0.535968	-0.368546	-1.15741	Q99536;K7ERT7;K7ENX2;K7EM19;K7EJM4;K7ER81;K7ESA3	Q99536	Synaptic vesicle membrane protein VAT-1 homolog	VAT1	2616
1	1	6	3	3	2	1	4	24.9116	23.5914	25.1773	24.9448	25.0169	25.2372	25.0257	24.8215			0.447646	-0.369033	-0.998154	G3V3A4;Q13573;G3V4X8;G3V5R3	G3V3A4;Q13573;G3V4X8	SNW domain-containing protein 1	SNW1	749
3	3	0	7	6	5	5	1	25.3214	25.4133	23.4706	26.4421	26.3883	25.7801	26.6238	23.3319			0.143822	-0.369166	-0.378502	O95071;E7EMW7;E7ET84;E5RFK7	O95071;E7EMW7	E3 ubiquitin-protein ligase UBR5	UBR5	1156
1	1	1	0	2	1	1	0	23.6671	22.6752	23.7875	23.9234	24.6766	23.5143	23.7457	23.598			0.419983	-0.370346	-0.946992	Q13247;A0A0D9SEM4;Q08170	Q13247	Serine/arginine-rich splicing factor 6	SRSF6	1992
3	6	11	12	15	11	5	9	25.8914	26.892	27.0287	27.2759	27.9506	27.3012	26.2184	27.1002			0.337415	-0.370605	-0.789603	Q9UIG0	Q9UIG0	Tyrosine-protein kinase BAZ1B	BAZ1B	2940
5	5	7	6	7	6	5	7	25.6455	26.6077	25.9496	26.3521	26.5606	26.6873	26.3519	26.4701			0.845932	-0.378738	-1.68696	F8W7C6;A0A087WV22;H7C123;H7C2C5;H7C2U2	F8W7C6;A0A087WV22;H7C123;H7C2C5		RPL10	714
1	1	2	3	6	3	2	3	24.1658	24.5052	25.3993	24.7764	25.4583	24.7112	24.854	25.3402			0.55547	-0.379274	-1.19187	P25685;M0R080;M0R1D6;M0QZD0;M0QYT3;M0QXK0;M0R128;A0A1B0GX60;Q9UDY4	P25685;M0R080	DnaJ homolog subfamily B member 1	DNAJB1	1460
20	19	21	22	25	22	21	21	23.5114	24.1623	26.8636	24.4769	26.488	26.1519	24.2138	23.6819			0.142965	-0.380332	-0.37649	P04350;M0R278;M0R1I1	P04350	Tubulin beta-4A chain	TUBB4A	1236
11	8	5	4	7	10	7	8	27.553	27.8622	26.9816	27.0627	27.3461	27.8423	28.2001	27.5924			0.660272	-0.380346	-1.37373	Q8IWB7;C9JJ54	Q8IWB7;C9JJ54	WD repeat and FYVE domain-containing protein 1	WDFY1	2345
2	5	12	5	7	5	9	11	25.5214	26.996	27.6748	26.94	26.9476	26.9566	27.4898	27.2637			0.347683	-0.381381	-0.809608	P46087;F5GWB7;F5H709;F5H5X6;F5GYR3;F5H359;F5H8G6	P46087	Probable 28S rRNA (cytosine(4447)-C(5))-methyltransferase	NOP2	1618
3	3	3	3	4	4	3	3	27.9623	27.8881	26.9181	27.3844	27.7115	27.8952	28.0589	28.0144			0.73139	-0.381762	-1.49471	P10599	P10599	Thioredoxin	TXN	1318
2	4	5	6	8	5	2	7	23.7555	26.3835	26.6598	27.2121	26.9622	26.5939	25.539	26.4543			0.18188	-0.384666	-0.465724	Q9UBB4;A0A1W2PQD2;B1AHE4;B1AHE3	Q9UBB4;A0A1W2PQD2	Ataxin-10	ATXN10	2907
2	4	4	4	3	6	5	3	23.7127	25.8233	25.1606	25.4557	25.1239	25.6153	25.7419	25.2177			0.340592	-0.386653	-0.795807	P48449;A0A0G2JQD0;C9J315;A0A0G2JS81;H7C3A5	P48449;A0A0G2JQD0	Lanosterol synthase	LSS	1640
2	2	3	2	3	2	3	4	25.2628	25.2534	25.0398	23.1409	25.3842	24.72	25.1685	24.9793			0.307191	-0.38883	-0.729891	Q9Y3I0	Q9Y3I0	tRNA-splicing ligase RtcB homolog	RTCB	3040
0	1	9	6	4	5	3	4	24.2966	23.9485	26.8887	26.3426	25.762	25.8776	25.8373	25.5577			0.210978	-0.389569	-0.529899	P07954	P07954	Fumarate hydratase, mitochondrial	FH	1280
3	5	4	2	7	2	2	4	24.3706	26.2345	25.4531	26.0415	26.3009	25.9419	25.6466	25.7693			0.384701	-0.389795	-0.880665	Q9BUQ8;H0YI52;F8VVA2;H0YIL9	Q9BUQ8	Probable ATP-dependent RNA helicase DDX23	DDX23	2674
3	1	4	1	2	2	3	0	25.845	23.635	25.6474	23.4373	25.4548	25.3756	25.7233	23.5816			0.1914	-0.392633	-0.486942	Q9HC07;D6RBL0;D6RD79;V9GY93	Q9HC07;D6RBL0;D6RD79;V9GY93	Transmembrane protein 165	TMEM165	2786
0	1	1	1	2	1	2	2	23.8771	23.1862	22.657	24.3864	23.7527	24.4419	22.8502	24.6412			0.29786	-0.394862	-0.711191	P10253	P10253	Lysosomal alpha-glucosidase;76 kDa lysosomal alpha-glucosidase;70 kDa lysosomal alpha-glucosidase	GAA	1313
4	5	3	5	4	6	7	5	27.1637	27.0181	27.5379	27.6602	27.7551	27.544	28.0414	27.6235			1.10532	-0.39601	-2.11832	P62241;Q5JR95	P62241;Q5JR95	40S ribosomal protein S8	RPS8	1801
0	1	1	2	1	2	0	3	24.8828	24.2451	22.0325	23.1982	22.5407	23.6127	23.9902	25.8019			0.166157	-0.396709	-0.430172	A0A087WUB9;Q8WYA6;A2A2P1	A0A087WUB9;Q8WYA6	Beta-catenin-like protein 1	CTNNBL1	28
4	5	7	6	7	7	7	5	28.4996	28.4139	29.6689	29.3869	29.1181	29.276	29.9101	29.257			0.504749	-0.397992	-1.10176	P61604;B8ZZL8;B8ZZ54;S4R3N1	P61604;B8ZZL8	10 kDa heat shock protein, mitochondrial	HSPE1	1788
1	1	4	6	6	4	2	2	23.4568	24.0663	25.1063	25.6305	25.615	25.2513	24.6068	24.3824			0.293166	-0.398872	-0.701732	H7BYN4;Q02241;H0YKQ5;H0YME6;H0YMJ4	H7BYN4;Q02241	Kinesin-like protein;Kinesin-like protein KIF23	KIF23	840
10	9	8	10	10	11	10	9	30.1965	30.2351	29.4875	29.5718	30.1371	30.201	30.3932	30.3697			0.9915	-0.40252	-1.92906	O14828	O14828	Secretory carrier-associated membrane protein 3	SCAMP3	1002
2	5	23	22	21	17	6	9	24.8723	26.2178	27.9928	28.2259	28.0418	27.8627	26.3818	26.6411			0.175612	-0.40466	-0.451629	P49792;F8VYC4;A0A1W2PNU4;P0DJD0;P0DJD1;F8WBP7	P49792	E3 SUMO-protein ligase RanBP2	RANBP2	1669
5	5	9	10	13	9	7	7	27.1859	27.2468	27.8874	28.3568	28.5389	28.3183	27.8013	27.6375			0.534744	-0.404767	-1.15524	Q9Y2R4;A0A087X1P7;A0A087WTD6;A0A087X069;A0A087X121	Q9Y2R4	Probable ATP-dependent RNA helicase DDX52	DDX52	3015
0	0	2	3	2	2	2	1	23.0889	24.8831	24.8989	25.6223	25.6371	24.9819	25.6838	23.8267			0.239675	-0.409059	-0.591352	Q9BRS2	Q9BRS2	Serine/threonine-protein kinase RIO1	RIOK1	2648
0	2	2	2	3	3	2	1	24.4144	25.5403	25.8161	25.9966	26.1902	25.5207	26.4196	25.2859			0.408564	-0.41224	-0.925663	Q2TAM5;E9PKH5;A0A087X0W8;Q04206;E9PI38;E9PQS6;E9PKV4;A0A087WVP0	Q2TAM5;E9PKH5;A0A087X0W8;Q04206	Transcription factor p65	RELA	2149
0	2	1	2	2	1	1	2	23.2147	23.903	21.9595	23.3797	23.7618	23.1925	22.8561	24.3006			0.339914	-0.413572	-0.794484	A6NFX8;Q9UKK9;A6NJU6;H0YEY4;A6NCQ0	A6NFX8;Q9UKK9;A6NJU6;H0YEY4;A6NCQ0	ADP-sugar pyrophosphatase	NUDT5	281
0	0	3	5	4	3	0	4	23.4316	24.4917	23.9926	25.0127	25.318	25.0991	23.669	24.5052			0.358474	-0.415672	-0.83049	E7EX90;Q14203;Q6AWB1;E7EWF7;C9JZA4;C9JTE5;C9JJN7;C9JJD0;C9JKG6;E9PCY0	E7EX90;Q14203;Q6AWB1	Dynactin subunit 1	DCTN1;DKFZp686E0752	576
3	3	3	3	3	3	3	3	25.8428	26.9261	25.649	25.7678	26.4588	26.1184	26.7349	26.5503			0.616338	-0.419173	-1.2981	Q86WX3;F8WFE7	Q86WX3	Active regulator of SIRT1	RPS19BP1	2329
2	2	7	8	9	6	3	6	24.4932	25.8925	26.0423	26.649	26.8558	26.5338	25.6364	25.7291			0.326882	-0.419537	-0.768936	F8WAJ0;Q9H8H2	F8WAJ0;Q9H8H2	Probable ATP-dependent RNA helicase DDX31	DDX31	727
2	3	3	3	3	3	3	2	25.3398	26.7353	26.1365	26.0214	26.4763	26.3492	26.8241	26.2639			0.645732	-0.420118	-1.34879	Q9NR31;Q5SQT8;H0Y5E8	Q9NR31;Q5SQT8	GTP-binding protein SAR1a	SAR1A	2813
11	14	18	28	26	22	19	22	28.7461	28.4741	28.879	29.5036	29.4592	29.4348	29.3585	29.0377			0.894254	-0.421855	-1.76747	Q27J81;A0A0A0MQU1	Q27J81;A0A0A0MQU1	Inverted formin-2	INF2	2145
1	3	4	2	8	2	2	1	23.5833	24.4351	24.6135	23.8714	26.2728	23.4554	24.5774	23.8889			0.261226	-0.422824	-0.636429	Q9BZK7;A0A0D9SF63;A0A1B0GVH3;O60907;Q9BQ87;A0A1B0GUU2;F8W9D8;C9IYU9;C9J903;A0A0D9SEW5;A0A0D9SFS8;C9J7E1;A0A0D9SF25;C9JCW4;C9JLJ1;C9JTW8;A0A0D9SFI2;C9JY82;C9JCK0;C9JBN1;C9JEC9;C9J3H2	Q9BZK7;A0A0D9SF63;A0A1B0GVH3;O60907	F-box-like/WD repeat-containing protein TBL1XR1;F-box-like/WD repeat-containing protein TBL1X	TBL1XR1;TBL1X	2706
1	4	4	10	9	6	4	2	23.8957	25.3733	26.0236	27.3482	27.0814	26.2882	25.8828	25.0837			0.202308	-0.423816	-0.510986	Q9NVN8	Q9NVN8	Guanine nucleotide-binding protein-like 3-like protein	GNL3L	2849
0	0	1	1	2	2	1	3	23.8241	24.1833	22.652	22.8117	24.1353	23.3343	24.062	23.6446			0.456823	-0.426291	-1.01498	A0A024RA52;P25787;H3BT36;C9JCK5;H7C402	A0A024RA52;P25787	Proteasome subunit alpha type;Proteasome subunit alpha type-2	PSMA2	5
1	4	7	9	7	5	5	5	22.8685	25.4299	25.8759	25.6636	25.5716	25.371	25.1989	25.4073			0.246134	-0.427742	-0.604953	Q13619;A0A0A0MR50;A0A087WWN2	Q13619;A0A0A0MR50	Cullin-4A	CUL4A	2017
3	4	8	8	9	8	5	11	27.1368	28.4632	27.6827	27.7723	28.1032	28.0633	28.2068	28.4057			0.749017	-0.431014	-1.52447	Q15084	Q15084	Protein disulfide-isomerase A6	PDIA6	2085
1	5	2	3	6	4	5	3	24.3536	25.9035	25.2362	25.3003	25.4524	25.7078	25.7209	25.642			0.634709	-0.432365	-1.32982	A0A0C4DGA2;O75521;F1LLU7;F8WAW4;C9JB63;F8W6J1	A0A0C4DGA2;O75521;F1LLU7;F8WAW4;C9JB63	Enoyl-CoA delta isomerase 2, mitochondrial	ECI2	177
14	14	12	15	17	18	18	20	28.6597	29.1186	28.1742	28.7031	28.8466	29.2267	29.2966	29.0305			1.0331	-0.436202	-1.99817	Q8WVM8;J3KNG4;G3V2M8;G3V4I1;G3V5F3;G3V3K9;G3V363;H0YJS6;H0YJY1;H0YIZ7;G3V5E2	Q8WVM8	Sec1 family domain-containing protein 1	SCFD1	2453
2	4	4	7	6	6	4	5	25.7007	25.9068	26.6134	26.3817	26.5122	26.6775	27.002	26.1595			0.792541	-0.437101	-1.59765	J3KTL2;Q07955;J3KSR8;J3QQV5;J3KSW7	J3KTL2;Q07955;J3KSR8	Serine/arginine-rich splicing factor 1	SRSF1	895
1	2	2	1	3	2	0	0	23.8707	24.9546	23.3283	24.0956	24.8743	25.0438	24.4125	23.6712			0.426598	-0.438123	-0.959291	Q06587;X6RFN3;Q99496	Q06587	E3 ubiquitin-protein ligase RING1	RING1	1930
1	0	3	1	2	0	0	1	23.3427	23.3594	26.1529	23.234	25.8544	24.8813	24.4959	22.6222			0.174652	-0.441194	-0.449461	E9PL01;A0A087WUC6;E9PI68;Q15005;E9PRB9	E9PL01;A0A087WUC6;E9PI68;Q15005;E9PRB9	Signal peptidase complex subunit 2	SPCS2	29
3	12	26	42	34	20	11	15	26.0154	28.3304	28.8742	29.6229	29.2739	28.744	28.0061	28.6034			0.217302	-0.446134	-0.543592	Q09666;E9PQE3;E9PJZ0;E9PKR9;E9PJC6;E9PLK4	Q09666	Neuroblast differentiation-associated protein AHNAK	AHNAK	1949
1	0	4	4	5	2	0	1	23.7097	22.4205	24.9991	25.5382	25.3064	25.1206	23.6976	24.3296			0.227481	-0.446697	-0.565447	Q9BPX3;H0Y9Z8;D6RA93	Q9BPX3	Condensin complex subunit 3	NCAPG	2636
1	1	3	4	3	1	2	1	21.6064	24.2007	25.6663	25.3529	25.5226	24.1904	25.2561	23.6568			0.170587	-0.449914	-0.440254	Q5QJE6;J3KP30;E9PRB3	Q5QJE6;J3KP30	Deoxynucleotidyltransferase terminal-interacting protein 2	DNTTIP2	2186
5	4	5	4	6	6	8	9	26.4596	26.7554	26.0258	26.0325	26.715	26.5378	26.9798	26.8415			1.17871	-0.450203	-2.2409	Q93050;B7Z641;B7Z2A9;K7EPG4;K7EM24;K7EN36;F5H1T6;K7ELZ6;K7EQW2;K7ERA0;K7ERA6	Q93050;B7Z641;B7Z2A9;K7EPG4	V-type proton ATPase 116 kDa subunit a isoform 1;V-type proton ATPase subunit a	ATP6V0A1	2500
2	5	3	4	2	4	3	7	26.2157	26.166	25.6528	25.6572	26.0759	26.3062	26.4025	26.7144			1.16443	-0.451843	-2.217	A8K878;P55145;H7C2D6	A8K878;P55145	Mesencephalic astrocyte-derived neurotrophic factor	MANF	299
5	4	12	9	9	6	6	10	26.6129	26.3264	27.2437	27.8891	27.567	27.5613	27.5012	27.2579			0.604038	-0.453806	-1.27679	O00567;Q5JXT2;H0YDU4;H0Y653	O00567;Q5JXT2	Nucleolar protein 56	NOP56	981
1	6	5	7	8	6	3	3	24.3986	26.0255	25.9843	26.0617	26.3036	26.2269	26.0055	25.7511			0.48619	-0.45423	-1.06836	Q9BVI4;F5H303	Q9BVI4	Nucleolar complex protein 4 homolog	NOC4L	2679
3	6	2	0	4	3	3	5	27.6214	27.7201	26.1874	22.8829	26.7027	26.2102	26.5384	26.7799			0.153187	-0.454827	-0.400341	X6RAL5;O00422;H7BZW6;U3KPY7;U3KQ12	X6RAL5;O00422;H7BZW6;U3KPY7	Histone deacetylase complex subunit SAP18	SAP18	3125
8	4	4	5	8	5	3	6	26.4147	26.8601	25.3394	26.7898	27.018	26.8763	26.6316	26.7272			0.605818	-0.462271	-1.27987	P53634;H0YCY8	P53634	Dipeptidyl peptidase 1;Dipeptidyl peptidase 1 exclusion domain chain;Dipeptidyl peptidase 1 heavy chain;Dipeptidyl peptidase 1 light chain	CTSC	1719
3	3	5	5	5	5	2	4	26.2324	26.2596	27.3099	26.5536	27.3192	26.9935	26.7556	27.1542			0.839836	-0.466722	-1.67678	P62995;H7BXF3;H7C2L4	P62995;H7BXF3;H7C2L4	Transformer-2 protein homolog beta	TRA2B	1840
2	6	3	2	7	6	5	7	26.4303	27.0749	26.4006	26.2844	26.7626	27.3392	27.1036	26.8679			1.118	-0.470754	-2.13945	O75844	O75844	CAAX prenyl protease 1 homolog	ZMPSTE24	1133
2	3	5	13	12	7	2	6	24.133	24.5404	25.9786	27.032	26.9783	26.367	23.877	26.368			0.195954	-0.476563	-0.497014	V9GYM8;Q92974;Q5VY93;V9GYF0;V9GZ14;V9GYF5;V9GYG5;REV__J3KQ37;REV__P0DJD0;REV__P0DJD1;REV__F8VYC4;REV__A0A1W2PNU4;REV__A6NKT7;REV__J3KNE0;REV__Q99666;REV__O14715	V9GYM8;Q92974	Rho guanine nucleotide exchange factor 2	ARHGEF2	2495
2	3	3	4	5	5	5	6	25.128	25.6534	25.9638	25.513	25.9106	26.0757	25.7911	26.3891			1.15656	-0.477086	-2.20383	Q8TDN6	Q8TDN6	Ribosome biogenesis protein BRX1 homolog	BRIX1	2435
4	7	13	20	21	16	11	10	25.5148	26.4243	27.6136	28.0106	27.9611	27.5328	27.3054	26.6738			0.321719	-0.477465	-0.758752	Q8WYP5;H7C4S1	Q8WYP5	Protein ELYS	AHCTF1	2465
0	0	2	1	2	1	1	1	23.2475	23.5306	23.7374	22.8711	23.9159	23.5332	23.902	23.9485			1.19046	-0.478256	-2.26058	Q13601	Q13601	KRR1 small subunit processome component homolog	KRR1	2015
2	1	3	2	4	3	0	1	24.4404	23.1858	25.8383	25.2793	26.0595	25.9548	24.6126	24.0663			0.263663	-0.487352	-0.641473	P33992;B1AHB1;B1AHB2;B1AHA9	P33992;B1AHB1	DNA replication licensing factor MCM5;DNA helicase	MCM5	1537
1	5	5	5	6	4	4	6	24.5072	25.6201	26.5308	26.396	26.1551	26.3219	26.3328	26.1961			0.473822	-0.487951	-1.04596	P12277;H0YJG0;G3V4N7;G3V461;P06732	P12277	Creatine kinase B-type	CKB	1350
3	4	4	3	6	3	2	3	22.7802	23.7991	22.6951	23.1693	23.0015	23.0863	24.0541	24.2553			0.555103	-0.488363	-1.19123	Q5JR08;P08134;E9PQH6;Q5JR07;C9JNR4;C9JX21;Q5JR05;Q5JR06;E9PN11;U3KQA9;U3KQV3;E9PLA2;C9JRM1;P62745	Q5JR08;P08134;E9PQH6;Q5JR07;C9JNR4;C9JX21;Q5JR05	Rho-related GTP-binding protein RhoC	RHOC;RHOA	1283
1	2	6	5	4	3	5	3	24.7876	25.6316	26.2152	26.8897	26.0748	26.2126	26.6105	26.5836			0.476494	-0.48933	-1.05081	P22695;H3BRG4;H3BSJ9;H3BP04;H3BUE4;H3BUI9;A0A087WVZ4	P22695;H3BRG4;H3BSJ9;H3BP04	Cytochrome b-c1 complex subunit 2, mitochondrial	UQCRC2	1439
0	0	1	1	2	1	0	0	24.2291	24.3447	21.8798	24.3393	24.5727	23.9446	23.9126	24.3512			0.338598	-0.497028	-0.791914	E9PIF2;Q13206	E9PIF2;Q13206	Probable ATP-dependent RNA helicase DDX10	DDX10	602
0	0	2	1	2	0	0	1	24.5452	23.6419	25.5896	22.9097	25.2692	24.6885	24.8559	23.8639			0.325423	-0.497789	-0.766063	F8W1A4;P54819;F8VZG5;G3V213;F8VY04;F8VPP1	F8W1A4;P54819;F8VZG5;G3V213;F8VY04	Adenylate kinase 2, mitochondrial;Adenylate kinase 2, mitochondrial;Adenylate kinase 2, mitochondrial, N-terminally processed	AK2	706
1	1	2	1	3	2	3	3	24.7989	23.0927	24.1739	23.6007	24.4505	24.3392	24.5774	24.294			0.638495	-0.498729	-1.33634	Q9P2R3;I3L1Z9	Q9P2R3	Rabankyrin-5	ANKFY1	2904
0	1	4	3	5	3	1	2	24.8928	23.5777	24.9182	22.7366	25.1403	24.6332	24.0054	24.3433			0.370558	-0.499253	-0.853706	Q8NEM2	Q8NEM2	SHC SH2 domain-binding protein 1	SHCBP1	2407
11	11	9	13	18	18	18	16	28.7375	28.4629	27.9867	28.0704	28.4596	29.1323	29.176	28.4881			0.972289	-0.499624	-1.89716	Q96T51;H0YA47;H0YAC8;J3KPP6;H0Y9Y8;Q7L099	Q96T51;H0YA47	RUN and FYVE domain-containing protein 1	RUFY1	2606
0	2	4	2	4	3	2	3	24.8049	24.7921	25.8639	24.727	25.4281	25.6945	25.4337	25.639			0.903691	-0.50184	-1.78317	Q15050	Q15050	Ribosome biogenesis regulatory protein homolog	RRS1	2080
0	1	1	3	3	3	3	2	24.7163	22.8352	23.7722	25.6545	24.639	24.7512	24.8392	24.7816			0.36104	-0.508228	-0.835433	P47756;B1AK85	P47756;B1AK85	F-actin-capping protein subunit beta	CAPZB	1631
0	1	3	4	5	4	1	4	23.6013	23.372	24.7812	24.6743	25.2663	24.8391	23.4377	24.9243			0.41615	-0.509628	-0.939847	Q9NZI8	Q9NZI8	Insulin-like growth factor 2 mRNA-binding protein 1	IGF2BP1	2883
0	1	3	4	0	3	3	2	23.4374	24.0964	26.9729	26.0419	24.2684	26.0918	26.4031	25.845			0.216109	-0.514915	-0.541015	Q9GZT3;A0A087WUN7;H0YJ40;G3V4X6;G3V2S9;H0YJW7;H0YJ07;H0YJU7;H0YJI1	Q9GZT3;A0A087WUN7;H0YJ40;G3V4X6;G3V2S9;H0YJW7	SRA stem-loop-interacting RNA-binding protein, mitochondrial	SLIRP	2716
3	6	15	16	15	12	8	8	25.2217	26.9478	27.9115	27.6868	27.6922	27.5505	27.2731	27.3147			0.361018	-0.515665	-0.835391	O75694;E9PF10;D6RA13	O75694;E9PF10	Nuclear pore complex protein Nup155	NUP155	1128
3	3	9	6	6	5	5	8	25.4473	24.9955	28.377	27.6613	26.8961	26.997	27.37	27.2869			0.253529	-0.51722	-0.620428	A0A0A0MR02;P45880;Q5JSD2;Q5JSD1;A2A3S1	A0A0A0MR02;P45880;Q5JSD2;Q5JSD1	Voltage-dependent anion-selective channel protein 2	VDAC2	103
1	2	2	2	2	2	1	2	22.6361	23.2391	25.0464	25.1304	23.6679	25.6868	23.0008	25.792			0.221028	-0.523884	-0.551617	Q96HR9;A8MXN1;A8MWX0	Q96HR9	Receptor expression-enhancing protein 6	REEP6	2559
2	2	3	3	3	3	2	4	26.9241	26.5562	26.737	25.8442	27.2204	27.0219	27.2814	26.6524			0.986112	-0.528661	-1.92012	Q9NVJ2	Q9NVJ2	ADP-ribosylation factor-like protein 8B	ARL8B	2847
2	2	2	1	5	4	4	3	26.1678	26.3347	26.2316	23.9315	26.2582	26.1869	26.2215	26.1139			0.400959	-0.528731	-0.911388	Q9NX62;H0YBS3	Q9NX62	Inositol monophosphatase 3	IMPAD1	2863
1	1	5	4	3	2	2	2	23.7987	23.7505	25.8979	25.7201	25.1786	25.3798	25.1733	25.5587			0.390255	-0.530844	-0.891192	O76003	O76003	Glutaredoxin-3	GLRX3	1142
1	1	7	9	11	5	1	3	24.3709	23.9638	26.281	27.1481	27.2448	26.7869	24.3167	25.5691			0.213552	-0.538445	-0.535484	P55265;H0YCK3	P55265;H0YCK3	Double-stranded RNA-specific adenosine deaminase	ADAR	1737
0	0	7	5	2	3	5	2	22.6736	23.2109	27.0204	26.3299	24.851	25.3524	25.8791	25.3065			0.19014	-0.538551	-0.484146	P31040;D6RFM5;A0A087X1I3;H0Y8X1	P31040;D6RFM5;A0A087X1I3	Succinate dehydrogenase [ubiquinone] flavoprotein subunit, mitochondrial	SDHA	1515
2	3	2	1	3	3	3	2	24.233	25.615	25.6941	23.9853	25.4403	25.4082	25.141	25.7			0.540772	-0.540513	-1.16592	A0A0C4DFM1;Q92544	A0A0C4DFM1;Q92544	Transmembrane 9 superfamily member 4	TM9SF4	169
0	1	4	6	6	3	3	3	23.9158	23.4621	23.2405	23.8102	25.0897	23.9687	23.0766	24.4747			0.561821	-0.545291	-1.20305	Q9UK61;A0A087X0F1	Q9UK61;A0A087X0F1	Protein FAM208A	FAM208A	2950
1	0	2	2	2	1	0	1	24.1792	23.614	22.9704	24.2289	24.8188	23.8568	23.9873	24.5301			0.723212	-0.550137	-1.48087	A0A0C4DG68;A0A0A0MR59;Q8TB72	A0A0C4DG68;A0A0A0MR59;Q8TB72	Pumilio homolog 2	PUM2	105
3	7	13	4	15	11	8	8	25.3344	27.2504	27.8002	27.2322	27.8941	27.5713	27.015	27.3525			0.432898	-0.553888	-0.970964	G3V529;Q9GZR7;F5GYL3;A0A1W2PRR2;A0A087WXU8	G3V529;Q9GZR7;F5GYL3;A0A1W2PRR2;A0A087WXU8	ATP-dependent RNA helicase DDX24	DDX24	752
0	0	5	3	2	2	2	1	23.5116	22.1052	26.0184	25.6878	25.0741	25.3861	25.8741	23.2048			0.199907	-0.554024	-0.505716	Q9H9B4;D6RFI0;D6RDG7;S4R2X2;D6RAE9	Q9H9B4;D6RFI0	Sideroflexin-1	SFXN1	2777
1	4	3	3	5	4	3	4	23.3466	25.245	25.5933	25.2247	25.9096	25.4091	24.6888	25.6199			0.432233	-0.554446	-0.969734	O75607	O75607	Nucleoplasmin-3	NPM3	1123
1	2	0	1	1	2	0	1	23.9918	24.1842	23.4532	22.296	23.1337	25.2727	23.7526	23.9935			0.395319	-0.556838	-0.900761	K7EJR3;R4GMR5;P48556;K7EJC1;K7ERW6;K7ENY6	K7EJR3;R4GMR5;P48556;K7EJC1	26S proteasome non-ATPase regulatory subunit 8	PSMD8	919
1	2	4	2	3	4	1	2	24.3134	24.3505	27.3502	22.6771	26.3953	26.3888	24.2451	23.9111			0.186157	-0.56227	-0.475284	P61254;J3KTJ8;J3QRI7;J3QQQ9;J3QQV1;J3QRC4;E5RIT6;Q9UNX3;J3KSS0;E5RHH1;J3KS10	P61254;J3KTJ8;J3QRI7;J3QQQ9;J3QQV1;J3QRC4;E5RIT6;Q9UNX3	60S ribosomal protein L26;60S ribosomal protein L26-like 1	RPL26;RPL26L1	1782
5	6	4	8	7	7	8	4	23.8595	23.3374	21.8568	22.4986	23.0246	23.6865	23.5632	23.5378			0.565468	-0.564946	-1.20945	A0A087WX95	A0A087WX95		RUSC1	52
1	5	9	5	8	6	4	7	24.049	26.3283	26.4855	26.1527	26.5207	26.3649	25.9196	26.4706			0.427093	-0.565092	-0.960208	Q9BVP2	Q9BVP2	Guanine nucleotide-binding protein-like 3	GNL3	2683
2	2	5	5	6	3	5	4	24.361	23.7741	24.9354	24.8011	25.3739	25.0233	24.6995	25.0406			0.982974	-0.566401	-1.91491	O43390;B4DT28	O43390;B4DT28	Heterogeneous nuclear ribonucleoprotein R	HNRNPR	1051
2	2	8	3	9	10	3	2	25.1107	24.6484	26.1818	25.6131	26.6938	26.422	25.4943	25.2101			0.540529	-0.56655	-1.16549	Q13823;H0YG10	Q13823	Nucleolar GTP-binding protein 2	GNL2	2025
1	1	1	3	3	2	1	1	23.8469	23.491	21.9781	25.46	25.3055	24.5342	24.1274	23.0753			0.274975	-0.566573	-0.66475	A0A0A0MT33;Q9UPN6	A0A0A0MT33;Q9UPN6	Protein SCAF8	SCAF8	139
0	0	1	1	2	1	1	2	23.6837	23.1744	23.892	23.4064	24.8166	22.7372	24.2657	24.6264			0.531932	-0.572339	-1.15025	Q13409;E7EQL5;E7EV09;E7ET01;E7ETL8;E7EQU2;E7ESD3;E7EMU4;E9PGG1;E7EU01;E7EUM4;E7ERR6;E7ERH4	Q13409;E7EQL5;E7EV09	Cytoplasmic dynein 1 intermediate chain 2	DYNC1I2	1998
0	0	1	1	3	0	0	2	24.5361	23.9377	24.3585	23.1519	24.8114	23.5361	25.0684	24.8745			0.581134	-0.576555	-1.23689	Q96SB4;H3BLV9;D6RBF8;H7C2I2;H7C521;H7C5L6;A8MPP7;A8MPY5;E7ETV6;Q9UPE1;P78362	Q96SB4;H3BLV9	SRSF protein kinase 1	SRPK1	2603
2	3	6	4	4	5	6	6	23.3634	25.0924	25.7241	25.6825	25.6781	25.6491	25.2515	25.5927			0.463507	-0.577238	-1.02719	A1L0T0;M0R026;E9PJS0;M0R1B5;E9PL44;M0QZX5;E9PNL1	A1L0T0;M0R026	Acetolactate synthase-like protein	ILVBL	267
0	0	1	2	3	1	2	0	23.7989	23.45	23.7753	22.5236	24.8064	24.1489	23.9533	22.964			0.560229	-0.58119	-1.20025	E9PID8;P33240;E7EWR4;A0A0A0MT56;Q9H0L4	E9PID8;P33240;E7EWR4;A0A0A0MT56;Q9H0L4	Cleavage stimulation factor subunit 2;Cleavage stimulation factor subunit 2 tau variant	CSTF2;CSTF2T	601
5	3	4	3	5	4	3	4	25.5211	25.5575	24.9747	24.6882	25.7099	25.2839	26.1006	25.9743			1.08575	-0.581796	-2.08572	O43752	O43752	Syntaxin-6	STX6	1061
1	1	5	3	6	6	1	2	23.5731	23.6395	25.804	25.1967	25.5822	25.385	24.624	24.9533			0.432459	-0.582802	-0.970153	P49790	P49790	Nuclear pore complex protein Nup153	NUP153	1668
0	0	0	2	2	2	2	2	24.9299	23.1238	22.6867	23.304	24.3011	23.9657	23.945	24.1646			0.543939	-0.583024	-1.17153	H7BXK9;Q9NP58	H7BXK9;Q9NP58	ATP-binding cassette sub-family B member 6, mitochondrial	ABCB6	837
0	1	0	0	2	1	1	0	23.4726	23.5974	23.6138	23.0551	23.8867	23.5675	24.6417	23.9887			1.18509	-0.586436	-2.25158	P11387;E5RIC7;Q969P6	P11387	DNA topoisomerase 1	TOP1	1333
0	3	5	5	6	4	3	4	23.3419	25.5044	27.2645	26.9703	26.5106	26.555	26.2305	26.1326			0.268009	-0.586888	-0.650443	P07737;K7EJ44;CON__P02584;I3L3D5	P07737;K7EJ44	Profilin-1	PFN1	1274
2	1	2	4	4	2	2	2	23.9263	26.0713	26.4612	26.0816	26.4841	25.9608	26.1879	26.2596			0.44976	-0.587977	-1.00204	E9PB61;Q86V81	E9PB61;Q86V81	THO complex subunit 4	ALYREF	580
1	1	1	1	2	1	0	2	24.532	22.9435	23.6073	23.2241	24.388	23.566	24.5769	24.1406			0.700087	-0.591134	-1.44165	O95400	O95400	CD2 antigen cytoplasmic tail-binding protein 2	CD2BP2	1177
1	1	3	9	7	3	1	4	23.1302	24.5288	24.9662	26.9677	26.8014	24.928	24.1786	26.0598			0.245259	-0.593742	-0.603116	Q96P70	Q96P70	Importin-9	IPO9	2585
1	1	0	2	2	3	1	2	25.2224	22.9331	24.3064	25.1544	25.088	25.2382	24.3948	25.2733			0.471231	-0.594462	-1.04125	Q02790;H0YFG2;F5H1U3	Q02790	Peptidyl-prolyl cis-trans isomerase FKBP4;Peptidyl-prolyl cis-trans isomerase FKBP4, N-terminally processed	FKBP4	1907
1	3	2	1	5	2	2	3	24.7497	25.0831	22.7768	23.2193	25.2077	24.1906	23.5042	25.3063			0.361967	-0.594999	-0.837218	Q8TC07	Q8TC07	TBC1 domain family member 15	TBC1D15	2428
12	13	34	40	25	45	9	55	28.0607	28.3421	28.9276	29.1907	28.6531	29.9034	27.8259	30.5222			0.395933	-0.595845	-0.90192	P15924	P15924	Desmoplakin	DSP	1382
0	2	4	9	4	3	0	3	22.8759	23.1992	24.8794	26.1005	25.5728	24.7801	24.1164	24.9835			0.311794	-0.599446	-0.739068	Q15021;E7EN77;F5GZK7;F5H431	Q15021;E7EN77	Condensin complex subunit 1	NCAPD2	2075
8	10	12	9	11	13	14	15	24.2889	23.2262	22.8628	23.4664	23.5855	24.0559	23.3323	25.2705			0.526655	-0.599948	-1.14088	E9PK91;A0A1W2PQ43;E9PK09;E9PQN2;E9PKI6;E9PJA7;H0YF00;H0YF63	E9PK91;A0A1W2PQ43;E9PK09;E9PQN2;E9PKI6		BCLAF1	609
1	1	4	5	6	5	1	4	22.892	24.5104	25.3328	25.5908	25.7128	25.3706	24.3662	25.2932			0.393627	-0.604201	-0.897567	P14635;E9PC90;D6RHI0;H0YA62;H0YMP3;H1UBN3;O95067	P14635;E9PC90;D6RHI0	G2/mitotic-specific cyclin-B1	CCNB1	1371
3	3	2	2	2	1	4	1	25.7638	23.5581	22.4711	22.905	23.2611	23.181	26.085	24.5883			0.245642	-0.604376	-0.603921	P30533;D6REW6	P30533	Alpha-2-macroglobulin receptor-associated protein	LRPAP1	1512
2	3	4	3	4	3	3	3	24.1029	25.5237	25.259	25.3836	26.0157	25.0688	25.9255	25.6854			0.768148	-0.606505	-1.55669	A0A087WUK2;O14979	A0A087WUK2;O14979	Heterogeneous nuclear ribonucleoprotein D-like	HNRNPDL	31
5	6	7	6	7	9	7	8	23.7602	23.088	23.2429	22.3305	24.8081	23.479	22.5561	24.0059			0.497628	-0.606874	-1.08897	P30480;P30460;A0A1W2PPR8;P30462;P18463;P01889;Q29718;A0A140T951;Q04826;Q31610;P30486;P03989;A0A140TA21;A0A140T9S9;A0A140T9D4;F6U0H7	P30480;P30460;A0A1W2PPR8;P30462;P18463;P01889;Q29718;A0A140T951;Q04826;Q31610;P30486;P03989;A0A140TA21;A0A140T9S9;A0A140T9D4	HLA class I histocompatibility antigen, B-42 alpha chain;HLA class I histocompatibility antigen, B-8 alpha chain;HLA class I histocompatibility antigen, B-14 alpha chain;HLA class I histocompatibility antigen, B-37 alpha chain;HLA class I histocompatibility antigen, B-7 alpha chain;HLA class I histocompatibility antigen, B-82 alpha chain;HLA class I histocompatibility antigen, B-40 alpha chain;HL…	HLA-B	1508
1	4	4	5	4	3	4	4	24.4055	25.8539	25.9212	26.2291	25.8107	26.233	25.8875	26.9467			0.604862	-0.617051	-1.27821	P32119;A6NIW5	P32119;A6NIW5	Peroxiredoxin-2	PRDX2	1529
0	1	4	2	5	3	2	3	25.4812	24.1188	26.5029	26.493	26.508	26.1844	25.7185	26.6744			0.467525	-0.622358	-1.03451	P51991;H7C1J8	P51991	Heterogeneous nuclear ribonucleoprotein A3	HNRNPA3	1700
3	5	9	7	10	12	7	8	25.7547	27.487	27.699	27.2958	27.7646	27.6852	27.7645	27.5376			0.681906	-0.62885	-1.41071	Q10471;F8VUJ3;Q8N4A0	Q10471	Polypeptide N-acetylgalactosaminyltransferase 2;Polypeptide N-acetylgalactosaminyltransferase 2 soluble form	GALNT2	1951
2	2	2	4	3	3	4	4	26.7977	27.4184	25.9926	26.5498	27.2879	27.006	27.4838	27.4981			1.02511	-0.629323	-1.98489	Q6RW13;D6RB40;D6RBK6;X6R9H3	Q6RW13	Type-1 angiotensin II receptor-associated protein	AGTRAP	2265
1	3	1	4	4	4	2	3	24.5143	24.9254	23.6497	24.909	25.255	25.3347	24.75	25.1779			0.993059	-0.629807	-1.93165	Q06323;H0YKK6;H0YLU2	Q06323	Proteasome activator complex subunit 1	PSME1	1928
3	6	18	16	7	11	9	9	25.0545	27.3271	29.268	28.8261	27.7862	28.3246	28.6149	28.2728			0.269291	-0.630718	-0.653081	P49411;H3BNU3	P49411	Elongation factor Tu, mitochondrial	TUFM	1655
1	1	3	2	4	4	1	3	23.4727	23.5408	24.9936	25.2639	25.346	25.2827	23.543	25.6223			0.417834	-0.63077	-0.942987	G3V5Z7;P60900;G3V295;G3V3I1;H0YJC4;G3V3U4	G3V5Z7;P60900;G3V295;G3V3I1	Proteasome subunit alpha type;Proteasome subunit alpha type-6	PSMA6	758
1	4	8	7	7	4	2	4	24.4705	26.0745	26.6475	26.7728	27.2973	26.1719	26.3557	26.666			0.493305	-0.631413	-1.08119	Q8IWX8;J3QK89	Q8IWX8;J3QK89	Calcium homeostasis endoplasmic reticulum protein	CHERP	2348
0	1	3	9	6	3	3	2	23.7445	23.4968	26.1311	26.1219	25.9629	25.3814	25.6494	25.0596			0.370056	-0.639739	-0.852746	P57740;H0YG15;G3V1T4	P57740	Nuclear pore complex protein Nup107	NUP107	1751
1	4	6	10	9	11	3	10	24.4934	26.334	27.2775	27.2674	27.343	27.2332	26.464	26.9164			0.418609	-0.646019	-0.944432	P63244;J3KPE3;H0YAF8;H0Y8W2;H0YAM7;D6RAC2;D6REE5;D6RHH4;D6R9Z1;D6R9L0;D6RFX4;D6RF23;H0Y8R5;D6RFZ9;D6RAU2;E9PD14;D6RBD0;H0Y9P0;D6RHJ5;D6RGK8;D6R909;D6RDI0	P63244;J3KPE3;H0YAF8;H0Y8W2;H0YAM7;D6RAC2;D6REE5;D6RHH4;D6R9Z1;D6R9L0;D6RFX4	Guanine nucleotide-binding protein subunit beta-2-like 1;Guanine nucleotide-binding protein subunit beta-2-like 1, N-terminally processed	GNB2L1	1849
1	1	5	6	5	2	1	3	22.9819	23.5254	26.0141	26.3359	26.3146	25.8364	23.6505	25.6642			0.257787	-0.652122	-0.629293	Q9Y5Q9;H7C0C0;F8WC64;H7BZV8;H7C143	Q9Y5Q9	General transcription factor 3C polypeptide 3	GTF3C3	3068
3	4	6	6	6	4	4	5	23.7159	25.414	24.5324	24.9037	25.1651	25.5773	25.2201	25.22			0.894855	-0.65414	-1.76847	O94874	O94874	E3 UFM1-protein ligase 1	UFL1	1150
0	0	2	2	5	2	0	2	24.1579	22.9613	24.1042	24.5089	24.97	24.4015	24.3827	24.5972			0.916975	-0.654769	-1.80526	A0A0A6YYL2;P0DMN0;P0DMM9;H3BNY7;H3BPL6;H3BRY5;P50225;H3BRT0;H3BQX5;E9PKW4;P50226	A0A0A6YYL2;P0DMN0;P0DMM9	Sulfotransferase;Sulfotransferase 1A4;Sulfotransferase 1A3	SULT1A4;SULT1A3	156
1	1	2	3	3	3	1	2	23.7384	24.3189	25.1479	25.4238	25.7078	25.9953	24.0165	25.5457			0.515836	-0.65907	-1.1216	P61163;R4GMT0;A0A1B0GVS3	P61163;R4GMT0;A0A1B0GVS3	Alpha-centractin	ACTR1A	1777
0	3	5	3	4	3	5	4	23.0643	25.3104	25.9844	26.1415	25.401	25.7393	26.3895	25.6107			0.389651	-0.659986	-0.89005	P30044	P30044	Peroxiredoxin-5, mitochondrial	PRDX5	1497
0	0	1	4	3	1	0	3	23.3588	23.5616	25.3189	25.0466	25.2215	25.5612	23.8	25.3617			0.467164	-0.664607	-1.03385	A0A0C4DGQ5;P04632;K7EIV0;A0A075B7C0;K7ELJ7;U3KQE2;K7EM73;K7EKD8;U3KPR7;Q96L46;K7ES78;K7EMQ1	A0A0C4DGQ5;P04632;K7EIV0;A0A075B7C0;K7ELJ7;U3KQE2;K7EM73;K7EKD8;U3KPR7	Calpain small subunit 1	CAPNS1	186
2	4	11	9	10	9	9	9	25.5731	26.8938	26.9954	27.0119	27.3876	27.1474	27.4383	27.162			0.950546	-0.665298	-1.86105	O60506;B7Z645;F6UXX1	O60506;B7Z645	Heterogeneous nuclear ribonucleoprotein Q	SYNCRIP	1082
6	7	5	4	6	9	6	7	23.9048	22.4639	22.9024	23.1559	24.0923	23.8108	24.2977	22.9013			0.764392	-0.66877	-1.55037	P10316;A0A140T955;A0A140T933;A0A1W2PPQ2;A0A1W2PRT9;A0A140T9I0;A0A140T9X5;A0A140T913;P01892	P10316;A0A140T955;A0A140T933;A0A1W2PPQ2;A0A1W2PRT9;A0A140T9I0;A0A140T9X5;A0A140T913;P01892	HLA class I histocompatibility antigen, A-69 alpha chain;HLA class I histocompatibility antigen, A-2 alpha chain	HLA-A	1314
2	2	3	3	4	4	2	3	24.9664	23.4496	25.0312	25.0605	25.2516	25.1527	25.3903	25.3947			0.846198	-0.670364	-1.6874	B7ZC38;Q9NR46;B7ZC39;F8WFB9	B7ZC38;Q9NR46;B7ZC39	Endophilin-B2	SH3GLB2	376
2	1	3	2	5	2	2	3	26.8906	24.0783	27.857	26.7327	26.9693	26.9318	27.3074	27.032			0.354935	-0.670451	-0.823657	H3BPE7;P35637	H3BPE7;P35637	RNA-binding protein FUS	FUS	820
1	2	2	1	3	4	2	2	23.4545	25.4008	25.4033	25.7009	25.7063	25.9434	25.9072	25.0894			0.568235	-0.671698	-1.21431	Q96A72;F5H6N1;F5H3U9;F5H124	Q96A72;F5H6N1	Protein mago nashi homolog 2	MAGOHB	2515
4	5	5	8	7	5	3	7	26.0025	26.0323	23.7594	25.8647	26.046	26.3182	26.0947	25.8981			0.56291	-0.674527	-1.20496	Q9UHD9	Q9UHD9	Ubiquilin-2	UBQLN2	2934
1	3	2	4	3	2	3	3	23.8686	25.433	25.6089	25.7061	26.3892	25.6266	25.4116	25.8891			0.67785	-0.674994	-1.40378	Q96M27	Q96M27	Protein PRRC1	PRRC1	2581
3	3	8	4	10	7	5	5	23.2829	25.7715	26.3347	26.082	26.6484	26.0592	25.9812	25.5378			0.411031	-0.688855	-0.930282	Q9NY61;A0A087WWS8;A0A087WW41;A0A087WTH8	Q9NY61	Protein AATF	AATF	2868
2	5	13	8	5	11	7	9	26.2134	26.9078	28.5533	28.2816	27.3212	28.8513	28.3787	28.1631			0.488897	-0.689581	-1.07325	P06733;K7EM90;E5RI09;E5RG95;K7EPM1;K7EKN2;E5RGZ4;P13929	P06733;K7EM90	Alpha-enolase;Enolase	ENO1	1264
8	5	5	5	4	6	5	9	24.661	27.4853	27.1975	28.0412	28.0128	27.684	26.8502	27.6089			0.383599	-0.692721	-0.878574	Q58FF8	Q58FF8	Putative heat shock protein HSP 90-beta 2	HSP90AB2P	2172
0	1	2	1	2	0	2	3	24.8265	23.5666	24.253	23.1621	23.8962	24.1311	26.5389	24.0271			0.422572	-0.696249	-0.95181	Q7Z7H5;F8W7F7	Q7Z7H5;F8W7F7	Transmembrane emp24 domain-containing protein 4	TMED4	2308
3	2	3	9	2	4	3	0	24.3554	22.54	23.0919	26.2549	25.6145	24.9782	25.2751	23.1664			0.295174	-0.697953	-0.705784	Q9C0C2;E9PKK0;E9PKE7	Q9C0C2	182 kDa tankyrase-1-binding protein	TNKS1BP1	2710
2	1	2	2	3	2	3	2	25.6638	22.8092	25.0672	25.0549	25.6056	25.818	24.2158	25.7553			0.422582	-0.699953	-0.951829	F5GX19;F5H3Y3;Q6IAA8;H0YFI1;F5H479	F5GX19;F5H3Y3;Q6IAA8;H0YFI1;F5H479	Ragulator complex protein LAMTOR1	LAMTOR1	645
0	1	3	5	3	2	3	1	23.2501	23.6215	26.0679	26.1905	26.3526	26.0729	26.2434	23.2624			0.26763	-0.700325	-0.649662	P28070	P28070	Proteasome subunit beta type-4	PSMB4	1482
0	0	2	0	0	2	2	3	23.6946	23.8716	26.1467	23.6442	23.4285	25.5454	25.7838	25.4022			0.375137	-0.700716	-0.86246	P29966	P29966	Myristoylated alanine-rich C-kinase substrate	MARCKS	1494
1	6	12	18	18	11	6	8	24.2621	27.5914	27.7686	28.5915	28.5362	27.734	27.299	27.4549			0.295553	-0.702615	-0.706547	A0A087WZ13;E9PAU2;Q8IY67;K7EKR9;K7EQG2	A0A087WZ13;E9PAU2;Q8IY67	Ribonucleoprotein PTB-binding 1	RAVER1	68
1	2	3	2	3	2	3	3	24.051	26.6196	25.3704	25.7905	26.1534	25.9511	26.4148	26.1398			0.616615	-0.706909	-1.29858	A0A0A0MRR7;P09234;Q5TAL2	A0A0A0MRR7;P09234	U1 small nuclear ribonucleoprotein C	SNRPC	113
1	1	1	2	4	3	5	1	24.0201	24.6972	23.0167	25.4495	25.6539	25.4126	26.0301	22.9168			0.34678	-0.707464	-0.807854	O95295	O95295	SNARE-associated protein Snapin	SNAPIN	1170
1	3	2	1	1	2	1	1	23.9629	24.0774	23.1669	23.512	22.606	25.498	25.4233	24.0276			0.443843	-0.708927	-0.991162	B0QYK0;Q01844;H7BY36;A0A0D9SFL3;C9JGE3	B0QYK0;Q01844;H7BY36;A0A0D9SFL3;C9JGE3	RNA-binding protein EWS	EWSR1	309
1	1	4	1	3	3	2	3	25.0725	23.9276	26.0462	23.8755	24.9121	25.4786	25.8901	25.479			0.603839	-0.709548	-1.27644	Q8NFH5;C9IYQ7;F8WCF5;F8WEL4;C9JIY9;C9JWU7	Q8NFH5;C9IYQ7;F8WCF5;F8WEL4	Nucleoporin NUP53	NUP35	2415
1	1	5	6	2	3	2	2	23.2123	23.7691	25.1324	25.301	24.872	25.153	25.0503	25.1851			0.661541	-0.71138	-1.37591	J3KN36;A0A0G2JN29;A0A087X117;Q15155;P69849;Q5JPE7;A0A0G2JP90;A0A087WW46;H3BUC9;H3BPS9;A0A087WTD5	J3KN36;A0A0G2JN29;A0A087X117;Q15155;P69849;Q5JPE7;A0A0G2JP90;A0A087WW46	Nodal modulator 1;Nodal modulator 3;Nodal modulator 2	NOMO3;NOMO1;NOMO2	79
0	2	6	6	2	5	4	7	23.9037	25.8528	27.3613	27.4756	26.1633	26.7671	27.2968	27.2502			0.354935	-0.721009	-0.823657	F8VVM2;F8VWQ0;F8VZL5;F8VWR4	F8VVM2		SLC25A3	693
1	2	0	1	3	2	0	1	22.8827	23.8808	23.1269	24.2309	24.9568	23.8363	24.5481	23.7057			0.846961	-0.731402	-1.68867	Q96CT7;M0R2F5	Q96CT7;M0R2F5	Coiled-coil domain-containing protein 124	CCDC124	2530
1	2	4	5	4	4	3	4	23.2766	25.4907	26.0243	25.8214	25.8604	25.9582	25.738	25.9897			0.531771	-0.733299	-1.14997	P37802;X6RJP6;C9J5W6;Q9UI15	P37802;X6RJP6	Transgelin-2	TAGLN2	1567
2	1	4	4	2	3	3	3	24.8311	23.423	25.6481	25.4525	25.2995	25.4655	25.9254	25.605			0.683349	-0.735183	-1.41317	P26038;V9GZ54;E9PQ82;E9PNV3	P26038	Moesin	MSN	1465
1	3	2	3	2	3	2	3	23.915	26.3864	26.2217	26.3695	26.4164	26.3126	26.838	26.3625			0.578932	-0.759229	-1.23304	Q9H840	Q9H840	Gem-associated protein 7	GEMIN7	2768
1	1	2	1	1	2	2	2	23.9613	22.3596	24.6369	22.7019	22.8685	24.7315	24.1027	25.0168			0.486551	-0.764942	-1.06901	A0A0C4DGS1;P39656;U3KQ84	A0A0C4DGS1;P39656;U3KQ84	Dolichyl-diphosphooligosaccharide--protein glycosyltransferase 48 kDa subunit	DDOST	189
2	2	3	2	2	2	2	2	25.1502	23.3474	24.3971	25.1798	24.7356	25.1734	25.5761	25.7385			0.807348	-0.787294	-1.62246	Q6QNY1;J3QRU7;A0A087X1N6	Q6QNY1;J3QRU7	Biogenesis of lysosome-related organelles complex 1 subunit 2	BLOC1S2	2263
3	4	1	1	9	2	3	7	25.5388	25.8228	23.3201	23.5247	25.2567	25.4581	25.2893	25.3708			0.562896	-0.792116	-1.20494	O75410;E7EVI4;E7ET87;H0YAY0;E5RFM9;R4GMT7;H0YBT8;B4E3H6;E5RJG6;E5RJU4;E5RIP3;A0A0C4DGD3;A0A0C4DGD5;A0A0U1RRM9;Q4VXL4;D6RAA5;Q4VXL8;E7EMZ9;E9PBC6;O95359	O75410;E7EVI4;E7ET87;H0YAY0;E5RFM9;R4GMT7	Transforming acidic coiled-coil-containing protein 1	TACC1	1113
1	0	0	0	2	2	2	1	24.2349	23.0925	23.3026	24.2152	24.6353	25.2195	25.0208	23.1522			0.694757	-0.795649	-1.43259	Q9Y4L5	Q9Y4L5	E3 ubiquitin-protein ligase RNF115	RNF115	3053
1	4	2	3	5	4	5	3	23.6624	26.4095	25.6573	25.9288	26.5324	26.289	25.875	26.1693			0.614015	-0.801868	-1.29408	Q15056	Q15056	Eukaryotic translation initiation factor 4H	EIF4H	2081
0	3	9	7	5	5	5	6	23.6809	26.5068	27.9073	27.664	27.1886	27.103	27.4345	27.2429			0.356139	-0.802502	-0.825982	P07195;C9J7H8;A8MW50;F5H793	P07195;C9J7H8;A8MW50	L-lactate dehydrogenase B chain;L-lactate dehydrogenase	LDHB	1269
1	0	13	11	7	10	10	9	24.035	24.4568	27.6277	27.0037	26.044	26.5429	27.2459	26.5629			0.382868	-0.818118	-0.877183	P58107	P58107	Epiplakin	EPPK1	1752
0	1	1	1	2	1	0	1	23.4321	23.2878	21.9985	23.7738	23.9291	23.5478	24.7867	23.521			0.845913	-0.823121	-1.68693	Q96F86;H3BPN4	Q96F86	Enhancer of mRNA-decapping protein 3	EDC3	2548
0	1	3	2	3	3	1	2	22.768	23.7678	25.2941	23.6819	25.1913	24.8431	24.42	24.3565			0.720388	-0.824781	-1.47609	Q5JTH9;A0A087X1U8;H7C1M8;A0A087X0G0;A0A087WYW2	Q5JTH9	RRP12-like protein	RRP12	2182
0	1	11	6	5	5	4	6	24.2539	22.8962	26.642	26.3716	25.4421	25.9536	26.2831	25.802			0.401377	-0.829307	-0.912173	P54886	P54886	Delta-1-pyrroline-5-carboxylate synthase;Glutamate 5-kinase;Gamma-glutamyl phosphate reductase	ALDH18A1	1729
2	1	4	3	3	4	2	4	27.311	23.4456	27.0639	26.7409	26.6534	26.9114	27.2378	27.0953			0.401297	-0.834086	-0.912023	Q969H8;M0QYN0;M0QXF7	Q969H8;M0QYN0;M0QXF7	Myeloid-derived growth factor	MYDGF	2504
1	1	6	7	4	4	5	5	23.8919	23.7268	27.7048	27.2769	26.0025	26.5208	26.8726	26.5503			0.328995	-0.836442	-0.773095	B4DJV2;O75390;A0A0C4DGI3;H0YIC4;F8VPF9;F8VPA1;F8W1S4;H0YH82;F8VRP1;F8VX68;F8VRI6;F8VR34;F8VTT8;F8W4S1;F8W642;F8VZK9;F8VX07;F8VWQ5;F8W0J2;F8VU34	B4DJV2;O75390;A0A0C4DGI3;H0YIC4	Citrate synthase;Citrate synthase, mitochondrial	CS	337
0	2	12	9	6	6	5	7	24.7228	26.931	28.8583	28.5303	27.6984	28.1435	28.3974	28.1801			0.3859	-0.844252	-0.88294	P40926;G3XAL0	P40926;G3XAL0	Malate dehydrogenase, mitochondrial;Malate dehydrogenase	MDH2	1582
1	2	1	1	4	2	2	3	23.0508	24.6108	22.742	23.3325	25.2071	24.2906	23.392	24.2251			0.750474	-0.844658	-1.52693	V9GY01;Q9Y448;H0YM11	V9GY01;Q9Y448	Small kinetochore-associated protein	KNSTRN	3049
1	1	2	2	2	1	2	2	23.1408	23.208	27.0519	27.1857	27.0047	23.3138	26.8991	26.7565			0.236552	-0.846955	-0.584746	P42766;F2Z388	P42766;F2Z388	60S ribosomal protein L35	RPL35	1603
0	1	1	2	4	4	2	3	24.3746	23.6983	23.3391	24.888	25.1327	24.888	24.9814	24.7016			1.26239	-0.850908	-2.38154	P49321;Q5T624;H0YDS9;E9PRH9;H0YF33;E9PI86;E9PPQ8;E9PQG5;E9PAU3;E9PJQ2;E9PKR5;E9PNB5;E9PPR5	P49321;Q5T624;H0YDS9;E9PRH9;H0YF33	Nuclear autoantigenic sperm protein	NASP	1652
4	1	3	3	3	5	5	3	26.4468	23.8651	27.3197	26.9704	27.2444	26.8179	26.966	27.0084			0.498323	-0.85866	-1.09022	A0A0B4J1Z1;C9JAB2;Q16629;F8WEA1	A0A0B4J1Z1;C9JAB2;Q16629	Serine/arginine-rich splicing factor 7	SRSF7	161
0	1	0	1	0	4	2	2	24.3905	24.042	23.117	23.4097	23.6314	28.5288	22.8831	23.4221			0.26854	-0.876547	-0.651536	Q01469;I6L8B7;A8MUU1	Q01469;I6L8B7	Fatty acid-binding protein, epidermal	FABP5	1897
0	1	3	9	11	5	4	3	23.6635	23.0408	25.2159	26.6299	26.5826	25.7641	25.2022	24.5284			0.428239	-0.8818	-0.962335	Q5VT52	Q5VT52	Regulation of nuclear pre-mRNA domain-containing protein 2	RPRD2	2214
1	5	6	1	8	5	1	4	23.594	26.246	26.791	23.064	26.6909	26.0627	24.1147	26.3558			0.344446	-0.88224	-0.803317	P33991;E5RG31;E5RFJ8;E5RFR3;Q9UJA3	P33991	DNA replication licensing factor MCM4	MCM4	1536
2	3	2	1	2	2	1	2	24.6652	25.1934	24.6259	22.9588	25.112	25.2642	25.4674	25.1411			0.914397	-0.885364	-1.80098	H0Y9B6;Q5URX0;P07686;H0YA83;D6REQ8;H0Y9M3	H0Y9B6;Q5URX0;P07686;H0YA83	Beta-hexosaminidase subunit beta;Beta-hexosaminidase subunit beta chain B;Beta-hexosaminidase subunit beta chain A	HEXB	788
2	1	1	1	2	1	2	1	23.6684	24.2295	23.6913	23.0985	23.0394	22.3952	26.6422	26.1874			0.347894	-0.894159	-0.810018	Q5SZE1;Q96G23;H0YNU7;Q5SZE2;Q5SZE3;H0YKH6;H0YLQ6;Q5SZE4	Q5SZE1;Q96G23;H0YNU7;Q5SZE2;Q5SZE3;H0YKH6;H0YLQ6;Q5SZE4	Ceramide synthase 2	CERS2	2195
0	0	0	0	2	3	0	3	23.8307	23.0171	23.3493	24.0989	24.1117	25.5715	23.1671	25.0316			0.75935	-0.896486	-1.54188	P05089	P05089	Arginase-1	ARG1	1246
0	2	3	1	5	4	3	4	23.6291	25.824	25.6074	24.1922	25.5723	25.753	25.7578	25.7823			0.841749	-0.903177	-1.67998	P22307;H0YF61	P22307;H0YF61	Non-specific lipid-transfer protein	SCP2	1435
0	1	3	5	4	4	2	3	23.5255	24.3503	25.8763	26.0923	26.2771	25.9885	25.7501	25.4668			0.688626	-0.909492	-1.42216	Q9GZZ9;E7EQ61;E7EWE1;C9J5W5;C9JRV9;C9J0F6	Q9GZZ9;E7EQ61;E7EWE1;C9J5W5;C9JRV9	Ubiquitin-like modifier-activating enzyme 5	UBA5	2718
2	1	2	3	3	3	3	5	27.2435	22.3568	27.1663	26.7233	26.4187	26.439	27.1834	27.1201			0.326143	-0.917824	-0.767481	G3V203;J3QQ67;Q07020;H0YHA7;F8VUA6;F8VYV2;A0A075B7A0;F8VXR6	G3V203;J3QQ67;Q07020;H0YHA7;F8VUA6;F8VYV2;A0A075B7A0	60S ribosomal protein L18	RPL18	743
1	2	4	4	4	3	5	4	23.9669	26.9543	27.1225	27.1323	27.5574	27.2695	27.1089	26.9131			0.539863	-0.918193	-1.16432	I3L397;I3L504;P63241;Q6IS14;F8WCJ1;C9J7B5;C9J4W5;Q9GZV4	I3L397;I3L504;P63241;Q6IS14;F8WCJ1;C9J7B5;C9J4W5;Q9GZV4	Eukaryotic translation initiation factor 5A;Eukaryotic translation initiation factor 5A-1;Eukaryotic translation initiation factor 5A-1-like;Eukaryotic translation initiation factor 5A-2	EIF5A;EIF5AL1;EIF5A2	865
0	1	0	2	1	2	2	2	24.0902	24.0642	22.2544	22.7257	24.2978	23.7888	25.355	23.3738			0.70567	-0.920223	-1.45114	Q9BTX1	Q9BTX1	Nucleoporin NDC1	NDC1	2663
0	1	6	4	3	4	4	5	25.3655	23.4446	27.2356	26.6203	26.2822	26.7262	26.7305	26.6461			0.505128	-0.929763	-1.10244	O75367;B4DJC3;D6RCF2;Q5SQT3	O75367	Core histone macro-H2A.1	H2AFY	1108
3	1	3	4	6	3	6	4	26.2481	23.7149	25.9421	26.1279	26.3609	26.2583	26.4973	26.6779			0.762315	-0.940341	-1.54687	Q9UBS4;H7C2Y5	Q9UBS4	DnaJ homolog subfamily B member 11	DNAJB11	2918
4	2	6	5	6	4	5	7	20.2672	24.1818	23.391	23.083	24.3498	23.0611	24.313	22.9691			0.453515	-0.942518	-1.00892	A0A0U1RR32;A0A0U1RRH7;Q99878;Q96KK5;Q9BTM1;P20671;P0C0S8;H0YFX9;Q93077;Q7L7L0;P04908;P16104;Q96QV6	A0A0U1RR32;A0A0U1RRH7;Q99878;Q96KK5;Q9BTM1;P20671;P0C0S8;H0YFX9;Q93077;Q7L7L0;P04908;P16104;Q96QV6	Histone H2A type 1-J;Histone H2A type 1-H;Histone H2A.J;Histone H2A type 1-D;Histone H2A type 1;Histone H2A;Histone H2A type 1-C;Histone H2A type 3;Histone H2A type 1-B/E;Histone H2AX;Histone H2A type 1-A	HIST1H2AJ;HIST1H2AH;H2AFJ;HIST1H2AD;HIST1H2AG;HIST1H2AC;HIST3H2A;HIST1H2AB;H2AFX;HIST1H2AA	225
3	3	4	6	6	5	1	6	24.3463	24.7653	22.0122	24.6753	25.2514	25.8067	23.4289	25.0831			0.524646	-0.942782	-1.1373	Q9NRR5	Q9NRR5	Ubiquilin-4	UBQLN4	2819
1	2	2	5	5	4	1	2	23.103	23.4911	25.8598	26.3814	26.7235	26.3325	23.7269	25.8464			0.39118	-0.948475	-0.892943	Q15717;M0QZR9;M0R055	Q15717;M0QZR9	ELAV-like protein 1	ELAVL1	2118
1	2	2	2	2	2	3	3	23.3645	26.7895	25.8047	26.2247	26.495	26.4028	26.9163	26.1867			0.582635	-0.954345	-1.23952	P62851	P62851	40S ribosomal protein S25	RPS25	1826
2	1	2	2	2	1	3	2	24.3679	24.2621	25.0845	22.8673	25.3697	23.6388	25.8344	25.5567			0.678827	-0.954441	-1.40545	Q15043;E5RIP4;E5RFZ8;E5RGA7;E5RJ40;E5RJG5;E5RFT1	Q15043;E5RIP4;E5RFZ8;E5RGA7;E5RJ40;E5RJG5	Zinc transporter ZIP14	SLC39A14	2078
1	1	4	3	2	3	4	3	23.2762	24.5365	25.3815	25.8861	25.5948	25.768	25.832	25.7263			0.839758	-0.960186	-1.67665	Q13242;H0YIB4;S4R3G0	Q13242;H0YIB4;S4R3G0	Serine/arginine-rich splicing factor 9	SRSF9	1991
17	18	19	20	23	21	18	21	23.7558	24.6618	23.0528	22.9648	25.4857	24.9373	24.2103	23.6595			0.863913	-0.964403	-1.71695	Q13885;Q9BVA1	Q13885;Q9BVA1	Tubulin beta-2A chain;Tubulin beta-2B chain	TUBB2A;TUBB2B	2028
1	1	8	9	5	4	2	4	23.3951	24.5562	27.1404	27.146	26.7655	26.3763	26.6576	26.3237			0.460529	-0.971359	-1.02175	P13861;H7C1L0;H7C330;H7C4A9;C9J830;P31323	P13861	cAMP-dependent protein kinase type II-alpha regulatory subunit	PRKAR2A	1364
32	32	26	33	39	37	36	44	26.0208	26.9661	23.062	26.5489	23.5871	27.1055	26.6447	29.1677			0.278884	-0.976841	-0.672742	P35908	P35908	Keratin, type II cytoskeletal 2 epidermal	KRT2	1556
1	1	2	6	6	4	2	3	24.0998	23.3837	25.4951	25.5079	25.581	25.9602	25.3732	25.6276			0.955431	-1.01383	-1.86916	A0A087WUL4;A0A087WX23;A0A087WXK2;Q86TG7;A0A087WZG9;B4DSP0;A0A087WYS2	A0A087WUL4;A0A087WX23;A0A087WXK2;Q86TG7;A0A087WZG9;B4DSP0	Retrotransposon-derived protein PEG10	PEG10	33
1	0	2	1	3	2	2	3	23.7894	23.4566	25.8101	22.2075	24.9531	25.5767	23.714	25.1653			0.572988	-1.03638	-1.22264	Q9H7B2;Q5VXN0	Q9H7B2;Q5VXN0	Ribosome production factor 2 homolog	RPF2	2762
0	0	0	2	4	3	0	2	23.1772	24.037	22.9504	25.0468	25.4187	25.0894	23.9463	24.9105			0.923794	-1.0384	-1.8166	Q9NRL2;A0A087WWN7;H0YJP5	Q9NRL2	Bromodomain adjacent to zinc finger domain protein 1A	BAZ1A	2818
6	3	2	9	8	10	10	6	27.238	26.7854	24.5579	27.2028	27.3687	27.7612	27.87	26.9792			0.774413	-1.04874	-1.56722	Q93100;H3BQ89;H3BV13;I3L3F2;I3NHZ9;I3L0Z1;I3L1N3	Q93100	Phosphorylase b kinase regulatory subunit beta	PHKB	2501
6	6	6	8	8	5	6	7	23.4241	27.3263	27.2526	26.9851	27.2977	27.3572	27.3261	27.2309			0.51401	-1.05593	-1.11834	Q09028;H0YF10;H0YCT5;H0YDK2;H0YEU5;Q5JP02;E9PNS2;E9PIC4;E9PNS6;C9JAJ9;C9JPP3	Q09028	Histone-binding protein RBBP4	RBBP4	1947
2	1	1	1	2	3	2	4	25.6347	23.8132	23.3936	23.4764	25.0978	24.9827	25.3605	25.1368			1.03491	-1.065	-2.00117	A0A0A0MR51;O60427;F5H3P6;H0YB97;F5H3U5;H7C2V0;C9J425;F5H1Q7;F5H0Y2;F5H2H3;F5H5X5;F5H8G5;C9JJB3;F5GYH4;F5H852;F5GWE3	A0A0A0MR51;O60427	Fatty acid desaturase 1	FADS1	104
0	0	1	1	3	3	1	2	25.1716	22.9929	23.422	22.7223	25.3503	23.9841	25.1589	24.077			0.808741	-1.06539	-1.6248	Q9UHD8;K7EL40;K7EK18;K7ER52;K7EIE4;K7EQD7;K7EJZ2;K7ELJ9;K7ER14;K7EIR4;K7EKN4;K7EN52;K7ENQ5;K7EJL9;K7EJV0;K7EJ51;K7EPY1;K7ENL0;K7ERG1;K7EQ08	Q9UHD8;K7EL40;K7EK18	Septin-9	45178	2933
1	4	4	3	2	2	2	4	24.499	26.4176	26.3384	26.2523	27.6514	26.7468	26.3582	27.0301			1.03403	-1.06981	-1.99971	P13473;H0YCG2	P13473	Lysosome-associated membrane glycoprotein 2	LAMP2	1357
1	2	5	7	7	7	4	4	24.2471	23.9277	25.8761	25.6514	25.9635	26.0942	25.9936	25.9354			1.1415	-1.07114	-2.17867	Q86UP2;G3V4Y7;B7Z6P3;G3V5P0;H0YJZ8;G3V5G2;H0YJP2;H0YJV5	Q86UP2;G3V4Y7	Kinectin	KTN1	2320
2	4	5	4	3	3	3	3	23.1852	23.4987	27.5464	25.9209	26.4711	23.832	27.1636	26.9853			0.358946	-1.0752	-0.831399	Q5TEC6	Q5TEC6	Histone H3	HIST2H3PS2	2209
1	3	4	2	2	3	2	4	23.2697	25.849	26.4871	25.8483	25.6311	26.4573	26.8931	26.7951			0.678292	-1.08061	-1.40454	P60174;U3KPZ0;U3KQF3;U3KPS5	P60174	Triosephosphate isomerase	TPI1	1755
0	1	2	1	2	2	2	1	23.1535	23.6888	24.6014	23.5055	25.4094	25.4195	25.3393	23.1086			0.834506	-1.08187	-1.66788	Q15691;C9JB30;Q9UPY8	Q15691	Microtubule-associated protein RP/EB family member 1	MAPRE1	2117
1	0	7	5	7	8	7	4	23.4386	24.0685	25.917	25.7762	25.9813	26.0875	25.8759	25.6214			0.879176	-1.09145	-1.74237	Q9NY93;G3V0G3;H7C3E9;F8WDT8;F8WEI3;H7BZN7	Q9NY93;G3V0G3;H7C3E9;F8WDT8	Probable ATP-dependent RNA helicase DDX56	DDX56	2869
2	3	1	3	3	4	5	4	27.0069	26.9946	23.0798	26.7195	27.1442	27.2445	26.9546	26.8614			0.527956	-1.10097	-1.14319	O75915;F8WF90;C9JQU6;F8WF33	O75915	PRA1 family protein 3	ARL6IP5	1137
1	2	7	4	9	5	2	6	25.1328	23.5917	27.1457	25.9503	26.9599	26.467	25.9366	26.8689			0.682108	-1.10296	-1.41105	P13010;C9JZ81	P13010	X-ray repair cross-complementing protein 5	XRCC5	1353
0	4	12	9	8	6	10	9	22.7202	26.5107	27.8089	27.5619	27.0137	27.3229	27.4723	27.3259			0.426539	-1.13327	-0.95918	Q12931;I3L0K7;I3L239;I3L253;I3L2D5	Q12931;I3L0K7	Heat shock protein 75 kDa, mitochondrial	TRAP1	1967
4	5	10	9	6	7	4	1	22.7835	23.2972	23.0652	22.7477	22.8888	25.7115	23.9329	23.9044			0.968644	-1.136	-1.89111	J3KN67;P06753;H0YLS7;H0YKZ6;D6RGJ6;A0A087WTJ7	J3KN67;P06753	Tropomyosin alpha-3 chain	TPM3	873
0	5	33	24	13	16	17	18	23.7893	25.8551	29.2461	28.7818	27.4583	28.1613	28.462	28.1448			0.381313	-1.13854	-0.874227	P42704;B8ZZ38;A0A0C4DG06;C9JCA9;H7C3W8;A0A0C4DG51;Q9NP80	P42704	Leucine-rich PPR motif-containing protein, mitochondrial	LRPPRC	1602
2	3	2	1	4	3	3	3	27.5511	28.0121	27.3	23.6456	28.1532	27.6422	27.6795	27.7246			0.5369	-1.17269	-1.15907	F8VZJ2;H0YHX9;Q13765;E9PAV3;F8W0W4;F8W1N5;F8VNW4;F8VZ58;Q9BZK3	F8VZJ2;H0YHX9;Q13765;E9PAV3;F8W0W4;F8W1N5;F8VNW4	Nascent polypeptide-associated complex subunit alpha;Nascent polypeptide-associated complex subunit alpha, muscle-specific form	NACA	579
3	3	9	6	9	6	9	8	24.6271	26.1249	28.2629	27.7896	27.9848	27.5475	27.9356	28.0338			0.677418	-1.17429	-1.40305	P38159;H3BT71;H0Y6E7;Q96E39;H3BUY5;H3BR27;A0A1B0GUK8;H3BNC1;O75526;Q8N7X1	P38159;H3BT71;H0Y6E7;Q96E39;H3BUY5	RNA-binding motif protein, X chromosome;RNA-binding motif protein, X chromosome, N-terminally processed;RNA binding motif protein, X-linked-like-1	RBMX;RBMXL1	1569
1	2	1	3	5	5	2	2	23.9834	24.6872	22.679	24.8008	25.6492	24.9252	25.3963	24.8879			1.18791	-1.17705	-2.25631	Q9HBE1;I3L2Z5;A0A087WWR2;B1ARF3;J3QSH4;P56270;Q14119	Q9HBE1	POZ-, AT hook-, and zinc finger-containing protein 1	PATZ1	2785
0	0	1	4	3	1	0	4	23.9078	22.7472	23.1306	24.8203	24.9152	24.3636	24.7033	25.361			1.2446	-1.1843	-2.35156	A0A087X1Z3;Q9UL46;H0YM70;H0YKU2	A0A087X1Z3;Q9UL46;H0YM70	Proteasome activator complex subunit 2	PSME2	90
0	0	3	2	4	3	3	2	23.1088	23.2775	25.2918	24.1297	25.3502	24.8913	25.2819	25.0976			1.24961	-1.20332	-2.35999	Q96II5;P10398	Q96II5;P10398	Serine/threonine-protein kinase A-Raf	ARAF	1315
2	1	1	1	2	2	2	2	24.9683	24.6265	23.5448	22.6096	25.0132	25.2554	25.3179	25.1665			1.22222	-1.25095	-2.31389	O75348;F2Z307;O95670	O75348;F2Z307;O95670	V-type proton ATPase subunit G 1;V-type proton ATPase subunit G 2	ATP6V1G1;ATP6V1G2-DDX39B;ATP6V1G2	1107
12	17	114	97	64	66	64	61	27.5617	27.1225	31.5561	31.2285	30.4552	30.6474	31.0223	30.4808			0.496341	-1.2842	-1.08666	Q15149;E9PMV1;H0YDN1;E9PKG0;E9PIA2;E9PQ28	Q15149	Plectin	PLEC	2089
0	1	12	8	6	6	7	6	24.7596	23.6431	28.7559	28.2234	27.2636	27.8529	28.0015	27.4601			0.458981	-1.29903	-1.01892	J3KPX7;Q99623;F5GY37;F5GWA7;F5H3X6;F5H0C5;F5H2D2;U3KPZ5	J3KPX7;Q99623;F5GY37;F5GWA7;F5H3X6	Prohibitin-2	PHB2	884
2	1	3	3	3	3	3	3	27.0221	23.7262	27.1505	27.2607	27.4423	27.7732	27.4573	27.6855			0.741258	-1.29969	-1.51138	E7EPB3;P50914	E7EPB3;P50914	60S ribosomal protein L14	RPL14	547
1	4	4	2	5	3	4	3	23.284	27.7814	28.1235	27.3636	28.2928	28.0588	27.4739	28.1264			0.54942	-1.34984	-1.18121	P20290;D6RDG3;H0Y9Y1	P20290;D6RDG3;H0Y9Y1	Transcription factor BTF3	BTF3	1419
0	1	10	9	5	7	9	8	23.8096	23.7539	27.7823	27.7836	26.8452	26.9873	27.5743	27.1581			0.540552	-1.35884	-1.16553	P00505	P00505	Aspartate aminotransferase, mitochondrial	GOT2	1212
2	4	2	2	2	6	4	3	23.7355	25.9193	25.5766	22.9909	25.6403	26.0296	26.2631	25.8317			0.987207	-1.38557	-1.92193	P78316;E9PFK5	P78316;E9PFK5	Nucleolar protein 14	NOP14	1861
1	1	2	1	2	2	2	1	23.986	24.0832	22.8367	22.5979	23.7839	26.3321	25.8389	23.9564			1.10991	-1.60186	-2.12596	J3QRD1;P51648;J3QKK9;K7EN73;J3KTG1;C9JGJ2;I3L0X1;J3KTD9;I3L2W1;J3QS00;E9PJV0;I3L1M4;C9JKT2;C9JMC5;I3L3I9;A8MYB8;E9PNN6;P48448;P30838;P43353	J3QRD1;P51648	Fatty aldehyde dehydrogenase	ALDH3A2	903
0	3	33	27	14	20	15	16	24.2798	24.6693	29.4345	29.5091	28.0186	29.0007	28.8407	28.6148			0.518557	-1.64551	-1.12645	O43707;F5GXS2;H7C144;P35609;K7EJH8;Q08043;F6THM6;A0A087WSZ2;K7EP19;G3V2X9;H0YJW3;G3V2E8;G3V5M4;D6RH00	O43707;F5GXS2	Alpha-actinin-4	ACTN4	1058
13	10	13	13	13	14	13	13	23.7866	28.7112	28.7561	30.3014	29.5428	30.0724	29.2817	29.3389			0.542878	-1.67013	-1.16965	P68133;P68032;P63267;P62736;A6NL76;F8WB63;B8ZZJ2;C9JFL5;F6UVQ4;F6QUT6	P68133;P68032;P63267;P62736;A6NL76;F8WB63;B8ZZJ2;C9JFL5;F6UVQ4;F6QUT6	Actin, alpha skeletal muscle;Actin, alpha cardiac muscle 1;Actin, gamma-enteric smooth muscle;Actin, aortic smooth muscle	ACTA1;ACTC1;ACTG2;ACTA2	1855
2	2	2	3	4	4	5	3	23.0866	25.7564	22.6155	25.6787	26.1066	25.992	25.9758	25.7436			1.03191	-1.67019	-1.99619	P22234;E9PBS1;D6RF62	P22234;E9PBS1;D6RF62	Multifunctional protein ADE2;Phosphoribosylaminoimidazole-succinocarboxamide synthase;Phosphoribosylaminoimidazole carboxylase	PAICS	1434
1	2	1	3	4	3	1	3	23.8841	23.4974	24.1196	26.3531	27.0051	26.922	23.7971	27.0854			0.848496	-1.73884	-1.69124	K7ELC2;P62841;K7EM56;A0A0B4J2B4;K7EJ78;S4R417;K7EQJ5;S4R456	K7ELC2;P62841;K7EM56;A0A0B4J2B4;K7EJ78;S4R417;K7EQJ5;S4R456	40S ribosomal protein S15	RPS15	924
2	2	1	1	2	2	2	3	27.0918	27.2699	23.2743	23.6903	27.3419	27.4736	27.5005	27.0544			0.954771	-2.01102	-1.86807	P62308;A8MWD9;Q49AN9;F5H013;C9JVQ0	P62308;A8MWD9;Q49AN9;F5H013;C9JVQ0	Small nuclear ribonucleoprotein G;Putative small nuclear ribonucleoprotein G-like protein 15	SNRPG;SNRPGP15	304
3	1	3	2	4	3	4	4	24.3943	24.316	28.7287	24.2784	27.5447	27.3068	26.9873	27.9503			0.916212	-2.01795	-1.80399	Q71UI9;P0C0S5;C9J0D1;C9J386	Q71UI9;P0C0S5;C9J0D1;C9J386	Histone H2A.V;Histone H2A.Z;Histone H2A	H2AFV;H2AFZ	1311
0	1	0	0	2	3	0	5	23.7319	24.7586	22.3762	23.8623	24.7415	25.5272	25.0452	28.7925			1.16468	-2.34435	-2.21742	Q08554	Q08554	Desmocollin-1	DSC1	1942
0	1	0	0	2	7	1	15	23.9762	22.928	24.2455	22.6556	24.919	26.2456	23.7817	29.2819			1.08604	-2.60575	-2.08621	Q02413	Q02413	Desmoglein-1	DSG1	1904

## Sheet: Supp Table7_Par RAB5 vs Par  
Peptides Par Flag Rab5 n1	Peptides Par Flag Rab5 n2	Peptides Par Flag Rab5 n3	Peptides Par Flag Rab5 n4	Peptides Parental n1	Peptides Parental n2	Peptides Parental n3	Peptides Parental n4	LFQ intensity Par Flag Rab5 n1	LFQ intensity Par Flag Rab5 n2	LFQ intensity Par Flag Rab5 n3	LFQ intensity Par Flag Rab5 n4	LFQ intensity Parental n1	LFQ intensity Parental n2	LFQ intensity Parental n3	LFQ intensity Parental n4	C: Student's T-test Significant LFQ intensity Par Flag Rab5_LFQ intensity Parental	C: Student's T-test significant	N: -Log Student's T-test p-value LFQ intensity Par Flag Rab5_LFQ intensity Parental	N: Student's T-test Difference LFQ intensity Par Flag Rab5_LFQ intensity Parental	N: Student's T-test Test statistic LFQ intensity Par Flag Rab5_LFQ intensity Parental	T: Protein IDs	T: Majority protein IDs	T: Protein names	T: Gene names	T: id
45	47	46	56	3	2	6	2	35.5672	35.8923	36.3018	36.0664	23.8492	22.6955	24.9869	22.3263	+	LFQ intensity Par Flag Rab5_LFQ intensity Parental	6.00556	12.4925	20.0912	P50395;Q5SX87;Q5SX91;V9GYF8;Q5SX90;V9GYJ7	P50395	Rab GDP dissociation inhibitor beta	GDI2	1672
11	12	11	12	1	0	2	1	32.9268	33.0134	33.0139	33.095	23.5353	22.859	24.3886	23.6722	+	LFQ intensity Par Flag Rab5_LFQ intensity Parental	7.02357	9.39848	29.7988	P20339	P20339	Ras-related protein Rab-5A	RAB5A	1420
28	28	27	30	2	1	3	1	31.03	31.2374	31.6723	31.2827	22.5068	23.8583	23.5382	23.5114	+	LFQ intensity Par Flag Rab5_LFQ intensity Parental	6.53534	7.95191	24.6743	P31150;G5E9U5	P31150	Rab GDP dissociation inhibitor alpha	GDI1	1516
61	52	50	43	2	2	4	2	30.257	30.4292	30.8925	30.3448	22.3848	23.1037	23.3055	23.9869	+	LFQ intensity Par Flag Rab5_LFQ intensity Parental	6.03301	7.28565	20.3067	Q9NZM1;H0YD14;O75923	Q9NZM1;H0YD14	Myoferlin	MYOF	2885
10	11	10	9	1	1	1	1	30.1371	30.201	30.3932	30.3697	23.192	23.3351	23.9179	23.5643	+	LFQ intensity Par Flag Rab5_LFQ intensity Parental	7.77193	6.77294	39.7636	O14828	O14828	Secretory carrier-associated membrane protein 3	SCAMP3	1002
59	58	54	54	0	0	0	0	30.4784	30.6751	30.9154	30.3431	24.0847	24.3707	23.7085	23.3276	+	LFQ intensity Par Flag Rab5_LFQ intensity Parental	6.67241	6.73013	26.0181	O75165;H0Y8Q2;H0YA63	O75165	DnaJ homolog subfamily C member 13	DNAJC13	1100
27	28	28	27	0	0	0	0	28.8887	29.2298	29.2921	29.3514	21.7893	23.2773	22.3133	22.4891	+	LFQ intensity Par Flag Rab5_LFQ intensity Parental	6.07934	6.72323	20.6756	P11717;S4R328	P11717	Cation-independent mannose-6-phosphate receptor	IGF2R	1340
14	17	18	18	5	3	4	5	32.5154	32.6585	33.2346	32.5937	26.3569	25.4128	25.8437	26.861	+	LFQ intensity Par Flag Rab5_LFQ intensity Parental	5.82534	6.63195	18.7306	O43399;A0A087WYR3;A0A087WZ51	O43399;A0A087WYR3;A0A087WZ51	Tumor protein D54	TPD52L2	1053
20	20	18	17	1	1	1	0	30.0458	30.1545	30.5065	30.2902	23.2912	24.6235	23.1595	23.4709	+	LFQ intensity Par Flag Rab5_LFQ intensity Parental	5.85074	6.61299	18.9168	Q6DD88;F5H6I7;F5GWF8	Q6DD88;F5H6I7	Atlastin-3	ATL3	2232
6	5	4	8	1	0	1	0	29.3409	29.779	29.7417	29.7412	23.9054	23.6663	23.3171	22.9594	+	LFQ intensity Par Flag Rab5_LFQ intensity Parental	6.74697	6.18868	26.7791	P20645;F5GX30;H0YF90;H0YGE9;H0YGT2;F5GXE0;F5GXU0;F5H883	P20645;F5GX30	Cation-dependent mannose-6-phosphate receptor	M6PR	1423
30	27	28	28	3	1	3	1	30.1917	30.3061	30.4012	30.3176	24.9572	24.4182	24.7471	22.5228	+	LFQ intensity Par Flag Rab5_LFQ intensity Parental	4.47188	6.14281	10.9895	Q9BSJ8;F8VZB1	Q9BSJ8	Extended synaptotagmin-1	ESYT1	2654
7	11	10	10	2	1	2	1	29.3718	29.7522	30.3175	29.8711	24.5179	24.1508	24.7616	22.6544	+	LFQ intensity Par Flag Rab5_LFQ intensity Parental	4.55504	5.807	11.3611	P61106;X6RFL8	P61106;X6RFL8	Ras-related protein Rab-14	RAB14	1774
3	2	3	2	0	1	1	1	29.1249	29.6925	29.4443	29.2367	24.0375	23.6378	22.9923	23.7234	+	LFQ intensity Par Flag Rab5_LFQ intensity Parental	6.34096	5.77685	22.8848	O95197;F5H617	O95197;F5H617	Reticulon-3;Reticulon	RTN3	1161
14	15	14	17	2	2	0	2	29.6436	29.948	30.7747	30.3375	25.4579	24.4799	22.9927	24.9066	+	LFQ intensity Par Flag Rab5_LFQ intensity Parental	4.19166	5.71663	9.81772	Q14677;H0YDU9;H0YD52	Q14677	Clathrin interactor 1	CLINT1	2056
17	18	18	20	1	0	2	2	28.8466	29.2267	29.2966	29.0305	22.9646	23.3638	23.5527	23.728	+	LFQ intensity Par Flag Rab5_LFQ intensity Parental	7.00378	5.69781	29.572	Q8WVM8;J3KNG4;G3V2M8;G3V4I1;G3V5F3;G3V3K9;G3V363;H0YJS6;H0YJY1;H0YIZ7;G3V5E2	Q8WVM8	Sec1 family domain-containing protein 1	SCFD1	2453
18	18	18	16	1	0	2	0	28.4596	29.1323	29.176	28.4881	23.4256	23.0531	25.1968	22.4552	+	LFQ intensity Par Flag Rab5_LFQ intensity Parental	3.83739	5.28131	8.497	Q96T51;H0YA47;H0YAC8;J3KPP6;H0Y9Y8;Q7L099	Q96T51;H0YA47	RUN and FYVE domain-containing protein 1	RUFY1	2606
4	4	4	4	1	1	1	0	28.2795	28.6539	28.6599	28.2925	22.9021	22.7555	24.1699	23.1484	+	LFQ intensity Par Flag Rab5_LFQ intensity Parental	5.34586	5.22745	15.5307	P11279	P11279	Lysosome-associated membrane glycoprotein 1	LAMP1	1332
9	9	10	10	1	1	2	1	29.1902	29.0408	29.4301	29.194	23.3928	23.8381	25.6623	23.3893	+	LFQ intensity Par Flag Rab5_LFQ intensity Parental	4.08566	5.14316	9.40474	Q99805	Q99805	Transmembrane 9 superfamily member 2	TM9SF2	2632
9	10	12	12	1	4	1	3	29.9414	29.9282	30.1731	30.097	24.1375	26.3742	23.3796	25.7078	+	LFQ intensity Par Flag Rab5_LFQ intensity Parental	3.50819	5.13514	7.41064	Q15907;H3BMH2;H3BSC1;P62491;B4DQU5;M0R2D0;M0R377;H3BN38;P57735	Q15907;H3BMH2;H3BSC1;P62491	Ras-related protein Rab-11B;Ras-related protein Rab-11A	RAB11B;RAB11A	2127
8	11	10	7	0	0	0	0	28.1351	28.2715	28.8756	28.254	22.0634	23.3423	23.2601	24.6208	+	LFQ intensity Par Flag Rab5_LFQ intensity Parental	4.04006	5.0624	9.23186	P24386	P24386	Rab proteins geranylgeranyltransferase component A 1	CHM	1449
12	10	11	10	1	3	2	3	29.4192	29.7065	29.7808	29.5002	22.9857	25.5111	24.2849	25.7337	+	LFQ intensity Par Flag Rab5_LFQ intensity Parental	3.62414	4.97287	7.77899	Q9BS26	Q9BS26	Endoplasmic reticulum resident protein 44	ERP44	2649
3	3	3	3	1	0	0	1	28.8426	28.3876	28.727	28.5323	24.0579	23.2937	23.067	24.3011	+	LFQ intensity Par Flag Rab5_LFQ intensity Parental	5.38756	4.94247	15.7866	Q01628;E9PS44;H7BYV1;E9PQN9;Q01629;C9JQL5	Q01628;E9PS44	Interferon-induced transmembrane protein 3	IFITM3	1899
7	7	8	6	0	0	0	0	28.3274	28.5009	28.5095	28.2025	23.2345	23.3199	23.7883	23.7267	+	LFQ intensity Par Flag Rab5_LFQ intensity Parental	7.10027	4.86776	30.6942	F5GYQ1;P61421;R4GN72;J3QL14;H3BQJ1;H3BQB4;H3BSG7	F5GYQ1;P61421;R4GN72;J3QL14	V-type proton ATPase subunit d 1	ATP6V0D1	654
2	3	3	4	1	0	1	1	28.292	27.6954	28.5373	28.1856	23.4072	23.6035	23.4103	23.1834	+	LFQ intensity Par Flag Rab5_LFQ intensity Parental	6.4962	4.77647	24.3032	Q15836	Q15836	Vesicle-associated membrane protein 3	VAMP3	2125
9	9	9	6	0	0	0	0	27.4086	27.675	28.2142	27.4796	22.8703	23.0073	23.4273	22.6347	+	LFQ intensity Par Flag Rab5_LFQ intensity Parental	5.87402	4.70945	19.089	Q9BVN2;Q68CX2;A0A087WYB2;A0A087WZ68	Q9BVN2;Q68CX2;A0A087WYB2	RUN and SH3 domain-containing protein 1	RUSC1;DKFZp761A1822	2682
6	7	6	8	0	0	0	0	27.982	27.8743	28.1817	28.243	23.0521	23.1552	24.2864	22.9622	+	LFQ intensity Par Flag Rab5_LFQ intensity Parental	5.19382	4.70628	14.6307	O15126;A0A087WXB0;A0A087WU14;A0A087WTX8;A0A087WZA6	O15126;A0A087WXB0	Secretory carrier-associated membrane protein 1	SCAMP1	1016
6	9	7	7	0	0	1	0	27.5353	28.229	28.537	27.9505	23.7799	23.8459	22.811	23.164	+	LFQ intensity Par Flag Rab5_LFQ intensity Parental	5.12266	4.66278	14.2268	Q8NHH9;B5MCN0;C9JQQ5;H7C3A2;C9JC25;Q8WXF7	Q8NHH9;B5MCN0	Atlastin-2	ATL2	2419
6	6	6	6	0	0	0	0	28.2143	28.5561	28.5455	28.1728	23.7254	24.3889	22.7709	24.0218	+	LFQ intensity Par Flag Rab5_LFQ intensity Parental	4.86535	4.64539	12.8527	P55327;E5RK35	P55327	Tumor protein D52	TPD52	1738
2	2	3	4	0	0	0	0	27.1812	27.5183	27.8693	27.2469	22.7563	22.3953	23.8288	22.3289	+	LFQ intensity Par Flag Rab5_LFQ intensity Parental	4.72576	4.62661	12.1605	F8VX04;Q9H2H9;F8VX12	F8VX04;Q9H2H9	Sodium-coupled neutral amino acid transporter 1	SLC38A1	695
11	10	11	10	0	0	0	0	28.0975	28.4355	28.5052	27.834	23.1056	23.4787	23.0992	24.7059	+	LFQ intensity Par Flag Rab5_LFQ intensity Parental	4.53024	4.6207	11.2491	Q5T0D9	Q5T0D9	Tumor protein p63-regulated gene 1-like protein	TPRG1L	2196
10	10	8	8	0	2	1	0	28.3207	28.5457	28.67	28.2818	23.6431	23.6209	24.1436	23.943	+	LFQ intensity Par Flag Rab5_LFQ intensity Parental	7.00572	4.61689	29.5942	P54920;M0R0Y2;M0R2M1;M0R058;M0R213;M0R027;M0R0I4;A0A087WZQ7;Q9H115;M0QZM9;M0QZN5;M0R031	P54920;M0R0Y2;M0R2M1	Alpha-soluble NSF attachment protein	NAPA	1730
10	8	10	8	0	0	0	0	28.267	28.1912	28.6906	27.5222	23.4564	22.4582	25.1254	23.1779	+	LFQ intensity Par Flag Rab5_LFQ intensity Parental	3.54168	4.61329	7.51548	Q9NZD8;H0YMB7;H0YKB0;H0YLT5;H0YKM6;H3BRR0;H0YML6;H0YLD7;H0YLW1	Q9NZD8;H0YMB7;H0YKB0	Maspardin	SPG21	2880
5	4	5	4	0	0	0	0	27.0028	27.3045	27.8358	27.2655	22.3594	23.4984	22.0744	23.0354	+	LFQ intensity Par Flag Rab5_LFQ intensity Parental	4.80777	4.61026	12.5628	Q9H6H4;E5RGS2	Q9H6H4;E5RGS2	Receptor expression-enhancing protein 4;Receptor expression-enhancing protein	REEP4	2758
14	13	18	14	2	2	1	1	28.0163	28.4094	28.573	28.1837	24.1068	22.7781	24.0952	23.8115	+	LFQ intensity Par Flag Rab5_LFQ intensity Parental	5.01495	4.59768	13.6355	Q08379;A0A1W2PQY5;B7ZC06;A0A087WYC0;H0Y7B8;R4GND7	Q08379	Golgin subfamily A member 2	GOLGA2	1940
10	14	12	7	0	0	0	0	27.846	28.1337	28.1378	27.75	23.8424	22.349	23.5455	24.0478	+	LFQ intensity Par Flag Rab5_LFQ intensity Parental	4.58757	4.52069	11.5095	H7BXI1;A0A087WXU3;A0FGR8	H7BXI1;A0A087WXU3;A0FGR8	Extended synaptotagmin-2	ESYT2	836
5	7	8	6	1	0	1	1	27.3032	28.1185	28.1779	27.6022	23.8663	23.3788	22.8658	23.074	+	LFQ intensity Par Flag Rab5_LFQ intensity Parental	5.24021	4.50421	14.8999	Q8NBJ4;F8WAT9;C9JYM4;C9J941	Q8NBJ4	Golgi membrane protein 1	GOLM1	2390
12	7	8	15	1	1	1	1	27.7655	27.893	28.0805	28.0738	23.5823	23.4097	24.3234	22.9223	+	LFQ intensity Par Flag Rab5_LFQ intensity Parental	5.1939	4.39379	14.6312	Q92896;H3BM42;H3BQU9;H3BQT1;H3BRD8	Q92896;H3BM42	Golgi apparatus protein 1	GLG1	2489
15	12	13	17	1	0	0	0	28.0116	28.2929	28.1915	27.9401	24.3422	23.8159	22.887	23.895	+	LFQ intensity Par Flag Rab5_LFQ intensity Parental	5.05258	4.374	13.8394	Q9NRW7;A0A087WU65;A0A1B0GXI6;B7Z7G7	Q9NRW7;A0A087WU65;A0A1B0GXI6	Vacuolar protein sorting-associated protein 45	VPS45	2820
4	3	5	4	0	0	0	0	28.0362	28.2665	28.2726	28.0484	23.6057	23.9504	23.4013	24.2761	+	LFQ intensity Par Flag Rab5_LFQ intensity Parental	6.16225	4.34753	21.3521	Q9BV40;B8ZZT4;C9JXZ5	Q9BV40;B8ZZT4	Vesicle-associated membrane protein 8	VAMP8	2676
5	6	5	5	0	0	0	0	27.7133	28.116	27.865	28.1277	24.0905	24.9133	22.3102	23.233	+	LFQ intensity Par Flag Rab5_LFQ intensity Parental	3.56674	4.31877	7.59478	O43765;K7EMD6;K7ERW5	O43765;K7EMD6	Small glutamine-rich tetratricopeptide repeat-containing protein alpha	SGTA	1063
8	5	5	7	0	0	0	0	27.7999	27.6338	27.9401	27.5141	22.8282	23.4802	23.5651	23.8681	+	LFQ intensity Par Flag Rab5_LFQ intensity Parental	5.72551	4.28655	18.0158	Q92734;C9JUE0;C9JJP5;C9JTY3	Q92734;C9JUE0;C9JJP5;C9JTY3	Protein TFG	TFG	2483
3	3	2	4	1	1	1	1	27.2204	27.0219	27.2814	26.6524	23.5691	22.4701	22.746	22.4726	+	LFQ intensity Par Flag Rab5_LFQ intensity Parental	5.13431	4.22955	14.2922	Q9NVJ2	Q9NVJ2	ADP-ribosylation factor-like protein 8B	ARL8B	2847
7	10	10	10	0	2	1	0	27.7872	28.2482	28.3489	27.8881	23.6489	24.6684	23.2695	23.958	+	LFQ intensity Par Flag Rab5_LFQ intensity Parental	4.85951	4.18189	12.823	V9HW75;A0A087WSV8;E9PKG6;P80303;Q2L696;E9PLR0;E9PLE9;H0YEG8;E9PJP3;H0YD18;E9PM22	V9HW75;A0A087WSV8;E9PKG6;P80303;Q2L696;E9PLR0;E9PLE9	Nucleobindin-2;Nesfatin-1	HEL-S-109;NUCB2;Nucb2	15
5	6	5	6	0	0	1	0	27.5376	27.524	28.1572	28.025	25.0752	23.4124	22.5788	23.675	+	LFQ intensity Par Flag Rab5_LFQ intensity Parental	3.56249	4.12558	7.58127	Q969X5;F2Z3Q5;F2Z2U2	Q969X5	Endoplasmic reticulum-Golgi intermediate compartment protein 1	ERGIC1	2509
2	2	2	2	1	0	1	0	27.4416	27.4969	27.4614	26.9549	23.611	23.6389	22.9375	22.7633	+	LFQ intensity Par Flag Rab5_LFQ intensity Parental	5.38198	4.10106	15.7522	C9JYN0;A0A0U1RQT9	C9JYN0;A0A0U1RQT9		SYPL1	441
10	12	7	8	1	0	2	1	27.7646	27.6852	27.7645	27.5376	22.3914	23.0451	25.412	23.5182	+	LFQ intensity Par Flag Rab5_LFQ intensity Parental	3.12305	4.09629	6.28781	Q10471;F8VUJ3;Q8N4A0	Q10471	Polypeptide N-acetylgalactosaminyltransferase 2;Polypeptide N-acetylgalactosaminyltransferase 2 soluble form	GALNT2	1951
5	5	4	5	0	1	1	2	27.2189	26.5457	27.4703	26.9802	23.4069	22.8353	23.2044	22.5094	+	LFQ intensity Par Flag Rab5_LFQ intensity Parental	5.17632	4.06479	14.5304	K7EIY6;Q9BV68;U3KQF4	K7EIY6;Q9BV68;U3KQF4	E3 ubiquitin-protein ligase RNF126	RNF126	916
2	2	2	1	1	0	1	1	28.028	28.3746	28.975	23.6137	23.6316	23.5	23.5248	22.2009	+	LFQ intensity Par Flag Rab5_LFQ intensity Parental	1.71313	4.03348	3.16838	F8VNT9;F8VV56;F8W022;F8VWK8;P08962	F8VNT9;F8VV56;F8W022;F8VWK8;P08962	Tetraspanin;CD63 antigen	CD63	680
5	7	4	6	0	0	0	0	27.6007	28.0087	27.8238	27.7827	24.067	23.6157	23.7582	23.744	+	LFQ intensity Par Flag Rab5_LFQ intensity Parental	7.16808	4.00778	31.5078	P51809;E5RH06	P51809	Vesicle-associated membrane protein 7	VAMP7	1696
65	67	55	69	20	17	22	20	32.6279	32.8013	32.9878	32.9125	28.8573	28.4961	29.0041	29.0431	+	LFQ intensity Par Flag Rab5_LFQ intensity Parental	6.77503	3.98221	27.0711	A0A087WVQ6;Q00610;J3KS13;P53675;A0A087WX41;K7EJJ5;J3KSQ2;J3QL20;J3KRF5;F5H5N6;A0A087WV74;A0A087WXH4	A0A087WVQ6;Q00610	Clathrin heavy chain;Clathrin heavy chain 1	CLTC	44
3	5	2	4	0	0	0	0	27.247	27.04	27.2771	27.5819	23.6031	23.5732	22.696	23.573	+	LFQ intensity Par Flag Rab5_LFQ intensity Parental	5.38991	3.92518	15.8011	Q96QD8;F8VUY8	Q96QD8	Sodium-coupled neutral amino acid transporter 2	SLC38A2	2592
5	8	6	6	1	1	2	1	27.2619	27.4758	27.5791	27.3194	22.5483	23.4732	25.0609	22.8605	+	LFQ intensity Par Flag Rab5_LFQ intensity Parental	3.35941	3.92335	6.95925	F5H365;Q15436;G3V4V1;G3V1W4;G3V3G5;G3V2R6;G3V5X8;G3V4Q2;G3V5K1	F5H365;Q15436	Protein transport protein Sec23A	SEC23A	664
7	10	7	8	0	0	0	0	27.3461	27.8423	28.2001	27.5924	24.6385	22.864	23.4262	24.3986	+	LFQ intensity Par Flag Rab5_LFQ intensity Parental	3.87296	3.9134	8.62214	Q8IWB7;C9JJ54	Q8IWB7;C9JJ54	WD repeat and FYVE domain-containing protein 1	WDFY1	2345
3	3	4	4	0	0	0	0	27.2879	27.006	27.4838	27.4981	23.6227	23.9548	23.0702	23.0903	+	LFQ intensity Par Flag Rab5_LFQ intensity Parental	5.40707	3.88443	15.9077	Q6RW13;D6RB40;D6RBK6;X6R9H3	Q6RW13	Type-1 angiotensin II receptor-associated protein	AGTRAP	2265
2	1	1	2	0	0	0	0	26.9506	27.5044	27.3985	27.0842	22.2945	23.61	24.0152	23.7653	+	LFQ intensity Par Flag Rab5_LFQ intensity Parental	4.08162	3.81316	9.38931	Q9NRX5	Q9NRX5	Serine incorporator 1	SERINC1	2823
5	3	4	2	0	0	0	1	26.524	26.2866	26.8818	26.5281	21.9743	23.7798	22.8089	22.6167	+	LFQ intensity Par Flag Rab5_LFQ intensity Parental	4.12627	3.76019	9.5611	P07099;B1AQP8;B1AQP9	P07099	Epoxide hydrolase 1	EPHX1	1268
4	4	4	4	0	0	0	0	26.8533	27.4473	27.6699	27.3269	23.2197	23.5545	23.1487	24.3556	+	LFQ intensity Par Flag Rab5_LFQ intensity Parental	4.59064	3.75472	11.5236	O15258;Q5T092;A0A0A0MR06;Q5T091;Q5T093	O15258;Q5T092;A0A0A0MR06;Q5T091;Q5T093	Protein RER1	RER1	1023
2	2	2	4	1	1	1	1	27.6514	26.7468	26.3582	27.0301	23.5918	23.4594	22.9312	23.273	+	LFQ intensity Par Flag Rab5_LFQ intensity Parental	4.65121	3.63277	11.8052	P13473;H0YCG2	P13473	Lysosome-associated membrane glycoprotein 2	LAMP2	1357
5	6	5	5	1	0	1	0	27.0721	27.2846	27.3539	27.2704	23.8939	23.4962	22.763	24.3543	+	LFQ intensity Par Flag Rab5_LFQ intensity Parental	4.37353	3.61844	10.5645	P51151;A0A1B0GUI0;Q9NP90	P51151	Ras-related protein Rab-9A	RAB9A	1687
3	4	2	4	0	0	1	1	26.6534	26.9114	27.2378	27.0953	22.7906	23.6183	23.5854	23.6167	+	LFQ intensity Par Flag Rab5_LFQ intensity Parental	5.23687	3.57172	14.8804	Q969H8;M0QYN0;M0QXF7	Q969H8;M0QYN0;M0QXF7	Myeloid-derived growth factor	MYDGF	2504
8	8	8	7	2	0	3	4	27.8013	28.1367	28.2751	28.0616	22.4487	24.011	25.7429	25.7935	+	LFQ intensity Par Flag Rab5_LFQ intensity Parental	2.35531	3.56962	4.43222	P51148;K7EIP6	P51148	Ras-related protein Rab-5C	RAB5C	1685
3	4	4	2	0	0	0	0	27.0847	27.112	27.8994	27.2657	24.506	23.3734	23.9045	23.4232	+	LFQ intensity Par Flag Rab5_LFQ intensity Parental	4.44744	3.53867	10.8825	O43760;K7ELD9;K7ENG9;K7ELS8;K7EJ35	O43760;K7ELD9;K7ENG9;K7ELS8	Synaptogyrin-2	SYNGR2	1062
11	10	7	11	1	1	2	2	27.7582	27.9045	27.9589	28.2721	23.7884	24.1605	24.9226	24.9537	+	LFQ intensity Par Flag Rab5_LFQ intensity Parental	4.5674	3.51716	11.4173	P51659;E7EWE5;E7ER27;G5E9S2;E7ET17;E7EPL9	P51659;E7EWE5;E7ER27;G5E9S2;E7ET17	Peroxisomal multifunctional enzyme type 2;(3R)-hydroxyacyl-CoA dehydrogenase;Enoyl-CoA hydratase 2	HSD17B4	1693
5	5	6	3	2	2	2	2	26.6879	27.3293	27.1525	26.8492	22.9196	24.2634	22.9259	24.0136	+	LFQ intensity Par Flag Rab5_LFQ intensity Parental	3.99651	3.4741	9.06941	P61006	P61006	Ras-related protein Rab-8A	RAB8A	1766
6	7	6	5	2	2	1	2	27.9195	27.947	27.9401	28.2503	24.4329	25.4625	23.5649	24.8481	+	LFQ intensity Par Flag Rab5_LFQ intensity Parental	3.82871	3.4371	8.46669	Q7L5D6;C9JPA8;C9JHN8;C9JY46	Q7L5D6	Golgi to ER traffic protein 4 homolog	GET4	2290
13	11	10	12	4	3	3	3	30.0531	29.7923	30.0237	30.3543	27.2636	26.5767	26.0203	26.6943	+	LFQ intensity Par Flag Rab5_LFQ intensity Parental	4.73666	3.41713	12.2132	Q12907;D6RBV2;D6RDX1;D6RIU4;D6RBH1	Q12907;D6RBV2;D6RDX1;D6RIU4	Vesicular integral-membrane protein VIP36	LMAN2	1966
7	8	10	12	4	3	5	2	29.8121	29.4769	30.2828	30.385	27.1072	26.5905	26.6897	25.9718	+	LFQ intensity Par Flag Rab5_LFQ intensity Parental	4.42073	3.39946	10.7666	P49257	P49257	Protein ERGIC-53	LMAN1	1651
11	9	12	9	1	0	1	1	27.103	27.0698	27.4038	27.0806	23.5783	24.0268	23.5855	23.8873	+	LFQ intensity Par Flag Rab5_LFQ intensity Parental	6.53307	3.39483	24.6525	Q6WKZ4;E7EX40;Q7L804	Q6WKZ4;E7EX40	Rab11 family-interacting protein 1	RAB11FIP1	2273
7	12	6	7	0	0	0	0	27.0942	27.3494	27.4378	27.2668	23.6121	24.2398	23.0375	24.7117	+	LFQ intensity Par Flag Rab5_LFQ intensity Parental	4.00239	3.38674	9.09121	Q7Z3C6;H7C152;H7C1G6;C9JX27;C9JD65;C9IYZ9;C9JKV7;C9JDK4;C9JXG2;C9JS65;C9JFV2;F2Z3I6	Q7Z3C6	Autophagy-related protein 9A	ATG9A	2297
7	4	4	8	2	3	1	1	28.1987	28.1737	28.0719	28.5823	26.2853	26.1298	23.9965	23.1363	+	LFQ intensity Par Flag Rab5_LFQ intensity Parental	2.27403	3.36971	4.2601	Q9BVK6	Q9BVK6	Transmembrane emp24 domain-containing protein 9	TMED9	2681
3	4	5	4	1	0	2	1	27.1442	27.2445	26.9546	26.8614	22.6074	23.6035	25.1468	23.4828	+	LFQ intensity Par Flag Rab5_LFQ intensity Parental	3.10735	3.34102	6.24507	O75915;F8WF90;C9JQU6;F8WF33	O75915	PRA1 family protein 3	ARL6IP5	1137
7	7	5	8	0	1	0	2	27.0873	27.2769	27.5376	27.3926	23.529	23.761	22.9196	25.7932	+	LFQ intensity Par Flag Rab5_LFQ intensity Parental	2.72522	3.32287	5.27028	P05556;E7EQW5;C9JPK5;H7C4N8;E7ERX5;Q5T3E6;E9PLR6;E7EUI6;C9JJP8;Q5T3E5;E9PQJ2	P05556	Integrin beta-1	ITGB1	1257
3	5	4	3	1	0	1	0	27.1121	27.2354	27.2671	27.003	23.5634	24.6813	23.1176	24.0076	+	LFQ intensity Par Flag Rab5_LFQ intensity Parental	4.1804	3.31195	9.7731	Q9Y3A6;B1AKT3;M0R072	Q9Y3A6;B1AKT3	Transmembrane emp24 domain-containing protein 5	TMED5	3032
6	7	7	4	1	0	0	0	26.9562	26.945	26.6917	26.392	23.199	24.1423	22.816	23.6277	+	LFQ intensity Par Flag Rab5_LFQ intensity Parental	4.35563	3.29995	10.4888	O43747;H3BNR4;H3BR36;H3BUN9;H3BN71;B4DGE1;H3BRM7	O43747	AP-1 complex subunit gamma-1	AP1G1	1060
2	2	2	2	1	0	1	0	26.9631	27.3307	26.5985	27.0538	22.2514	24.0381	23.5831	24.8854	+	LFQ intensity Par Flag Rab5_LFQ intensity Parental	2.93075	3.29703	5.77947	B7Z4M1;F5H891;F5GWG7	B7Z4M1;F5H891;F5GWG7	Reticulon	RTN3	364
6	7	6	9	0	2	0	0	27.1354	27.4023	27.3578	27.2134	23.756	25.5824	24.2613	22.3476	+	LFQ intensity Par Flag Rab5_LFQ intensity Parental	2.56752	3.29041	4.90144	Q99614;H0YB37	Q99614	Tetratricopeptide repeat protein 1	TTC1	2624
4	4	5	5	2	1	3	1	28.16	28.4458	28.1225	28.2805	25.9717	23.2439	26.5559	24.0926	+	LFQ intensity Par Flag Rab5_LFQ intensity Parental	2.2472	3.28614	4.20415	Q15363;F5GX39;E7EQ72	Q15363;F5GX39;E7EQ72	Transmembrane emp24 domain-containing protein 2	TMED2	2096
4	5	6	4	2	1	2	2	29.128	29.3441	29.5096	29.0088	26.016	24.3766	26.6606	26.8564	+	LFQ intensity Par Flag Rab5_LFQ intensity Parental	2.89879	3.27021	5.69806	Q10589	Q10589	Bone marrow stromal antigen 2	BST2	1954
23	23	19	22	12	5	10	1	29.6974	29.7724	29.9193	29.6599	28.1749	26.1836	28.0376	23.5739	+	LFQ intensity Par Flag Rab5_LFQ intensity Parental	1.6427	3.26975	3.04124	A0A024RCR6;A0A0G2JK23;P46379;A0A0G2JL47;X6REW1;A0A0G2JJM1;F6S6P2;A0A1B0GX79;F6WML8;F6VEM6;F6X9W3;F6U341;F6UR09;F6U1F2;F6XTU0;A0A0G2JJR8;F6TC96;H0Y710;H0Y4L1;H0Y7K4;H0Y759;A0A0G2JJ92;A0A0G2JIB3;A0A0G2JIA9	A0A024RCR6;A0A0G2JK23;P46379;A0A0G2JL47;X6REW1;A0A0G2JJM1;F6S6P2	Large proline-rich protein BAG6	BAT3;BAG6	6
4	6	6	5	4	5	2	4	30.5391	30.7561	31.2739	30.4955	27.6812	27.3816	27.501	27.4321	+	LFQ intensity Par Flag Rab5_LFQ intensity Parental	5.60334	3.26714	17.177	Q00765;E2QRG8;B7Z332;B7Z510;H0Y8J8	Q00765;E2QRG8	Receptor expression-enhancing protein 5;Receptor expression-enhancing protein	REEP5	1893
7	5	2	6	0	1	0	0	26.2384	26.4794	25.9851	26.6207	22.8308	23.1299	22.9456	23.3697	+	LFQ intensity Par Flag Rab5_LFQ intensity Parental	5.70325	3.26193	17.8601	Q9Y6Y8;A0A0C4DH82;H7C0V8;H7C4C4	Q9Y6Y8	SEC23-interacting protein	SEC23IP	3086
7	4	3	3	0	0	0	0	26.5838	26.9234	26.7826	26.4126	23.8136	23.4605	23.3194	23.1467	+	LFQ intensity Par Flag Rab5_LFQ intensity Parental	5.71683	3.24054	17.9549	H0Y621;H0Y5K5;Q9Y282;A0A1W2PPS8;A6PVJ2;A0A0C4DH46;H0Y802;H0Y6Z0	H0Y621;H0Y5K5;Q9Y282;A0A1W2PPS8	Endoplasmic reticulum-Golgi intermediate compartment protein 3	ERGIC3	779
11	9	9	10	1	3	3	4	29.0461	29.2354	29.5965	28.9831	23.9619	26.4504	26.7744	26.8889	+	LFQ intensity Par Flag Rab5_LFQ intensity Parental	2.40081	3.19637	4.53035	Q9BRK5;H0Y3T6;G3V1E2	Q9BRK5;H0Y3T6;G3V1E2	45 kDa calcium-binding protein	SDF4	2645
31	34	30	34	14	17	24	18	33.1448	33.0835	33.2429	33.1256	29.8363	29.8125	30.0645	30.1814	+	LFQ intensity Par Flag Rab5_LFQ intensity Parental	7.30213	3.17556	33.1797	P02786;G3V0E5;H7C3V5;F8WBE5;Q9UP52	P02786;G3V0E5	Transferrin receptor protein 1;Transferrin receptor protein 1, serum form	TFRC	1226
7	6	5	7	1	1	2	3	26.7626	27.3392	27.1036	26.8679	22.3438	24.345	23.0205	25.684	+	LFQ intensity Par Flag Rab5_LFQ intensity Parental	2.25596	3.16997	4.22236	O75844	O75844	CAAX prenyl protease 1 homolog	ZMPSTE24	1133
15	12	8	8	1	1	1	2	27.137	27.3229	27.3514	27.0991	23.912	24.5497	22.9488	24.868	+	LFQ intensity Par Flag Rab5_LFQ intensity Parental	3.49786	3.15799	7.37855	Q9NRG9;F8VZ44;H3BU82;F8VUB6	Q9NRG9;F8VZ44;H3BU82	Aladin	AAAS	2817
5	6	5	7	2	2	4	2	29.0813	29.4811	29.42	29.6242	26.0997	26.2935	26.5327	26.061	+	LFQ intensity Par Flag Rab5_LFQ intensity Parental	5.99266	3.15491	19.9907	P09496;F8WF69;C9J8P9	P09496;F8WF69;C9J8P9	Clathrin light chain A	CLTA	1301
6	6	8	9	0	0	0	0	26.715	26.5378	26.9798	26.8415	23.6495	23.1901	23.04	24.6139	+	LFQ intensity Par Flag Rab5_LFQ intensity Parental	3.85851	3.14515	8.57112	Q93050;B7Z641;B7Z2A9;K7EPG4;K7EM24;K7EN36;F5H1T6;K7ELZ6;K7EQW2;K7ERA0;K7ERA6	Q93050;B7Z641;B7Z2A9;K7EPG4	V-type proton ATPase 116 kDa subunit a isoform 1;V-type proton ATPase subunit a	ATP6V0A1	2500
11	11	11	11	8	7	6	6	32.1647	32.5444	32.4102	32.3184	29.3745	29.0933	29.3767	29.0616	+	LFQ intensity Par Flag Rab5_LFQ intensity Parental	6.73501	3.1329	26.6555	Q9NQC3	Q9NQC3	Reticulon-4	RTN4	2806
6	4	4	3	0	1	0	0	26.6901	26.9304	26.7269	26.4638	22.948	23.9676	24.0725	23.3379	+	LFQ intensity Par Flag Rab5_LFQ intensity Parental	4.48158	3.12132	11.0323	P15291;Q86XA6	P15291	Beta-1,4-galactosyltransferase 1;Lactose synthase A protein;N-acetyllactosamine synthase;Beta-N-acetylglucosaminylglycopeptide beta-1,4-galactosyltransferase;Beta-N-acetylglucosaminyl-glycolipid beta-1,4-galactosyltransferase;Processed beta-1,4-galactosyltransferase 1	B4GALT1	1378
4	5	4	4	0	0	0	0	26.2656	26.9416	27.0431	26.7832	23.5236	23.7682	22.6161	24.6655	+	LFQ intensity Par Flag Rab5_LFQ intensity Parental	3.31915	3.11502	6.84102	Q5HYI8;C9JXM3;F8WF50;F8WDC7	Q5HYI8;C9JXM3	Rab-like protein 3	RABL3	2178
5	5	4	6	0	0	0	0	26.3541	25.8967	26.5973	26.3575	23.4698	22.8353	23.2624	23.2903	+	LFQ intensity Par Flag Rab5_LFQ intensity Parental	5.3455	3.08696	15.5285	O00592	O00592	Podocalyxin	PODXL	982
5	6	5	6	0	0	0	0	26.448	26.3608	26.8134	26.4195	23.7591	23.6872	22.1673	24.2138	+	LFQ intensity Par Flag Rab5_LFQ intensity Parental	3.26386	3.05358	6.68128	Q8NCG7;E7ET49;C9JA85;F8WBN0	Q8NCG7;E7ET49	Sn1-specific diacylglycerol lipase beta	DAGLB	2401
20	13	18	11	9	2	6	0	28.6588	27.9952	28.3935	28.2001	27.6315	24.2474	26.6558	22.5555	+	LFQ intensity Par Flag Rab5_LFQ intensity Parental	1.40237	3.03938	2.61986	Q92538	Q92538	Golgi-specific brefeldin A-resistance guanine nucleotide exchange factor 1	GBF1	2470
14	12	11	14	3	3	2	8	28.2077	28.339	28.3919	28.7996	24.4296	25.1721	24.9082	27.2437	+	LFQ intensity Par Flag Rab5_LFQ intensity Parental	2.48939	2.99613	4.72522	P13667	P13667	Protein disulfide-isomerase A4	PDIA4	1360
5	7	5	9	0	0	1	0	26.0858	25.9668	26.3669	26.3127	22.59	23.9154	22.0867	24.2739	+	LFQ intensity Par Flag Rab5_LFQ intensity Parental	2.85498	2.96657	5.58782	P21281;H0YC04;C9JL73;P15313;E5RGH6;C9JZ02;C9J5E3;C9JNS9	P21281;H0YC04	V-type proton ATPase subunit B, brain isoform	ATP6V1B2	1425
8	9	6	9	0	0	1	2	26.859	27.269	27.1166	27.0364	24.3773	23.4607	23.5699	25.0554	+	LFQ intensity Par Flag Rab5_LFQ intensity Parental	3.60024	2.95445	7.70184	A0A0C4DFL7;Q16850;H7C0D0	A0A0C4DFL7;Q16850	Lanosterol 14-alpha demethylase	CYP51A1	168
6	3	2	3	0	0	0	0	26.3282	26.2459	26.7817	26.5611	23.698	23.0834	23.7414	23.8009	+	LFQ intensity Par Flag Rab5_LFQ intensity Parental	5.09048	2.89827	14.0477	Q8NBN3;H3BM87;H3BSZ0;H3BUZ1;H3BPJ4;H3BMU0	Q8NBN3	Transmembrane protein 87A	TMEM87A	2393
7	8	6	8	2	4	3	3	28.7871	28.6324	28.9676	28.9215	26.0226	25.8469	26.0513	25.8401	+	LFQ intensity Par Flag Rab5_LFQ intensity Parental	7.1019	2.88695	30.7134	A0A087WXS7;O43681;K7ERW9	A0A087WXS7;O43681	ATPase ASNA1	ASNA1	56
13	12	11	14	3	4	7	1	26.4633	26.3347	25.5927	26.4215	22.9508	24.5158	22.467	23.3396	+	LFQ intensity Par Flag Rab5_LFQ intensity Parental	3.00524	2.88478	5.97256	Q10567;C9J1E7;H7C034	Q10567;C9J1E7	AP-1 complex subunit beta-1	AP1B1	1952
9	6	4	8	3	1	2	1	27.2756	27.3252	26.945	27.2471	25.8409	23.8959	24.5131	23.0785	+	LFQ intensity Par Flag Rab5_LFQ intensity Parental	2.55289	2.8661	4.86812	P38606;C9JA17;C9JVW8	P38606	V-type proton ATPase catalytic subunit A	ATP6V1A	1571
5	4	4	3	1	0	0	0	26.2582	26.1869	26.2215	26.1139	23.3291	23.2875	23.4018	23.6347	+	LFQ intensity Par Flag Rab5_LFQ intensity Parental	7.31691	2.78185	33.3694	Q9NX62;H0YBS3	Q9NX62	Inositol monophosphatase 3	IMPAD1	2863
8	5	3	6	0	0	0	2	27.018	26.8763	26.6316	26.7272	22.9653	23.6749	24.7598	24.7641	+	LFQ intensity Par Flag Rab5_LFQ intensity Parental	3.08215	2.77224	6.17695	P53634;H0YCY8	P53634	Dipeptidyl peptidase 1;Dipeptidyl peptidase 1 exclusion domain chain;Dipeptidyl peptidase 1 heavy chain;Dipeptidyl peptidase 1 light chain	CTSC	1719
8	7	5	9	0	0	0	0	26.3582	26.5779	26.8995	26.7539	24.721	23.4515	24.0265	23.3459	+	LFQ intensity Par Flag Rab5_LFQ intensity Parental	3.75092	2.76116	8.19931	A0A1B0GTL5;Q9BXF6	A0A1B0GTL5;Q9BXF6	Rab11 family-interacting protein 5	RAB11FIP5	241
22	19	16	16	5	2	6	6	28.9501	29.068	28.9882	28.9442	26.0735	25.1069	26.7571	27.0395	+	LFQ intensity Par Flag Rab5_LFQ intensity Parental	3.15187	2.74339	6.36683	P16435;H0Y4R2;E7EMD0;E7EWU0;C9JU80	P16435;H0Y4R2;E7EMD0	NADPH--cytochrome P450 reductase	POR	1389
7	8	6	6	4	3	4	3	29.2942	29.3173	29.6351	29.1616	26.8661	26.7236	26.483	26.4156	+	LFQ intensity Par Flag Rab5_LFQ intensity Parental	5.83615	2.72998	18.8096	P11441;Q5HY81;F8WB70	P11441;Q5HY81	Ubiquitin-like protein 4A	UBL4A	1336
3	5	4	7	1	3	4	1	27.1743	26.9308	26.9887	27.1837	23.6861	25.4857	25.3553	22.8431	+	LFQ intensity Par Flag Rab5_LFQ intensity Parental	2.24455	2.7268	4.19863	P10909;H0YC35;H0YAS8;H0YLK8;E7ERK6;E7ETB4;E5RG36;E5RGB0;E5RH61;E5RJZ5	P10909;H0YC35	Clusterin;Clusterin beta chain;Clusterin alpha chain;Clusterin	CLU	1322
10	9	8	9	3	2	4	3	28.8796	28.6768	29.1589	28.7141	25.8774	26.6592	26.1605	25.837	+	LFQ intensity Par Flag Rab5_LFQ intensity Parental	4.7833	2.7238	12.4415	P61019;E9PKL7;H7C125;Q8WUD1;H0YD31;E9PE37;A0A1D5RMT4;Q6PIK3	P61019;E9PKL7	Ras-related protein Rab-2A	RAB2A	1768
5	3	6	9	2	1	1	1	26.6656	26.7944	27.0555	26.9824	26.2839	24.1018	23.5861	22.7045	+	LFQ intensity Par Flag Rab5_LFQ intensity Parental	1.90666	2.70541	3.528	O95573;F5GWH2;F5H062	O95573	Long-chain-fatty-acid--CoA ligase 3	ACSL3	1185
5	5	4	5	0	0	0	0	25.6486	26.3721	25.9455	25.9939	23.4698	24.0029	22.4663	23.2041	+	LFQ intensity Par Flag Rab5_LFQ intensity Parental	3.59098	2.70423	7.6721	O95487	O95487	Protein transport protein Sec24B	SEC24B	1182
4	7	4	4	1	1	1	1	26.117	26.6305	26.5117	26.2387	23.232	22.6145	24.6275	24.2092	+	LFQ intensity Par Flag Rab5_LFQ intensity Parental	2.90681	2.70368	5.71841	O95721;C9JAF7	O95721;C9JAF7	Synaptosomal-associated protein 29;Synaptosomal-associated protein	SNAP29	1187
10	13	8	9	0	4	2	3	27.3377	28.0729	28.044	27.143	22.9301	25.9927	25.763	25.1028	+	LFQ intensity Par Flag Rab5_LFQ intensity Parental	1.97569	2.70225	3.6603	Q02818;C9JKZ2;H7BZI1;C9JBD3;C9J3C1	Q02818	Nucleobindin-1	NUCB1	1909
2	4	3	7	0	1	1	2	26.0759	26.3062	26.4025	26.7144	23.2538	23.0654	23.1952	25.2687	+	LFQ intensity Par Flag Rab5_LFQ intensity Parental	2.5849	2.67898	4.94121	A8K878;P55145;H7C2D6	A8K878;P55145	Mesencephalic astrocyte-derived neurotrophic factor	MANF	299
6	6	7	7	1	2	2	1	26.568	27.0328	27.5201	27.3545	22.9881	25.3024	25.427	24.1155	+	LFQ intensity Par Flag Rab5_LFQ intensity Parental	2.32403	2.66055	4.36551	P57088;D6RAA6;H0Y8N0;J3KN43;D6RBY2	P57088;D6RAA6	Transmembrane protein 33	TMEM33	1750
6	5	4	4	1	0	0	0	25.7225	26.0584	26.0471	25.9292	22.6182	22.9745	23.84	23.7128	+	LFQ intensity Par Flag Rab5_LFQ intensity Parental	3.90669	2.65291	8.74229	Q15738;C9JDR0	Q15738;C9JDR0	Sterol-4-alpha-carboxylate 3-dehydrogenase, decarboxylating	NSDHL	2119
4	4	3	2	1	0	0	1	26.1018	26.2112	26.3409	26.1246	22.7249	24.3985	23.1722	23.8733	+	LFQ intensity Par Flag Rab5_LFQ intensity Parental	3.40074	2.6524	7.08231	Q92520;C9JP35;C9JMN4	Q92520;C9JP35;C9JMN4	Protein FAM3C	FAM3C	2468
5	4	3	4	0	0	1	1	25.5723	25.753	25.7578	25.7823	22.3125	23.3483	22.9773	23.7174	+	LFQ intensity Par Flag Rab5_LFQ intensity Parental	3.88248	2.62749	8.65589	P22307;H0YF61	P22307;H0YF61	Non-specific lipid-transfer protein	SCP2	1435
3	2	2	2	0	0	0	0	26.092	25.8542	25.9473	25.9541	23.7239	21.8163	22.838	24.991	+	LFQ intensity Par Flag Rab5_LFQ intensity Parental	2.08679	2.6196	3.8781	P61769;H0YLF3;F5H6I0	P61769;H0YLF3;F5H6I0	Beta-2-microglobulin;Beta-2-microglobulin form pI 5.3	B2M	1790
6	5	4	7	0	1	2	1	26.4819	26.078	25.7929	26.2329	23.6081	22.6558	25.4878	22.3846	+	LFQ intensity Par Flag Rab5_LFQ intensity Parental	1.96759	2.61234	3.64466	P21964;E7EMS6;E7EUU8;F8WBW9;H7BZ45	P21964;E7EMS6;E7EUU8	Catechol O-methyltransferase	COMT	1430
4	3	3	3	0	0	1	1	26.2813	26.2022	26.5899	26.5052	23.8182	24.2876	23.2168	24.066	+	LFQ intensity Par Flag Rab5_LFQ intensity Parental	4.29985	2.54751	10.256	Q8TC12;G3V2G6;G3V234;H0YJ46;H0YIZ8	Q8TC12;G3V2G6;G3V234	Retinol dehydrogenase 11	RDH11	2429
13	13	10	13	7	7	8	6	30.89	31.1844	31.3635	31.1701	28.754	28.3341	28.8107	28.5599	+	LFQ intensity Par Flag Rab5_LFQ intensity Parental	5.64057	2.53729	17.4286	P62820;E7END7;H0YMN7;H0YNE9;Q92930;H0YLJ8;H0YL94;P59190	P62820;E7END7	Ras-related protein Rab-1A	RAB1A	1823
2	3	4	5	0	0	1	0	25.8699	26.1789	26.187	26.5206	23.7787	23.0801	23.5616	24.2559	+	LFQ intensity Par Flag Rab5_LFQ intensity Parental	3.99617	2.52003	9.06815	Q96D15;M0QZH0;M0QYB8	Q96D15;M0QZH0;M0QYB8	Reticulocalbin-3	RCN3	2532
2	2	6	4	0	0	0	0	25.1717	25.6899	25.6995	25.478	22.9361	22.0974	23.2198	23.7105	+	LFQ intensity Par Flag Rab5_LFQ intensity Parental	3.37186	2.51881	6.99611	Q9UEU0;H0YJL5;H0YJJ5;J3KMW2;G3V5I2	Q9UEU0	Vesicle transport through interaction with t-SNAREs homolog 1B	VTI1B	2922
7	7	2	4	0	0	0	0	26.4755	26.0132	25.3821	26.0991	24.3388	22.3335	24.2783	23.0483	+	LFQ intensity Par Flag Rab5_LFQ intensity Parental	2.44228	2.49273	4.62095	P48960	P48960	CD97 antigen;CD97 antigen subunit alpha;CD97 antigen subunit beta	CD97	1648
7	7	8	14	0	2	1	4	26.3364	26.5613	26.6557	26.8622	23.4445	24.4927	22.8817	25.8537	+	LFQ intensity Par Flag Rab5_LFQ intensity Parental	1.98394	2.43573	3.67626	A0A087X054;Q9Y4L1;E9PJ21;A0A087WWI4;K7EQK2;J3KTF1;J3QL06;Q9BST8;J3QQH7;J3QLE9;A0A087X214;A0A087WW13	A0A087X054;Q9Y4L1;E9PJ21;A0A087WWI4;K7EQK2	Hypoxia up-regulated protein 1	HYOU1	75
4	2	1	2	0	0	1	1	26.3835	26.3482	23.4995	27.0316	22.7661	23.817	23.9561	22.9995	+	LFQ intensity Par Flag Rab5_LFQ intensity Parental	1.55738	2.43104	2.88958	P09497;D6RJD1;H0Y9Q6	P09497;D6RJD1	Clathrin light chain B	CLTB	1302
6	5	4	4	4	2	4	5	28.1688	28.1706	28.1219	27.9924	26.3345	23.4705	26.6675	26.3147	+	LFQ intensity Par Flag Rab5_LFQ intensity Parental	1.74808	2.41664	3.23218	P61026	P61026	Ras-related protein Rab-10	RAB10	1770
6	6	6	6	1	1	1	1	26.8886	26.6843	26.9045	26.764	24.0124	24.8424	24.423	24.3223	+	LFQ intensity Par Flag Rab5_LFQ intensity Parental	4.97989	2.41033	13.4481	Q08380;K7ESM3;K7EKQ5;K7EP36;K7ERZ6;K7EJD3;K7ES75;K7EN99;K7EJY8;K7EQT9	Q08380;K7ESM3;K7EKQ5;K7EP36	Galectin-3-binding protein	LGALS3BP	1941
5	5	6	5	0	0	1	0	26.3033	25.9877	26.6875	26.4776	24.9374	23.467	22.7547	24.7399	+	LFQ intensity Par Flag Rab5_LFQ intensity Parental	2.34523	2.3893	4.41066	A0A087X163;Q9NP72;Q5W0J0;H0Y6T8	A0A087X163;Q9NP72;Q5W0J0;H0Y6T8	Ras-related protein Rab-18	RAB18	80
2	3	3	2	0	0	0	0	25.4984	26.3113	26.3554	25.6104	22.6515	23.5875	24.0791	23.9295	+	LFQ intensity Par Flag Rab5_LFQ intensity Parental	3.04323	2.38197	6.07285	C9JTE9;Q9UHQ4;B7Z2L0;H0Y7N8;H7C5E2;C9IYK6;F8WB99;C9JP06;F8WDG1;C9JGJ9	C9JTE9;Q9UHQ4;B7Z2L0;H0Y7N8;H7C5E2;C9IYK6	B-cell receptor-associated protein 29	BCAP29	437
4	4	4	4	0	1	3	3	26.7471	26.8035	27.2239	27.2056	23.7049	23.3163	25.302	26.1743	+	LFQ intensity Par Flag Rab5_LFQ intensity Parental	1.87404	2.37065	3.46627	Q9Y2B0;H0YI18	Q9Y2B0	Protein canopy homolog 2	CNPY2	3008
3	3	2	3	2	0	1	1	25.8327	26.1474	26.2014	26.3886	23.2404	23.5386	23.759	24.6099	+	LFQ intensity Par Flag Rab5_LFQ intensity Parental	3.52197	2.35554	7.45365	J3QRU4;F8WCA0;L7N2F9;P63027;K7ENK9;K7EKX0;F5GZV7;P23763	J3QRU4;F8WCA0;L7N2F9;P63027;K7ENK9;K7EKX0	Vesicle-associated membrane protein 2	VAMP2;VAMP3	728
16	14	14	17	7	7	8	10	31.1044	31.2854	31.4808	31.3417	28.0908	29.1938	29.0595	29.4602	+	LFQ intensity Par Flag Rab5_LFQ intensity Parental	3.57518	2.35198	7.62161	O43852;H0Y875	O43852	Calumenin	CALU	1067
4	5	5	6	2	0	2	1	26.5909	26.6983	27.0678	26.9979	25.2093	23.9652	25.2242	23.5732	+	LFQ intensity Par Flag Rab5_LFQ intensity Parental	2.74667	2.34573	5.32188	Q9UL25	Q9UL25	Ras-related protein Rab-21	RAB21	2960
4	2	4	5	1	1	1	1	25.534	25.5964	25.4361	25.7517	23.1283	23.4982	22.9212	23.4435	+	LFQ intensity Par Flag Rab5_LFQ intensity Parental	5.32718	2.33172	15.4173	Q14257;A8MXP8;H0YL43	Q14257;A8MXP8	Reticulocalbin-2	RCN2	2044
12	12	12	11	7	3	8	8	30.1089	30.1269	30.578	30.3486	27.9018	27.0379	28.1972	28.7581	+	LFQ intensity Par Flag Rab5_LFQ intensity Parental	3.0796	2.31685	6.17009	Q15293;E9PP27	Q15293	Reticulocalbin-1	RCN1	2094
4	4	2	3	0	0	0	1	26.4968	26.4757	23.2196	26.9739	23.4261	23.9234	23.0465	23.5284	+	LFQ intensity Par Flag Rab5_LFQ intensity Parental	1.39948	2.31041	2.61488	H3BLV0;B1AP13;H7BY55;P08174;B1AP15	H3BLV0;B1AP13;H7BY55;P08174;B1AP15	Complement decay-accelerating factor	CD55	321
6	3	5	3	0	0	1	0	25.7145	25.5954	25.8052	25.4491	23.8512	23.7588	22.4506	23.2929	+	LFQ intensity Par Flag Rab5_LFQ intensity Parental	3.37071	2.30266	6.99272	Q9H444;Q96CF2	Q9H444	Charged multivesicular body protein 4b	CHMP4B	2749
3	3	3	4	0	0	0	0	26.1071	25.3055	25.6211	25.9314	24.4138	23.4417	24.3927	21.6425	+	LFQ intensity Par Flag Rab5_LFQ intensity Parental	1.81954	2.26859	3.36414	Q9NRY5;E7ESJ7;E5RGF9;E5RFK2;E5RK42;E5RHP2;E5RHI8;E5RH43	Q9NRY5;E7ESJ7	Protein FAM114A2	FAM114A2	2824
3	3	3	3	1	1	1	0	26.0066	26.2518	26.29	26.374	23.9028	24.6023	22.6866	24.6649	+	LFQ intensity Par Flag Rab5_LFQ intensity Parental	2.54964	2.26648	4.86075	H0YI09;Q9H8H3;F8VQX6	H0YI09;Q9H8H3;F8VQX6	Methyltransferase-like protein 7A	METTL7A	801
6	4	5	7	0	0	0	0	25.6833	25.5578	26.3992	25.9749	22.9957	23.5473	23.1219	24.8964	+	LFQ intensity Par Flag Rab5_LFQ intensity Parental	2.51441	2.26346	4.7812	O75976;J3QQJ4	O75976	Carboxypeptidase D	CPD	1141
5	4	3	4	0	0	0	0	25.7099	25.2839	26.1006	25.9743	23.4256	23.7563	22.8284	24.027	+	LFQ intensity Par Flag Rab5_LFQ intensity Parental	3.42922	2.25781	7.16815	O43752	O43752	Syntaxin-6	STX6	1061
3	2	3	3	1	1	1	2	26.3892	25.6266	25.4116	25.8891	23.1459	23.2557	23.2967	24.6017	+	LFQ intensity Par Flag Rab5_LFQ intensity Parental	2.85644	2.25415	5.59148	Q96M27	Q96M27	Protein PRRC1	PRRC1	2581
4	4	2	3	2	3	2	1	28.2098	27.6183	25.6916	28.2046	25.3193	25.5038	25.5913	24.4325	+	LFQ intensity Par Flag Rab5_LFQ intensity Parental	1.83861	2.21933	3.39972	Q5T8U5;O15260;B7Z1G8	Q5T8U5;O15260;B7Z1G8	Surfeit locus protein 4	SURF4	1024
8	11	10	12	5	8	6	6	29.6747	29.6069	29.6669	29.6372	27.401	27.081	27.7152	27.5129	+	LFQ intensity Par Flag Rab5_LFQ intensity Parental	5.52008	2.21887	16.6271	P51149;C9J592;C9J8S3;C9J4V0;C9IZZ0;C9J4S4;C9J7D1	P51149;C9J592;C9J8S3;C9J4V0;C9IZZ0	Ras-related protein Rab-7a	RAB7A	1686
6	5	7	7	3	3	4	4	29.4681	29.6479	29.5634	29.6586	26.8815	27.3559	27.6516	27.6796	+	LFQ intensity Par Flag Rab5_LFQ intensity Parental	4.58721	2.19235	11.5079	P49755;G3V2K7	P49755	Transmembrane emp24 domain-containing protein 10	TMED10	1665
4	4	3	2	0	0	1	0	26.0523	25.9096	25.1877	25.4827	23.2153	23.0638	23.6318	23.9625	+	LFQ intensity Par Flag Rab5_LFQ intensity Parental	3.60099	2.18972	7.70424	Q6ZRP7;H0Y430	Q6ZRP7	Sulfhydryl oxidase 2	QSOX2	2277
1	2	2	3	0	0	0	0	23.5437	25.9268	26.3525	25.6304	22.6895	23.8897	22.3716	23.7612	+	LFQ intensity Par Flag Rab5_LFQ intensity Parental	1.61352	2.18531	2.98908	Q9UHA4	Q9UHA4	Ragulator complex protein LAMTOR3	LAMTOR3	2929
4	5	4	4	0	0	0	0	25.5218	25.798	25.7653	25.9041	23.7308	21.7627	24.5163	24.2586	+	LFQ intensity Par Flag Rab5_LFQ intensity Parental	1.87543	2.18019	3.46887	Q13445;K7EIN4;K7EQ63	Q13445	Transmembrane emp24 domain-containing protein 1	TMED1	2005
4	5	6	6	1	0	1	0	25.6781	25.6491	25.2515	25.5927	22.8035	23.0249	23.3059	24.3578	+	LFQ intensity Par Flag Rab5_LFQ intensity Parental	3.03969	2.16981	6.06346	A1L0T0;M0R026;E9PJS0;M0R1B5;E9PL44;M0QZX5;E9PNL1	A1L0T0;M0R026	Acetolactate synthase-like protein	ILVBL	267
2	2	2	1	1	1	1	1	26.8763	26.5497	26.8998	24.4242	23.5446	24.5595	23.6494	24.4015	+	LFQ intensity Par Flag Rab5_LFQ intensity Parental	1.79682	2.14877	3.32197	Q15125;C9J719;C9JJ78	Q15125;C9J719;C9JJ78	3-beta-hydroxysteroid-Delta(8),Delta(7)-isomerase	EBP	2087
3	4	3	4	0	0	0	0	25.8412	25.5226	25.8588	25.9071	24.6534	23.1519	24.1555	22.5972	+	LFQ intensity Par Flag Rab5_LFQ intensity Parental	2.39082	2.14292	4.50869	O15400	O15400	Syntaxin-7	STX7	1032
11	10	9	12	5	4	6	5	28.4687	28.3641	28.4686	28.6975	25.8416	26.4934	26.8658	26.2669	+	LFQ intensity Par Flag Rab5_LFQ intensity Parental	4.09928	2.13278	9.45692	Q9H0U4;E9PLD0;Q92928	Q9H0U4;E9PLD0	Ras-related protein Rab-1B	RAB1B	2726
6	6	6	5	0	1	0	0	25.8093	26.1555	25.7721	25.8222	23.6822	24.3552	23.5252	23.5525	+	LFQ intensity Par Flag Rab5_LFQ intensity Parental	4.19654	2.111	9.83714	O00116;A0A1B0GWA2;B8ZZ81	O00116;A0A1B0GWA2	Alkyldihydroxyacetonephosphate synthase, peroxisomal	AGPS	960
5	6	5	4	0	0	1	2	25.9542	26.2882	26.1733	26.5853	23.2408	24.3146	23.3939	25.7066	+	LFQ intensity Par Flag Rab5_LFQ intensity Parental	1.93864	2.08627	3.58901	Q96A33;A0A087WYW6;J3QR89	Q96A33	Coiled-coil domain-containing protein 47	CCDC47	2512
3	2	3	2	0	0	0	0	25.6056	25.818	24.2158	25.7553	22.4024	23.5842	24.0414	23.0595	+	LFQ intensity Par Flag Rab5_LFQ intensity Parental	2.15036	2.07684	4.00562	F5GX19;F5H3Y3;Q6IAA8;H0YFI1;F5H479	F5GX19;F5H3Y3;Q6IAA8;H0YFI1;F5H479	Ragulator complex protein LAMTOR1	LAMTOR1	645
7	3	3	5	0	0	0	0	25.8776	24.7429	25.3925	25.8291	24.3694	23.2839	22.6708	23.2768	+	LFQ intensity Par Flag Rab5_LFQ intensity Parental	2.46726	2.06029	4.67606	Q9UIQ6	Q9UIQ6	Leucyl-cystinyl aminopeptidase;Leucyl-cystinyl aminopeptidase, pregnancy serum form	LNPEP	2942
5	4	3	4	1	0	1	0	25.5429	25.9627	26.1397	25.627	23.151	24.1495	23.4268	24.308	+	LFQ intensity Par Flag Rab5_LFQ intensity Parental	3.23306	2.05925	6.59361	Q8TB61	Q8TB61	Adenosine 3-phospho 5-phosphosulfate transporter 1	SLC35B2	2425
19	23	18	25	14	20	24	17	25.6872	25.9723	25.9994	25.5506	22.4988	24.8434	23.094	24.5528	+	LFQ intensity Par Flag Rab5_LFQ intensity Parental	1.9279	2.05514	3.56848	E9PN89	E9PN89		HSPA8	624
7	9	6	6	2	2	2	2	26.721	26.9765	26.7213	27.0686	24.8478	24.4339	24.8935	25.1223	+	LFQ intensity Par Flag Rab5_LFQ intensity Parental	4.72051	2.04748	12.1351	Q96AY3;H0Y827;K7ELI6;K7ESG6	Q96AY3;H0Y827	Peptidyl-prolyl cis-trans isomerase FKBP10	FKBP10	2520
3	2	2	4	0	0	1	2	25.3426	25.442	25.6943	25.7359	23.7262	23.4885	22.2286	24.6312	+	LFQ intensity Par Flag Rab5_LFQ intensity Parental	2.16366	2.03507	4.03257	O43402;M0R1B0	O43402;M0R1B0	ER membrane protein complex subunit 8	EMC8	1054
3	3	1	3	0	0	0	0	25.8642	25.9667	23.7893	26.0007	23.6561	23.6229	23.1675	23.1373	+	LFQ intensity Par Flag Rab5_LFQ intensity Parental	1.94642	2.00927	3.60393	O15127;H3BV04;H3BN93;H3BUB6;H3BPL9	O15127	Secretory carrier-associated membrane protein 2	SCAMP2	1017
18	21	16	17	8	4	8	2	28.3033	28.3179	28.4377	28.3699	27.1255	26.4751	27.1864	24.6647	+	LFQ intensity Par Flag Rab5_LFQ intensity Parental	1.83025	1.9943	3.38411	J3KNL6;F1T0I1;O15027;X6RGP5;A0A0C4DH09;Q8N9G1	J3KNL6;F1T0I1;O15027;X6RGP5	Protein transport protein Sec16A	SEC16A	878
11	10	10	12	4	6	5	5	29.9101	30.245	30.2948	29.8777	27.7439	27.8932	28.2822	28.4362	+	LFQ intensity Par Flag Rab5_LFQ intensity Parental	4.28542	1.993	10.1966	Q9P0L0;J3QKM9	Q9P0L0	Vesicle-associated membrane protein-associated protein A	VAPA	2894
12	11	9	11	0	6	4	8	27.4424	27.7793	27.9664	28.1659	23.5273	26.4104	26.3809	27.101	+	LFQ intensity Par Flag Rab5_LFQ intensity Parental	1.30525	1.98355	2.45408	P04040	P04040	Catalase	CAT	1229
6	6	5	6	2	2	4	3	28.7113	28.5942	29.0214	29.0435	27.4012	27.0399	26.68	26.4198	+	LFQ intensity Par Flag Rab5_LFQ intensity Parental	3.72242	1.95737	8.10316	O75396;A0A087X1A9	O75396	Vesicle-trafficking protein SEC22b	SEC22B	1111
3	3	2	3	1	0	1	0	25.5306	25.7448	25.0871	25.4932	24.0737	22.6352	22.0265	25.3205	+	LFQ intensity Par Flag Rab5_LFQ intensity Parental	1.38652	1.94994	2.59264	F5H6U7;Q9Y3E0;F5GWD8;F5GXH6;G3V1U5	F5H6U7;Q9Y3E0;F5GWD8;F5GXH6;G3V1U5	Vesicle transport protein GOT1B	GOLT1B	671
9	9	8	11	5	5	6	4	29.3567	29.928	29.6818	29.6837	27.7441	27.4537	28.082	27.6107	+	LFQ intensity Par Flag Rab5_LFQ intensity Parental	4.45405	1.93995	10.9114	P51572;C9JSP1;C9JQ75;C9J0M4;C9JMD7;C9JM14	P51572;C9JSP1;C9JQ75;C9J0M4;C9JMD7	B-cell receptor-associated protein 31	BCAP31	1692
5	5	4	4	1	1	2	3	26.4149	26.6089	26.7409	26.4736	23.9183	23.6895	25.3398	25.5888	+	LFQ intensity Par Flag Rab5_LFQ intensity Parental	2.11373	1.92546	3.93188	P00387;B1AHF3	P00387	NADH-cytochrome b5 reductase 3;NADH-cytochrome b5 reductase 3 membrane-bound form;NADH-cytochrome b5 reductase 3 soluble form	CYB5R3	1207
3	6	5	3	0	0	0	0	25.1239	25.6153	25.7419	25.2177	24.0473	23.2967	23.9645	22.7469	+	LFQ intensity Par Flag Rab5_LFQ intensity Parental	2.86306	1.91085	5.60804	P48449;A0A0G2JQD0;C9J315;A0A0G2JS81;H7C3A5	P48449;A0A0G2JQD0	Lanosterol synthase	LSS	1640
9	2	3	7	1	1	0	0	25.2567	25.4581	25.2893	25.3708	23.7354	23.1224	23.2407	23.6866	+	LFQ intensity Par Flag Rab5_LFQ intensity Parental	4.63971	1.89744	11.7512	O75410;E7EVI4;E7ET87;H0YAY0;E5RFM9;R4GMT7;H0YBT8;B4E3H6;E5RJG6;E5RJU4;E5RIP3;A0A0C4DGD3;A0A0C4DGD5;A0A0U1RRM9;Q4VXL4;D6RAA5;Q4VXL8;E7EMZ9;E9PBC6;O95359	O75410;E7EVI4;E7ET87;H0YAY0;E5RFM9;R4GMT7	Transforming acidic coiled-coil-containing protein 1	TACC1	1113
3	3	3	4	3	1	1	1	25.8832	26.1075	26.2477	25.9216	26.2951	22.7436	23.7403	23.8422	+	LFQ intensity Par Flag Rab5_LFQ intensity Parental	1.32076	1.88471	2.4804	A0A024QZP7;P06493;A0A087WZZ9;E5RIU6;K7ELV5;H0YAZ9;Q9BVE2;E7EUK8;E5RGN0;A0A087X209;A0A087WZU2;F5H6Z0;Q00535;Q96Q40;O94921;Q07002;Q00536;Q00537;Q14004	A0A024QZP7;P06493;A0A087WZZ9;E5RIU6	Cyclin-dependent kinase 1	CDC2;CDK1	0
5	6	3	7	2	1	2	4	26.8193	27.3654	27.3513	27.5449	25.5473	23.4858	25.791	26.8207	+	LFQ intensity Par Flag Rab5_LFQ intensity Parental	1.38882	1.85903	2.59659	P30040;F8VY02;F8W1G0	P30040;F8VY02	Endoplasmic reticulum resident protein 29	ERP29	1495
5	2	0	2	2	1	1	0	24.97	24.4015	24.3827	24.5972	23.6949	22.2629	22.3336	22.6781	+	LFQ intensity Par Flag Rab5_LFQ intensity Parental	2.68148	1.84549	5.16616	A0A0A6YYL2;P0DMN0;P0DMM9;H3BNY7;H3BPL6;H3BRY5;P50225;H3BRT0;H3BQX5;E9PKW4;P50226	A0A0A6YYL2;P0DMN0;P0DMM9	Sulfotransferase;Sulfotransferase 1A4;Sulfotransferase 1A3	SULT1A4;SULT1A3	156
4	3	3	4	2	0	3	2	26.4697	26.7473	27.0119	26.7195	25.309	23.1365	25.3164	25.8137	+	LFQ intensity Par Flag Rab5_LFQ intensity Parental	1.63793	1.84318	3.03268	Q8TCT9;A0A075B6F6;A0A0C4DGU3	Q8TCT9;A0A075B6F6	Minor histocompatibility antigen H13	HM13	2433
3	2	3	4	0	0	0	0	25.326	24.8937	25.1283	25.1667	23.1587	23.1948	22.7393	24.1742	+	LFQ intensity Par Flag Rab5_LFQ intensity Parental	2.90748	1.81195	5.72012	Q92542;H0Y6T7;Q5T205;H0Y3Z4;Q5T209	Q92542;H0Y6T7;Q5T205;H0Y3Z4	Nicastrin	NCSTN	2472
6	4	5	3	0	1	1	3	25.4524	25.7078	25.7209	25.642	24.1091	23.8675	22.3672	25.097	+	LFQ intensity Par Flag Rab5_LFQ intensity Parental	1.68595	1.77057	3.11909	A0A0C4DGA2;O75521;F1LLU7;F8WAW4;C9JB63;F8W6J1	A0A0C4DGA2;O75521;F1LLU7;F8WAW4;C9JB63	Enoyl-CoA delta isomerase 2, mitochondrial	ECI2	177
6	3	4	4	1	0	2	0	25.8126	25.4452	24.9748	25.3653	22.747	23.5448	24.7981	23.4358	+	LFQ intensity Par Flag Rab5_LFQ intensity Parental	2.06776	1.76801	3.84035	O60784;B0QY01;V9GYF4;B0QY02;Q6UW50;F8WB30;F8WAW7;F8WE29;F8WBB0;V9GZ68;H7BYN7	O60784;B0QY01	Target of Myb protein 1	TOM1	1090
2	2	2	3	2	0	1	1	25.4954	25.1374	26.1305	25.6041	24.3832	23.613	23.3371	23.9656	+	LFQ intensity Par Flag Rab5_LFQ intensity Parental	2.93205	1.76711	5.78279	O15173;U3KQM0	O15173;U3KQM0	Membrane-associated progesterone receptor component 2	PGRMC2	1020
6	3	6	4	0	2	2	1	26.3609	26.2583	26.4973	26.6779	24.4454	25.2537	25.3438	23.7058	+	LFQ intensity Par Flag Rab5_LFQ intensity Parental	2.36774	1.7614	4.45891	Q9UBS4;H7C2Y5	Q9UBS4	DnaJ homolog subfamily B member 11	DNAJB11	2918
3	3	5	3	0	0	1	0	25.1056	25.527	25.5911	25.2154	23.7672	24.1942	22.8535	23.6108	+	LFQ intensity Par Flag Rab5_LFQ intensity Parental	2.93003	1.75333	5.77763	Q9NTJ5;E9PGZ4;C9JV50;F8WDN7;F8WCQ2;C9J3E3	Q9NTJ5;E9PGZ4;C9JV50	Phosphatidylinositide phosphatase SAC1	SACM1L	2832
4	3	3	0	0	0	0	0	25.1771	25.4521	25.0436	23.8964	23.3138	24.4745	22.4928	22.283	+	LFQ intensity Par Flag Rab5_LFQ intensity Parental	1.56377	1.75127	2.90084	Q68D91	Q68D91	Metallo-beta-lactamase domain-containing protein 2	MBLAC2	2227
2	2	2	2	0	0	0	0	25.0132	25.2554	25.3179	25.1665	23.175	22.6413	24.0485	23.9701	+	LFQ intensity Par Flag Rab5_LFQ intensity Parental	2.62973	1.72956	5.04479	O75348;F2Z307;O95670	O75348;F2Z307;O95670	V-type proton ATPase subunit G 1;V-type proton ATPase subunit G 2	ATP6V1G1;ATP6V1G2-DDX39B;ATP6V1G2	1107
3	3	2	3	0	0	0	0	24.6665	24.7326	24.6978	24.9144	23.2901	23.2796	22.8955	22.6322	+	LFQ intensity Par Flag Rab5_LFQ intensity Parental	4.29152	1.72846	10.2216	E9PNK6;E9PPQ1;J3KNE7;Q16890	E9PNK6;E9PPQ1;J3KNE7;Q16890	Tumor protein D53	TPD52L1	626
9	8	10	12	5	5	5	8	29.9631	30.1771	30.4921	30.3761	28.3057	28.5565	27.9349	29.3	+	LFQ intensity Par Flag Rab5_LFQ intensity Parental	2.84269	1.72779	5.55719	P23284	P23284	Peptidyl-prolyl cis-trans isomerase B	PPIB	1443
6	4	4	5	0	0	1	0	25.1651	25.5773	25.2201	25.22	23.7324	23.5304	24.3178	22.7295	+	LFQ intensity Par Flag Rab5_LFQ intensity Parental	2.62253	1.71813	5.02806	O94874	O94874	E3 UFM1-protein ligase 1	UFL1	1150
2	2	2	1	0	0	1	0	23.7839	26.3321	25.8389	23.9564	22.9115	23.7899	23.2249	23.2074	+	LFQ intensity Par Flag Rab5_LFQ intensity Parental	1.34087	1.6944	2.51462	J3QRD1;P51648;J3QKK9;K7EN73;J3KTG1;C9JGJ2;I3L0X1;J3KTD9;I3L2W1;J3QS00;E9PJV0;I3L1M4;C9JKT2;C9JMC5;I3L3I9;A8MYB8;E9PNN6;P48448;P30838;P43353	J3QRD1;P51648	Fatty aldehyde dehydrogenase	ALDH3A2	903
2	3	3	3	4	0	1	1	25.4809	25.663	25.4767	25.4041	24.9989	23.8665	22.9129	23.5126	+	LFQ intensity Par Flag Rab5_LFQ intensity Parental	2.05116	1.68346	3.80758	Q86UE4;E5RJU9;H0YB56;H0YBE0;H0YBJ8	Q86UE4;E5RJU9	Protein LYRIC	MTDH	2318
19	13	15	16	6	6	11	3	28.7538	28.4979	28.509	28.3562	27.1553	26.9765	27.6911	25.5794	+	LFQ intensity Par Flag Rab5_LFQ intensity Parental	1.97986	1.67864	3.66836	P63010;A0A087X253;A0A087WU93;A0A087WZQ6;A0A087WYD1;K7ERB2;K7EN71;K7EJX1;K7EJ01;A0A087WXS3;K7EKZ5	P63010;A0A087X253;A0A087WU93;A0A087WZQ6;A0A087WYD1	AP-2 complex subunit beta	AP2B1	1842
3	3	2	3	0	0	0	0	25.1641	25.1514	24.7889	25.3309	23.7099	23.4122	22.9477	23.692	+	LFQ intensity Par Flag Rab5_LFQ intensity Parental	3.65946	1.66835	7.89418	Q9BXS5;K7EJL1;E7ENJ6;K7ENA7;K7EQX3;K7EPJ8;A0A087WZX7	Q9BXS5;K7EJL1;E7ENJ6	AP-1 complex subunit mu-1	AP1M1	2693
16	16	15	17	6	8	8	13	31.0533	31.3314	31.6235	31.7593	28.8465	29.7905	29.9463	30.5259	+	LFQ intensity Par Flag Rab5_LFQ intensity Parental	2.3195	1.66458	4.35589	P27797;K7EJB9;K7EL50	P27797;K7EJB9	Calreticulin	CALR	1479
3	3	3	2	1	3	1	0	25.4403	25.4082	25.141	25.7	24.4919	23.9138	22.9468	23.6935	+	LFQ intensity Par Flag Rab5_LFQ intensity Parental	2.56439	1.66089	4.89431	A0A0C4DFM1;Q92544	A0A0C4DFM1;Q92544	Transmembrane 9 superfamily member 4	TM9SF4	169
3	6	3	5	0	0	0	0	25.3332	25.5596	25.2399	25.5196	24.3769	23.5785	24.2084	22.8581	+	LFQ intensity Par Flag Rab5_LFQ intensity Parental	2.47489	1.65759	4.69297	O95219;F8W9T3;F8WDD4	O95219;F8W9T3	Sorting nexin-4	SNX4	1164
20	22	20	22	8	6	10	19	29.1085	29.0786	29.481	29.3157	27.4868	26.657	27.6559	28.6756	+	LFQ intensity Par Flag Rab5_LFQ intensity Parental	2.06172	1.62709	3.82841	Q14697;F5H6X6;E9PKU7;E9PNH1	Q14697;F5H6X6;E9PKU7	Neutral alpha-glucosidase AB	GANAB	2063
4	4	2	4	0	0	0	0	24.8616	25.186	24.8733	25.2306	23.1866	24.1965	22.5769	23.8693	+	LFQ intensity Par Flag Rab5_LFQ intensity Parental	2.25588	1.58058	4.22219	P36543;C9J8H1;Q96A05	P36543;C9J8H1	V-type proton ATPase subunit E 1	ATP6V1E1	1561
[truncated: 1,392 more rows]
