# Supplementary material for: Neuropathy-associated Tecpr2 mutation knock-in mice reveal endolysosomal loss of function phenotypes in neurons and microglia
Source: Cell Death Dis. 2025 Oct 31;16(1):775. doi: 10.1038/s41419-025-08168-w (PMC12578842; doi:10.1038/s41419-025-08168-w)
Supplement: Supplementary file 10 — Supplementary Table 8 [file 41419_2025_8168_MOESM10_ESM.xlsx]

## Sheet: SuppTable8_materials
REAGENT or RESOURCE	SOURCE	IDENTIFIER
Primary antibodies for Immuno-histochemistry
APP	Abcam	ab32136
CD68	Bio-Rad	MCA1957
CNPase	Abcam	ab6319
CTIP2	Abcam	ab18465
GFAP	Thermo Fisher	PA1-10004
IBA1	Synaptic systems	234 308
LAMP1	BioLegend	121601
LC3	Nanotools	0231-100/LC3-5F10
NeuN	Merck Millipore	ABN78
NF200	Merck/Sigma-Aldrich	N4142
p62	Progen	GP62-C
Synatophysin	Abcam	ab32594
TAX1BP1	Novus	NBP1-86662
REEP5	Proteintech	14643-1-AP
Antibodies for Immunoblot/ Immunofluorescence
Actin	Sigma	A5316
Calnexin	Abcam	ab22595
DTNBP1	Bethyl	A303-360A
EEA1	BD Transduction	610457
GFP	Roche	11814460001
HA	Abcam	ab9110
HA	Biolegend	901501
IBA1	Fujifilm Wako	019-19741
LAMP1	Cell signaling	9091
LAMP1	Biolegend	121602
RAB5	BD Transduction	610725
RAB7	Abcam	ab137029
SNX27	Abcam	ab77799
TECPR2	Home-made
TRAPPC9	Proteintech	16014-1-AP
VAPB	Sigma	HPA013144
VPS16	Cell signaling	17776-1-AP
VPS18	Abcam	ab178416
VPS41	Santa cruz	SC377118
Secondary antibodies
Goat anti-mouse IgG Alexa Fluor 594	Thermo fischer scientific	A11005
Goat anti-rabbit IgG Alexa Fluor 594	Thermo fischer scientific	A11012
Goat anti-Guinea Pig IgG Alexa Fluor 594	Thermo fischer scientific	A11076
Goat anti-rat IgG Alexa Fluor 594	Thermo fischer scientific	A11007
Goat anti Rabbit IgG Alexa 647	Thermo fischer scientific	A21245
Goat anti-mouse IgG Alexa 647	Thermo fischer scientific	A21235
Goat anti-Guinea Pig IgG Alexa Fluor 488	Thermo fischer scientific	A11073
Goat anti-rabbit IgG Alexa Fluor 488	Thermo fischer scientific	A11008
Goat anti-rat IgM Alexa Fluor 488	Thermo fischer scientific	A21212
Donkey anti-rat IgG Alexa Fluor 488	Thermo fischer scientific	A21208
Goat anti-mouse IgG Alexa Fluor 488	Thermo fischer scientific	A11001
Goat anti-rabbit Alexa488	Thermo fischer scientific	A11034
anti-mouse-HRP	Promega	W402B
anti-rabbit-HRP	Promega	W4011
anti-rat-HRP	Sigma	A-9037
Goat anti-mouse DyLight 650	Abcam	Ab97018
Dyes
DAPI	Abcam	Ab285390
Hoechst	Thermo fischer scientific	H3570
SiR-lysosome	Spirochrome	SC012
EGF-Rh	Thermo fischer scientific	E3481
Alexa Dextran 568	Thermo fischer scientific	D22912
Reagents and kits
Acetonitrile (ACN)	Roth	AE70.1
Ammonium bicarbonate (ABC)	Sigma-Aldrich	9830
anti-HA agarose	Thermo Scientific	88836
GFP-Trap Agarose	ChromoTek	gta-20
C18 reversed-phase resin	Dr. Maisch	ReproSil-Pur 120 C18-AQ
DMEM	Gibco	61965-026
Opti-MEM®I Reduced-Serum Medium	Invitrogen	31985-062
Phosphate buffered saline (PBS)	Thermo Scientific	14190169
Iodoacetamide (IAA)	Sigma-Aldrich	I1149-5g
Lipofectamine 2000	Invitrogen	11668-019
Low-binding Durapore PVDF membrane	Merck	UFC40HV00
Opti-MEM®I Reduced-Serum Medium	Invitrogen	31985-062
Phosphate buffered saline (PBS)	Thermo Scientific	14190169
PhosSTOP	Roche	4906837001
EDTA-free Protease Inhibitor Cocktail	Roche	4693132001
Trifluoroacetic acid (TFA)	Honeywell Fluka	302031-100ML
Trypsin, sequencing grade	Promega	V5113
PEI	Sigma	P3143
CD11 MicroBeads	Miltenyi Biotec	130-093-634
Adult Brain Dissociation Kit, mouse and rat	Miltenyi Biotec	130-107-677
Corning® cell strainer	Merck	CLS431751
Poly-L-lysine	Sigma	P4707
Recombinant Mouse GM-CSF Protein	rndsystems	415-ML-020
I-Block	Thermo Scientific	T2015
Experimental models: Cell lines
Human: HeLa	ATCC	Cat#CCL-2
Human: 293T	ATCC	Cat#CRL-3216
Mouse: BV2	Bocchini et al, 1992
Oligonucleotides
human TECPR2 guide exon 2 F	CACCGAACGGGGACTACATCGCGGT
human TECPR2 guide exon 2 R	AAACACCGCGATGTAGTCCCCGTTC
human TECPR2 guide exon 5 F	CACCGGGCAAATTGGAACACAACCA
human TECPR2 guide exon 5 R	AAACTGGTTGTGTTCCAATTTGCCC
Mouse TECPR2 guide Exon 10	GTGGCTAGGGACCGCCACAT
Mouse TECPR2 guide Exon 4	TTGTGTCTTCATTGCCAGGG
Recombinant DNA/vectors
pSpCas9(BB)-2A-Puro (PX459) V2.0	addgene
pHAGE-3FLAG-RAB5A	addgene
pHAGE HA-FLAG-TECPR2 FL	this publication
pHAGE HA-FLAG-TECPR2 NT	this publication
pHAGE HA-FLAG-TECPR2 MP	this publication
pHAGE HA-FLAG-TECPR2 CT	this publication
pHAGE HA-FLAG-TECPR2 FLΔEx8	this publication
pHAGE HA-FLAG-TECPR2 358-632	this publication
pHAGE HA-FLAG-TECPR2 633-792	this publication
pHAGE HA-FLAG-TECPR2 358-472	this publication
pHAGE HA-FLAG-TECPR2 473-792	this publication
pDEST-V1-ORF TECPR2 FL	this publication
pDEST-V2-ORF VPS41	this publication
pHAGE GFP RAB5	this publication
Software and algorithms
ImageJ software - Fiji	N/A	Version 1.8.0
Zenblue 2011	Zeiss	Version 2.5
MaxQuant	N/A	Version 1.6.0.1
Perseus	N/A	Version 1.6.5.0
DAVID	LHRI	Version 6.8
Tools
Zeiss LSM800 microscope oil-immersion 60x objective	Zeiss	N/A
Easy-nLC1200 HPLC	Thermo Scientific	N/A
Q Exactive HF mass spectrometer	Thermo Scientific	N/A
XF416 camera	TVIPS	N/A
Dounce homogenizer, 1 mL	VWR	432-1270
Optima™ Max-XP Tabletop Ultracentrifuge	Beckman Coulter	N/A
